# Supplementary material for: Integration of genetic colocalizations with physiological and pharmacological perturbations identifies cardiometabolic disease genes
Source: Genome Med. 2022 Mar 15;14:31. doi: 10.1186/s13073-022-01036-8 (PMC8925074; doi:10.1186/s13073-022-01036-8)
Supplement: Supplementary file 3 — Additional file 3. All GWAS-SNP associations, annotated with the corresponding locus numbers. [file 13073_2022_1036_MOESM3_ESM.xlsx]

## Sheet: Additional file 3
Additional file 3: All GWAS-SNP associations, annotated with the corresponding locus numbers.
locus	chr	snp_pos	pvalue	trait
1	1	1659060	2.033e-20	BMI
2	1	2512975	1.575e-17	BMI
2	1	3053900	6.858e-18	WHR
5	1	6655330	3.369e-11	BMI
6	1	7667794	7.365e-11	BMI
6	1	8648470	2.365e-10	BMI
6	1	9275686	9.638e-24	WHR
7	1	10682985	2.758e-09	BMI
8	1	11069202	4.941e-06	ISI
8	1	11224279	2.657e-13	BMI
9	1	11778394	1.599e-08	TG
9	1	11832896	2.507e-06	MI
9	1	11865724	4.619e-08	BMI
11	1	15482377	4.627e-09	BMI
12	1	16924522	7.428e-06	MI
12	1	16975177	6.512e-10	BMI
12	1	16981663	2.57e-11	WHR
13	1	19608406	2.24e-10	BMI
14	1	20361859	4.296e-10	T2D-Spracklen
15	1	21741833	1.629e-09	T2D-Suzuki
15	1	22123994	1.338e-13	WHR
16	1	22985532	6.198e-15	BMI
16	1	23383982	4.961e-19	WHR
16	1	23407857	2.753e-10	HDL
16	1	23439740	4.169e-14	TG
18	1	25870572	1.233e-10	WHR
18	1	26811902	2.852e-29	HDL
18	1	26811902	2.227e-08	TG
19	1	29176702	3.116e-08	WHR
20	1	31726197	5.033e-13	BMI
21	1	32766924	9.777e-14	BMI
21	1	33311127	1.11e-10	BMI
21	1	34118792	5.256e-09	BMI
22	1	35360917	3.473e-08	WHR
22	1	35908222	1.173e-08	WHR
23	1	37560999	3.275e-10	BMI
24	1	39026255	4.745e-08	HDL
24	1	39096955	5.859e-15	BMI
24	1	39331383	1.213e-22	TG
24	1	39447679	7.658e-14	T2D-Xue
24	1	39476570	2.682e-11	T2D-Spracklen
24	1	39562508	1.549e-65	HDL
24	1	39570256	1.3e-26	T2D-Mahajan
24	1	39622371	1.3e-11	BMI
26	1	41942488	7.242e-10	BMI
28	1	45533216	1.046e-09	BMI
28	1	45779228	3.991e-12	T2D-Spracklen
28	1	46039475	1.589e-14	BMI
29	1	47224766	3.803e-24	BMI
31	1	49124175	3.172e-30	BMI
32	1	49758021	7.261e-25	BMI
32	1	50369934	1.52e-09	BMI
32	1	50423583	7.996e-12	TG
32	1	50444313	6.755e-10	T2D-Xue
32	1	50637596	2.519e-11	T2D-Suzuki
32	1	50726263	7.494e-15	T2D-Spracklen
32	1	50790419	1.8e-10	T2D-Mahajan
32	1	50819233	2.308e-09	WHR
32	1	50974421	9.278e-12	TG
32	1	51041214	9.792e-12	T2D-Xue
34	1	54263191	1.062e-12	BMI
34	1	55039974	3.1e-08	HDL
35	1	56497149	1.371e-08	BMI
35	1	56517984	1.657e-08	HDL
36	1	57409207	6.16e-10	BMI
39	1	62114219	1.443e-25	BMI
39	1	62114219	1.2e-08	T2D-Mahajan
39	1	62629021	5.337e-15	HDL
39	1	62652525	9.88131291682493e-324	TG
40	1	63642222	5.404e-10	T2D-Spracklen
41	1	65073570	6.883e-11	WHR
41	1	65483108	4.207e-10	BMI
41	1	65995718	1.327e-14	BMI
45	1	70949180	1.027e-09	HDL
46	1	72285502	4.804e-54	BMI
46	1	72374091	2.404e-10	TG
47	1	74536509	2.799e-33	BMI
48	1	76956203	2.675e-08	BMI
48	1	77479950	2.825e-28	BMI
48	1	77984833	3.403e-39	BMI
49	1	80346335	6.415e-11	BMI
50	1	81913762	6.076e-15	BMI
52	1	85021837	2.306e-08	WHR
52	1	85800426	5.365e-14	WHR
55	1	90742894	5.494e-09	BMI
56	1	92527990	2.746e-12	BMI
57	1	93210454	6.41e-25	HDL
57	1	93588825	4.495e-08	WHR
59	1	95810642	2.404e-17	BMI
59	1	96458541	4.493e-30	BMI
59	1	96965496	1.304e-16	BMI
60	1	97850337	1.502e-13	BMI
64	1	102859410	2.33e-06	MI
64	1	103096707	5.829e-16	WHR
66	1	107006623	1.361e-08	HDL
66	1	107075085	2.956e-12	BMI
67	1	109274968	4.746e-11	TG
67	1	109274968	2.09e-79	HDL
67	1	109612066	7.105e-39	BMI
68	1	109928142	4.061e-16	HDL
68	1	109958975	2.787e-08	WHR
68	1	110796050	1.478e-08	BMI
69	1	111730863	2.339e-17	BMI
69	1	111775862	1.564e-08	HDL
69	1	112298581	3.951e-08	BMI
71	1	114398704	7.325e-12	WHR
71	1	114602278	2.5e-08	T2D-Mahajan
71	1	114729633	2.478e-09	BMI
72	1	116987885	2.471e-08	T2D-Xue
72	1	116990168	2.3e-13	T2D-Mahajan
73	1	118321993	6.65e-11	BMI
73	1	118321993	1.398e-18	WHR
73	1	119004219	1.25e-89	WHR
73	1	119004219	1.142e-14	BMI
73	1	119928601	1.151e-10	T2D-Xue
73	1	119984359	2.1e-16	T2D-Mahajan
73	1	147561000	1.758e-08	BMI
73	1	150024008	2.832e-10	HDL
73	1	150416469	4.746e-08	BMI
73	1	150968149	7.191e-23	HDL
73	1	151027261	3.391e-11	WHR
73	1	151045515	2.2e-08	T2D-Mahajan
73	1	151046385	2.174e-15	BMI
75	1	153881904	8.613e-09	TG
75	1	154337119	3.289e-08	T2D-Suzuki
76	1	155018913	1.711e-14	BMI
76	1	155018913	1.345e-35	WHR
76	1	155938866	1.505e-14	WHR
76	1	156080086	3.196e-24	BMI
77	1	156481081	5.337e-10	WHR
77	1	156730859	3.473e-11	HDL
78	1	159272595	9.112e-06	MI
79	1	160173933	1.655e-06	MI
79	1	160443090	8.765e-12	WHR
79	1	161193247	3.48e-08	HDL
79	1	161210087	1.602e-08	WHR
80	1	163792995	6.545e-11	WHR
80	1	164771168	7.922e-13	WHR
81	1	165352331	6.152e-11	WHR
82	1	167311117	6.958e-09	BMI
83	1	170403362	9.712e-66	WHR
84	1	171486183	7.891e-12	BMI
84	1	172377408	1.155e-09	HDL
84	1	172377408	1.769e-11	TG
84	1	172383850	6.491e-59	WHR
85	1	173770889	8.812e-10	BMI
85	1	174352859	2.492e-13	BMI
85	1	174914857	4.832e-12	BMI
86	1	175229462	6.525e-09	WHR
86	1	175985619	1.784e-08	BMI
86	1	176280916	2.919e-09	WHR
86	1	176809474	2.376e-09	WHR
86	1	177356933	3.008e-08	BMI
87	1	177909798	7.385e-12	T2D-Spracklen
87	1	177919890	1.2e-10	T2D-Mahajan
87	1	177920345	3.06e-125	BMI
87	1	178546177	3.467e-22	HDL
90	1	182181843	1.45e-36	HDL
91	1	184044697	1.075e-08	HDL
91	1	184045459	6.995e-09	T2D-Spracklen
92	1	184682688	7.694e-10	BMI
92	1	184702964	1.637e-10	TG
95	1	190270777	7.148e-20	BMI
95	1	190835500	2.444e-08	BMI
95	1	191417509	4.864e-08	BMI
96	1	193027227	4.183e-08	BMI
97	1	194996070	5.521e-13	BMI
98	1	197287960	7.145e-11	BMI
100	1	200080174	2.884e-13	WHR
102	1	201831740	5.556e-39	BMI
103	1	203522264	1.192e-10	BMI
103	1	203549254	4.901e-10	WHR
103	1	203549254	3.451e-09	TG
103	1	204434531	1.6e-09	WHR
104	1	205055445	1.768e-09	HDL
104	1	205145745	4.4e-09	T2D-Mahajan
104	1	205161285	4.251e-09	TG
104	1	205161285	9.031e-17	WHR
104	1	205750404	5.056e-12	HDL
104	1	205805769	2.403e-08	BMI
104	1	206420549	2.3e-08	T2D-Mahajan
105	1	208533591	2.809e-08	BMI
105	1	209370215	4.032e-11	BMI
105	1	209922182	1.721e-13	BMI
106	1	212242736	2.145e-13	WHR
107	1	213977102	3.22e-12	FastGlu
107	1	213982055	6.054e-12	T2D-Spracklen
107	1	213985913	5.6e-26	T2D-Mahajan
107	1	213985913	8.406e-18	T2D-Xue
108	1	214819637	3.056e-09	HDL
109	1	217189373	5.06e-09	BMI
111	1	219460527	1.552e-09	BMI
111	1	219482027	3.35e-93	WHR
111	1	219487193	1.302e-12	T2D-Xue
111	1	219495884	3.348e-16	HDL
111	1	219514090	1.084e-19	TG
111	1	219548762	1.76e-09	FastInsu
111	1	219575476	3.7e-16	T2D-Mahajan
111	1	220797251	1.396e-23	HDL
111	1	221117413	1.107e-13	WHR
113	1	223862991	1.158e-08	WHR
113	1	224475001	1.658e-11	HDL
114	1	225480822	1.871e-08	BMI
115	1	227567774	3.086e-09	WHR
115	1	228317503	2.251e-08	BMI
116	1	229506752	5.044e-11	T2D-Spracklen
116	1	229537208	1.864e-09	T2D-Xue
116	1	229537208	3.9e-14	T2D-Mahajan
116	1	230159944	2.16e-118	HDL
116	1	230159944	7.958e-84	TG
116	1	230169168	1.196e-08	BMI
120	1	234717659	1.332e-09	HDL
120	1	235527499	6.1e-10	T2D-Mahajan
120	1	235536723	3.413e-08	BMI
121	1	236027870	2.938e-08	WHR
121	1	236715169	4.953e-06	MI
127	1	242822761	1.599e-10	BMI
127	1	243520717	4.823e-15	BMI
132	2	277003	3.02e-13	HDL
132	2	277003	1.977e-08	TG
132	2	422144	1.8e-11	T2D-Mahajan
132	2	622827	4.325e-10	T2D-Xue
132	2	632348	2.89e-161	BMI
132	2	632789	2.368e-17	T2D-Spracklen
132	2	647577	2.772e-10	T2D-Suzuki
133	2	2003599	2.229e-06	MI
133	2	3587163	5.112e-10	HDL
135	2	6015425	3.045e-18	BMI
137	2	9118131	9.774e-06	MI
137	2	9555153	7.746e-13	WHR
138	2	11358906	2.251e-10	WHR
138	2	11654411	7.564e-06	MI
139	2	12705242	1.061e-09	BMI
139	2	12933841	1.961e-24	WHR
140	2	15171816	2.781e-06	MI
141	2	16393401	1.3e-08	T2D-Mahajan
143	2	19944070	1.025e-08	WHR
143	2	20168758	1.011e-12	HDL
143	2	20174488	3.68e-15	TG
144	2	21008652	2.61e-147	HDL
144	2	21008652	1.59e-187	TG
144	2	21741886	1.973e-09	TG
145	2	23798361	5.144e-11	WHR
146	2	24584664	2.163e-10	WHR
146	2	24927427	2.45e-91	BMI
146	2	25155503	1.24e-18	WHR
146	2	25420352	3.5e-08	T2D-Mahajan
147	2	26717426	6.634e-20	BMI
147	2	26930006	7.09e-11	FastGlu
147	2	26996785	2.45e-27	TG
147	2	27508073	1.011e-21	T2D-Spracklen
147	2	27508073	1.16e-10	BMI
147	2	27508073	2.17e-41	FastGlu
147	2	27508073	1.3e-24	T2D-Mahajan
147	2	27508073	2.74e-22	FastInsu
147	2	27508073	0	TG
147	2	27512105	3.897e-15	T2D-Suzuki
147	2	27518370	5.159e-21	T2D-Xue
147	2	28050728	2.194e-08	BMI
147	2	28078673	9.87e-10	FastGlu
147	2	28121418	9.253e-71	TG
148	2	28751017	7.332e-13	BMI
153	2	35287117	7.645e-14	BMI
154	2	36561473	1.213e-10	BMI
154	2	37647707	2.174e-12	WHR
157	2	40064800	2.937e-13	BMI
157	2	41291300	3.552e-06	MI
157	2	41410548	1.338e-11	BMI
157	2	42712211	2.981e-08	BMI
157	2	42961980	2.605e-08	WHR
158	2	43237679	1.601e-09	TG
158	2	43470889	2.7e-30	T2D-Mahajan
158	2	43480246	6.687e-28	T2D-Xue
158	2	43527516	1.661e-11	WHR
158	2	43847292	3.805e-14	TG
159	2	44511624	8.753e-13	BMI
159	2	44964941	1.831e-14	T2D-Spracklen
160	2	46775087	8.117e-16	BMI
160	2	47019206	3.072e-08	WHR
162	2	48727766	4.89e-16	BMI
162	2	48735152	5.773e-13	WHR
163	2	50006214	2.03e-19	BMI
163	2	50508860	9.768e-15	BMI
164	2	51598115	2.097e-08	BMI
166	2	53634252	1.99e-10	BMI
166	2	53765485	3.47e-08	HDL
167	2	55054765	1.89e-16	BMI
168	2	56376850	5.717e-11	BMI
168	2	57137725	3.231e-08	BMI
169	2	57841606	1.987e-15	BMI
169	2	57983387	1.572e-11	WHR
170	2	58694642	1.665e-08	T2D-Suzuki
170	2	58706456	4.156e-10	TG
170	2	58708147	3.422e-36	BMI
170	2	58727893	5.688e-11	HDL
170	2	58753929	1.7e-08	T2D-Mahajan
170	2	59313459	2.498e-14	BMI
170	2	59724330	9.33e-09	WHR
170	2	60057479	4.355e-13	BMI
171	2	60356530	4.4e-20	T2D-Mahajan
171	2	60358671	2.29e-15	T2D-Xue
171	2	60359572	1.549e-15	T2D-Spracklen
171	2	60587331	1.428e-09	BMI
172	2	62621184	6.903e-16	BMI
173	2	65049318	9.81e-12	T2D-Xue
173	2	65054267	8.691e-19	HDL
173	2	65060762	1.04e-22	TG
173	2	65060762	1.2e-15	T2D-Mahajan
174	2	66007068	1.665e-29	WHR
174	2	66438014	1.622e-09	HDL
174	2	66450684	1.119e-10	TG
174	2	66544868	5.69e-16	WHR
175	2	67610421	7.823e-18	BMI
175	2	67625881	1.112e-24	WHR
176	2	68237139	2.893e-09	WHR
177	2	69428658	3.43e-09	BMI
182	2	79255517	6.636e-12	BMI
184	2	81624328	1.535e-10	BMI
185	2	86585426	3.219e-16	BMI
188	2	96130118	2.516e-08	WHR
189	2	100213578	1.264e-22	BMI
189	2	98929892	4.604e-08	BMI
189	2	99506568	2.124e-08	BMI
189	2	99672016	7.97e-16	WHR
192	2	103680962	1.836e-13	BMI
193	2	104838132	5.047e-18	BMI
193	2	105361319	2.961e-09	BMI
196	2	109394506	4.134e-10	BMI
197	2	110849824	5.222e-09	WHR
197	2	110907179	1.937e-09	HDL
197	2	111177400	3.567e-08	T2D-Xue
197	2	111496274	2.233e-28	WHR
197	2	112006063	4.218e-08	TG
197	2	112042968	1.288e-10	HDL
197	2	113083453	2.979e-08	TG
198	2	113192159	2.705e-09	BMI
198	2	113862420	1.772e-13	WHR
200	2	118686653	4.925e-14	WHR
200	2	119473494	1.805e-08	T2D-Suzuki
200	2	119473494	6.862e-09	T2D-Spracklen
201	2	120551655	2.39e-08	TG
201	2	120552183	2.827e-11	T2D-Xue
201	2	120590036	1.4e-14	T2D-Mahajan
204	2	125776237	1.496e-08	BMI
210	2	132766032	3.395e-11	BMI
211	2	135334491	1.288e-11	BMI
211	2	135851076	7.094e-13	BMI
212	2	136677885	3.407e-09	BMI
215	2	141535577	4.263e-09	BMI
216	2	142202362	6.706e-12	BMI
216	2	143163089	3.242e-06	MI
216	2	143203024	3.071e-16	BMI
217	2	144859332	6.122e-11	BMI
217	2	145589891	2.476e-11	TG
217	2	145614393	9.553e-10	HDL
219	2	147104065	8.3e-09	T2D-Mahajan
219	2	147143639	1.426e-18	BMI
219	2	148673235	5.091e-09	T2D-Suzuki
219	2	148810827	1.525e-09	T2D-Spracklen
220	2	150368065	1e-08	BMI
224	2	156211381	1.785e-09	BMI
225	2	156750287	8.632e-10	BMI
225	2	157483038	6.4e-10	T2D-Mahajan
225	2	157556189	2.683e-20	WHR
226	2	158531502	1.825e-08	BMI
227	2	160279033	1.6e-11	T2D-Mahajan
227	2	160280145	1.391e-11	T2D-Xue
227	2	160409399	1.032e-12	BMI
227	2	160858218	9.043e-10	WHR
228	2	161860371	4.042e-08	BMI
228	2	162267541	4.215e-08	HDL
230	2	163724731	1.572e-12	BMI
231	2	164525008	9.461e-10	T2D-Suzuki
231	2	164525008	1.158e-15	T2D-Spracklen
231	2	164656581	1.26e-16	FastInsu
231	2	164656581	8.432e-78	WHR
231	2	164656581	1.6e-20	T2D-Mahajan
231	2	164672366	9.966e-65	TG
231	2	164672366	3.005e-59	HDL
231	2	164672366	2.106e-22	T2D-Xue
231	2	164701742	5.236e-12	BMI
231	2	165291814	6.809e-12	BMI
231	2	166097109	4.509e-10	BMI
233	2	168906638	1.4e-178	FastGlu
235	2	170564615	2.844e-15	WHR
235	2	170742572	4.128e-08	BMI
235	2	171520702	2.307e-13	WHR
235	2	172025679	2.737e-13	BMI
236	2	174096760	1.192e-13	BMI
239	2	180038859	3.185e-08	BMI
240	2	180710554	2.321e-22	BMI
241	2	181788998	3.326e-09	BMI
243	2	186342666	1.483e-08	BMI
243	2	187250671	2.986e-33	WHR
243	2	187417603	2.004e-08	BMI
244	2	190687431	9.8e-09	T2D-Mahajan
244	2	190881507	1.196e-08	WHR
245	2	192084277	7.976e-09	BMI
245	2	192936284	4.735e-09	BMI
248	2	197653985	1.543e-12	BMI
250	2	201258272	2.652e-10	TG
251	2	202029242	2.815e-08	BMI
251	2	202567081	1.19e-09	TG
251	2	202633063	1.023e-15	HDL
251	2	203105560	1.965e-13	BMI
251	2	203319372	8.58e-10	HDL
251	2	204511186	4.848e-23	BMI
252	2	205219794	2.687e-09	BMI
253	2	206176329	1.737e-10	WHR
253	2	206380059	3.828e-13	BMI
253	2	207398555	1.685e-14	BMI
255	2	210675783	2.369e-12	HDL
255	2	210678331	1.337e-16	BMI
255	2	211439840	3.514e-12	BMI
256	2	212548507	1.521e-23	BMI
256	2	212822379	5.355e-10	T2D-Spracklen
257	2	214540619	2.514e-08	BMI
257	2	214540619	3.407e-08	HDL
258	2	215435759	1.035e-15	WHR
259	2	217527832	1.114e-13	WHR
260	2	218326533	1.398e-09	WHR
260	2	218326846	7.723e-09	TG
260	2	218414374	8.202e-14	BMI
260	2	218835276	4.266e-12	WHR
260	2	218856232	6.03e-21	HDL
260	2	218856232	1.476e-20	TG
260	2	219340424	2.297e-15	BMI
263	2	224201796	1.011e-10	WHR
264	2	226127738	1.638e-09	WHR
264	2	226229029	2.349e-80	TG
264	2	226229029	2.913e-87	HDL
264	2	226234464	2.26e-19	FastInsu
264	2	226236695	2.551e-34	T2D-Xue
264	2	226236695	7.9e-46	T2D-Mahajan
264	2	226243730	1.87e-10	ISI
265	2	227685582	3.105e-09	HDL
265	2	228108944	2.794e-08	T2D-Xue
265	2	228137904	1.252e-16	BMI
266	2	229798860	1.824e-17	BMI
267	2	231856361	2.147e-08	BMI
268	2	233282457	1.976e-15	T2D-Spracklen
268	2	233394635	1.911e-09	T2D-Suzuki
270	2	235877442	7.91e-10	BMI
272	2	238226211	7.584e-06	MI
272	2	238359978	3.817e-08	WHR
272	2	238861244	2.604e-12	WHR
272	2	238975165	3.541e-09	TG
273	2	240412339	7.393e-09	BMI
282	3	8096354	9.052e-10	BMI
283	3	9465630	9.124e-12	BMI
284	3	10585877	1.686e-08	BMI
284	3	9933702	1.076e-08	WHR
284	3	9986040	3.458e-09	BMI
285	3	11365247	3.389e-11	WHR
285	3	11461078	4.057e-09	TG
285	3	11538391	1.735e-08	HDL
285	3	11584990	4.137e-10	BMI
285	3	11938344	1.464e-09	WHR
285	3	12295008	1.6e-27	T2D-Mahajan
285	3	12317550	1.323e-14	HDL
285	3	12343858	3.49e-11	T2D-Spracklen
285	3	12343858	8.759e-09	T2D-Suzuki
285	3	12348985	1.485e-06	ISI
285	3	12348985	3.59e-12	FastInsu
285	3	12353341	1.637e-24	T2D-Xue
285	3	12385437	2.233e-13	BMI
285	3	12447843	2.042e-17	TG
285	3	12447843	4.788e-46	WHR
285	3	12960431	4.552e-11	BMI
287	3	15713342	5.017e-10	BMI
289	3	18633152	2.566e-09	BMI
291	3	20399558	2.444e-12	BMI
293	3	23217123	2.694e-37	T2D-Spracklen
293	3	23348997	3.409e-23	T2D-Suzuki
293	3	23413299	2.572e-18	T2D-Xue
293	3	23414091	9.5e-20	T2D-Mahajan
294	3	24251510	9.304e-09	HDL
294	3	25064946	7.57e-18	BMI
295	3	25543675	1.577e-08	WHR
301	3	33831492	5.695e-09	WHR
301	3	35076284	5.382e-12	BMI
302	3	35595217	2.307e-11	WHR
302	3	35625565	2.776e-12	BMI
303	3	36937551	3.305e-12	HDL
303	3	36937551	4.756e-08	TG
303	3	37494086	6.284e-13	WHR
304	3	38591580	2.293e-08	BMI
306	3	41269871	2.632e-09	BMI
306	3	42267243	5.918e-18	BMI
307	3	43113947	1.006e-09	BMI
307	3	43722823	8.976e-14	WHR
307	3	43987272	2.911e-12	BMI
307	3	44665498	1.25e-08	BMI
308	3	45181466	5.188e-12	BMI
309	3	46884049	1.686e-08	T2D-Xue
309	3	46884049	1.5e-08	T2D-Mahajan
309	3	46915808	1.594e-17	WHR
309	3	47004356	1.139e-21	HDL
309	3	47051716	9.171e-10	BMI
309	3	47431678	8.452e-16	WHR
310	3	47775517	3.502e-18	BMI
310	3	48187876	8.068e-16	HDL
310	3	48445644	4.218e-18	WHR
310	3	48776351	9.054e-16	BMI
310	3	48997446	1.16e-24	WHR
310	3	49003029	2.461e-09	TG
310	3	49021360	2.961e-10	HDL
311	3	49371541	7.15e-18	BMI
311	3	49417897	4.9e-08	FastGlu
311	3	49547808	3.615e-11	HDL
311	3	49547810	3.965e-19	WHR
311	3	49886991	3.02e-48	BMI
311	3	49943163	4.5e-10	T2D-Mahajan
311	3	50055776	3.126e-32	HDL
311	3	50276096	3.616e-11	WHR
311	3	50398401	1.118e-10	BMI
311	3	51171215	9.779e-10	WHR
311	3	51274143	3.507e-13	BMI
311	3	51713272	2.44e-09	HDL
312	3	52072812	4.46e-08	WHR
312	3	52234850	2.134e-13	BMI
312	3	52498102	1.379e-13	TG
312	3	52498102	4.551e-25	HDL
312	3	52603470	8.897e-38	WHR
312	3	52781889	3.653e-18	BMI
312	3	53084723	6.557e-10	TG
312	3	53091906	1.593e-18	HDL
312	3	53093661	3e-08	T2D-Mahajan
312	3	53207469	1.631e-22	WHR
312	3	53743149	2.724e-15	BMI
313	3	54794800	6.3e-09	T2D-Mahajan
314	3	56080833	2.675e-10	BMI
315	3	57153008	2.033e-10	WHR
315	3	57542776	2.619e-13	TG
315	3	57542776	7.177e-11	HDL
317	3	61250788	6.494e-25	BMI
317	3	61572101	1.195e-09	WHR
317	3	62115166	4.165e-09	BMI
317	3	62319398	4.512e-07	MI
318	3	62727468	4.328e-14	BMI
319	3	63905429	1.508e-31	T2D-Spracklen
319	3	63911539	1.236e-08	T2D-Xue
319	3	63976663	2e-13	T2D-Mahajan
319	3	64013646	2.617e-15	T2D-Suzuki
319	3	64442816	8.924e-09	HDL
319	3	64715470	7.4e-15	T2D-Mahajan
319	3	64719689	1.63e-14	T2D-Xue
319	3	64732582	2.082e-09	BMI
319	3	64732582	1e-100	WHR
321	3	66397883	2.684e-08	BMI
321	3	66424530	2.625e-08	WHR
323	3	69875977	6.594e-09	BMI
324	3	70490408	2.288e-13	BMI
324	3	71006431	1.006e-08	BMI
325	3	72816032	1.4e-08	T2D-Mahajan
327	3	76625777	1.065e-08	BMI
328	3	77617893	4.351e-13	BMI
328	3	77622570	1.2e-08	T2D-Mahajan
328	3	78409778	3.768e-11	BMI
328	3	78792639	1.72e-12	WHR
329	3	80599989	4.557e-09	BMI
330	3	81742961	7.347e-15	BMI
330	3	82593583	1.013e-13	BMI
331	3	83419768	4.481e-14	BMI
331	3	84064340	1.167e-15	BMI
332	3	85061957	5.305e-18	BMI
333	3	85811914	3.966e-30	BMI
334	3	88055261	5.22e-17	BMI
335	3	88684137	1.815e-11	BMI
335	3	89728859	8.394e-12	BMI
335	3	90315787	6.491e-14	BMI
335	3	93798823	5.635e-13	BMI
335	3	94319241	6.62e-28	BMI
339	3	99935339	2.461e-11	WHR
342	3	104887300	1.07e-17	BMI
343	3	107551613	1.249e-10	WHR
343	3	107578504	8.485e-10	BMI
343	3	108101216	1.226e-14	BMI
343	3	108603750	6.831e-10	BMI
346	3	113571603	3.543e-08	WHR
347	3	114680449	7.37e-13	BMI
347	3	115249171	1.593e-11	T2D-Spracklen
347	3	115699018	2.009e-08	BMI
349	3	117218699	6.473e-10	BMI
349	3	118304668	3.284e-10	BMI
351	3	122238106	5.201e-09	T2D-Suzuki
351	3	122246352	2.861e-09	T2D-Spracklen
352	3	123346931	5.933e-29	T2D-Xue
352	3	123346931	1.3e-18	FastGlu
352	3	123346931	1.3e-31	T2D-Mahajan
352	3	123374694	7.247e-12	BMI
352	3	123402439	1.57e-08	WHR
352	3	123455985	5.623e-12	T2D-Spracklen
352	3	123471884	6.268e-09	HDL
353	3	125203076	1.141e-08	T2D-Spracklen
353	3	125207793	1.3e-09	T2D-Mahajan
355	3	127681938	2.364e-09	WHR
355	3	128470548	1.642e-09	BMI
356	3	129034143	1.572e-11	WHR
356	3	129614339	4.2e-08	T2D-Mahajan
356	3	129622560	4.905e-53	WHR
357	3	132032784	3.329e-32	BMI
359	3	134946317	6.006e-09	BMI
360	3	136007837	1.396e-14	BMI
360	3	136207780	7.857e-12	TG
360	3	136287734	3.912e-24	HDL
360	3	136418580	1.419e-09	WHR
360	3	136553404	7.536e-24	BMI
360	3	136916329	1.074e-12	HDL
360	3	136954315	3.606e-08	WHR
361	3	138278900	3.676e-07	ISI
361	3	138372298	1.503e-12	BMI
361	3	138385793	1.226e-15	WHR
362	3	141556594	4.869e-25	BMI
363	3	142359917	2.445e-08	TG
363	3	142933717	8.24e-11	TG
368	3	150348753	3.441e-21	WHR
368	3	150348753	1e-09	T2D-Mahajan
368	3	150356464	3.215e-10	HDL
368	3	150379848	1.026e-10	T2D-Xue
370	3	152335461	2.082e-10	T2D-Xue
370	3	152366454	4.4e-09	T2D-Mahajan
370	3	152454081	1.201e-10	HDL
370	3	152664563	1.406e-09	T2D-Spracklen
371	3	154317161	2.129e-18	BMI
372	3	155364151	1.936e-09	BMI
372	3	155829485	1.849e-09	TG
373	3	156577552	6.614e-11	BMI
373	3	157077625	7.577e-24	TG
373	3	157079859	1.45e-59	WHR
373	3	157080943	8.772e-29	HDL
373	3	157144252	8.149e-13	BMI
374	3	158308700	4.762e-13	BMI
375	3	161729069	8.091e-11	BMI
379	3	168501053	2.2e-08	T2D-Mahajan
379	3	168515530	1.633e-08	BMI
380	3	169255014	6.234e-16	WHR
380	3	170925999	1.013e-11	T2D-Spracklen
380	3	170995501	8.56e-18	FastGlu
380	3	171007094	1.736e-18	BMI
380	3	171015287	8.5e-21	T2D-Mahajan
380	3	171021874	1.029e-13	TG
380	3	171048829	2.25e-08	T2D-Xue
381	3	172067378	5.144e-16	WHR
381	3	172576710	6.094e-15	TG
382	3	173377333	1.745e-21	BMI
383	3	173966001	1.967e-08	BMI
385	3	178129300	3.481e-06	MI
387	3	181067909	2.159e-10	BMI
387	3	181611894	7.252e-13	BMI
388	3	182579269	4.204e-10	BMI
388	3	183768329	4.096e-12	BMI
388	3	184020672	1.8e-08	T2D-Mahajan
389	3	184278280	8.898e-13	BMI
390	3	185589614	4.943e-08	BMI
390	3	185777532	6.112e-43	T2D-Suzuki
390	3	185777532	1.907e-66	T2D-Spracklen
390	3	185785668	2.5e-58	T2D-Mahajan
390	3	185795604	3.854e-57	T2D-Xue
390	3	185795604	1.75e-08	FastGlu
390	3	185798732	5.665e-17	WHR
390	3	186114625	1.467e-09	TG
390	3	186116710	2.34e-18	HDL
390	3	186116710	1.447e-50	BMI
390	3	186943483	7.614e-10	T2D-Spracklen
390	3	186947857	2.469e-09	T2D-Xue
390	3	186947857	1.4e-17	T2D-Mahajan
391	3	187959592	6.035e-09	WHR
391	3	187980545	7.291e-09	T2D-Spracklen
391	3	188022735	4.385e-13	T2D-Xue
391	3	188023111	3.1e-20	T2D-Mahajan
391	3	188283226	2.808e-08	BMI
393	3	190972039	1.454e-06	MI
394	3	193880494	3.67e-08	BMI
396	3	195156264	8.389e-13	BMI
396	3	196103439	1.546e-09	T2D-Spracklen
397	3	196388626	7e-11	BMI
402	4	1250430	1.202e-24	T2D-Suzuki
402	4	1260747	9.012e-42	T2D-Spracklen
402	4	751184	1.2e-12	T2D-Mahajan
402	4	858525	1.203e-11	TG
402	4	958159	6.13e-11	HDL
402	4	971991	7.607e-21	WHR
403	4	1622398	4.351e-08	WHR
403	4	1780859	4.579e-10	T2D-Suzuki
403	4	1782484	2.923e-16	T2D-Spracklen
403	4	1782676	1.4e-17	T2D-Mahajan
404	4	2941634	1.103e-10	TG
404	4	3230530	8.541e-09	WHR
404	4	3240118	1.1e-09	T2D-Mahajan
404	4	3297073	3.775e-11	BMI
404	4	3444364	2.896e-26	TG
406	4	4988571	3.234e-18	WHR
407	4	6301295	5.516e-34	T2D-Xue
407	4	6302004	9.104e-12	T2D-Spracklen
407	4	6305036	1.6e-40	T2D-Mahajan
407	4	6331942	1.679e-08	T2D-Suzuki
413	4	13245915	7.58e-10	WHR
415	4	15373903	1.324e-10	WHR
416	4	16599041	4.565e-09	BMI
417	4	17791246	4.5e-08	T2D-Mahajan
417	4	17828367	1.542e-08	TG
417	4	18003500	3.873e-09	BMI
417	4	18510115	6.122e-14	BMI
418	4	20217972	1.624e-14	BMI
419	4	21009373	2.835e-08	BMI
421	4	25407216	8.504e-38	BMI
422	4	26026175	5.387e-12	TG
422	4	26026175	1.096e-15	HDL
422	4	26350741	4.021e-20	WHR
424	4	28513208	1.08e-14	BMI
426	4	31026568	5.338e-13	BMI
428	4	34925336	1.856e-08	BMI
430	4	36272199	3.444e-08	HDL
431	4	38698036	8.766e-17	BMI
435	4	44428008	1.101e-09	BMI
435	4	45180510	2.42e-86	BMI
435	4	45180510	3.689e-08	HDL
435	4	45184122	3.843e-10	T2D-Spracklen
435	4	45184122	2.007e-09	T2D-Suzuki
435	4	45184122	4.9e-12	T2D-Mahajan
438	4	49062470	4.395e-11	BMI
438	4	51952498	4.5e-08	T2D-Mahajan
438	4	52061063	7.521e-12	BMI
438	4	52268127	2.481e-08	T2D-Xue
438	4	52877051	4.518e-08	BMI
440	4	54639193	7.417e-16	BMI
440	4	55432133	2.949e-23	WHR
441	4	57939466	9.519e-06	MI
442	4	59019197	1.279e-06	MI
442	4	59362799	1.27e-09	BMI
445	4	64786012	3.183e-13	BMI
446	4	66949786	1.257e-09	BMI
448	4	68475273	1.325e-10	HDL
448	4	68477569	1.16e-12	TG
449	4	70882528	3.429e-09	T2D-Suzuki
449	4	70978401	4.643e-16	T2D-Spracklen
451	4	76107630	1.073e-11	BMI
453	4	79796028	1.069e-09	BMI
456	4	82663343	4.587e-10	T2D-Xue
456	4	82666409	5.7e-10	T2D-Mahajan
457	4	84380717	2.074e-12	T2D-Suzuki
457	4	84418465	1.954e-16	T2D-Spracklen
458	4	86552623	3.504e-11	TG
459	4	87109109	1.049e-49	TG
459	4	87143279	8.632e-14	HDL
459	4	88133515	1.339e-13	BMI
460	4	88808923	5.529e-53	WHR
460	4	88818977	7.358e-12	TG
460	4	88819743	3e-08	T2D-Mahajan
460	4	88820118	1.8e-08	FastInsu
460	4	88820118	4.174e-28	HDL
461	4	90332805	1.834e-10	BMI
463	4	93490455	9.406e-13	BMI
463	4	94106633	2.341e-09	BMI
463	4	94170792	6e-11	T2D-Mahajan
463	4	95170373	8.566e-11	BMI
466	4	99124465	9.977e-16	TG
466	4	99318162	4.716e-09	BMI
466	4	99589746	7.426e-13	HDL
467	4	101256000	4.617e-12	BMI
467	4	101626209	2.784e-10	HDL
467	4	101759884	7.347e-14	BMI
467	4	102267552	3.69e-19	WHR
467	4	102267552	1.018e-14	TG
467	4	102267552	3.805e-47	BMI
467	4	102267552	3.843e-86	HDL
468	4	103021557	8.876e-10	BMI
468	4	103067742	6.182e-10	T2D-Xue
468	4	103219691	2.9e-10	T2D-Mahajan
468	4	103253686	5.308e-09	TG
469	4	105149907	3.27e-11	FastInsu
469	4	105238976	2.492e-12	WHR
471	4	109174464	1.106e-08	TG
471	4	109717668	1.233e-10	TG
472	4	111770620	1.893e-12	BMI
472	4	112392830	3.459e-10	BMI
477	4	119205078	6.397e-10	WHR
477	4	119249200	9.721e-06	ISI
477	4	119398279	3.893e-10	BMI
478	4	121702910	1.171e-14	WHR
479	4	122911999	2.027e-08	T2D-Xue
479	4	123145793	2.286e-19	WHR
481	4	124299553	1.26e-13	WHR
481	4	125203805	4.857e-08	WHR
486	4	129810129	4.298e-16	BMI
490	4	136162038	3.486e-22	BMI
490	4	136162038	4.3e-08	T2D-Mahajan
492	4	139942211	3.49e-15	BMI
493	4	142204795	2.749e-09	BMI
494	4	142713593	8.894e-09	BMI
494	4	143219512	8.339e-09	BMI
494	4	144353887	1.786e-13	WHR
494	4	144412457	2.451e-11	BMI
494	4	144903999	3.44e-27	WHR
494	4	145065516	3.268e-11	BMI
495	4	146516867	6.914e-13	BMI
498	4	152010284	2.496e-10	BMI
498	4	152312022	5.63e-06	MI
498	4	152332969	2.317e-10	T2D-Xue
498	4	152592217	1.8e-14	T2D-Mahajan
498	4	152599127	2.732e-17	T2D-Suzuki
498	4	152599127	1.426e-27	T2D-Spracklen
498	4	153240243	2.99e-11	HDL
500	4	154568456	1.475e-11	TG
501	4	156731601	2.7e-08	T2D-Mahajan
501	4	156749385	1.639e-15	TG
501	4	156749385	5.516e-16	HDL
501	4	156762533	2.912e-11	WHR
501	4	156813523	2.58e-10	FastInsu
504	4	161208692	3.956e-14	BMI
504	4	162117712	4.75e-10	BMI
505	4	163438526	4.81e-10	BMI
506	4	164388981	6.145e-09	BMI
511	4	170134339	6.293e-09	BMI
511	4	170711486	1.599e-10	BMI
511	4	171265137	1.715e-08	BMI
512	4	172675865	8.494e-10	BMI
514	4	176688455	7.148e-10	WHR
516	4	179265880	3.657e-09	BMI
519	4	184795078	1.946e-11	T2D-Xue
519	4	184796605	1e-13	T2D-Mahajan
520	4	186822091	1.502e-08	BMI
528	5	3513371	9.672e-12	BMI
528	5	4025211	5.724e-13	WHR
531	5	7852169	3.512e-08	BMI
535	5	14751196	8.7e-16	T2D-Mahajan
536	5	14767983	2.587e-09	T2D-Spracklen
536	5	14847222	3.372e-09	T2D-Xue
536	5	14992897	5.114e-09	WHR
543	5	27193466	3.287e-10	BMI
546	5	32773208	1.41e-14	WHR
547	5	34041992	1.708e-09	WHR
548	5	36256916	3.339e-09	T2D-Spracklen
549	5	38736040	1.692e-10	WHR
552	5	43190931	1.461e-14	BMI
552	5	43866494	2.189e-08	BMI
553	5	44682487	5.8e-09	T2D-Mahajan
553	5	46222156	8.386e-06	MI
553	5	50657625	8.482e-09	T2D-Suzuki
553	5	50783769	4.328e-08	T2D-Spracklen
554	5	51048716	1.235e-11	BMI
554	5	51618892	4.301e-14	BMI
554	5	52455740	1.076e-08	T2D-Spracklen
554	5	52798410	1.748e-08	T2D-Suzuki
554	5	52804655	4.2e-10	T2D-Mahajan
555	5	53975590	2.1e-13	T2D-Mahajan
555	5	53976834	4.211e-08	BMI
555	5	53976834	2.16e-12	FastInsu
555	5	53976834	1.329e-11	T2D-Xue
555	5	54001474	8.746e-17	HDL
555	5	54004832	6.431e-23	TG
555	5	54047699	8.926e-10	WHR
556	5	55594974	1.559e-19	WHR
557	5	56510924	3.993e-47	WHR
557	5	56510924	1.15e-10	FastInsu
557	5	56510924	4.617e-34	HDL
557	5	56510924	8.809e-18	T2D-Xue
557	5	56512648	3.8e-23	T2D-Mahajan
557	5	56513311	1.792e-16	T2D-Suzuki
557	5	56514478	3.556e-29	T2D-Spracklen
557	5	56565959	1.274e-57	TG
560	5	59912475	2.027e-08	BMI
560	5	61436725	2.309e-10	BMI
560	5	61499658	7.019e-09	WHR
562	5	63730453	4.324e-20	BMI
564	5	64684029	1.004e-15	BMI
564	5	65383456	1.927e-11	WHR
565	5	66904955	4.905e-13	BMI
565	5	67052427	2.104e-08	WHR
565	5	68418419	8.197e-16	TG
565	5	68418419	2.15e-11	HDL
567	5	73623753	1.524e-09	HDL
568	5	75184463	1.859e-28	BMI
568	5	75279159	1.835e-08	T2D-Spracklen
568	5	75707853	7.882e-18	HDL
568	5	75707853	3.3e-16	T2D-Mahajan
568	5	75707853	3.027e-08	T2D-Xue
568	5	75719417	1.173e-61	BMI
569	5	77129124	1.4e-17	T2D-Mahajan
569	5	77131486	1.188e-12	T2D-Xue
569	5	77150278	1.738e-12	WHR
569	5	78094149	1.428e-08	BMI
569	5	78130259	2.711e-08	WHR
570	5	78990098	6.229e-06	MI
570	5	79134784	3.5e-12	T2D-Mahajan
572	5	81565958	1.877e-16	BMI
573	5	83519351	1.843e-08	HDL
573	5	83538480	2.57e-08	WHR
573	5	83907533	2.976e-06	MI
575	5	86868616	9.841e-09	BMI
575	5	87281535	2.9e-08	T2D-Mahajan
575	5	87473198	2.906e-13	BMI
576	5	88158453	3.191e-13	BMI
576	5	88667782	2.725e-31	BMI
576	5	89503326	8.405e-17	BMI
579	5	93079405	1.444e-11	BMI
580	5	94870497	6.235e-10	BMI
580	5	96203744	1.02e-15	FastGlu
580	5	96381018	1.959e-20	BMI
580	5	96508059	3.116e-09	T2D-Spracklen
582	5	98968860	3.564e-09	BMI
582	5	99672099	1.706e-06	MI
583	5	101915286	8.8e-14	T2D-Mahajan
583	5	102234532	3.562e-08	T2D-Xue
584	5	102444775	1.919e-09	WHR
584	5	102534436	7.1e-24	T2D-Mahajan
584	5	102717854	4.933e-10	BMI
584	5	102764872	1.101e-17	T2D-Xue
584	5	102969361	3.899e-16	WHR
584	5	103087264	1.7e-29	T2D-Mahajan
584	5	103419249	2.386e-13	T2D-Xue
584	5	103637636	4.4e-10	T2D-Mahajan
585	5	104597772	1.877e-10	BMI
586	5	106541105	4.006e-11	BMI
587	5	107043405	1.928e-09	BMI
587	5	107574956	3.583e-08	BMI
588	5	108103311	9.728e-29	BMI
589	5	109340036	2.276e-08	BMI
590	5	111976063	3.897e-09	BMI
591	5	112841059	8.356e-12	BMI
591	5	113138531	8.036e-06	MI
591	5	113375789	4.022e-08	HDL
591	5	113549055	6.583e-09	BMI
591	5	113591989	4.755e-08	T2D-Xue
592	5	114652201	7.585e-09	BMI
593	5	116373459	5.222e-10	BMI
596	5	119393591	3.511e-22	WHR
596	5	119393591	9.474e-09	HDL
596	5	119393591	5.749e-11	TG
596	5	120052964	2.49e-12	BMI
599	5	123321505	1.911e-13	BMI
600	5	124996410	5.615e-14	BMI
602	5	128021834	9.679e-15	WHR
603	5	131042334	8.055e-10	BMI
603	5	131532040	1.744e-09	WHR
603	5	131672501	1.226e-13	TG
603	5	131813257	1.177e-08	BMI
604	5	133076607	7.734e-18	WHR
604	5	133110019	2.757e-10	TG
604	5	133131681	9.006e-11	HDL
604	5	134528909	9.2e-09	T2D-Mahajan
604	5	134528909	2.216e-08	T2D-Spracklen
604	5	134529762	4.255e-15	BMI
604	5	135069792	7.905e-12	WHR
606	5	137236270	7.672e-10	BMI
606	5	138331656	1.836e-10	BMI
606	5	138362610	1.938e-09	WHR
606	5	139701160	1.939e-17	BMI
607	5	140334979	1.837e-11	BMI
608	5	141592550	5.733e-09	BMI
608	5	142436990	2.721e-08	BMI
608	5	142698150	1.342e-16	WHR
608	5	143509119	1.285e-08	BMI
609	5	145104698	2.428e-13	BMI
610	5	146515831	3.746e-09	BMI
611	5	149193352	9.284e-14	WHR
612	5	150499278	8.621e-10	WHR
613	5	151666362	2.606e-11	BMI
613	5	153150376	5.688e-10	BMI
614	5	153983774	1.99e-12	HDL
614	5	154158333	3.978e-22	BMI
616	5	156963286	9.093e-79	TG
617	5	158559349	1.247e-09	WHR
617	5	158580157	1.856e-19	TG
617	5	158595033	1.545e-18	HDL
617	5	159033204	6.084e-10	BMI
619	5	160557485	4.033e-08	BMI
622	5	165130948	1.549e-09	BMI
622	5	165816014	1.584e-08	BMI
624	5	167574885	3.639e-08	BMI
624	5	168417566	8.165e-09	BMI
626	5	171032671	1.634e-14	HDL
626	5	171172323	2.591e-20	BMI
627	5	172422094	2.135e-10	WHR
628	5	173321676	1.156e-11	WHR
628	5	173910850	1.395e-10	BMI
628	5	173935455	4.183e-49	WHR
628	5	173951177	6.142e-09	TG
630	5	177086895	3.501e-10	T2D-Suzuki
630	5	177086895	1.51e-12	T2D-Spracklen
630	5	177100576	2.026e-29	WHR
630	5	177100576	8.137e-11	BMI
630	5	177210575	3.928e-09	HDL
630	5	177390635	4.36e-08	TG
632	5	179080089	3.545e-08	WHR
633	5	180791668	2.288e-09	HDL
634	5	181216131	3.798e-08	TG
634	5	181218425	2.002e-09	WHR
638	6	1597992	1.697e-08	WHR
642	6	5978836	6.91e-09	BMI
642	6	6738519	2.26e-69	WHR
643	6	7226726	2.849e-08	T2D-Suzuki
643	6	7231610	2.3e-20	T2D-Mahajan
643	6	7231610	2.201e-14	T2D-Spracklen
643	6	7258290	1.146e-11	WHR
643	6	7281421	3.342e-11	T2D-Xue
645	6	9509797	2.236e-11	BMI
647	6	12124622	5.498e-17	BMI
647	6	13180222	6.916e-13	BMI
648	6	14595642	4.256e-12	WHR
648	6	14749417	3.846e-06	MI
650	6	18492119	1.078e-10	BMI
651	6	19759356	1.92e-08	BMI
651	6	20482104	1.459e-11	BMI
651	6	20506584	2.358e-08	TG
651	6	20581597	1.423e-09	WHR
651	6	20679478	5.999e-62	T2D-Xue
651	6	20679478	3e-87	T2D-Mahajan
651	6	20682933	4.96e-183	T2D-Spracklen
651	6	20686765	1e-09	FastGlu
651	6	20687890	2.062e-85	T2D-Suzuki
652	6	21919156	7.492e-11	BMI
652	6	22596758	2.721e-09	WHR
653	6	23871472	9.555e-10	BMI
654	6	24847858	4.422e-09	BMI
664	6	35165297	1.611e-23	HDL
664	6	35238776	1.854e-23	BMI
664	6	35294414	5.299e-21	WHR
665	6	35666511	6.953e-09	HDL
665	6	36677919	6.92e-12	TG
666	6	38246374	1.57e-10	BMI
666	6	39071364	4.345e-14	T2D-Suzuki
666	6	39078868	1.787e-22	T2D-Spracklen
668	6	40397862	1.969e-29	BMI
668	6	40441504	1.2e-09	T2D-Mahajan
668	6	41166068	4.184e-11	BMI
668	6	41734489	1.163e-16	WHR
668	6	41780614	3.333e-09	BMI
668	6	41966776	1.693e-08	HDL
669	6	42710096	5.641e-11	BMI
669	6	42964977	3.372e-08	HDL
669	6	43220978	6.198e-15	WHR
670	6	43790159	1.22e-170	WHR
670	6	43790159	7.838e-58	HDL
670	6	43790159	4.824e-86	TG
670	6	43796814	5.151e-15	BMI
670	6	43843237	1.129e-10	T2D-Xue
670	6	43846453	3.7e-13	T2D-Mahajan
670	6	44957556	3.039e-09	BMI
671	6	45498016	2.706e-08	WHR
671	6	46395820	5.032e-16	BMI
673	6	50307545	3.485e-15	BMI
674	6	50819746	3.785e-09	T2D-Spracklen
674	6	50821065	1.1e-12	T2D-Mahajan
674	6	50830813	1.822e-83	BMI
674	6	50849174	6.428e-11	T2D-Xue
674	6	51393781	8.538e-19	BMI
674	6	51935104	1.717e-15	BMI
675	6	52762900	6.813e-09	HDL
675	6	52765789	1.134e-09	TG
676	6	54130744	1.015e-09	BMI
676	6	55307044	2.584e-08	BMI
679	6	61565557	4.012e-08	BMI
680	6	63530611	3.23e-10	BMI
684	6	69437026	2.64e-09	BMI
685	6	72464989	3.387e-08	BMI
686	6	73212931	3.622e-10	BMI
690	6	80207250	6.845e-25	WHR
690	6	80737761	8.001e-20	WHR
691	6	81587590	7.12e-11	WHR
692	6	82723511	8.161e-18	BMI
693	6	84681850	9.459e-17	WHR
693	6	85952549	4.005e-09	TG
693	6	85988444	2.419e-06	MI
694	6	86856601	1.321e-08	BMI
694	6	88047931	1.493e-14	HDL
696	6	89586869	1.443e-09	BMI
698	6	93203482	3.014e-09	BMI
701	6	97305347	2.162e-16	BMI
702	6	100166039	4.856e-25	WHR
702	6	100181202	5.63e-10	BMI
702	6	97981461	2.073e-21	BMI
703	6	100446711	2.257e-09	HDL
703	6	100708930	1.781e-11	BMI
705	6	104369069	5.492e-18	BMI
706	6	107110484	1e-08	T2D-Mahajan
708	6	108554799	1.127e-22	BMI
708	6	109252892	2.688e-12	HDL
710	6	112201651	2.204e-09	WHR
712	6	116003979	1.414e-11	HDL
713	6	117675468	8.368e-12	T2D-Suzuki
713	6	117675468	7.573e-13	T2D-Spracklen
714	6	119187706	8.383e-11	BMI
715	6	119892734	2.106e-16	BMI
718	6	124590388	1.034e-10	BMI
719	6	125769131	7.753e-11	BMI
719	6	125886771	4.044e-17	WHR
719	6	126377573	2.351e-09	TG
719	6	126470949	1.3e-18	T2D-Mahajan
719	6	126490861	3.834e-51	WHR
719	6	126643364	2.56e-12	T2D-Spracklen
719	6	126747838	7.858e-12	T2D-Xue
719	6	127093693	4e-15	T2D-Mahajan
719	6	127131494	2.969e-21	TG
719	6	127131790	1.235e-26	HDL
719	6	127133748	2.08e-293	WHR
720	6	127835470	1.431e-18	WHR
721	6	130027974	2.061e-11	BMI
721	6	130033710	3.963e-20	WHR
721	6	130037283	7.701e-10	TG
722	6	131577068	2.427e-08	T2D-Xue
722	6	131577068	1.154e-13	BMI
722	6	131633657	1.553e-11	T2D-Spracklen
723	6	132463877	6.064e-12	WHR
723	6	133280707	6.11e-14	WHR
724	6	135102071	8.509e-09	HDL
724	6	135864350	2.31e-08	WHR
725	6	136754872	4.341e-10	HDL
725	6	136972090	5.341e-14	T2D-Suzuki
725	6	136973634	9.494e-14	T2D-Spracklen
725	6	136981022	8.4e-15	T2D-Mahajan
727	6	138884249	1.498e-08	T2D-Spracklen
727	6	139508529	1.35e-34	TG
727	6	139510620	2.598e-40	WHR
727	6	139518286	1.697e-27	HDL
728	6	140304709	2.602e-09	TG
728	6	141173465	1.184e-10	BMI
728	6	141705418	4.382e-09	BMI
729	6	142735419	6.352e-09	T2D-Spracklen
729	6	142864546	1.077e-14	BMI
731	6	147150594	3.67e-09	BMI
734	6	151699914	8.04e-09	WHR
735	6	153060487	1.404e-17	BMI
735	6	153109990	8.989e-14	HDL
735	6	153168981	2.872e-08	WHR
735	6	153988673	1.792e-13	BMI
736	6	155666691	2.387e-08	BMI
738	6	160122116	3.287e-11	HDL
739	6	160345738	3.129e-10	T2D-Xue
739	6	160349280	1e-09	T2D-Mahajan
739	6	160349520	2.987e-26	WHR
739	6	160353454	2.984e-11	BMI
739	6	160427135	3.85e-18	TG
739	6	160667886	2.272e-32	HDL
739	6	160985207	7.828e-10	TG
741	6	162612318	4.079e-21	BMI
741	6	163396879	3.033e-09	BMI
741	6	163671259	2.762e-08	TG
741	6	163711969	5e-09	T2D-Mahajan
743	6	165624808	7.679e-06	MI
743	6	165981879	1.078e-08	BMI
750	7	1044141	1.789e-16	HDL
750	7	1231063	1.588e-09	BMI
751	7	1833285	5.596e-13	BMI
753	7	3085586	3.921e-09	BMI
753	7	4340087	9.499e-09	BMI
755	7	5502882	2.504e-10	BMI
756	7	6409865	3.796e-25	HDL
756	7	6426278	1.196e-09	BMI
758	7	8195910	5.115e-06	MI
761	7	12229791	1.809e-09	HDL
761	7	12229791	6.507e-09	TG
763	7	13847029	2.255e-15	T2D-Spracklen
763	7	13849074	2.507e-09	T2D-Suzuki
763	7	14187800	3.423e-09	WHR
763	7	14616161	3.165e-09	BMI
763	7	14858657	2.336e-12	T2D-Suzuki
763	7	14858657	8.229e-22	T2D-Spracklen
763	7	15023944	1.9e-25	T2D-Mahajan
763	7	15024630	3.444e-19	T2D-Xue
763	7	15024684	1.28e-42	FastGlu
764	7	15901658	9.795e-10	TG
764	7	16045394	2.205e-08	HDL
765	7	17247482	2.342e-10	BMI
765	7	17247482	2.289e-09	TG
765	7	17871415	2.447e-39	HDL
765	7	17874977	2.313e-09	TG
766	7	19738463	8.003e-10	BMI
767	7	20385266	7.537e-14	WHR
767	7	21430918	6.536e-09	BMI
769	7	23473277	5.7e-09	T2D-Mahajan
769	7	24314681	1.473e-11	BMI
770	7	25820960	4.234e-50	WHR
771	7	25952206	1.832e-17	TG
771	7	26357619	3.151e-44	WHR
771	7	26357619	7.279e-15	HDL
771	7	26659442	8.078e-11	BMI
771	7	27207660	2.394e-10	BMI
771	7	27209998	2.071e-29	WHR
771	7	28156794	4.735e-11	BMI
771	7	28156794	1.041e-43	T2D-Xue
771	7	28159058	4.2e-48	T2D-Mahajan
771	7	28160478	1.251e-26	WHR
771	7	28179691	3.052e-12	T2D-Spracklen
772	7	30688836	5.6e-11	T2D-Mahajan
772	7	30896285	1.695e-08	WHR
773	7	32339367	8.938e-18	BMI
773	7	32890985	4.907e-11	WHR
774	7	36139143	1.523e-12	HDL
776	7	37674701	7.756e-09	BMI
777	7	39409337	1.22e-12	BMI
779	7	42662028	3.667e-12	WHR
780	7	44135258	8.417e-11	T2D-Spracklen
780	7	44135258	5.325e-12	T2D-Suzuki
780	7	44176538	3.712e-15	TG
780	7	44192287	2.88e-99	FastGlu
780	7	44209229	4.25e-09	T2D-Xue
780	7	44216044	1.6e-14	T2D-Mahajan
781	7	44764626	7.019e-15	BMI
782	7	45915430	1.08e-11	WHR
782	7	46022773	2.839e-08	BMI
782	7	46533394	2.063e-09	WHR
784	7	49576607	2.255e-14	BMI
784	7	50266267	9.22e-11	HDL
784	7	50546475	1.285e-15	BMI
784	7	50670785	2.832e-09	WHR
784	7	50723882	1.63e-12	FastGlu
788	7	55917260	4.425e-08	T2D-Spracklen
793	7	69221140	4.732e-08	WHR
794	7	69724740	1.378e-19	T2D-Spracklen
794	7	69941675	4.871e-16	T2D-Suzuki
794	7	70133342	2.014e-12	BMI
794	7	70231919	6.959e-22	T2D-Spracklen
794	7	70412820	2.894e-09	HDL
794	7	70442039	1.427e-11	T2D-Suzuki
794	7	70641075	2.503e-11	BMI
794	7	71974822	1.024e-12	BMI
794	7	72343062	1.828e-13	TG
795	7	72859743	3.521e-24	TG
795	7	73441939	0	TG
795	7	73597712	5.073e-41	HDL
795	7	73623036	3.047e-25	WHR
796	7	73983458	1.835e-09	TG
796	7	74687575	7.448e-18	BMI
796	7	75148509	1.025e-25	TG
796	7	75471799	1.576e-36	BMI
797	7	76978826	1.717e-25	BMI
797	7	77728431	8.317e-23	WHR
797	7	78200451	6.709e-18	BMI
799	7	80671133	1.1e-42	HDL
799	7	80941555	5.113e-14	WHR
801	7	84925682	1.1e-11	WHR
802	7	86636539	1.357e-08	BMI
803	7	90105004	1.865e-15	T2D-Spracklen
805	7	93456410	8.055e-15	BMI
805	7	93477781	8.383e-09	T2D-Spracklen
805	7	93501850	1.415e-11	WHR
809	7	99466843	7.904e-16	BMI
810	7	101157354	9.418e-11	BMI
811	7	102085358	7.28e-11	WHR
811	7	102696532	3.215e-11	T2D-Spracklen
811	7	102845807	1.2e-08	T2D-Mahajan
812	7	103778399	6.892e-23	BMI
812	7	103778399	1.49e-08	T2D-Xue
812	7	103804531	3e-08	T2D-Mahajan
813	7	105115908	5.57e-17	WHR
813	7	105693996	1.183e-08	WHR
814	7	107975566	7.057e-24	WHR
815	7	109574082	3.793e-09	BMI
816	7	111285702	1.121e-08	BMI
817	7	113388579	2.805e-24	BMI
817	7	113920552	1.554e-17	BMI
818	7	114710047	4.349e-16	BMI
819	7	117424571	1.224e-16	WHR
819	7	117855613	1.5e-08	T2D-Mahajan
819	7	117870567	2.704e-10	T2D-Xue
820	7	121262131	1.622e-15	WHR
822	7	122324295	4.197e-13	BMI
824	7	126473036	2.886e-10	T2D-Suzuki
825	7	126886937	3.311e-31	T2D-Spracklen
825	7	126989950	1.084e-25	T2D-Suzuki
825	7	127081177	1.095e-08	BMI
826	7	127613496	2.73e-132	T2D-Spracklen
826	7	127613496	4.101e-74	T2D-Suzuki
826	7	128121865	4.78e-105	T2D-Spracklen
826	7	128121865	1.929e-54	T2D-Suzuki
826	7	128191527	1.487e-09	BMI
827	7	130023656	1.485e-10	HDL
827	7	130385872	3.068e-09	T2D-Suzuki
827	7	130735979	1.619e-08	BMI
828	7	130744427	6.977e-14	T2D-Xue
828	7	130748625	1.759e-46	HDL
828	7	130761222	1.071e-16	WHR
828	7	130773155	7.6e-17	T2D-Mahajan
828	7	130782095	3.669e-32	TG
828	7	131918903	4.548e-08	BMI
830	7	135164461	2.267e-08	HDL
830	7	135563810	2.291e-08	WHR
832	7	137751179	6.233e-11	BMI
832	7	137877922	2.36e-09	HDL
832	7	137992316	7.919e-06	MI
832	7	138338543	3.79e-09	WHR
833	7	139132447	2.977e-13	BMI
833	7	140185477	1.294e-09	BMI
835	7	140853225	9.02e-09	T2D-Spracklen
839	7	147971088	6.389e-09	BMI
841	7	150520221	3.178e-12	TG
841	7	150823938	8.364e-12	HDL
841	7	150840547	1.5e-10	T2D-Mahajan
841	7	150941396	1.945e-14	BMI
846	7	157137856	3.9e-17	T2D-Mahajan
846	7	157191153	9.643e-09	T2D-Xue
846	7	157231816	1.669e-12	T2D-Spracklen
846	7	157246109	1.127e-08	T2D-Suzuki
847	7	158224072	8.9e-09	BMI
847	7	159005156	3.81e-08	BMI
850	8	415983	9.878e-06	MI
856	8	4431055	3.766e-11	BMI
859	8	6741484	9.046e-10	HDL
860	8	8311465	4.939e-08	T2D-Xue
860	8	8446992	1.3e-09	T2D-Mahajan
860	8	8453413	4.051e-13	TG
860	8	8522961	3.921e-19	WHR
860	8	8522961	9.403e-21	BMI
860	8	8967348	5.7e-11	T2D-Mahajan
860	8	9045160	2.105e-21	BMI
860	8	9160469	4.279e-16	WHR
861	8	9320222	6.29e-15	FastGlu
861	8	9326086	3.688e-17	TG
861	8	9326086	1.16e-225	HDL
861	8	9327636	3.3e-13	FastInsu
861	8	9331252	8.731e-09	T2D-Xue
861	8	9478137	5e-09	T2D-Mahajan
861	8	9654144	8.085e-19	BMI
862	8	10117314	1.7e-13	T2D-Mahajan
862	8	10385908	2.051e-24	BMI
862	8	9860768	3.723e-09	HDL
862	8	9938811	8.47e-12	TG
862	8	9938811	3.095e-13	WHR
863	8	10775649	6.288e-10	T2D-Xue
863	8	10783897	1.888e-16	WHR
863	8	10785654	1.486e-15	HDL
863	8	10785654	3.313e-30	TG
863	8	10930102	1.584e-26	BMI
863	8	11045965	3.1e-13	T2D-Mahajan
863	8	11319617	1.658e-11	TG
864	8	11449337	3.705e-18	WHR
864	8	11576400	6.587e-22	BMI
864	8	11592913	1.6e-09	T2D-Mahajan
864	8	11844866	6.481e-22	TG
864	8	11986249	1.365e-18	WHR
864	8	12323125	3.261e-10	BMI
864	8	12775394	2.437e-10	WHR
866	8	14238391	4.867e-16	BMI
866	8	15678802	1.021e-10	BMI
867	8	16188440	6.159e-09	TG
867	8	17145216	5.65e-12	BMI
869	8	18070100	1.602e-09	T2D-Spracklen
869	8	18400806	9.81e-07	MI
869	8	18415371	4.613e-62	TG
869	8	19455155	6.18e-11	TG
870	8	19955669	0	TG
870	8	19955669	0	HDL
870	8	19967156	4.413e-08	WHR
870	8	19973410	8.7e-13	T2D-Mahajan
870	8	19994799	3.035e-08	T2D-Xue
871	8	20811113	3.867e-12	BMI
872	8	22600291	1.794e-10	TG
873	8	23532058	3.245e-12	BMI
873	8	23753126	3.404e-26	WHR
874	8	25607174	5.567e-32	WHR
875	8	25794012	1.303e-09	BMI
875	8	26388142	2.052e-08	WHR
876	8	27403621	7.393e-11	BMI
876	8	28164252	2.169e-11	BMI
877	8	28778270	4.478e-08	BMI
878	8	31006206	2.796e-09	T2D-Xue
878	8	31006422	2.3e-09	T2D-Mahajan
878	8	31008217	3.111e-15	BMI
880	8	32554786	8.004e-12	BMI
881	8	33781960	1.135e-08	BMI
881	8	34522758	7.708e-11	BMI
882	8	36967562	1.202e-08	TG
882	8	36974792	1.526e-10	T2D-Spracklen
882	8	37001668	3.621e-11	T2D-Xue
883	8	37533685	1.681e-11	T2D-Spracklen
883	8	38474800	7.545e-10	BMI
883	8	38485494	4.109e-08	T2D-Spracklen
885	8	41648633	5.249e-27	T2D-Spracklen
885	8	41650649	1.527e-22	T2D-Suzuki
885	8	41651058	1.8e-27	T2D-Mahajan
885	8	41661730	3.159e-22	T2D-Xue
893	8	56783546	2.908e-08	HDL
893	8	57345091	4.328e-08	HDL
894	8	58476006	1.151e-21	TG
895	8	59943771	1.359e-08	BMI
895	8	60515721	2.235e-08	TG
895	8	61141904	2.883e-12	BMI
897	8	63795545	1.081e-08	HDL
897	8	63839976	1.016e-10	BMI
899	8	66282475	1.168e-11	BMI
899	8	68649779	1.788e-10	WHR
901	8	70348225	2.136e-14	HDL
901	8	71019969	4.723e-11	WHR
902	8	71557507	9.577e-41	WHR
902	8	71557507	1.318e-09	TG
902	8	72523729	2.191e-23	BMI
902	8	72591508	3.051e-08	T2D-Spracklen
903	8	73777053	4.262e-11	BMI
903	8	74302163	5.68e-10	T2D-Spracklen
904	8	75083726	2.268e-09	WHR
904	8	75389375	5.126e-17	BMI
905	8	75894349	6.04e-33	BMI
905	8	76423397	1.191e-14	BMI
906	8	80463222	1.626e-11	BMI
909	8	84177202	1.492e-12	BMI
909	8	84784102	1.733e-11	BMI
911	8	86493739	2.091e-10	BMI
912	8	88327492	1.305e-14	WHR
912	8	88625690	5.488e-10	BMI
913	8	90711178	3.56e-06	MI
913	8	92228191	2.962e-09	BMI
915	8	94570378	3.411e-16	BMI
915	8	94925274	4.545e-09	T2D-Xue
915	8	94948658	6.415e-09	T2D-Spracklen
915	8	94949398	1.1e-15	T2D-Mahajan
916	8	96725513	1.9e-12	T2D-Mahajan
916	8	97923950	3.745e-08	WHR
918	8	100946205	3.846e-12	BMI
920	8	104251523	2.53e-08	BMI
920	8	105343636	1.605e-08	HDL
920	8	105418448	4.92e-09	BMI
923	8	109110954	3.1e-08	T2D-Mahajan
925	8	111340976	3.719e-10	BMI
927	8	115586972	8.499e-53	HDL
927	8	115658120	8.726e-22	BMI
927	8	117172544	9.564e-11	TG
927	8	117172544	3.725e-67	T2D-Spracklen
927	8	117172544	2.521e-30	T2D-Suzuki
927	8	117172786	6.3e-55	T2D-Mahajan
927	8	117172786	2.321e-52	T2D-Xue
927	8	117173494	7.8e-37	FastGlu
927	8	117872140	4.106e-13	BMI
929	8	120346288	2.055e-11	WHR
929	8	120856311	3.729e-21	HDL
929	8	123137704	1.933e-08	BMI
932	8	125459032	3.333e-09	T2D-Spracklen
932	8	125469835	2.408e-10	BMI
932	8	125472284	0	TG
932	8	125483576	1.981e-20	WHR
932	8	125495147	4.72e-103	HDL
932	8	127322655	6.148e-22	WHR
933	8	127699497	5e-10	T2D-Mahajan
933	8	128555832	1.9e-09	T2D-Mahajan
933	8	128795659	3.935e-09	WHR
935	8	131866800	2.697e-10	BMI
935	8	131867530	4.408e-08	T2D-Spracklen
937	8	134693976	8.43e-15	WHR
939	8	136556009	2.792e-08	BMI
939	8	137202985	1.322e-11	BMI
941	8	141606996	4.238e-12	BMI
942	8	142302333	3.218e-12	BMI
943	8	143215394	3.656e-12	HDL
943	8	143343324	8.973e-06	MI
943	8	144283538	4.4e-14	T2D-Mahajan
943	8	144778182	1.618e-08	T2D-Xue
945	9	1032567	2.181e-08	T2D-Spracklen
947	9	2198033	2.744e-08	BMI
948	9	4289050	7.781e-12	T2D-Suzuki
948	9	4290085	4.463e-27	T2D-Spracklen
948	9	4291928	3.013e-15	T2D-Xue
948	9	4291928	1.6e-14	T2D-Mahajan
948	9	4293150	2.26e-13	FastGlu
951	9	6959840	1.469e-10	BMI
951	9	6974334	6.981e-07	MI
954	9	10119157	1.986e-08	BMI
955	9	11280652	5.74e-13	BMI
955	9	11859691	5.91e-15	BMI
956	9	13940537	1.622e-09	BMI
956	9	14455078	1.216e-10	BMI
957	9	15296036	2.711e-63	HDL
957	9	15634328	3.147e-31	BMI
958	9	16728723	1.458e-18	BMI
958	9	16887368	2.302e-13	TG
958	9	17367948	5.859e-11	WHR
959	9	19067835	3.6e-10	T2D-Mahajan
959	9	20241071	4.1e-08	T2D-Mahajan
960	9	21971990	1.052e-08	WHR
960	9	22132730	9.848e-88	T2D-Suzuki
960	9	22132879	4.42e-164	T2D-Spracklen
960	9	22134069	6.6e-79	T2D-Mahajan
960	9	22134095	4.132e-58	T2D-Xue
960	9	22134095	5.65e-18	FastGlu
961	9	23341717	8.555e-10	BMI
964	9	27777014	6.939e-14	BMI
965	9	28410685	2.5e-10	T2D-Mahajan
965	9	28410998	2.277e-42	BMI
965	9	28414341	2.795e-10	HDL
966	9	28941461	3.002e-10	BMI
966	9	29716657	3.761e-12	BMI
967	9	31030919	4.176e-09	BMI
970	9	33782377	1.247e-09	HDL
970	9	33787873	5.537e-11	TG
970	9	33827696	3.187e-13	BMI
970	9	34025642	1.36e-09	T2D-Xue
970	9	34074478	3.7e-10	T2D-Mahajan
970	9	34320266	2.68e-08	TG
970	9	34327849	4.586e-08	HDL
970	9	34521869	3.42e-08	BMI
972	9	37200106	1.525e-17	BMI
975	9	71222239	5.869e-12	BMI
978	9	76139816	7.576e-09	WHR
979	9	76697663	1.392e-08	BMI
980	9	77842360	4.159e-10	BMI
981	9	78719768	3.186e-11	BMI
981	9	78744197	3.6e-08	T2D-Mahajan
981	9	79284065	3.419e-12	T2D-Xue
981	9	79290675	2.9e-14	T2D-Mahajan
981	9	79302212	6.413e-11	T2D-Spracklen
981	9	79626053	6.02e-10	BMI
982	9	81571819	6.377e-10	BMI
983	9	81694033	8.5e-24	T2D-Mahajan
983	9	81694033	1.431e-28	T2D-Spracklen
983	9	81694033	1.962e-22	T2D-Xue
983	9	81694033	2.666e-19	T2D-Suzuki
983	9	82521000	1.645e-08	BMI
984	9	84002350	1.823e-08	TG
985	9	84678542	2.61e-11	BMI
987	9	86297850	1.942e-08	BMI
988	9	89592393	1.814e-12	BMI
989	9	91210376	9.082e-15	WHR
990	9	91424965	9.421e-13	BMI
990	9	92176794	2.01e-09	WHR
990	9	92686099	1.097e-21	WHR
990	9	93698731	3.195e-17	BMI
991	9	93996060	6.75e-16	WHR
991	9	94156900	1.151e-08	T2D-Xue
991	9	94239400	3.2e-09	T2D-Mahajan
991	9	95516131	3.512e-08	T2D-Spracklen
991	9	95620668	5.854e-10	WHR
991	9	95648123	1.249e-08	BMI
992	9	98715218	9.412e-09	BMI
993	9	100326039	1.47e-19	BMI
993	9	101633688	5.801e-09	BMI
993	9	98997744	1.081e-09	WHR
993	9	99356808	7.724e-11	BMI
995	9	104331503	1.629e-11	HDL
996	9	104902020	2.37e-17	TG
996	9	104902020	1.06e-165	HDL
996	9	104924542	1.096e-31	WHR
996	9	105418826	3.812e-10	HDL
996	9	106309794	4.708e-12	BMI
998	9	108918079	3.51e-11	FastGlu
998	9	109170062	6.572e-14	BMI
998	9	109210391	6.852e-11	WHR
998	9	110000154	4.108e-10	WHR
999	9	111082047	4.586e-08	TG
999	9	111150273	4.515e-20	WHR
999	9	111586580	1.208e-08	BMI
1001	9	113724979	2.931e-07	MI
1002	9	114386150	3.785e-09	HDL
1002	9	115107405	1.391e-08	BMI
1003	9	115877840	1.039e-08	BMI
1003	9	116470376	3.299e-10	WHR
1003	9	117616205	2.225e-16	BMI
1005	9	119889506	4.374e-10	BMI
1005	9	121850999	7.978e-09	BMI
1006	9	123334243	7.705e-15	BMI
1007	9	124298152	5.662e-11	BMI
1008	9	126698635	1.755e-19	BMI
1009	9	128265703	7.562e-14	BMI
1009	9	128798831	1.751e-09	WHR
1011	9	130908179	7.028e-14	BMI
1012	9	131973867	2.131e-08	BMI
1013	9	133273682	2.041e-10	T2D-Spracklen
1013	9	133279427	8e-10	T2D-Mahajan
1014	9	134649567	6.587e-09	WHR
1015	9	135097939	4.914e-09	BMI
1015	9	135607726	4.821e-06	MI
1016	9	136343450	6.018e-21	T2D-Suzuki
1016	9	136346577	2.6e-21	T2D-Mahajan
1016	9	136347142	4.533e-08	WHR
1016	9	136352136	4.519e-26	T2D-Spracklen
1016	9	136362314	1.13e-10	FastGlu
1017	9	137185327	1.599e-09	WHR
1017	9	137751669	1.833e-09	BMI
1017	9	137797645	8.922e-06	MI
1023	10	2543600	2.642e-08	BMI
1024	10	3554334	6.88e-11	WHR
1025	10	4921135	1.988e-12	WHR
1025	10	5205135	2.743e-16	TG
1025	10	5601548	3.627e-10	WHR
1025	10	5757650	4.908e-08	HDL
1027	10	8526943	2.82e-09	HDL
1027	10	8544864	4.465e-08	TG
1029	10	10222237	5.984e-11	BMI
1029	10	12260608	7.528e-27	T2D-Suzuki
1029	10	12265895	1.966e-17	T2D-Xue
1029	10	12265895	3.7e-32	T2D-Mahajan
1029	10	12267140	9.77e-62	T2D-Spracklen
1033	10	16708130	5.832e-12	BMI
1033	10	17218291	1.615e-09	HDL
1034	10	18273609	4.304e-09	BMI
1035	10	19487899	8.591e-09	BMI
1035	10	20810655	8.148e-09	BMI
1035	10	21532345	4.505e-27	BMI
1037	10	23198849	1.567e-08	T2D-Spracklen
1037	10	24617214	3.65e-08	WHR
1039	10	27029441	2.365e-10	BMI
1039	10	27615392	8.062e-16	WHR
1039	10	27649611	6.94e-06	MI
1039	10	28771319	3.785e-06	MI
1041	10	29957813	2.561e-07	ISI
1041	10	30072036	2.003e-08	WHR
1043	10	32330644	3.223e-18	WHR
1043	10	33270391	4.798e-12	WHR
1044	10	33724579	1.96e-13	BMI
1044	10	33876771	1.967e-16	WHR
1044	10	34545554	6.505e-09	BMI
1046	10	37227588	9.464e-06	MI
1047	10	43097167	2.057e-08	HDL
1049	10	45517829	7.244e-27	HDL
1049	10	50596504	2.875e-09	BMI
1049	10	50814012	1.164e-18	TG
1050	10	51920339	1.478e-10	BMI
1055	10	60082887	7.143e-10	BMI
1058	10	61643477	1.729e-08	BMI
1058	10	61952843	7.651e-10	T2D-Spracklen
1058	10	62122923	9.1e-12	WHR
1058	10	63055393	1.441e-08	BMI
1058	10	63216373	2.534e-13	T2D-Spracklen
1058	10	63361805	4.026e-55	TG
1058	10	63559006	3.467e-16	BMI
1059	10	64866854	1.975e-10	BMI
1062	10	68586983	1.594e-09	TG
1062	10	69513601	2.908e-09	T2D-Suzuki
1062	10	69513601	1.681e-11	T2D-Spracklen
1062	10	69706822	6.3e-14	T2D-Mahajan
1062	10	69709758	6.578e-09	T2D-Xue
1062	10	70124080	4.705e-10	WHR
1064	10	72877568	1.139e-19	TG
1064	10	73437293	1.012e-08	TG
1065	10	73834292	2.375e-08	T2D-Xue
1065	10	74287706	9.868e-13	BMI
1065	10	74956378	1.071e-10	BMI
1065	10	75536199	9.781e-13	WHR
1065	10	75550258	2.102e-09	T2D-Suzuki
1065	10	75554859	5.367e-12	T2D-Spracklen
1065	10	75896751	1.177e-11	BMI
1066	10	77001201	8.537e-11	BMI
1066	10	78219980	4.543e-08	BMI
1067	10	79147390	3.332e-20	WHR
1067	10	79191373	3.073e-14	T2D-Suzuki
1067	10	79191373	5.023e-19	T2D-Spracklen
1067	10	79193069	2.5e-28	T2D-Mahajan
1067	10	79205218	2.702e-11	T2D-Xue
1070	10	85651147	1.719e-18	BMI
1071	10	86351168	5.507e-15	BMI
1072	10	87843667	1.058e-12	WHR
1072	10	87924457	4.308e-10	T2D-Spracklen
1074	10	91302354	3.93e-10	BMI
1075	10	91832946	1.21e-27	T2D-Spracklen
1075	10	91850797	2.777e-17	T2D-Suzuki
1075	10	91936818	1.235e-08	WHR
1075	10	92184143	2.917e-08	T2D-Xue
1075	10	92185684	1.1e-14	T2D-Mahajan
1075	10	92299067	7.117e-11	TG
1075	10	92675916	1.265e-71	T2D-Spracklen
1075	10	92702670	1.6e-62	T2D-Mahajan
1075	10	92703125	8.717e-11	WHR
1075	10	92706682	4.817e-39	T2D-Suzuki
1075	10	92722319	9.337e-40	T2D-Xue
1075	10	93079885	4.274e-25	HDL
1075	10	93079885	3.159e-60	TG
1075	10	93249423	1.302e-13	T2D-Suzuki
1075	10	93249423	5.541e-19	T2D-Spracklen
1075	10	93587048	2.431e-15	WHR
1076	10	94171330	1.314e-09	WHR
1077	10	95384069	3.913e-08	BMI
1078	10	97216136	6.117e-09	BMI
1078	10	97296433	9.206e-11	T2D-Spracklen
1078	10	98018469	6.513e-22	BMI
1080	10	100152307	9.876e-19	HDL
1080	10	100216744	1.232e-09	T2D-Xue
1080	10	100687890	3.984e-19	BMI
1081	10	101446358	3.81e-08	BMI
1081	10	102127596	7.606e-11	TG
1081	10	102224303	1.56e-13	BMI
1082	10	102643553	1.822e-10	WHR
1082	10	102959339	4.729e-20	BMI
1085	10	110337315	4.211e-08	TG
1086	10	110918899	1.369e-11	T2D-Spracklen
1086	10	111279909	1.97e-18	FastGlu
1086	10	112180571	3.779e-39	HDL
1086	10	112180571	1.523e-16	TG
1086	10	112986821	1.528e-25	WHR
1086	10	112994312	0	T2D-Mahajan
1086	10	112994329	3.355e-49	T2D-Suzuki
1086	10	112994329	8.183e-62	T2D-Spracklen
1086	10	112998590	1.665e-23	BMI
1086	10	112998590	0	T2D-Xue
1086	10	112998590	2.71e-20	FastGlu
1087	10	114029616	2.396e-13	HDL
1088	10	116913020	4.469e-15	BMI
1088	10	117556314	6.161e-13	WHR
1089	10	118736260	3.963e-08	BMI
1090	10	120309936	3.16e-08	BMI
1091	10	121116075	2.508e-20	WHR
1091	10	121158601	6.719e-13	HDL
1091	10	121165824	2.51e-11	TG
1091	10	121169979	3.183e-09	T2D-Suzuki
1091	10	121169979	5.28e-17	T2D-Spracklen
1093	10	122390826	1.415e-10	T2D-Spracklen
1093	10	122407996	1.478e-10	T2D-Xue
1093	10	122433665	2e-13	T2D-Mahajan
1093	10	122435969	2.221e-08	T2D-Suzuki
1093	10	123460520	3.219e-12	BMI
1094	10	124905509	3.87e-17	BMI
1095	10	126775450	4.507e-08	BMI
1097	10	129330688	5.213e-10	BMI
1098	10	130006579	3.431e-08	BMI
1099	10	132179185	3.059e-14	BMI
1100	10	132645884	2.237e-08	TG
1104	11	371265	2.034e-08	BMI
1104	11	823586	9.583e-23	WHR
1104	11	823586	2.704e-09	HDL
1104	11	851214	2.714e-06	MI
1104	11	891338	3.993e-13	BMI
1105	11	1461352	1.144e-08	BMI
1105	11	2158122	1.105e-08	WHR
1105	11	2176056	4.8e-25	T2D-Mahajan
1105	11	2176056	3.119e-13	T2D-Suzuki
1105	11	2181924	1.034e-16	T2D-Spracklen
1105	11	2213460	2.213e-10	BMI
1105	11	2818521	8.746e-10	T2D-Xue
1105	11	2835964	3.6e-44	T2D-Mahajan
1105	11	2837316	2.58e-168	T2D-Suzuki
1105	11	2837316	1.88e-245	T2D-Spracklen
1105	11	2915722	3.072e-12	HDL
1107	11	6218114	4.741e-09	BMI
1110	11	8652392	8.633e-29	BMI
1110	11	8804419	4.986e-11	WHR
1111	11	10299061	4.529e-14	WHR
1111	11	10647681	6e-12	TG
1111	11	10899965	1.39e-12	WHR
1112	11	11775350	9.126e-09	BMI
1113	11	13272721	1.526e-18	BMI
1113	11	13334223	9.825e-11	HDL
1113	11	13335636	1.717e-12	TG
1114	11	14255453	2.221e-10	HDL
1114	11	14338889	1.006e-13	WHR
1114	11	14742282	2.8e-08	T2D-Mahajan
1114	11	14830944	4.99e-08	HDL
1114	11	14869595	1.244e-09	WHR
1115	11	16460418	8.412e-10	BMI
1115	11	17350896	1.408e-10	WHR
1115	11	17382092	2.607e-13	BMI
1115	11	17386857	1.9e-26	T2D-Mahajan
1115	11	17387083	2.089e-20	T2D-Xue
1115	11	17393643	1.703e-26	T2D-Spracklen
1116	11	18045473	1.806e-08	HDL
1116	11	18051595	1.399e-08	TG
1117	11	20937848	3.47e-08	BMI
1121	11	26214745	8.942e-09	WHR
1122	11	27645655	8.783e-14	TG
1122	11	27654165	6.028e-10	HDL
1122	11	27658369	7.399e-89	BMI
1122	11	27703198	1.617e-10	T2D-Spracklen
1123	11	28717771	4.33e-11	BMI
1123	11	29229363	3.569e-11	BMI
1124	11	30400521	6.073e-15	BMI
1124	11	32104309	3.289e-10	BMI
1125	11	32436129	5.348e-11	WHR
1125	11	32459631	1.586e-15	HDL
1125	11	32906232	1.1e-11	T2D-Mahajan
1126	11	34960601	2.5e-08	T2D-Mahajan
1126	11	35416316	6.579e-09	T2D-Suzuki
1127	11	36340057	1.196e-12	WHR
1127	11	36437447	1.99e-08	TG
1130	11	43632283	3.604e-35	BMI
1130	11	43856384	8.5e-13	T2D-Mahajan
1131	11	45416824	1.203e-13	BMI
1131	11	45818158	6.32e-24	FastGlu
1131	11	45890462	4.8e-09	T2D-Mahajan
1131	11	45892056	2.038e-16	HDL
1131	11	46153397	5.277e-12	BMI
1131	11	46538180	4.29e-08	FastGlu
1131	11	46712834	7.536e-49	HDL
1131	11	46723453	2.628e-19	TG
1131	11	46886699	5.737e-10	BMI
1132	11	47248704	5.674e-32	TG
1132	11	47264739	4.2e-97	HDL
1132	11	47325172	4.82e-22	FastGlu
1132	11	47448793	3.182e-10	WHR
1132	11	47508395	6.4e-09	T2D-Mahajan
1132	11	47508395	3.956e-55	BMI
1132	11	47870031	1.987e-10	TG
1132	11	47987522	9.36e-11	FastGlu
1132	11	48006791	1.311e-60	HDL
1132	11	48311808	1.258e-12	BMI
1132	11	48467808	3.16e-10	TG
1132	11	48526997	1.185e-43	HDL
1132	11	48902179	2.71e-08	BMI
1132	11	49224467	4.237e-35	HDL
1132	11	49329474	2.199e-09	T2D-Xue
1132	11	49437922	6.116e-12	BMI
1132	11	49758596	1.183e-24	HDL
1133	11	50137254	1.031e-08	BMI
1133	11	50387402	3.607e-08	TG
1133	11	50408188	7.684e-38	HDL
1135	11	55356244	1.018e-37	HDL
1135	11	55914389	2.134e-37	HDL
1135	11	56415038	3.116e-26	HDL
1135	11	57146683	3.583e-09	BMI
1135	11	57302094	2.753e-12	HDL
1135	11	57892758	2.932e-08	HDL
1137	11	61733015	9.144e-09	BMI
1137	11	61802358	8.23e-69	HDL
1137	11	61802358	1.38e-159	TG
1137	11	61836038	1.18e-18	FastGlu
1138	11	62545314	1.41e-26	WHR
1138	11	63158881	1.512e-09	WHR
1139	11	64055468	3.891e-10	BMI
1139	11	64237251	1.212e-33	WHR
1139	11	64263769	1.049e-24	HDL
1139	11	64263769	1.399e-24	TG
1139	11	64598324	2.826e-16	BMI
1139	11	64759751	4.93e-08	WHR
1139	11	65026266	4.186e-08	HDL
1139	11	65527328	1.4e-14	T2D-Mahajan
1139	11	65641466	1.134e-19	WHR
1139	11	65739351	3.636e-14	TG
1139	11	65827349	3.839e-21	BMI
1139	11	65895768	2.303e-11	HDL
1140	11	66338346	4.278e-12	WHR
1140	11	67257063	2.025e-09	WHR
1141	11	68424776	2.47e-08	BMI
1141	11	68936491	8.638e-11	TG
1141	11	68936491	1.363e-13	HDL
1141	11	68954837	1.345e-10	BMI
1141	11	69447988	9.351e-27	WHR
1141	11	69492676	2.629e-08	TG
1141	11	69630405	1.525e-16	BMI
1141	11	69633990	1e-11	T2D-Mahajan
1141	11	69647874	5.316e-09	T2D-Spracklen
1142	11	71157517	3.843e-06	MI
1144	11	72717127	1.256e-11	T2D-Suzuki
1144	11	72721940	1.12e-11	FastGlu
1144	11	72722053	8.635e-25	T2D-Xue
1144	11	72733538	2.921e-10	BMI
1144	11	72749353	2.3e-33	T2D-Mahajan
1144	11	72752390	5.456e-21	T2D-Spracklen
1144	11	74664430	1.531e-08	WHR
1145	11	75743976	4.168e-26	HDL
1145	11	76764986	1.434e-11	BMI
1146	11	78219746	2.56e-08	BMI
1146	11	78387968	3.291e-11	TG
1149	11	84552471	2.91e-08	BMI
1150	11	85103349	3.501e-14	BMI
1150	11	85630889	1.575e-08	BMI
1152	11	89342586	3.812e-08	BMI
1153	11	90189249	4.543e-11	BMI
1155	11	92743012	4.905e-08	BMI
1155	11	92975544	1.07e-215	FastGlu
1155	11	92975544	5.847e-30	T2D-Xue
1155	11	92975544	4.485e-08	T2D-Spracklen
1155	11	92975544	1.5e-43	T2D-Mahajan
1155	11	93487939	2.041e-10	BMI
1158	11	96780410	6.345e-06	MI
1162	11	103148904	3.066e-09	BMI
1168	11	110125219	7.437e-15	HDL
1168	11	111094391	2.268e-08	BMI
1169	11	111777274	5.865e-36	WHR
1170	11	113014805	8.937e-09	WHR
1170	11	113042225	8.174e-10	BMI
1170	11	113425897	1.786e-08	TG
1170	11	114036303	2.001e-08	TG
1170	11	114161870	2.571e-08	BMI
1172	11	115151684	1.925e-27	BMI
1172	11	115856644	1.249e-09	TG
1173	11	116703772	0	TG
1173	11	116778201	9.14000002357277e-317	HDL
1173	11	116902937	9.585e-09	WHR
1173	11	117102531	9.078e-11	BMI
1173	11	117220893	8.91e-201	TG
1173	11	117349713	1.619e-83	HDL
1174	11	118525616	1.884e-12	BMI
1174	11	119073965	6.149e-16	BMI
1174	11	119097048	3.061e-08	HDL
1174	11	119309606	2.446e-08	WHR
1175	11	119933752	1.037e-08	BMI
1177	11	122051879	6.788e-13	BMI
1177	11	122651667	5.087e-33	HDL
1177	11	122664625	1.746e-11	BMI
1181	11	126453433	1.433e-08	HDL
1181	11	126502655	3.186e-09	BMI
1183	11	128519496	9.757e-09	T2D-Suzuki
1183	11	128529043	1.4e-12	T2D-Mahajan
1183	11	128529043	4.661e-10	T2D-Xue
1183	11	130401752	1.251e-09	WHR
1184	11	130925803	3.61e-17	BMI
1185	11	131583018	3.416e-14	BMI
1185	11	132114436	1.778e-12	BMI
1185	11	132769711	1.964e-14	BMI
1186	11	133352092	3.64e-09	BMI
1186	11	133897727	2.13e-14	BMI
1187	11	134731118	2.18e-17	BMI
1189	12	830314	2.037e-28	BMI
1190	12	2050390	7.306e-10	BMI
1191	12	2799164	6.452e-10	WHR
1192	12	4272815	1.041e-12	T2D-Spracklen
1192	12	4275678	9.708e-11	TG
1192	12	4275678	5.3e-70	T2D-Mahajan
1192	12	4297115	2.087e-10	T2D-Xue
1195	12	6543061	2.466e-08	WHR
1200	12	12718165	3.5e-08	T2D-Mahajan
1200	12	12726636	2.67e-08	WHR
1200	12	14260997	1.779e-11	BMI
1202	12	16317984	9.347e-09	BMI
1202	12	16350855	2.037e-13	HDL
1202	12	17059947	2.54e-11	BMI
1203	12	17937725	6.397e-09	BMI
1203	12	19134482	3.765e-12	BMI
1203	12	20320824	1.508e-15	TG
1203	12	20320824	1.979e-30	HDL
1204	12	21178615	2.708e-30	TG
1204	12	23406229	2.165e-08	BMI
1205	12	23907141	1.211e-14	BMI
1206	12	26300350	1.1e-10	T2D-Mahajan
1206	12	26300350	8.567e-15	TG
1206	12	26310149	1.049e-69	WHR
1206	12	26310149	2.974e-09	T2D-Xue
1206	12	26310149	9.163e-15	HDL
1206	12	27369833	2.838e-10	WHR
1207	12	27810469	6.58e-21	T2D-Spracklen
1207	12	27810469	7.379e-14	T2D-Suzuki
1207	12	27812217	2.5e-20	T2D-Mahajan
1207	12	27812217	1.015e-16	T2D-Xue
1207	12	28015877	3.327e-11	WHR
1209	12	30630541	6.413e-16	WHR
1209	12	31288245	4.333e-32	T2D-Spracklen
1209	12	31299018	2.373e-17	T2D-Suzuki
1211	12	33226505	1.461e-10	BMI
1211	12	33306619	2.584e-09	HDL
1211	12	33582000	1.264e-13	WHR
1211	12	34483515	2.344e-13	WHR
1212	12	37504741	1.748e-12	WHR
1212	12	38019453	7.935e-13	WHR
1212	12	38511008	2.069e-08	BMI
1213	12	39036246	1.124e-11	BMI
1213	12	39602891	4.438e-08	BMI
1215	12	41554394	1.17e-16	BMI
1216	12	45591489	3.809e-10	WHR
1217	12	45692925	3.044e-11	TG
1217	12	47077656	3.981e-08	BMI
1218	12	47749532	8.07e-17	WHR
1219	12	49005349	3.075e-11	HDL
1219	12	49005349	1.004e-10	BMI
1219	12	49853685	3.095e-71	BMI
1219	12	49853685	1.9e-08	HDL
1219	12	49876080	5.698e-09	T2D-Spracklen
1219	12	51199833	3.102e-08	BMI
1221	12	53258900	1.053e-08	TG
1221	12	53392077	2.592e-09	BMI
1221	12	53472835	5.382e-11	HDL
1221	12	53948900	1.162e-53	WHR
1221	12	54273501	4.489e-13	BMI
1223	12	55703032	4.979e-09	WHR
1223	12	56076841	3.126e-08	HDL
1223	12	56101207	9.264e-16	BMI
1223	12	56544599	2.694e-08	TG
1223	12	56752285	2.347e-14	WHR
1224	12	57217502	8.697e-10	BMI
1224	12	57415673	2.07e-29	TG
1224	12	57415673	1.093e-30	HDL
1225	12	60570327	3.86e-11	BMI
1228	12	65818538	9.179e-17	T2D-Xue
1228	12	65827280	2e-25	T2D-Mahajan
1228	12	65839030	4.952e-16	T2D-Spracklen
1228	12	66042317	5.843e-21	WHR
1230	12	67811824	2.125e-11	BMI
1230	12	69280815	6.425e-13	BMI
1232	12	71045809	5.649e-10	T2D-Xue
1232	12	71055741	4.914e-11	T2D-Spracklen
1232	12	71129173	3.2e-14	T2D-Mahajan
1232	12	71785666	1.199e-10	BMI
1235	12	77511427	1.489e-11	WHR
1236	12	79031024	2.798e-07	MI
1238	12	82072018	6.793e-12	BMI
1239	12	83890080	4.574e-08	BMI
1242	12	89364160	4.686e-17	BMI
1242	12	89473890	5.028e-06	MI
1242	12	90234453	1.993e-11	BMI
1242	12	90844143	1.248e-11	BMI
1243	12	93584728	3.75e-08	T2D-Xue
1243	12	93698914	1.819e-12	WHR
1244	12	95534784	4.4e-08	T2D-Mahajan
1246	12	97190579	2.47e-09	BMI
1246	12	97454997	2.2e-08	T2D-Mahajan
1246	12	97456437	5.674e-09	T2D-Spracklen
1246	12	98379197	1.074e-08	WHR
1247	12	99166405	2.378e-16	BMI
1249	12	101480178	9.295e-12	HDL
1249	12	102021478	2.965e-08	WHR
1249	12	102504668	1.46e-08	FastInsu
1249	12	102529208	1.146e-08	WHR
1250	12	103312976	1.135e-23	BMI
1253	12	106726646	2.525e-14	WHR
1253	12	106780868	1.633e-12	TG
1253	12	107319734	1.433e-08	BMI
1253	12	108000068	1.335e-17	BMI
1253	12	108219374	1.283e-08	T2D-Suzuki
1253	12	108224853	1.861e-19	WHR
1253	12	108236003	7.763e-12	T2D-Spracklen
1253	12	108236003	1.1e-11	T2D-Mahajan
1254	12	109223867	7.561e-14	TG
1254	12	109499729	4.212e-53	HDL
[truncated: 861 more rows]
