# Supplementary material for: Integration of genetic colocalizations with physiological and pharmacological perturbations identifies cardiometabolic disease genes
Source: Genome Med. 2022 Mar 15;14:31. doi: 10.1186/s13073-022-01036-8 (PMC8925074; doi:10.1186/s13073-022-01036-8)
Supplement: Supplementary file 4 — Additional file 4. All colocalization test results. [file 13073_2022_1036_MOESM4_ESM.xlsx]

## Sheet: Additional file 4
Additional file 4: All colocalization test results. A colocalization test applies to a unique combination of a GWAS trait, a QTL type (eQTL or sQTL), a QTL feature (gene expression level or intragenic splice junction), a QTL tissue, and a lead GWAS SNP.
clpp	clpp_mod	rsid	chr	pos	locus	min_gwas_pval	min_eqtl_pval	gwas_short	eqtl_short	feature	ensembl	hgnc
1	1	rs200513066	2	218856232	260	3.18e-20	1.72e-66	HDL	Skeletal-Muscle-eQTL	ENSG00000115596.3	ENSG00000115596	WNT6
1	1	rs200513066	2	218856232	260	3.18e-20	7.04e-54	HDL	Subcutaneous-Adipose-eQTL	ENSG00000115596.3	ENSG00000115596	WNT6
1	1	rs8103017	19	55487775	1634	2.98e-19	1.99e-19	WHR-adj-BMI	Skeletal-Muscle-eQTL	ENSG00000179954.15	ENSG00000179954	SSC5D
1	1	rs8103017	19	55487775	1634	2.98e-19	2.9e-45	WHR-adj-BMI	Subcutaneous-Adipose-eQTL	ENSG00000179954.15	ENSG00000179954	SSC5D
1	1	rs8103017	19	55487775	1634	2.98e-19	1.87e-23	WHR-adj-BMI	Visceral-Adipose-eQTL	ENSG00000179954.15	ENSG00000179954	SSC5D
1	1	rs12740374	1	109274968	67	2.09e-79	6e-119	HDL	Liver-eQTL	ENSG00000134243.11	ENSG00000134243	SORT1
1	1	rs1534696	7	26357619	771	3.15e-44	1e-150	WHR-adj-BMI	Subcutaneous-Adipose-eQTL	ENSG00000086300.15	ENSG00000086300	SNX10
1	1	rs12740374	1	109274968	67	2.09e-79	4.45e-63	HDL	Liver-eQTL	ENSG00000134222.16	ENSG00000134222	PSRC1
1	1	rs7134375	12	20320824	1203	1.98e-30	8.88e-68	HDL	Skeletal-Muscle-eQTL	ENSG00000172572.6	ENSG00000172572	PDE3A
1	1	rs11664106	18	2846814	1550	5.9e-41	2.57e-26	WHR-adj-BMI	Subcutaneous-Adipose-eQTL	ENSG00000132205.10	ENSG00000132205	EMILIN2
0.9999	0.999957	rs56271783	11	64237251	1139	1.21e-33	4e-29	WHR-adj-BMI	Subcutaneous-Adipose-eQTL	ENSG00000173511.9	ENSG00000173511	VEGFB
0.9999	0.9999	rs2298632	1	23383982	16	4.96e-19	1.18e-111	WHR-adj-BMI	Skeletal-Muscle-sQTL	1.23381474.23384346.clu	ENSG00000204219	TCEA3
0.9999	0.9999	rs2298632	1	23383982	16	4.96e-19	9.77e-21	WHR-adj-BMI	Liver-sQTL	1.23384068.23384346.clu	ENSG00000204219	TCEA3
0.9999	0.9999	rs2298632	1	23383982	16	4.96e-19	4.92e-128	WHR-adj-BMI	Skeletal-Muscle-sQTL	1.23384068.23384346.clu	ENSG00000204219	TCEA3
0.9999	0.9999	rs2298632	1	23383982	16	4.96e-19	1.14e-19	WHR-adj-BMI	Visceral-Adipose-sQTL	1.23384068.23384346.clu	ENSG00000204219	TCEA3
0.9999	0.9999	rs2298632	1	23383982	16	4.96e-19	3.86e-20	WHR-adj-BMI	Subcutaneous-Adipose-sQTL	1.23384068.23384346.clu	ENSG00000204219	TCEA3
0.9999	0.9999	rs2298632	1	23383982	16	4.96e-19	6.03e-51	WHR-adj-BMI	Pancreas-sQTL	1.23384068.23384346.clu	ENSG00000204219	TCEA3
0.9999	0.9999	rs1534696	7	26357619	771	3.15e-44	3.98e-17	WHR-adj-BMI	Visceral-Adipose-eQTL	ENSG00000086300.15	ENSG00000086300	SNX10
0.9997	0.999859	rs200513066	2	218856232	260	7.16e-19	1.72e-66	TG	Skeletal-Muscle-eQTL	ENSG00000115596.3	ENSG00000115596	WNT6
0.9997	0.999859	rs200513066	2	218856232	260	7.16e-19	7.04e-54	TG	Subcutaneous-Adipose-eQTL	ENSG00000115596.3	ENSG00000115596	WNT6
0.9996	0.999777	rs7134375	12	20320824	1203	1.51e-15	8.88e-68	TG	Skeletal-Muscle-eQTL	ENSG00000172572.6	ENSG00000172572	PDE3A
0.992	0.999749	rs12740374	1	109274968	67	2.09e-79	4.58e-53	HDL	Liver-eQTL	ENSG00000143126.7	ENSG00000143126	CELSR2
0.9992	0.999574	rs235314	21	44851537	1699	7.98e-14	1.38e-41	HDL	Liver-eQTL	ENSG00000183255.11	ENSG00000183255	PTTG1IP
0.9994	0.999543	rs1534696	7	26357619	771	7.28e-15	1e-150	HDL	Subcutaneous-Adipose-eQTL	ENSG00000086300.15	ENSG00000086300	SNX10
0.9993	0.999443	rs1534696	7	26357619	771	7.28e-15	3.98e-17	HDL	Visceral-Adipose-eQTL	ENSG00000086300.15	ENSG00000086300	SNX10
0.9984	0.999028	rs1534696	7	26357619	771	3.15e-44	4.66e-11	WHR-adj-BMI	Subcutaneous-Adipose-sQTL	7.26292086.26346420.clu	ENSG00000086300	SNX10
0.9983	0.998977	rs116987552	11	64759751	1139	2.55e-27	1.47e-21	WHR-adj-BMI	Subcutaneous-Adipose-eQTL	ENSG00000173511.9	ENSG00000173511	VEGFB
0.9988	0.9988	rs35665085	22	17145025	1702	1.39e-12	1.92e-09	TG	Subcutaneous-Adipose-sQTL	22.17143131.17145024.clu	ENSG00000069998	HDHD5
0.997701	0.998472	rs1534696	7	26357619	771	7.28e-15	4.66e-11	HDL	Subcutaneous-Adipose-sQTL	7.26292086.26346420.clu	ENSG00000086300	SNX10
0.998	0.998108	rs78058190	2	218835276	260	4.27e-12	1.72e-66	WHR-adj-BMI	Skeletal-Muscle-eQTL	ENSG00000115596.3	ENSG00000115596	WNT6
0.998	0.998108	rs78058190	2	218835276	260	4.27e-12	7.04e-54	WHR-adj-BMI	Subcutaneous-Adipose-eQTL	ENSG00000115596.3	ENSG00000115596	WNT6
0.9966	0.996825	rs144926207	9	137185327	1017	1.6e-09	2.28e-17	WHR-adj-BMI	Visceral-Adipose-sQTL	9.137185087.137185177.clu	ENSG00000176248	ANAPC2
0.9966	0.996825	rs144926207	9	137185327	1017	1.6e-09	2.02e-19	WHR-adj-BMI	Visceral-Adipose-sQTL	9.137185087.137186224.clu	ENSG00000176248	ANAPC2
0.9966	0.996825	rs144926207	9	137185327	1017	1.6e-09	2.32e-15	WHR-adj-BMI	Pancreas-sQTL	9.137185087.137186224.clu	ENSG00000176248	ANAPC2
0.9966	0.996825	rs144926207	9	137185327	1017	1.6e-09	1.85e-11	WHR-adj-BMI	Pancreas-sQTL	9.137185087.137185177.clu	ENSG00000176248	ANAPC2
0.9966	0.996825	rs144926207	9	137185327	1017	1.6e-09	1.11e-23	WHR-adj-BMI	Subcutaneous-Adipose-sQTL	9.137185087.137185177.clu	ENSG00000176248	ANAPC2
0.9966	0.996825	rs144926207	9	137185327	1017	1.6e-09	3.07e-30	WHR-adj-BMI	Subcutaneous-Adipose-sQTL	9.137185087.137186224.clu	ENSG00000176248	ANAPC2
0.9948	0.996384	rs11664106	18	2846814	1550	5.9e-41	4.31e-11	WHR-adj-BMI	Visceral-Adipose-eQTL	ENSG00000132205.10	ENSG00000132205	EMILIN2
0.9945	0.995967	rs1534696	7	26357619	771	3.15e-44	3.34e-09	WHR-adj-BMI	Subcutaneous-Adipose-sQTL	7.26293158.26346420.clu	ENSG00000086300	SNX10
0.992401	0.995526	rs2298632	1	23383982	16	4.96e-19	5.49e-13	WHR-adj-BMI	Liver-sQTL	1.23381474.23384346.clu	ENSG00000204219	TCEA3
0.993903	0.995512	rs1534696	7	26357619	771	7.28e-15	3.34e-09	HDL	Subcutaneous-Adipose-sQTL	7.26293158.26346420.clu	ENSG00000086300	SNX10
0.9947	0.995305	rs8103017	19	55487775	1634	2.98e-19	4.31e-10	WHR-adj-BMI	Pancreas-eQTL	ENSG00000179954.15	ENSG00000179954	SSC5D
0.9861	0.995203	rs12740374	1	109274968	67	4.75e-11	6e-119	TG	Liver-eQTL	ENSG00000134243.11	ENSG00000134243	SORT1
0.9861	0.995203	rs12740374	1	109274968	67	4.75e-11	4.45e-63	TG	Liver-eQTL	ENSG00000134222.16	ENSG00000134222	PSRC1
0.9919	0.995065	rs333947	1	109928142	68	4.06e-16	2.03e-10	HDL	Subcutaneous-Adipose-eQTL	ENSG00000184371.13	ENSG00000184371	CSF1
0.978211	0.994955	rs12740374	1	109274968	67	4.75e-11	4.58e-53	TG	Liver-eQTL	ENSG00000143126.7	ENSG00000143126	CELSR2
0.9904	0.994834	rs1534696	7	26357619	771	3.15e-44	2.22e-11	WHR-adj-BMI	Subcutaneous-Adipose-eQTL	ENSG00000122565.18	ENSG00000122565	CBX3
0.989806	0.99438	rs1534696	7	26357619	771	7.28e-15	2.22e-11	HDL	Subcutaneous-Adipose-eQTL	ENSG00000122565.18	ENSG00000122565	CBX3
0.335626	0.994145	rs13087851	3	49371541	311	8.47e-48	1.22e-102	BMI	Visceral-Adipose-eQTL	ENSG00000004534.14	ENSG00000004534	RBM6
0.2544	0.993959	rs11057401	12	123942759	1263	4.93e-45	5.87e-123	HDL	Skeletal-Muscle-sQTL	12.123945800.123972529.clu	ENSG00000119242	CCDC92
0.2544	0.993959	rs11057401	12	123942759	1263	1.88e-27	5.87e-123	TG	Skeletal-Muscle-sQTL	12.123945800.123972529.clu	ENSG00000119242	CCDC92
0.993012	0.993247	rs144926207	9	137185327	1017	1.6e-09	4.47e-13	WHR-adj-BMI	Skeletal-Muscle-sQTL	9.137185087.137186224.clu	ENSG00000176248	ANAPC2
0.115507	0.993072	rs622082	11	68936491	1141	1.36e-13	6.61e-86	HDL	Liver-eQTL	ENSG00000132740.8	ENSG00000132740	IGHMBP2
0.294049	0.992727	rs13087851	3	49371541	311	8.47e-48	1.03e-68	BMI	Skeletal-Muscle-eQTL	ENSG00000004534.14	ENSG00000004534	RBM6
0.1244	0.992622	rs11057401	12	123942759	1263	4.93e-45	3.34e-145	HDL	Skeletal-Muscle-sQTL	12.123944740.123945704.clu	ENSG00000119242	CCDC92
0.1244	0.992622	rs11057401	12	123942759	1263	1.88e-27	3.34e-145	TG	Skeletal-Muscle-sQTL	12.123944740.123945704.clu	ENSG00000119242	CCDC92
0.1045	0.992545	rs11057401	12	123942759	1263	4.93e-45	2.26e-110	HDL	Visceral-Adipose-sQTL	12.123945800.123972529.clu	ENSG00000119242	CCDC92
0.1045	0.992545	rs11057401	12	123942759	1263	1.88e-27	2.26e-110	TG	Visceral-Adipose-sQTL	12.123945800.123972529.clu	ENSG00000119242	CCDC92
0.279169	0.990535	rs11038977	11	46712834	1131	6.4e-56	5.86e-28	HDL	Visceral-Adipose-sQTL	11.47237712.47237837.clu	ENSG00000134574	DDB2
0.98521	0.990515	rs235314	21	44851537	1699	7.98e-14	2.06e-16	HDL	Liver-sQTL	21.44865447.44865571.clu	ENSG00000183255	PTTG1IP
0.0248822	0.988332	rs7025938	9	100326039	993	1.47e-19	1.14e-11	BMI	Subcutaneous-Adipose-sQTL	9.100298010.100300568.clu	ENSG00000119509	INVS
0.225581	0.988067	rs11038977	11	46712834	1131	6.4e-56	6.01e-23	HDL	Skeletal-Muscle-sQTL	11.47237712.47237837.clu	ENSG00000134574	DDB2
0.322718	0.987609	rs11039482	11	47987522	1132	3.84e-14	6.15e-27	FastGlu	Skeletal-Muscle-sQTL	11.47412467.47413597.clu	ENSG00000165915	SLC39A13
0.122983	0.98719	rs2306590	17	36498436	1520	5.83e-09	9.33e-37	TG	Visceral-Adipose-sQTL	17.36496406.36499075.clu	ENSG00000278259	MYO19
0.106291	0.987152	rs2306590	17	36498436	1520	5.83e-09	6.61e-44	TG	Subcutaneous-Adipose-sQTL	17.36496406.36499075.clu	ENSG00000278259	MYO19
0.125822	0.986421	rs11038977	11	46712834	1131	6.4e-56	4.12e-24	HDL	Visceral-Adipose-sQTL	11.47259979.47261241.clu	ENSG00000025434	NR1H3
0.0894104	0.986415	rs181362	22	21577779	1705	5.17e-45	4.94e-17	HDL	Subcutaneous-Adipose-eQTL	ENSG00000161180.10	ENSG00000161180	CCDC116
0.125363	0.986394	rs2306590	17	36498436	1520	5.83e-09	4.08e-33	TG	Skeletal-Muscle-sQTL	17.36496406.36499075.clu	ENSG00000278259	MYO19
0.0939975	0.985798	rs11038977	11	46712834	1131	6.4e-56	1.29e-23	HDL	Subcutaneous-Adipose-sQTL	11.47237712.47237837.clu	ENSG00000134574	DDB2
0.9813	0.985602	rs2270894	3	9933702	284	1.08e-08	6.23e-17	WHR-adj-BMI	Subcutaneous-Adipose-eQTL	ENSG00000269894.1	ENSG00000269894	ENSG00000269894
0.9813	0.985602	rs2270894	3	9933702	284	1.08e-08	1e-150	WHR-adj-BMI	Subcutaneous-Adipose-eQTL	ENSG00000163703.17	ENSG00000163703	CRELD1
0.9813	0.985602	rs2270894	3	9933702	284	1.08e-08	1.13e-112	WHR-adj-BMI	Visceral-Adipose-eQTL	ENSG00000163703.17	ENSG00000163703	CRELD1
0.0426593	0.985583	rs17764730	5	128021834	602	9.68e-15	9.58e-51	WHR-adj-BMI	Visceral-Adipose-eQTL	ENSG00000245937.7	ENSG00000245937	LINC01184
0.962358	0.984685	rs11715915	3	49417897	311	4.9e-08	1.83e-07	FastGlu	Liver-sQTL	3.48693179.48695090.clu	ENSG00000068745	IP6K2
0.093107	0.983985	rs11038977	11	46712834	1131	6.4e-56	1.36e-29	HDL	Subcutaneous-Adipose-sQTL	11.47259979.47261241.clu	ENSG00000025434	NR1H3
0.488	0.983928	rs12740374	1	109274968	67	2.09e-79	1.24e-100	HDL	Skeletal-Muscle-eQTL	ENSG00000143126.7	ENSG00000143126	CELSR2
0.0209653	0.983771	rs7498665	16	28871920	1466	1.14e-66	1e-150	BMI	Subcutaneous-Adipose-sQTL	16.28835399.28835549.clu	ENSG00000168488	ATXN2L
0.0230056	0.983606	rs11242	3	53091906	312	1.59e-18	4.02e-50	HDL	Skeletal-Muscle-eQTL	ENSG00000163933.9	ENSG00000163933	RFT1
0.0486716	0.983264	rs17738540	22	30492540	1711	1.29e-12	1.41e-20	HDL	Liver-eQTL	ENSG00000214161.3	ENSG00000214161	SDC4P
0.0433331	0.983127	rs11242	3	53091906	312	1.59e-18	4.2e-24	HDL	Skeletal-Muscle-eQTL	ENSG00000242142.1	ENSG00000242142	SERBP1P3
0.964	0.983013	rs200513066	2	218856232	260	3.18e-20	1.64e-11	HDL	Pancreas-eQTL	ENSG00000115596.3	ENSG00000115596	WNT6
0.0256759	0.982911	rs7498665	16	28871920	1466	1.14e-66	1e-150	BMI	Skeletal-Muscle-sQTL	16.28835399.28835546.clu	ENSG00000168488	ATXN2L
0.963711	0.982882	rs200513066	2	218856232	260	7.16e-19	1.64e-11	TG	Pancreas-eQTL	ENSG00000115596.3	ENSG00000115596	WNT6
0.4848	0.982395	rs12740374	1	109274968	67	2.09e-79	1.12e-14	HDL	Pancreas-eQTL	ENSG00000143126.7	ENSG00000143126	CELSR2
0.0260625	0.982299	rs7498665	16	28871920	1466	1.14e-66	1e-150	BMI	Skeletal-Muscle-sQTL	16.28835399.28835549.clu	ENSG00000168488	ATXN2L
0.0205634	0.982075	rs7498665	16	28871920	1466	1.14e-66	1e-150	BMI	Visceral-Adipose-sQTL	16.28835399.28835546.clu	ENSG00000168488	ATXN2L
0.0815205	0.981673	rs13087851	3	49371541	311	8.47e-48	1e-150	BMI	Subcutaneous-Adipose-eQTL	ENSG00000004534.14	ENSG00000004534	RBM6
0.0211066	0.98164	rs7498665	16	28871920	1466	1.14e-66	1e-150	BMI	Subcutaneous-Adipose-sQTL	16.28835399.28835546.clu	ENSG00000168488	ATXN2L
0.0805839	0.981623	rs13087851	3	49371541	311	8.47e-48	6.55e-85	BMI	Pancreas-eQTL	ENSG00000004534.14	ENSG00000004534	RBM6
0.152757	0.981396	rs17764730	5	128021834	602	9.68e-15	1.44e-67	WHR-adj-BMI	Subcutaneous-Adipose-eQTL	ENSG00000245937.7	ENSG00000245937	LINC01184
0.0875629	0.981244	rs7220398	17	48215660	1526	6.98e-14	6.08e-16	TG	Skeletal-Muscle-sQTL	17.48048847.48050607.clu	ENSG00000082641	NFE2L1
0.962072	0.981159	rs78058190	2	218835276	260	4.27e-12	1.64e-11	WHR-adj-BMI	Pancreas-eQTL	ENSG00000115596.3	ENSG00000115596	WNT6
0.898061	0.981088	rs11715915	3	49417897	311	4.9e-08	1.34e-07	FastGlu	Visceral-Adipose-sQTL	3.48694240.48695090.clu	ENSG00000068745	IP6K2
0.0194864	0.981007	rs7498665	16	28871920	1466	1.14e-66	4.28e-119	BMI	Visceral-Adipose-sQTL	16.28835399.28835549.clu	ENSG00000168488	ATXN2L
0.0387	0.980828	rs11057401	12	123942759	1263	4.93e-45	4.21e-46	HDL	Skeletal-Muscle-sQTL	12.123944364.123972529.clu	ENSG00000119242	CCDC92
0.0387	0.980828	rs11057401	12	123942759	1263	1.88e-27	4.21e-46	TG	Skeletal-Muscle-sQTL	12.123944364.123972529.clu	ENSG00000119242	CCDC92
0.0179092	0.980694	rs7498665	16	28871920	1466	1.14e-66	1e-150	BMI	Pancreas-sQTL	16.28835399.28835546.clu	ENSG00000168488	ATXN2L
0.0179092	0.980693	rs7498665	16	28871920	1466	1.14e-66	1e-150	BMI	Pancreas-sQTL	16.28835399.28835549.clu	ENSG00000168488	ATXN2L
0.0212901	0.980509	rs7498665	16	28871920	1466	1.14e-66	1e-150	BMI	Liver-sQTL	16.28835399.28835546.clu	ENSG00000168488	ATXN2L
0.0178033	0.980398	rs7498665	16	28871920	1466	1.14e-66	1.66e-138	BMI	Liver-sQTL	16.28835399.28835549.clu	ENSG00000168488	ATXN2L
0.1626	0.980388	rs11057401	12	123942759	1263	4.93e-45	1.71e-81	HDL	Subcutaneous-Adipose-sQTL	12.123944740.123945704.clu	ENSG00000119242	CCDC92
0.1626	0.980388	rs11057401	12	123942759	1263	1.88e-27	1.71e-81	TG	Subcutaneous-Adipose-sQTL	12.123944740.123945704.clu	ENSG00000119242	CCDC92
0.0303	0.979876	rs11057401	12	123942759	1263	1.88e-27	7.62e-92	TG	Visceral-Adipose-sQTL	12.123944740.123945704.clu	ENSG00000119242	CCDC92
0.0303	0.979876	rs11057401	12	123942759	1263	4.93e-45	7.62e-92	HDL	Visceral-Adipose-sQTL	12.123944740.123945704.clu	ENSG00000119242	CCDC92
0.0953618	0.979748	rs17764730	5	128021834	602	9.68e-15	2.95e-26	WHR-adj-BMI	Liver-eQTL	ENSG00000245937.7	ENSG00000245937	LINC01184
0.481217	0.97929	rs12740374	1	109274968	67	4.75e-11	1.24e-100	TG	Skeletal-Muscle-eQTL	ENSG00000143126.7	ENSG00000143126	CELSR2
0.9294	0.979081	rs560887	2	168906638	233	1e-150	3.25e-08	FastGlu	Pancreas-sQTL	2.168904616.168906664.clu	ENSG00000152254	G6PC2
0.0137991	0.978658	rs7498665	16	28871920	1466	1.14e-66	4.24e-36	BMI	Pancreas-eQTL	ENSG00000259982.1	ENSG00000259982	CDC37P1
0.0127003	0.978081	rs7498665	16	28871920	1466	1.14e-66	3.71e-23	BMI	Subcutaneous-Adipose-eQTL	ENSG00000178188.14	ENSG00000178188	SH2B1
0.0180087	0.977956	rs390299	5	153983774	614	1.99e-12	1.3e-19	HDL	Skeletal-Muscle-eQTL	ENSG00000055147.18	ENSG00000055147	FAM114A2
0.478077	0.9778	rs12740374	1	109274968	67	4.75e-11	1.12e-14	TG	Pancreas-eQTL	ENSG00000143126.7	ENSG00000143126	CELSR2
0.12247	0.976951	rs17764730	5	128021834	602	9.68e-15	1.73e-107	WHR-adj-BMI	Skeletal-Muscle-eQTL	ENSG00000245937.7	ENSG00000245937	LINC01184
0.0127076	0.976692	rs11577094	1	37560999	23	3.28e-10	2.73e-116	BMI	Pancreas-sQTL	1.37557748.37561557.clu	ENSG00000163879	DNALI1
0.0377	0.976568	rs11057401	12	123942759	1263	4.93e-45	1e-150	HDL	Subcutaneous-Adipose-sQTL	12.123945800.123972529.clu	ENSG00000119242	CCDC92
0.0377	0.976568	rs11057401	12	123942759	1263	1.88e-27	1e-150	TG	Subcutaneous-Adipose-sQTL	12.123945800.123972529.clu	ENSG00000119242	CCDC92
0.0163457	0.976168	rs11577094	1	37560999	23	3.28e-10	5.13e-17	BMI	Visceral-Adipose-eQTL	ENSG00000163879.10	ENSG00000163879	DNALI1
0.0034	0.976054	rs11057401	12	123942759	1263	1.88e-27	1.02e-67	TG	Visceral-Adipose-sQTL	12.123944364.123944669.clu	ENSG00000119242	CCDC92
0.0034	0.976054	rs11057401	12	123942759	1263	4.93e-45	1.02e-67	HDL	Visceral-Adipose-sQTL	12.123944364.123944669.clu	ENSG00000119242	CCDC92
0.950834	0.976047	rs6265	11	27658369	1122	7.4e-89	1.32e-19	BMI	Visceral-Adipose-sQTL	11.27640005.27659171.clu	ENSG00000245573	BDNF-AS
0.974974	0.975721	rs144926207	9	137185327	1017	1.6e-09	8.08e-08	WHR-adj-BMI	Skeletal-Muscle-sQTL	9.137574843.137575709.clu	ENSG00000148399	DPH7
0.0204	0.975216	rs11057401	12	123942759	1263	4.93e-45	5.3e-71	HDL	Skeletal-Muscle-sQTL	12.123944364.123945704.clu	ENSG00000119242	CCDC92
0.0204	0.975216	rs11057401	12	123942759	1263	1.88e-27	5.3e-71	TG	Skeletal-Muscle-sQTL	12.123944364.123945704.clu	ENSG00000119242	CCDC92
0.0273823	0.973648	rs181362	22	21577779	1705	5.17e-45	5.6e-18	HDL	Skeletal-Muscle-eQTL	ENSG00000185651.14	ENSG00000185651	UBE2L3
0.902579	0.973501	rs7581601	2	202633063	251	1.02e-15	7.34e-27	HDL	Pancreas-eQTL	ENSG00000138439.11	ENSG00000138439	FAM117B
0.0424341	0.973464	rs541091	6	160349520	739	2.99e-26	1.54e-14	WHR-adj-BMI	Liver-eQTL	ENSG00000146477.5	ENSG00000146477	SLC22A3
0.0378	0.972905	rs11057401	12	123942759	1263	1.88e-27	4.53e-39	TG	Visceral-Adipose-sQTL	12.123944364.123972529.clu	ENSG00000119242	CCDC92
0.0378	0.972905	rs11057401	12	123942759	1263	4.93e-45	4.53e-39	HDL	Visceral-Adipose-sQTL	12.123944364.123972529.clu	ENSG00000119242	CCDC92
0.046115	0.971786	rs17738540	22	30492540	1711	1.29e-12	8.08e-08	HDL	Liver-eQTL	ENSG00000181123.8	ENSG00000181123	ENSG00000181123
0.0517093	0.971635	rs3947	8	11844866	864	6.48e-22	3.06e-23	TG	Subcutaneous-Adipose-eQTL	ENSG00000164733.20	ENSG00000164733	CTSB
0.0222262	0.971595	rs2306590	17	36498436	1520	5.83e-09	1.07e-38	TG	Skeletal-Muscle-eQTL	ENSG00000278259.4	ENSG00000278259	MYO19
0.140299	0.971208	rs11869286	17	39657603	1521	7.3e-53	4.72e-18	HDL	Visceral-Adipose-sQTL	17.39657839.39657973.clu	ENSG00000131748	STARD3
0.016272	0.970223	rs11577094	1	37560999	23	3.28e-10	2.12e-16	BMI	Subcutaneous-Adipose-eQTL	ENSG00000163879.10	ENSG00000163879	DNALI1
0.0175313	0.970188	rs11577094	1	37560999	23	3.28e-10	2.15e-13	BMI	Pancreas-sQTL	1.37559496.37561557.clu	ENSG00000163879	DNALI1
0.0165265	0.970183	rs11577094	1	37560999	23	3.28e-10	8.1e-20	BMI	Visceral-Adipose-eQTL	ENSG00000163875.15	ENSG00000163875	MEAF6
0.110318	0.969508	rs11869286	17	39657603	1521	7.3e-53	4.98e-33	HDL	Subcutaneous-Adipose-sQTL	17.39657839.39657973.clu	ENSG00000131748	STARD3
0.159272	0.969151	rs17764730	5	128021834	602	9.68e-15	1.67e-38	WHR-adj-BMI	Pancreas-eQTL	ENSG00000245937.7	ENSG00000245937	LINC01184
0.0158109	0.968746	rs11577094	1	37560999	23	3.28e-10	2.5e-08	BMI	Visceral-Adipose-sQTL	1.37559496.37561557.clu	ENSG00000163879	DNALI1
0.0083	0.96767	rs3800406	6	35165297	664	3.3e-39	1.42e-113	HDL	Visceral-Adipose-eQTL	ENSG00000065060.16	ENSG00000065060	UHRF1BP1
0.00880596	0.967163	rs732594	6	35238776	664	5.85e-50	3.51e-112	BMI	Visceral-Adipose-eQTL	ENSG00000065060.16	ENSG00000065060	UHRF1BP1
0.778892	0.967154	rs11038913	11	46538180	1131	1.2e-10	7.88e-08	FastGlu	Visceral-Adipose-sQTL	11.47412467.47413597.clu	ENSG00000165915	SLC39A13
0.367866	0.9669	rs80196932	6	117675468	713	8.37e-12	2.14e-64	Type-2-Diabetes_Suzuki	Pancreas-eQTL	ENSG00000153989.7	ENSG00000153989	NUS1
0.0093	0.96555	rs4660293	1	39562508	24	1.55e-65	4.8e-26	HDL	Subcutaneous-Adipose-eQTL	ENSG00000090621.13	ENSG00000090621	PABPC4
0.00785948	0.96552	rs1132990	19	49524906	1630	2.6e-11	2.67e-21	TG	Visceral-Adipose-sQTL	19.49521201.49524507.clu	ENSG00000104870	FCGRT
0.0395	0.96475	rs11057401	12	123942759	1263	1.88e-27	2.53e-74	TG	Subcutaneous-Adipose-sQTL	12.123944364.123944669.clu	ENSG00000119242	CCDC92
0.0395	0.96475	rs11057401	12	123942759	1263	4.93e-45	2.53e-74	HDL	Subcutaneous-Adipose-sQTL	12.123944364.123944669.clu	ENSG00000119242	CCDC92
0.0316529	0.964353	rs2756178	6	43220978	669	9.37e-15	3.75e-12	WHR-adj-BMI	Liver-sQTL	6.43301258.43301583.clu	ENSG00000137204	SLC22A7
0.276944	0.964224	rs863750	12	124020897	1263	4.17e-101	4.59e-11	WHR-adj-BMI	Visceral-Adipose-eQTL	ENSG00000179195.15	ENSG00000179195	ZNF664
0.0308808	0.964115	rs2756178	6	43220978	669	9.37e-15	1.19e-12	WHR-adj-BMI	Liver-sQTL	6.43301194.43301583.clu	ENSG00000137204	SLC22A7
0.0183818	0.963685	rs390299	5	153983774	614	1.99e-12	1.29e-13	HDL	Visceral-Adipose-sQTL	5.154038434.154038857.clu	ENSG00000055147	FAM114A2
0.0195411	0.963117	rs390299	5	153983774	614	1.99e-12	1.47e-08	HDL	Subcutaneous-Adipose-sQTL	5.154050017.154052920.clu	ENSG00000037749	MFAP3
0.00110603	0.962754	rs12022461	1	32766924	21	9.78e-14	6.61e-46	BMI	Skeletal-Muscle-eQTL	ENSG00000160097.16	ENSG00000160097	FNDC5
0	0.962196	rs74473238	3	49547808	311	1.96e-26	1.11e-108	HDL	Pancreas-eQTL	ENSG00000004534.14	ENSG00000004534	RBM6
0.749501	0.961596	rs11038913	11	46538180	1131	1.2e-10	1.17e-06	FastGlu	Skeletal-Muscle-sQTL	11.47412467.47413597.clu	ENSG00000165915	SLC39A13
0.00689995	0.961499	rs732594	6	35238776	664	5.85e-50	3.91e-127	BMI	Subcutaneous-Adipose-eQTL	ENSG00000065060.16	ENSG00000065060	UHRF1BP1
0.02637	0.961272	rs10264590	7	77728431	797	8.32e-23	2.13e-32	WHR-adj-BMI	Skeletal-Muscle-sQTL	7.77684251.77685202.clu	ENSG00000214293	APTR
0.0338729	0.961217	rs181362	22	21577779	1705	5.17e-45	7.48e-08	HDL	Subcutaneous-Adipose-eQTL	ENSG00000185651.14	ENSG00000185651	UBE2L3
0.957521	0.961204	rs11688682	2	120590036	201	1.4e-14	3.41e-12	Type-2-Diabetes_Mahajan	Subcutaneous-Adipose-eQTL	ENSG00000163083.5	ENSG00000163083	INHBB
0.0738452	0.961127	rs622082	11	68936491	1141	1.36e-13	1.65e-23	HDL	Liver-sQTL	11.68911603.68914823.clu	ENSG00000132740	IGHMBP2
0.0574	0.959864	rs11057401	12	123942759	1263	1.88e-27	3.32e-42	TG	Subcutaneous-Adipose-sQTL	12.123944364.123972529.clu	ENSG00000119242	CCDC92
0.0574	0.959864	rs11057401	12	123942759	1263	4.93e-45	3.32e-42	HDL	Subcutaneous-Adipose-sQTL	12.123944364.123972529.clu	ENSG00000119242	CCDC92
0.2043	0.959749	rs2305637	3	47004356	309	1.14e-21	4.46e-10	HDL	Subcutaneous-Adipose-eQTL	ENSG00000160796.16	ENSG00000160796	NBEAL2
0.497	0.959409	rs3211938	7	80671133	799	1.1e-42	1.43e-20	HDL	Subcutaneous-Adipose-eQTL	ENSG00000135218.17	ENSG00000135218	CD36
0.00527803	0.958932	rs732594	6	35238776	664	5.85e-50	3.49e-54	BMI	Subcutaneous-Adipose-sQTL	6.34757551.34762595.clu	ENSG00000124562	SNRPC
0.0680227	0.958663	rs2306590	17	36498436	1520	5.83e-09	2.87e-18	TG	Pancreas-sQTL	17.36496406.36499075.clu	ENSG00000278259	MYO19
0.8636	0.958613	rs35169799	11	64263769	1139	1.05e-24	5.74e-10	HDL	Skeletal-Muscle-eQTL	ENSG00000173511.9	ENSG00000173511	VEGFB
0.8636	0.958613	rs35169799	11	64263769	1139	1.4e-24	5.74e-10	TG	Skeletal-Muscle-eQTL	ENSG00000173511.9	ENSG00000173511	VEGFB
0.0145007	0.958206	rs11577094	1	37560999	23	3.28e-10	4.25e-06	BMI	Pancreas-sQTL	1.37557748.37559327.clu	ENSG00000163879	DNALI1
0.253812	0.95795	rs680379	20	12988752	1647	3.98e-08	3.63e-27	TG	Liver-eQTL	ENSG00000172296.12	ENSG00000172296	SPTLC3
4.86e-05	0.95782	rs79716074	2	277003	132	3.02e-13	1e-150	HDL	Pancreas-sQTL	2.224920.229966.clu	ENSG00000035115	SH3YL1
0.0522	0.957752	rs11057401	12	123942759	1263	1.88e-27	4.05e-80	TG	Skeletal-Muscle-sQTL	12.123944364.123944669.clu	ENSG00000119242	CCDC92
0.0522	0.957752	rs11057401	12	123942759	1263	4.93e-45	4.05e-80	HDL	Skeletal-Muscle-sQTL	12.123944364.123944669.clu	ENSG00000119242	CCDC92
0.0790015	0.957739	rs7124681	11	47508395	1132	3.96e-55	1.5e-25	BMI	Visceral-Adipose-eQTL	ENSG00000172247.3	ENSG00000172247	C1QTNF4
0.00795455	0.956769	rs1053593	22	35264882	1715	3.07e-15	1.96e-81	WHR-adj-BMI	Skeletal-Muscle-eQTL	ENSG00000100284.20	ENSG00000100284	TOM1
0.0054391	0.956596	rs732594	6	35238776	664	5.85e-50	5.54e-106	BMI	Skeletal-Muscle-eQTL	ENSG00000065060.16	ENSG00000065060	UHRF1BP1
0.0043705	0.955396	rs732594	6	35238776	664	5.85e-50	9.97e-26	BMI	Subcutaneous-Adipose-eQTL	ENSG00000124562.9	ENSG00000124562	SNRPC
0.445373	0.955379	rs6822892	4	156813523	501	2.84e-10	3.4e-07	FastInsu	Subcutaneous-Adipose-eQTL	ENSG00000145431.10	ENSG00000145431	PDGFC
0.0211024	0.954882	rs10264590	7	77728431	797	8.32e-23	4.91e-24	WHR-adj-BMI	Visceral-Adipose-sQTL	7.77684251.77685202.clu	ENSG00000214293	APTR
0.01271	0.954535	rs11038977	11	46712834	1131	6.4e-56	1.45e-09	HDL	Liver-sQTL	11.47237712.47237837.clu	ENSG00000134574	DDB2
0.174947	0.954408	rs2277862	20	35564866	1658	8.62e-11	6.41e-39	TG	Liver-eQTL	ENSG00000224497.1	ENSG00000224497	RPL36P4
0.00724626	0.954298	rs10264590	7	77728431	797	8.32e-23	2.49e-43	WHR-adj-BMI	Subcutaneous-Adipose-sQTL	7.77684251.77685202.clu	ENSG00000214293	APTR
0.00010002	0.953867	rs79716074	2	277003	132	3.02e-13	1e-150	HDL	Subcutaneous-Adipose-sQTL	2.219001.229966.clu	ENSG00000035115	SH3YL1
0.9328	0.953729	rs333947	1	109928142	68	4.06e-16	3.16e-08	HDL	Skeletal-Muscle-eQTL	ENSG00000184371.13	ENSG00000184371	CSF1
0.00010051	0.95363	rs79716074	2	277003	132	3.02e-13	1e-150	HDL	Subcutaneous-Adipose-sQTL	2.224920.229966.clu	ENSG00000035115	SH3YL1
0.188119	0.952884	rs11038977	11	46712834	1131	6.4e-56	4.7e-11	HDL	Skeletal-Muscle-eQTL	ENSG00000134575.9	ENSG00000134575	ACP2
0.0036567	0.952552	rs2277862	20	35564866	1658	8.62e-11	1.2e-65	TG	Visceral-Adipose-sQTL	20.35542941.35543661.clu	ENSG00000125991	ERGIC3
0.0111328	0.952244	rs1053593	22	35264882	1715	3.07e-15	4.17e-23	WHR-adj-BMI	Subcutaneous-Adipose-eQTL	ENSG00000100284.20	ENSG00000100284	TOM1
0.1494	0.951394	rs2305637	3	47004356	309	1.14e-21	3.54e-09	HDL	Pancreas-eQTL	ENSG00000160796.16	ENSG00000160796	NBEAL2
0.0135874	0.950697	rs10264590	7	77728431	797	8.32e-23	2.5e-21	WHR-adj-BMI	Pancreas-sQTL	7.77684251.77685202.clu	ENSG00000214293	APTR
0	0.950583	rs3800406	6	35165297	664	3.3e-39	3.91e-127	HDL	Subcutaneous-Adipose-eQTL	ENSG00000065060.16	ENSG00000065060	UHRF1BP1
0.00012272	0.950124	rs7498665	16	28871920	1466	1.14e-66	3.01e-62	BMI	Subcutaneous-Adipose-eQTL	ENSG00000259982.1	ENSG00000259982	CDC37P1
0.0323698	0.949828	rs2493394	1	119928601	73	1.15e-10	4.24e-10	Type-2-Diabetes_Xue	Visceral-Adipose-eQTL	ENSG00000261662.1	ENSG00000261662	ENSG00000261662
0.020024	0.949248	rs2277862	20	35564866	1658	8.62e-11	1.86e-82	TG	Pancreas-eQTL	ENSG00000224497.1	ENSG00000224497	RPL36P4
0.00156679	0.948869	rs2277862	20	35564866	1658	8.62e-11	1.06e-61	TG	Visceral-Adipose-sQTL	20.35542941.35543658.clu	ENSG00000125991	ERGIC3
0.0580672	0.948468	rs11038977	11	46712834	1131	6.4e-56	1.7e-08	HDL	Subcutaneous-Adipose-sQTL	11.47235412.47237619.clu	ENSG00000134574	DDB2
0.00044026	0.948308	rs2277862	20	35564866	1658	8.62e-11	1e-150	TG	Visceral-Adipose-sQTL	20.35542941.35547412.clu	ENSG00000125991	ERGIC3
0.000436901	0.948298	rs2277862	20	35564866	1658	8.62e-11	1.55e-144	TG	Visceral-Adipose-eQTL	ENSG00000224497.1	ENSG00000224497	RPL36P4
0.0191036	0.947394	rs79716074	2	277003	132	3.02e-13	1.27e-103	HDL	Skeletal-Muscle-sQTL	2.219001.229966.clu	ENSG00000035115	SH3YL1
0.025	0.947348	rs1800588	15	58431476	1417	6.36e-56	1.7e-11	TG	Liver-eQTL	ENSG00000166035.10	ENSG00000166035	LIPC
0.842929	0.947153	rs11715915	3	49417897	311	4.9e-08	8.73e-06	FastGlu	Visceral-Adipose-sQTL	3.49684955.49685262.clu	ENSG00000173531	MST1
0	0.946733	rs3800406	6	35165297	664	3.3e-39	1.69e-106	HDL	Skeletal-Muscle-eQTL	ENSG00000065060.16	ENSG00000065060	UHRF1BP1
0.000295729	0.946222	rs200576810	17	43014464	1523	1.05e-09	1e-150	TG	Visceral-Adipose-eQTL	ENSG00000198496.10	ENSG00000198496	NBR2
0.000318789	0.945768	rs79716074	2	277003	132	3.02e-13	1e-150	HDL	Pancreas-sQTL	2.219001.229966.clu	ENSG00000035115	SH3YL1
0.0159912	0.945691	rs7498665	16	28871920	1466	1.14e-66	1.85e-07	BMI	Visceral-Adipose-sQTL	16.28835187.28835549.clu	ENSG00000168488	ATXN2L
0.0048	0.945607	rs11057401	12	123942759	1263	4.93e-45	2.6e-42	HDL	Skeletal-Muscle-sQTL	12.123943493.123944272.clu	ENSG00000119242	CCDC92
0.0048	0.945607	rs11057401	12	123942759	1263	1.88e-27	2.6e-42	TG	Skeletal-Muscle-sQTL	12.123943493.123944272.clu	ENSG00000119242	CCDC92
0.0143399	0.945123	rs10264590	7	77728431	797	8.32e-23	8.29e-10	WHR-adj-BMI	Liver-eQTL	ENSG00000135211.5	ENSG00000135211	TMEM60
0.00059113	0.945054	rs10264590	7	77728431	797	8.32e-23	2.15e-34	WHR-adj-BMI	Subcutaneous-Adipose-eQTL	ENSG00000135211.5	ENSG00000135211	TMEM60
0.3202	0.945017	rs3211938	7	80671133	799	1.1e-42	2.09e-24	HDL	Skeletal-Muscle-eQTL	ENSG00000135218.17	ENSG00000135218	CD36
0.0120598	0.944823	rs79716074	2	277003	132	3.02e-13	3.1e-147	HDL	Pancreas-sQTL	2.219001.224864.clu	ENSG00000035115	SH3YL1
0.0445488	0.944735	rs79716074	2	277003	132	3.02e-13	7.59e-107	HDL	Pancreas-eQTL	ENSG00000035115.21	ENSG00000035115	SH3YL1
0.0192378	0.944697	rs2277862	20	35564866	1658	8.62e-11	1.5e-67	TG	Pancreas-sQTL	20.35542941.35547412.clu	ENSG00000125991	ERGIC3
0.0104974	0.944641	rs181362	22	21577779	1705	5.17e-45	4.42e-12	HDL	Skeletal-Muscle-eQTL	ENSG00000161180.10	ENSG00000161180	CCDC116
0.0435614	0.944616	rs7171507	15	75444946	1426	1.81e-11	1e-150	Type-2-Diabetes_Spracklen	Pancreas-sQTL	15.75358618.75358704.clu	ENSG00000140400	MAN2C1
0	0.944008	rs3800406	6	35165297	664	3.3e-39	3.49e-54	HDL	Subcutaneous-Adipose-sQTL	6.34757551.34762595.clu	ENSG00000124562	SNRPC
0.0159693	0.943604	rs79716074	2	277003	132	3.02e-13	1.12e-85	HDL	Skeletal-Muscle-sQTL	2.224920.229966.clu	ENSG00000035115	SH3YL1
0.00728717	0.943394	rs2277862	20	35564866	1658	8.62e-11	1.76e-36	TG	Skeletal-Muscle-sQTL	20.35542941.35547412.clu	ENSG00000125991	ERGIC3
0.0337574	0.943385	rs2277862	20	35564866	1658	8.62e-11	3.98e-27	TG	Liver-sQTL	20.35542941.35547412.clu	ENSG00000125991	ERGIC3
0.450923	0.943225	rs1280	3	170995501	380	8.56e-18	2.52e-26	FastGlu	Liver-sQTL	3.171005472.171007148.clu	ENSG00000163581	SLC2A2
0.0156608	0.943158	rs11242	3	53091906	312	1.59e-18	6.75e-49	HDL	Visceral-Adipose-eQTL	ENSG00000242142.1	ENSG00000242142	SERBP1P3
0.0307236	0.942865	rs2277862	20	35564866	1658	8.62e-11	2.62e-30	TG	Pancreas-sQTL	20.35542941.35543658.clu	ENSG00000125991	ERGIC3
0.0167887	0.942671	rs11577094	1	37560999	23	3.28e-10	1.83e-08	BMI	Subcutaneous-Adipose-sQTL	1.37576556.37581342.clu	ENSG00000134697	GNL2
0.00568431	0.942505	rs11242	3	53091906	312	1.59e-18	1.16e-41	HDL	Subcutaneous-Adipose-eQTL	ENSG00000242142.1	ENSG00000242142	SERBP1P3
0	0.942104	rs732594	6	35238776	664	5.85e-50	3.52e-67	BMI	Skeletal-Muscle-sQTL	6.34654779.34696446.clu	ENSG00000196821	C6orf106
0	0.942104	rs732594	6	35238776	664	5.85e-50	2.81e-69	BMI	Skeletal-Muscle-sQTL	6.34688933.34696446.clu	ENSG00000196821	C6orf106
0	0.941753	rs3800406	6	35165297	664	3.3e-39	6.62e-45	HDL	Visceral-Adipose-sQTL	6.34757551.34762595.clu	ENSG00000124562	SNRPC
0.00050005	0.941534	rs2277862	20	35564866	1658	8.62e-11	1e-150	TG	Subcutaneous-Adipose-eQTL	ENSG00000224497.1	ENSG00000224497	RPL36P4
0.211968	0.941484	rs4770433	13	23329652	1276	2.07e-08	2.4e-29	TG	Skeletal-Muscle-eQTL	ENSG00000151835.14	ENSG00000151835	SACS
0.00049995	0.941444	rs2277862	20	35564866	1658	8.62e-11	1e-150	TG	Subcutaneous-Adipose-sQTL	20.35542941.35547412.clu	ENSG00000125991	ERGIC3
0.000550415	0.941172	rs2277862	20	35564866	1658	8.62e-11	1.21e-77	TG	Skeletal-Muscle-eQTL	ENSG00000224497.1	ENSG00000224497	RPL36P4
0.0181082	0.941171	rs7498665	16	28871920	1466	1.14e-66	3.72e-18	BMI	Subcutaneous-Adipose-sQTL	16.28863945.28866012.clu	ENSG00000178188	SH2B1
0.0101317	0.941005	rs879620	16	3965728	1447	8.45e-39	5.13e-15	BMI	Pancreas-eQTL	ENSG00000262185.1	ENSG00000262185	ENSG00000262185
0.00786978	0.940786	rs531358	1	93210454	57	6.41e-25	1.05e-16	HDL	Pancreas-sQTL	1.93346865.93353908.clu	ENSG00000117505	DR1
0.0317622	0.939989	rs13191362	6	162612318	741	4.08e-21	4.85e-15	BMI	Visceral-Adipose-eQTL	ENSG00000112530.11	ENSG00000112530	PACRG
0.5333	0.939875	rs6062343	20	64064578	1675	5.24e-12	2.7e-11	TG	Liver-eQTL	ENSG00000171700.13	ENSG00000171700	RGS19
0.0416219	0.939243	rs8122855	20	25211413	1655	4.11e-14	8.69e-10	BMI	Pancreas-sQTL	20.25209925.25210003.clu	ENSG00000197586	ENTPD6
0.00823122	0.939092	rs1053593	22	35264882	1715	3.07e-15	1.15e-09	WHR-adj-BMI	Pancreas-eQTL	ENSG00000100284.20	ENSG00000100284	TOM1
0.0531075	0.938461	rs1557765	11	17382092	1115	2.61e-13	1.73e-22	BMI	Subcutaneous-Adipose-eQTL	ENSG00000188211.8	ENSG00000188211	NCR3LG1
0.00109999	0.938426	rs2277862	20	35564866	1658	8.62e-11	2.31e-91	TG	Subcutaneous-Adipose-sQTL	20.35542941.35543661.clu	ENSG00000125991	ERGIC3
0.0512418	0.938382	rs8122855	20	25211413	1655	4.11e-14	2.43e-15	BMI	Subcutaneous-Adipose-sQTL	20.25210193.25213263.clu	ENSG00000197586	ENTPD6
0.132415	0.938315	rs2277862	20	35564866	1658	8.62e-11	1.92e-16	TG	Visceral-Adipose-sQTL	20.35556748.35556973.clu	ENSG00000125991	ERGIC3
0.00599792	0.938292	rs10971721	9	33827696	970	3.19e-13	5.41e-08	BMI	Skeletal-Muscle-eQTL	ENSG00000137073.21	ENSG00000137073	UBAP2
0.0381011	0.938096	rs4148005	17	68886325	1537	9.85e-18	4.39e-20	HDL	Subcutaneous-Adipose-sQTL	17.68903499.68906044.clu	ENSG00000141338	ABCA8
0.000121694	0.937786	rs10264590	7	77728431	797	8.32e-23	2.79e-66	WHR-adj-BMI	Subcutaneous-Adipose-sQTL	7.77685328.77695896.clu	ENSG00000214293	APTR
0.0461454	0.937485	rs8122855	20	25211413	1655	4.11e-14	1.91e-13	BMI	Subcutaneous-Adipose-sQTL	20.25209925.25210003.clu	ENSG00000197586	ENTPD6
0.0486725	0.937252	rs8122855	20	25211413	1655	4.11e-14	4.7e-11	BMI	Skeletal-Muscle-sQTL	20.25210193.25213263.clu	ENSG00000197586	ENTPD6
0.0388811	0.937039	rs474513	6	160349280	739	1e-09	1.54e-14	Type-2-Diabetes_Mahajan	Liver-eQTL	ENSG00000146477.5	ENSG00000146477	SLC22A3
0.0512768	0.937036	rs3800592	7	135164461	830	2.27e-08	3.86e-50	HDL	Skeletal-Muscle-eQTL	ENSG00000146859.6	ENSG00000146859	TMEM140
0.0198447	0.936959	rs12413409	10	102959339	1082	4.73e-20	1.33e-09	BMI	Visceral-Adipose-eQTL	ENSG00000213277.3	ENSG00000213277	MARCKSL1P1
0.0360665	0.936723	rs2581787	3	53093661	312	3e-08	4.02e-50	Type-2-Diabetes_Mahajan	Skeletal-Muscle-eQTL	ENSG00000163933.9	ENSG00000163933	RFT1
0.195521	0.936673	rs79716074	2	277003	132	3.02e-13	1e-150	HDL	Visceral-Adipose-sQTL	2.219001.229966.clu	ENSG00000035115	SH3YL1
0.8492	0.936412	rs2281279	20	47661506	1666	1.24e-12	4.27e-92	HDL	Visceral-Adipose-sQTL	20.47659730.47661773.clu	ENSG00000196562	SULF2
0.8492	0.936412	rs2281279	20	47661506	1666	1.24e-12	1.35e-41	HDL	Visceral-Adipose-sQTL	20.47659730.47661374.clu	ENSG00000196562	SULF2
0.8492	0.936412	rs2281279	20	47661506	1666	1.24e-12	4.11e-67	HDL	Skeletal-Muscle-sQTL	20.47659730.47661773.clu	ENSG00000196562	SULF2
0.8492	0.936412	rs2281279	20	47661506	1666	1.24e-12	5.94e-61	HDL	Visceral-Adipose-sQTL	20.47661619.47661773.clu	ENSG00000196562	SULF2
0.8492	0.936412	rs2281279	20	47661506	1666	1.24e-12	1.1e-70	HDL	Visceral-Adipose-sQTL	20.47661616.47661773.clu	ENSG00000196562	SULF2
0.202376	0.936326	rs11038977	11	46712834	1131	6.4e-56	4.07e-09	HDL	Skeletal-Muscle-sQTL	11.47235412.47237837.clu	ENSG00000134574	DDB2
0.0370256	0.936247	rs2581787	3	53093661	312	3e-08	4.2e-24	Type-2-Diabetes_Mahajan	Skeletal-Muscle-eQTL	ENSG00000242142.1	ENSG00000242142	SERBP1P3
0.000199927	0.935628	rs174546	11	61802358	1137	8.23e-69	8.83e-14	HDL	Subcutaneous-Adipose-eQTL	ENSG00000134825.15	ENSG00000134825	TMEM258
0.00988374	0.935595	rs12413409	10	102959339	1082	4.73e-20	4.71e-07	BMI	Pancreas-eQTL	ENSG00000213277.3	ENSG00000213277	MARCKSL1P1
0.000199989	0.935559	rs174546	11	61802358	1137	1e-150	8.83e-14	TG	Subcutaneous-Adipose-eQTL	ENSG00000134825.15	ENSG00000134825	TMEM258
0.0474093	0.935536	rs8122855	20	25211413	1655	4.11e-14	9.6e-15	BMI	Visceral-Adipose-sQTL	20.25210193.25213263.clu	ENSG00000197586	ENTPD6
0.00848972	0.935391	rs12413409	10	102959339	1082	4.73e-20	6.23e-08	BMI	Subcutaneous-Adipose-sQTL	10.103174982.103193236.clu	ENSG00000076685	NT5C2
0.00279574	0.935373	rs174546	11	61802358	1137	8.23e-69	2e-21	HDL	Skeletal-Muscle-eQTL	ENSG00000149485.18	ENSG00000149485	FADS1
0.00917351	0.935356	rs79716074	2	277003	132	3.02e-13	6.97e-19	HDL	Pancreas-sQTL	2.253115.264542.clu	ENSG00000035115	SH3YL1
0.00279787	0.935303	rs174546	11	61802358	1137	1e-150	2e-21	TG	Skeletal-Muscle-eQTL	ENSG00000149485.18	ENSG00000149485	FADS1
0.0241953	0.935107	rs11242	3	53091906	312	1.59e-18	6.55e-15	HDL	Liver-eQTL	ENSG00000242142.1	ENSG00000242142	SERBP1P3
0.0599312	0.935029	rs79716074	2	277003	132	3.02e-13	1e-150	HDL	Visceral-Adipose-sQTL	2.224920.229966.clu	ENSG00000035115	SH3YL1
0.0385737	0.934218	rs622082	11	68936491	1141	1.36e-13	1.13e-57	HDL	Visceral-Adipose-sQTL	11.68911603.68914823.clu	ENSG00000132740	IGHMBP2
0.0041554	0.933679	rs79716074	2	277003	132	3.02e-13	6.01e-113	HDL	Visceral-Adipose-sQTL	2.219001.224864.clu	ENSG00000035115	SH3YL1
0.0218223	0.933588	rs7171507	15	75444946	1426	1.81e-11	1.66e-64	Type-2-Diabetes_Spracklen	Subcutaneous-Adipose-eQTL	ENSG00000260274.1	ENSG00000260274	ENSG00000260274
0.408137	0.933548	rs879620	16	3965728	1447	8.45e-39	7.66e-08	BMI	Pancreas-eQTL	ENSG00000262888.1	ENSG00000262888	ENSG00000262888
0	0.932599	rs174546	11	61802358	1137	8.23e-69	4.98e-72	HDL	Pancreas-eQTL	ENSG00000149485.18	ENSG00000149485	FADS1
0	0.932526	rs174546	11	61802358	1137	1e-150	4.98e-72	TG	Pancreas-eQTL	ENSG00000149485.18	ENSG00000149485	FADS1
0	0.932285	rs3800406	6	35165297	664	3.3e-39	1.25e-42	HDL	Skeletal-Muscle-sQTL	6.34654779.34688841.clu	ENSG00000196821	C6orf106
0.2686	0.93226	rs17198607	11	48006791	1132	4.87e-68	1.11e-09	HDL	Subcutaneous-Adipose-sQTL	11.47536730.47552992.clu	ENSG00000149187	CELF1
0	0.932238	rs3800406	6	35165297	664	3.3e-39	7.72e-74	HDL	Skeletal-Muscle-sQTL	6.34688933.34696446.clu	ENSG00000196821	C6orf106
0	0.931741	rs3800406	6	35165297	664	3.3e-39	5.54e-72	HDL	Skeletal-Muscle-sQTL	6.34654779.34696446.clu	ENSG00000196821	C6orf106
0.00547414	0.931412	rs2277862	20	35564866	1658	8.62e-11	9.82e-11	TG	Liver-sQTL	20.35542941.35543658.clu	ENSG00000125991	ERGIC3
0.0475075	0.931221	rs61740466	1	19608406	13	2.24e-10	2.54e-43	BMI	Skeletal-Muscle-sQTL	1.19617336.19622100.clu	ENSG00000173436	MINOS1
0.0119806	0.931214	rs10264590	7	77728431	797	8.32e-23	1.23e-36	WHR-adj-BMI	Visceral-Adipose-sQTL	7.77685328.77695896.clu	ENSG00000214293	APTR
0.0385902	0.931045	rs3800592	7	135164461	830	2.27e-08	5.21e-22	HDL	Visceral-Adipose-sQTL	7.135148270.135171700.clu	ENSG00000146859	TMEM140
0.895973	0.93103	rs235314	21	44851537	1699	7.98e-14	7.9e-13	HDL	Liver-sQTL	21.44865447.44873502.clu	ENSG00000183255	PTTG1IP
0.0002	0.930981	rs3800406	6	35165297	664	3.3e-39	1.26e-27	HDL	Subcutaneous-Adipose-sQTL	6.34654779.34696446.clu	ENSG00000196821	C6orf106
0.024479	0.930779	rs7171507	15	75444946	1426	1.81e-11	1.44e-39	Type-2-Diabetes_Spracklen	Visceral-Adipose-eQTL	ENSG00000260274.1	ENSG00000260274	ENSG00000260274
0.000295711	0.930503	rs11242	3	53091906	312	1.59e-18	7.26e-61	HDL	Visceral-Adipose-eQTL	ENSG00000163933.9	ENSG00000163933	RFT1
0.00951415	0.930336	rs7171507	15	75444946	1426	1.81e-11	1e-150	Type-2-Diabetes_Spracklen	Pancreas-sQTL	15.75358344.75358462.clu	ENSG00000140400	MAN2C1
0	0.93022	rs11242	3	53091906	312	1.59e-18	4.96e-60	HDL	Pancreas-eQTL	ENSG00000242142.1	ENSG00000242142	SERBP1P3
0.212668	0.929526	rs2245368	7	76978826	797	1.72e-25	4.78e-09	BMI	Skeletal-Muscle-eQTL	ENSG00000242435.1	ENSG00000242435	UPK3BP1
0.200971	0.92906	rs62260811	3	50398401	311	7.77e-48	1.12e-19	BMI	Subcutaneous-Adipose-sQTL	3.49684189.49684314.clu	ENSG00000173531	MST1
0.0558283	0.928891	rs1557765	11	17382092	1115	2.61e-13	3.16e-19	BMI	Subcutaneous-Adipose-eQTL	ENSG00000260196.1	ENSG00000260196	ENSG00000260196
0.0057	0.928728	rs7171507	15	75444946	1426	1.81e-11	1e-150	Type-2-Diabetes_Spracklen	Subcutaneous-Adipose-sQTL	15.75358344.75358462.clu	ENSG00000140400	MAN2C1
0.0057	0.928728	rs7171507	15	75444946	1426	1.81e-11	1e-150	Type-2-Diabetes_Spracklen	Subcutaneous-Adipose-eQTL	ENSG00000140400.16	ENSG00000140400	MAN2C1
0.0057	0.928728	rs7171507	15	75444946	1426	1.81e-11	1e-150	Type-2-Diabetes_Spracklen	Subcutaneous-Adipose-sQTL	15.75358618.75358704.clu	ENSG00000140400	MAN2C1
0.0057	0.928728	rs7171507	15	75444946	1426	1.81e-11	1e-150	Type-2-Diabetes_Spracklen	Skeletal-Muscle-sQTL	15.75358344.75358462.clu	ENSG00000140400	MAN2C1
0.0057	0.928728	rs7171507	15	75444946	1426	1.81e-11	1e-150	Type-2-Diabetes_Spracklen	Visceral-Adipose-eQTL	ENSG00000140400.16	ENSG00000140400	MAN2C1
0.0057	0.928728	rs7171507	15	75444946	1426	1.81e-11	1e-150	Type-2-Diabetes_Spracklen	Skeletal-Muscle-sQTL	15.75358618.75358704.clu	ENSG00000140400	MAN2C1
0.00579605	0.928718	rs7171507	15	75444946	1426	1.81e-11	1e-150	Type-2-Diabetes_Spracklen	Pancreas-eQTL	ENSG00000140400.16	ENSG00000140400	MAN2C1
0.00726869	0.928549	rs12413409	10	102959339	1082	4.73e-20	3.48e-19	BMI	Subcutaneous-Adipose-sQTL	10.103174982.103181185.clu	ENSG00000076685	NT5C2
0.0276027	0.92842	rs3800592	7	135164461	830	2.27e-08	6.38e-19	HDL	Subcutaneous-Adipose-sQTL	7.135148270.135171700.clu	ENSG00000146859	TMEM140
0.9145	0.927914	rs8103017	19	55487775	1634	2.98e-19	3.83e-10	WHR-adj-BMI	Skeletal-Muscle-eQTL	ENSG00000090971.4	ENSG00000090971	NAT14
0.0345792	0.927826	rs622082	11	68936491	1141	1.36e-13	4e-25	HDL	Visceral-Adipose-sQTL	11.68929357.68929734.clu	ENSG00000132740	IGHMBP2
0.0134427	0.927779	rs10264590	7	77728431	797	8.32e-23	1.04e-51	WHR-adj-BMI	Skeletal-Muscle-sQTL	7.77685328.77695896.clu	ENSG00000214293	APTR
0.0134933	0.927685	rs1798192	12	122716221	1263	6.2e-27	7.52e-09	HDL	Subcutaneous-Adipose-eQTL	ENSG00000182782.7	ENSG00000182782	HCAR2
0.0227409	0.927661	rs7171507	15	75444946	1426	1.81e-11	7.88e-55	Type-2-Diabetes_Spracklen	Liver-eQTL	ENSG00000140400.16	ENSG00000140400	MAN2C1
0.0117689	0.927623	rs12748152	1	26811902	18	2.85e-29	1.82e-17	HDL	Subcutaneous-Adipose-eQTL	ENSG00000060642.10	ENSG00000060642	PIGV
0.0286557	0.92746	rs3800592	7	135164461	830	2.27e-08	4.63e-10	HDL	Visceral-Adipose-eQTL	ENSG00000146859.6	ENSG00000146859	TMEM140
7.1e-07	0.92741	rs11242	3	53091906	312	1.59e-18	4.77e-59	HDL	Subcutaneous-Adipose-eQTL	ENSG00000163933.9	ENSG00000163933	RFT1
0.0795034	0.926966	rs4545921	19	49142749	1630	1.81e-09	1.75e-09	BMI	Subcutaneous-Adipose-eQTL	ENSG00000177380.13	ENSG00000177380	PPFIA3
0.011897	0.926843	rs1061810	11	43856384	1130	8.5e-13	4.51e-20	Type-2-Diabetes_Mahajan	Pancreas-sQTL	11.43754121.43798320.clu	ENSG00000149084	HSD17B12
0.0405188	0.92678	rs487152	6	160353454	739	2.98e-11	1.54e-14	BMI	Liver-eQTL	ENSG00000146477.5	ENSG00000146477	SLC22A3
0.0432661	0.926286	rs2277862	20	35564866	1658	8.62e-11	4.56e-14	TG	Liver-sQTL	20.35542941.35543661.clu	ENSG00000125991	ERGIC3
0.788406	0.926224	rs34517439	1	77984833	48	3.4e-39	3.98e-13	BMI	Skeletal-Muscle-eQTL	ENSG00000162613.16	ENSG00000162613	FUBP1
0.00500885	0.925841	rs2277862	20	35564866	1658	8.62e-11	3.57e-57	TG	Subcutaneous-Adipose-sQTL	20.35542941.35543658.clu	ENSG00000125991	ERGIC3
0.0343241	0.92507	rs11869286	17	39657603	1521	7.3e-53	2.8e-09	HDL	Subcutaneous-Adipose-sQTL	17.39659553.39660211.clu	ENSG00000131748	STARD3
0.786526	0.925066	rs34517439	1	77984833	48	3.4e-39	2.18e-18	BMI	Subcutaneous-Adipose-eQTL	ENSG00000162613.16	ENSG00000162613	FUBP1
0.285657	0.924993	rs15052	19	41307470	1624	1.22e-08	5.63e-14	HDL	Liver-eQTL	ENSG00000105329.9	ENSG00000105329	TGFB1
0.0475651	0.924984	rs61740466	1	19608406	13	2.24e-10	2.68e-37	BMI	Skeletal-Muscle-sQTL	1.19597109.19617258.clu	ENSG00000173436	MINOS1
0.0216755	0.924905	rs79716074	2	277003	132	3.02e-13	6.57e-13	HDL	Pancreas-sQTL	2.219001.224868.clu	ENSG00000035115	SH3YL1
0.778932	0.924791	rs16928809	11	2915722	1105	3.07e-12	4.69e-38	HDL	Subcutaneous-Adipose-sQTL	11.2919407.2922102.clu	ENSG00000110628	SLC22A18
0.00770389	0.924738	rs531358	1	93210454	57	6.41e-25	2.09e-12	HDL	Skeletal-Muscle-eQTL	ENSG00000117500.12	ENSG00000117500	TMED5
0.0945855	0.924352	rs79716074	2	277003	132	3.02e-13	4.86e-112	HDL	Subcutaneous-Adipose-sQTL	2.219001.224864.clu	ENSG00000035115	SH3YL1
0.00109912	0.924332	rs622082	11	68936491	1141	1.36e-13	2.07e-146	HDL	Visceral-Adipose-eQTL	ENSG00000132740.8	ENSG00000132740	IGHMBP2
0.052711	0.924108	rs7120118	11	47264739	1132	4.2e-97	2.36e-12	HDL	Subcutaneous-Adipose-eQTL	ENSG00000134575.9	ENSG00000134575	ACP2
0.0538406	0.923868	rs10463416	5	149193352	611	9.28e-14	2.48e-17	WHR-adj-BMI	Subcutaneous-Adipose-eQTL	ENSG00000173210.19	ENSG00000173210	ABLIM3
0.00081966	0.92334	rs1997243	7	1044141	750	1.79e-16	1.29e-103	HDL	Visceral-Adipose-sQTL	7.1055483.1056104.clu	ENSG00000164849	GPR146
0.0311265	0.922534	rs3800592	7	135164461	830	2.27e-08	3.03e-13	HDL	Pancreas-eQTL	ENSG00000122783.16	ENSG00000122783	C7orf49
0.00804705	0.922503	rs3800592	7	135164461	830	2.27e-08	8.07e-27	HDL	Liver-eQTL	ENSG00000272941.1	ENSG00000272941	ENSG00000272941
0.814676	0.92223	rs2281279	20	47661506	1666	1.24e-12	9.89e-10	HDL	Liver-sQTL	20.47659730.47661773.clu	ENSG00000196562	SULF2
0.0188888	0.921908	rs1061810	11	43856384	1130	8.5e-13	3.82e-24	Type-2-Diabetes_Mahajan	Liver-eQTL	ENSG00000149084.12	ENSG00000149084	HSD17B12
0.00987119	0.921808	rs10264590	7	77728431	797	8.32e-23	7.33e-09	WHR-adj-BMI	Pancreas-eQTL	ENSG00000135211.5	ENSG00000135211	TMEM60
0.0466304	0.921169	rs61740466	1	19608406	13	2.24e-10	2.03e-07	BMI	Visceral-Adipose-sQTL	1.19617336.19622100.clu	ENSG00000173436	MINOS1
0.000707263	0.920614	rs200576810	17	43014464	1523	1.05e-09	5.31e-58	TG	Visceral-Adipose-sQTL	17.43125770.43131208.clu	ENSG00000198496	NBR2
0.0243	0.920606	rs11057401	12	123942759	1263	1.88e-27	2.91e-12	TG	Visceral-Adipose-sQTL	12.123943493.123944272.clu	ENSG00000119242	CCDC92
0.0243	0.920606	rs11057401	12	123942759	1263	4.93e-45	2.91e-12	HDL	Visceral-Adipose-sQTL	12.123943493.123944272.clu	ENSG00000119242	CCDC92
0.00310421	0.920488	rs11658335	17	82126945	1545	8.64e-11	2.12e-38	BMI	Skeletal-Muscle-sQTL	17.82157948.82163200.clu	ENSG00000176155	CCDC57
0.00402689	0.920397	rs10264590	7	77728431	797	8.32e-23	1.97e-41	WHR-adj-BMI	Skeletal-Muscle-eQTL	ENSG00000135211.5	ENSG00000135211	TMEM60
0.138381	0.920277	rs2245368	7	76978826	797	1.72e-25	2e-22	BMI	Skeletal-Muscle-eQTL	ENSG00000241350.1	ENSG00000241350	PMS2P11
0.0328167	0.920236	rs2820295	1	201831740	102	5.56e-39	2.9e-11	BMI	Skeletal-Muscle-eQTL	ENSG00000163431.12	ENSG00000163431	LMOD1
0.0180184	0.920171	rs7171507	15	75444946	1426	1.81e-11	6.16e-14	Type-2-Diabetes_Spracklen	Skeletal-Muscle-sQTL	15.75362748.75363210.clu	ENSG00000140400	MAN2C1
0.0366853	0.920096	rs2287922	19	48728969	1629	1.06e-20	2.8e-15	TG	Skeletal-Muscle-sQTL	19.48714045.48714366.clu	ENSG00000176909	MAMSTR
0.110107	0.920086	rs2222543	7	121262131	820	1.62e-15	3.89e-43	WHR-adj-BMI	Liver-sQTL	7.121244338.121266227.clu	ENSG00000106034	CPED1
0.160343	0.920039	rs15052	19	41307470	1624	1.22e-08	3.34e-10	HDL	Visceral-Adipose-eQTL	ENSG00000142039.3	ENSG00000142039	CCDC97
0.14208	0.919832	rs15052	19	41307470	1624	1.22e-08	7.02e-17	HDL	Subcutaneous-Adipose-eQTL	ENSG00000105329.9	ENSG00000105329	TGFB1
0.0146958	0.919397	rs1061810	11	43856384	1130	8.5e-13	1.49e-19	Type-2-Diabetes_Mahajan	Liver-eQTL	ENSG00000283375.1	ENSG00000283375	ENSG00000283375
0.00809277	0.919211	rs531358	1	93210454	57	6.41e-25	4.06e-07	HDL	Visceral-Adipose-sQTL	1.93311608.93315149.clu	ENSG00000223745	CCDC18-AS1
0.125735	0.919143	rs15052	19	41307470	1624	1.22e-08	4.82e-16	HDL	Visceral-Adipose-eQTL	ENSG00000105329.9	ENSG00000105329	TGFB1
0.000202629	0.918977	rs622082	11	68936491	1141	1.36e-13	2.88e-105	HDL	Pancreas-eQTL	ENSG00000132740.8	ENSG00000132740	IGHMBP2
0.0160911	0.918939	rs1061810	11	43856384	1130	8.5e-13	3.55e-13	Type-2-Diabetes_Mahajan	Pancreas-eQTL	ENSG00000246250.2	ENSG00000246250	ENSG00000246250
0.076069	0.918406	rs2287922	19	48728969	1629	1.06e-20	2.66e-07	TG	Visceral-Adipose-sQTL	19.48727158.48727393.clu	ENSG00000105538	RASIP1
0.110411	0.918337	rs2222543	7	121262131	820	1.62e-15	1.36e-92	WHR-adj-BMI	Subcutaneous-Adipose-sQTL	7.121244338.121261632.clu	ENSG00000106034	CPED1
0.00930803	0.918026	rs3800592	7	135164461	830	2.27e-08	4.17e-14	HDL	Visceral-Adipose-sQTL	7.135148270.135164418.clu	ENSG00000146859	TMEM140
0.405281	0.917764	rs849135	7	28156794	771	1.04e-43	1.98e-23	Type-2-Diabetes_Xue	Skeletal-Muscle-eQTL	ENSG00000153814.11	ENSG00000153814	JAZF1
0.205068	0.917661	rs10850838	12	109841007	1254	8.55e-16	4.1e-23	BMI	Skeletal-Muscle-eQTL	ENSG00000122970.15	ENSG00000122970	IFT81
0.110644	0.917466	rs2222543	7	121262131	820	1.62e-15	1.27e-56	WHR-adj-BMI	Skeletal-Muscle-sQTL	7.121244338.121266227.clu	ENSG00000106034	CPED1
0.0724796	0.917091	rs15052	19	41307470	1624	1.22e-08	1.64e-13	HDL	Subcutaneous-Adipose-eQTL	ENSG00000142039.3	ENSG00000142039	CCDC97
0.021392	0.916945	rs3800592	7	135164461	830	2.27e-08	9.2e-10	HDL	Subcutaneous-Adipose-eQTL	ENSG00000146859.6	ENSG00000146859	TMEM140
0.068467	0.916942	rs15052	19	41307470	1624	1.22e-08	4.94e-33	HDL	Skeletal-Muscle-eQTL	ENSG00000105329.9	ENSG00000105329	TGFB1
0.00249035	0.916733	rs200576810	17	43014464	1523	1.05e-09	5.91e-20	TG	Liver-eQTL	ENSG00000198496.10	ENSG00000198496	NBR2
0.00849155	0.916389	rs531358	1	93210454	57	6.41e-25	5.69e-11	HDL	Visceral-Adipose-sQTL	1.93220470.93221609.clu	ENSG00000122483	CCDC18
0.00628782	0.916298	rs3800592	7	135164461	830	2.27e-08	5.7e-18	HDL	Pancreas-eQTL	ENSG00000272941.1	ENSG00000272941	ENSG00000272941
0.912709	0.916004	rs2298632	1	23383982	16	4.96e-19	1.47e-14	WHR-adj-BMI	Visceral-Adipose-sQTL	1.23381474.23384346.clu	ENSG00000204219	TCEA3
0.00123233	0.915975	rs62260811	3	50398401	311	7.77e-48	1.11e-108	BMI	Pancreas-eQTL	ENSG00000004534.14	ENSG00000004534	RBM6
0	0.915881	rs74473238	3	49547808	311	1.96e-26	5.07e-131	HDL	Visceral-Adipose-eQTL	ENSG00000004534.14	ENSG00000004534	RBM6
0.110985	0.915861	rs2222543	7	121262131	820	1.62e-15	2.97e-88	WHR-adj-BMI	Subcutaneous-Adipose-sQTL	7.121244338.121266227.clu	ENSG00000106034	CPED1
0.0214656	0.915614	rs2336725	3	53084723	312	6.56e-10	4.02e-50	TG	Skeletal-Muscle-eQTL	ENSG00000163933.9	ENSG00000163933	RFT1
0.0436437	0.915564	rs8122855	20	25211413	1655	4.11e-14	1.08e-09	BMI	Visceral-Adipose-sQTL	20.25209925.25210003.clu	ENSG00000197586	ENTPD6
0.0160663	0.915463	rs7171507	15	75444946	1426	1.81e-11	1.4e-06	Type-2-Diabetes_Spracklen	Pancreas-sQTL	15.75362748.75363210.clu	ENSG00000140400	MAN2C1
0.0402032	0.915014	rs2336725	3	53084723	312	6.56e-10	4.2e-24	TG	Skeletal-Muscle-eQTL	ENSG00000242142.1	ENSG00000242142	SERBP1P3
0.116153	0.914961	rs382534	3	155829485	372	1.85e-09	2.13e-11	TG	Subcutaneous-Adipose-eQTL	ENSG00000169359.13	ENSG00000169359	SLC33A1
0.353565	0.914791	rs9901673	17	7580783	1505	2.22e-09	7.29e-41	HDL	Subcutaneous-Adipose-sQTL	17.7582531.7583918.clu	ENSG00000233223	ENSG00000233223
0.0169306	0.914787	rs7171507	15	75444946	1426	1.81e-11	2.05e-22	Type-2-Diabetes_Spracklen	Skeletal-Muscle-eQTL	ENSG00000140400.16	ENSG00000140400	MAN2C1
0.0739337	0.914772	rs2167079	11	47248704	1132	5.67e-32	1.84e-22	TG	Skeletal-Muscle-eQTL	ENSG00000134575.9	ENSG00000134575	ACP2
0.00210883	0.914594	rs200576810	17	43014464	1523	1.05e-09	5.82e-12	TG	Subcutaneous-Adipose-eQTL	ENSG00000188554.13	ENSG00000188554	NBR1
0.111239	0.914585	rs2222543	7	121262131	820	1.62e-15	8.73e-40	WHR-adj-BMI	Liver-sQTL	7.121244338.121261632.clu	ENSG00000106034	CPED1
0.0111092	0.914466	rs531358	1	93210454	57	6.41e-25	1.15e-10	HDL	Liver-sQTL	1.93346865.93349919.clu	ENSG00000117505	DR1
0.0310706	0.914358	rs1106766	12	57415673	1224	2.07e-29	4.7e-20	TG	Skeletal-Muscle-sQTL	12.57395818.57398057.clu	ENSG00000179912	R3HDM2
0.0310654	0.914323	rs1106766	12	57415673	1224	1.09e-30	4.7e-20	HDL	Skeletal-Muscle-sQTL	12.57395818.57398057.clu	ENSG00000179912	R3HDM2
0.116646	0.914254	rs11038977	11	46712834	1131	6.4e-56	2.22e-11	HDL	Visceral-Adipose-sQTL	11.47235412.47237837.clu	ENSG00000134574	DDB2
0.002813	0.914248	rs11658335	17	82126945	1545	8.64e-11	1.45e-62	BMI	Visceral-Adipose-sQTL	17.82157948.82163200.clu	ENSG00000176155	CCDC57
0.0154	0.91413	rs4660293	1	39562508	24	1.55e-65	1.99e-14	HDL	Skeletal-Muscle-eQTL	ENSG00000090621.13	ENSG00000090621	PABPC4
0.000635175	0.914115	rs200576810	17	43014464	1523	1.05e-09	7.42e-29	TG	Pancreas-sQTL	17.43125770.43131208.clu	ENSG00000198496	NBR2
0.0143055	0.913521	rs7171507	15	75444946	1426	1.81e-11	2.13e-12	Type-2-Diabetes_Spracklen	Visceral-Adipose-sQTL	15.75362748.75363210.clu	ENSG00000140400	MAN2C1
0.0159195	0.913042	rs7171507	15	75444946	1426	1.81e-11	1.84e-08	Type-2-Diabetes_Spracklen	Subcutaneous-Adipose-sQTL	15.75362748.75363210.clu	ENSG00000140400	MAN2C1
0.00318031	0.912955	rs11658335	17	82126945	1545	8.64e-11	1.04e-20	BMI	Subcutaneous-Adipose-sQTL	17.82160866.82163200.clu	ENSG00000176155	CCDC57
0.6938	0.912943	rs3783347	14	100372924	1386	1.32e-10	2.23e-150	FastGlu	Visceral-Adipose-sQTL	14.100374265.100375283.clu	ENSG00000140105	WARS
0.00150096	0.912692	rs200576810	17	43014464	1523	1.05e-09	3.35e-20	TG	Liver-eQTL	ENSG00000012048.20	ENSG00000012048	BRCA1
0.0013	0.912655	rs200576810	17	43014464	1523	1.05e-09	1e-150	TG	Subcutaneous-Adipose-eQTL	ENSG00000198496.10	ENSG00000198496	NBR2
0.00306825	0.912417	rs11658335	17	82126945	1545	8.64e-11	1.17e-29	BMI	Visceral-Adipose-sQTL	17.82160866.82163200.clu	ENSG00000176155	CCDC57
0.00307828	0.911874	rs11658335	17	82126945	1545	8.64e-11	2.01e-35	BMI	Subcutaneous-Adipose-sQTL	17.82134194.82135034.clu	ENSG00000176155	CCDC57
0.0403286	0.911854	rs7120118	11	47264739	1132	4.2e-97	1.84e-22	HDL	Skeletal-Muscle-eQTL	ENSG00000134575.9	ENSG00000134575	ACP2
0.027897	0.911532	rs2277862	20	35564866	1658	8.62e-11	4.65e-27	TG	Pancreas-sQTL	20.35542941.35543661.clu	ENSG00000125991	ERGIC3
0.0433446	0.911342	rs2245368	7	76978826	797	1.72e-25	1.3e-65	BMI	Visceral-Adipose-eQTL	ENSG00000241350.1	ENSG00000241350	PMS2P11
0.0120701	0.911327	rs1061810	11	43856384	1130	8.5e-13	3.24e-09	Type-2-Diabetes_Mahajan	Visceral-Adipose-sQTL	11.43754121.43798320.clu	ENSG00000149084	HSD17B12
0.0031942	0.911112	rs11658335	17	82126945	1545	8.64e-11	1.6e-17	BMI	Subcutaneous-Adipose-sQTL	17.82163390.82171701.clu	ENSG00000176155	CCDC57
0.0209	0.910871	rs4650994	1	178546177	87	3.47e-22	1.22e-10	HDL	Liver-eQTL	ENSG00000116191.17	ENSG00000116191	RALGPS2
0.03605	0.910742	rs2293413	12	55703032	1223	4.98e-09	8.06e-32	WHR-adj-BMI	Skeletal-Muscle-sQTL	12.55694970.55695364.clu	ENSG00000135424	ITGA7
0.0336768	0.91064	rs2293413	12	55703032	1223	4.98e-09	2.43e-57	WHR-adj-BMI	Subcutaneous-Adipose-sQTL	12.55694695.55694778.clu	ENSG00000135424	ITGA7
0.00307751	0.910591	rs200576810	17	43014464	1523	1.05e-09	3.77e-08	TG	Skeletal-Muscle-sQTL	17.43131270.43138657.clu	ENSG00000198496	NBR2
0.00840868	0.910353	rs12442323	15	67362581	1422	1.71e-11	6.3e-08	WHR-adj-BMI	Subcutaneous-Adipose-eQTL	ENSG00000103591.12	ENSG00000103591	AAGAB
0.0353753	0.910254	rs2293413	12	55703032	1223	4.98e-09	2.36e-48	WHR-adj-BMI	Visceral-Adipose-sQTL	12.55694970.55695554.clu	ENSG00000135424	ITGA7
0.309123	0.910187	rs9901673	17	7580783	1505	2.22e-09	5.1e-21	HDL	Skeletal-Muscle-sQTL	17.7582163.7583918.clu	ENSG00000233223	ENSG00000233223
0.00458395	0.909789	rs200576810	17	43014464	1523	1.05e-09	3.64e-08	TG	Skeletal-Muscle-sQTL	17.43159727.43166980.clu	ENSG00000267002	ENSG00000267002
3.91e-06	0.909758	rs2862954	10	100152307	1080	9.88e-19	2.2e-30	HDL	Liver-eQTL	ENSG00000095485.16	ENSG00000095485	CWF19L1
0.0003	0.909638	rs6062343	20	64064578	1675	5.24e-12	1.54e-76	TG	Skeletal-Muscle-eQTL	ENSG00000171700.13	ENSG00000171700	RGS19
0.00651847	0.909574	rs12748152	1	26811902	18	2.85e-29	1.85e-21	HDL	Skeletal-Muscle-eQTL	ENSG00000060642.10	ENSG00000060642	PIGV
0.2374	0.909223	rs643531	9	15296036	957	2.71e-63	9.92e-15	HDL	Subcutaneous-Adipose-eQTL	ENSG00000155158.20	ENSG00000155158	TTC39B
0.0656455	0.909118	rs8080966	17	18317360	1513	9.08e-14	1.01e-22	TG	Pancreas-eQTL	ENSG00000176974.19	ENSG00000176974	SHMT1
0.0380183	0.908937	rs2293413	12	55703032	1223	4.98e-09	1.21e-76	WHR-adj-BMI	Skeletal-Muscle-sQTL	12.55694695.55694778.clu	ENSG00000135424	ITGA7
0.02203	0.908605	rs79716074	2	277003	132	3.02e-13	6.19e-53	HDL	Skeletal-Muscle-sQTL	2.219001.224864.clu	ENSG00000035115	SH3YL1
0.0369101	0.908568	rs2293413	12	55703032	1223	4.98e-09	1.68e-34	WHR-adj-BMI	Subcutaneous-Adipose-sQTL	12.55694970.55695522.clu	ENSG00000135424	ITGA7
0.0776503	0.908525	rs730566	3	48445644	310	2.63e-24	1.17e-11	WHR-adj-BMI	Skeletal-Muscle-sQTL	3.48943533.48945136.clu	ENSG00000177479	ARIH2
0.0093	0.908467	rs11057401	12	123942759	1263	4.93e-45	1.81e-08	HDL	Skeletal-Muscle-sQTL	12.123944354.123972529.clu	ENSG00000119242	CCDC92
0.0093	0.908467	rs11057401	12	123942759	1263	1.88e-27	1.81e-08	TG	Skeletal-Muscle-sQTL	12.123944354.123972529.clu	ENSG00000119242	CCDC92
0.00801717	0.908292	rs12442323	15	67362581	1422	1.71e-11	3.92e-13	WHR-adj-BMI	Subcutaneous-Adipose-eQTL	ENSG00000103599.19	ENSG00000103599	IQCH
0.0383061	0.9082	rs2293413	12	55703032	1223	4.98e-09	3.16e-59	WHR-adj-BMI	Skeletal-Muscle-sQTL	12.55694970.55695522.clu	ENSG00000135424	ITGA7
0.0346645	0.908161	rs2293413	12	55703032	1223	4.98e-09	6.52e-28	WHR-adj-BMI	Visceral-Adipose-sQTL	12.55694695.55694778.clu	ENSG00000135424	ITGA7
0.0162074	0.908113	rs11242	3	53091906	312	1.59e-18	1.52e-11	HDL	Pancreas-sQTL	3.53077828.53099381.clu	ENSG00000163933	RFT1
0.00385146	0.907882	rs200576810	17	43014464	1523	1.05e-09	2.54e-11	TG	Visceral-Adipose-eQTL	ENSG00000267681.1	ENSG00000267681	ENSG00000267681
0.180782	0.907375	rs9901673	17	7580783	1505	2.22e-09	1.06e-73	HDL	Skeletal-Muscle-sQTL	17.7582531.7583918.clu	ENSG00000233223	ENSG00000233223
0.0314963	0.907193	rs1061810	11	43856384	1130	8.5e-13	1e-150	Type-2-Diabetes_Mahajan	Subcutaneous-Adipose-eQTL	ENSG00000283375.1	ENSG00000283375	ENSG00000283375
0.0122984	0.906714	rs7171507	15	75444946	1426	1.81e-11	2.08e-09	Type-2-Diabetes_Spracklen	Visceral-Adipose-sQTL	15.75363290.75363999.clu	ENSG00000140400	MAN2C1
0.00333301	0.90648	rs200576810	17	43014464	1523	1.05e-09	4.77e-69	TG	Pancreas-eQTL	ENSG00000198496.10	ENSG00000198496	NBR2
0.00387	0.906457	rs11658335	17	82126945	1545	8.64e-11	1.46e-21	BMI	Visceral-Adipose-sQTL	17.82194139.82195263.clu	ENSG00000176155	CCDC57
0.0118898	0.90606	rs2277862	20	35564866	1658	8.62e-11	5.89e-41	TG	Subcutaneous-Adipose-sQTL	20.35556271.35556973.clu	ENSG00000125991	ERGIC3
0.0243168	0.906032	rs1061810	11	43856384	1130	8.5e-13	2.59e-24	Type-2-Diabetes_Mahajan	Subcutaneous-Adipose-eQTL	ENSG00000246250.2	ENSG00000246250	ENSG00000246250
0.0266461	0.90591	rs1493694	1	119984359	73	2.1e-16	2.84e-10	Type-2-Diabetes_Mahajan	Visceral-Adipose-eQTL	ENSG00000261662.1	ENSG00000261662	ENSG00000261662
0.00320867	0.905586	rs11658335	17	82126945	1545	8.64e-11	3.12e-22	BMI	Subcutaneous-Adipose-sQTL	17.82163357.82171701.clu	ENSG00000176155	CCDC57
0.00258401	0.90545	rs11658335	17	82126945	1545	8.64e-11	1.77e-46	BMI	Skeletal-Muscle-eQTL	ENSG00000169710.8	ENSG00000169710	FASN
0.0273165	0.905199	rs2581787	3	53093661	312	3e-08	1.16e-41	Type-2-Diabetes_Mahajan	Subcutaneous-Adipose-eQTL	ENSG00000242142.1	ENSG00000242142	SERBP1P3
0.00282717	0.905187	rs11658335	17	82126945	1545	8.64e-11	5.29e-14	BMI	Subcutaneous-Adipose-sQTL	17.82135394.82151560.clu	ENSG00000176155	CCDC57
0.00372452	0.904904	rs11658335	17	82126945	1545	8.64e-11	6.18e-33	BMI	Skeletal-Muscle-eQTL	ENSG00000169738.7	ENSG00000169738	DCXR
0.00382017	0.90487	rs11869286	17	39657603	1521	7.3e-53	2.97e-21	HDL	Subcutaneous-Adipose-sQTL	17.39659553.39659800.clu	ENSG00000131748	STARD3
0.0387847	0.9048	rs2293413	12	55703032	1223	4.98e-09	9.36e-17	WHR-adj-BMI	Visceral-Adipose-sQTL	12.55694970.55695522.clu	ENSG00000135424	ITGA7
0.0728321	0.904641	rs7928810	11	17350896	1115	1.41e-10	1.73e-22	WHR-adj-BMI	Subcutaneous-Adipose-eQTL	ENSG00000188211.8	ENSG00000188211	NCR3LG1
0.00298492	0.904231	rs200576810	17	43014464	1523	1.05e-09	1.19e-41	TG	Skeletal-Muscle-sQTL	17.43125770.43131208.clu	ENSG00000198496	NBR2
0.00743809	0.903969	rs200576810	17	43014464	1523	1.05e-09	1.17e-07	TG	Subcutaneous-Adipose-sQTL	17.43167262.43170126.clu	ENSG00000267002	ENSG00000267002
0.101097	0.903891	rs3134358	8	100946205	918	3.85e-12	5.73e-37	BMI	Subcutaneous-Adipose-eQTL	ENSG00000164924.17	ENSG00000164924	YWHAZ
0.208899	0.903865	rs650194	1	70949180	45	1.03e-09	8.28e-11	HDL	Subcutaneous-Adipose-eQTL	ENSG00000050628.20	ENSG00000050628	PTGER3
0.00460315	0.903706	rs10935182	3	136418580	360	1.42e-09	4.19e-39	WHR-adj-BMI	Skeletal-Muscle-eQTL	ENSG00000114054.13	ENSG00000114054	PCCB
0.000304704	0.903413	rs200576810	17	43014464	1523	1.05e-09	1e-150	TG	Skeletal-Muscle-eQTL	ENSG00000198496.10	ENSG00000198496	NBR2
0.027584	0.903114	rs2581787	3	53093661	312	3e-08	6.75e-49	Type-2-Diabetes_Mahajan	Visceral-Adipose-eQTL	ENSG00000242142.1	ENSG00000242142	SERBP1P3
0.000246048	0.903075	rs4770433	13	23329652	1276	2.07e-08	7.54e-78	TG	Skeletal-Muscle-sQTL	13.23295487.23324368.clu	ENSG00000102683	SGCG
0.0312519	0.903074	rs1061810	11	43856384	1130	8.5e-13	1e-150	Type-2-Diabetes_Mahajan	Visceral-Adipose-eQTL	ENSG00000149084.12	ENSG00000149084	HSD17B12
0.0312518	0.903072	rs1061810	11	43856384	1130	8.5e-13	1.48e-77	Type-2-Diabetes_Mahajan	Pancreas-eQTL	ENSG00000149084.12	ENSG00000149084	HSD17B12
0.0312515	0.903065	rs1061810	11	43856384	1130	8.5e-13	1e-150	Type-2-Diabetes_Mahajan	Visceral-Adipose-eQTL	ENSG00000283375.1	ENSG00000283375	ENSG00000283375
0.0084	0.902837	rs4660293	1	39562508	24	1.55e-65	8.9e-15	HDL	Visceral-Adipose-eQTL	ENSG00000090621.13	ENSG00000090621	PABPC4
0.0125937	0.902805	rs531358	1	93210454	57	6.41e-25	8.35e-11	HDL	Liver-sQTL	1.93350001.93353908.clu	ENSG00000117505	DR1
0.298327	0.902507	rs45512696	19	35059974	1620	2.24e-13	1.47e-91	TG	Skeletal-Muscle-sQTL	19.35059802.35060129.clu	ENSG00000105707	HPN
0.019976	0.902484	rs7572970	2	160280145	227	1.39e-11	1.18e-48	Type-2-Diabetes_Xue	Visceral-Adipose-eQTL	ENSG00000115221.10	ENSG00000115221	ITGB6
0.0201982	0.902475	rs7572970	2	160280145	227	1.39e-11	3.51e-97	Type-2-Diabetes_Xue	Subcutaneous-Adipose-eQTL	ENSG00000115221.10	ENSG00000115221	ITGB6
0.0312202	0.902405	rs1061810	11	43856384	1130	8.5e-13	6.75e-60	Type-2-Diabetes_Mahajan	Pancreas-eQTL	ENSG00000283375.1	ENSG00000283375	ENSG00000283375
0.0333064	0.902225	rs2293413	12	55703032	1223	4.98e-09	9.98e-31	WHR-adj-BMI	Skeletal-Muscle-sQTL	12.55694695.55695554.clu	ENSG00000135424	ITGA7
0.0554972	0.901998	rs11051005	12	30630541	1209	6.41e-16	7.44e-23	WHR-adj-BMI	Subcutaneous-Adipose-eQTL	ENSG00000133704.9	ENSG00000133704	IPO8
0.0032621	0.901935	rs11658335	17	82126945	1545	8.64e-11	1.55e-13	BMI	Subcutaneous-Adipose-sQTL	17.82151773.82157748.clu	ENSG00000176155	CCDC57
0.534703	0.901024	rs3783347	14	100372924	1386	1.32e-10	1e-10	FastGlu	Pancreas-eQTL	ENSG00000258666.1	ENSG00000258666	ENSG00000258666
0.0189697	0.900842	rs79716074	2	277003	132	3.02e-13	1.11e-21	HDL	Liver-sQTL	2.224920.229966.clu	ENSG00000035115	SH3YL1
0.0196676	0.900828	rs558971	1	234717659	120	1.33e-09	3.06e-26	HDL	Liver-eQTL	ENSG00000282097.1	ENSG00000282097	ENSG00000282097
0.882611	0.900366	rs149336329	15	52295543	1412	1.7e-09	4.64e-19	Type-2-Diabetes_Spracklen	Liver-eQTL	ENSG00000128833.12	ENSG00000128833	MYO5C
0.013149	0.900294	rs1061810	11	43856384	1130	8.5e-13	1.95e-06	Type-2-Diabetes_Mahajan	Skeletal-Muscle-eQTL	ENSG00000246250.2	ENSG00000246250	ENSG00000246250
0.0190445	0.900028	rs7572970	2	160280145	227	1.39e-11	1.4e-35	Type-2-Diabetes_Xue	Pancreas-sQTL	2.160258046.160270202.clu	ENSG00000115221	ITGB6
0.112597	0.900027	rs2222543	7	121262131	820	1.62e-15	9.84e-13	WHR-adj-BMI	Skeletal-Muscle-sQTL	7.121266808.121267215.clu	ENSG00000106034	CPED1
0.00825914	0.899823	rs12413409	10	102959339	1082	4.73e-20	3.77e-11	BMI	Subcutaneous-Adipose-eQTL	ENSG00000213277.3	ENSG00000213277	MARCKSL1P1
0.0674578	0.899773	rs11641742	16	377784	1444	1.71e-08	4.64e-58	WHR-adj-BMI	Subcutaneous-Adipose-sQTL	16.376455.376544.clu	ENSG00000129925	TMEM8A
0.019536	0.899427	rs531358	1	93210454	57	6.41e-25	9.6e-16	HDL	Subcutaneous-Adipose-sQTL	1.93305470.93315149.clu	ENSG00000223745	CCDC18-AS1
0.164514	0.899411	rs12145743	1	156730859	77	3.47e-11	6.21e-26	HDL	Skeletal-Muscle-eQTL	ENSG00000143303.11	ENSG00000143303	RRNAD1
0.00323456	0.898967	rs11658335	17	82126945	1545	8.64e-11	1.09e-25	BMI	Visceral-Adipose-sQTL	17.82198422.82201672.clu	ENSG00000176155	CCDC57
0.0314951	0.898966	rs1061810	11	43856384	1130	8.5e-13	1e-150	Type-2-Diabetes_Mahajan	Subcutaneous-Adipose-eQTL	ENSG00000149084.12	ENSG00000149084	HSD17B12
0.0311632	0.89888	rs1061810	11	43856384	1130	8.5e-13	1.36e-57	Type-2-Diabetes_Mahajan	Skeletal-Muscle-eQTL	ENSG00000283375.1	ENSG00000283375	ENSG00000283375
0.0131423	0.898835	rs531358	1	93210454	57	6.41e-25	2.73e-20	HDL	Liver-sQTL	1.93346865.93353908.clu	ENSG00000117505	DR1
0.0214985	0.898638	rs7572970	2	160280145	227	1.39e-11	1.94e-17	Type-2-Diabetes_Xue	Skeletal-Muscle-sQTL	2.160258046.160266230.clu	ENSG00000115221	ITGB6
0.0130737	0.898542	rs531358	1	93210454	57	6.41e-25	2.4e-22	HDL	Subcutaneous-Adipose-sQTL	1.93346865.93353908.clu	ENSG00000117505	DR1
0.00566069	0.898112	rs200576810	17	43014464	1523	1.05e-09	5.02e-17	TG	Liver-sQTL	17.43125770.43131208.clu	ENSG00000198496	NBR2
0.0190068	0.898016	rs4889606	16	30999862	1467	2.9e-36	3.24e-54	BMI	Liver-eQTL	ENSG00000151006.7	ENSG00000151006	PRSS53
0.0193765	0.897864	rs7025938	9	100326039	993	1.47e-19	1.63e-09	BMI	Visceral-Adipose-sQTL	9.100298010.100300568.clu	ENSG00000119509	INVS
0.0397322	0.897823	rs8122855	20	25211413	1655	4.11e-14	2.5e-06	BMI	Visceral-Adipose-sQTL	20.25209925.25213263.clu	ENSG00000197586	ENTPD6
0.0100192	0.897691	rs79716074	2	277003	132	3.02e-13	4.78e-44	HDL	Liver-sQTL	2.219001.229966.clu	ENSG00000035115	SH3YL1
0.0144359	0.897646	rs531358	1	93210454	57	6.41e-25	6.96e-32	HDL	Visceral-Adipose-sQTL	1.93346865.93353908.clu	ENSG00000117505	DR1
0.00433488	0.897578	rs11658335	17	82126945	1545	8.64e-11	3.44e-22	BMI	Visceral-Adipose-sQTL	17.82193830.82193982.clu	ENSG00000176155	CCDC57
0.0147568	0.896873	rs5896	11	46723453	1131	2.63e-19	2.03e-09	TG	Subcutaneous-Adipose-sQTL	11.47261449.47261547.clu	ENSG00000025434	NR1H3
0.00249841	0.896638	rs200576810	17	43014464	1523	1.05e-09	1.43e-07	TG	Subcutaneous-Adipose-sQTL	17.43133137.43138657.clu	ENSG00000198496	NBR2
0.00467121	0.896589	rs200576810	17	43014464	1523	1.05e-09	3.9e-08	TG	Subcutaneous-Adipose-sQTL	17.43159727.43166980.clu	ENSG00000267002	ENSG00000267002
0.025016	0.896555	rs2581787	3	53093661	312	3e-08	7.26e-61	Type-2-Diabetes_Mahajan	Visceral-Adipose-eQTL	ENSG00000163933.9	ENSG00000163933	RFT1
0.0129502	0.89651	rs531358	1	93210454	57	6.41e-25	3.21e-23	HDL	Skeletal-Muscle-sQTL	1.93346865.93353908.clu	ENSG00000117505	DR1
0.0957518	0.896508	rs62260811	3	50398401	311	7.77e-48	2.43e-13	BMI	Skeletal-Muscle-eQTL	ENSG00000185614.4	ENSG00000185614	FAM212A
0.0249	0.896323	rs2581787	3	53093661	312	3e-08	4.96e-60	Type-2-Diabetes_Mahajan	Pancreas-eQTL	ENSG00000242142.1	ENSG00000242142	SERBP1P3
0.00559655	0.896253	rs11658335	17	82126945	1545	8.64e-11	8.37e-40	BMI	Subcutaneous-Adipose-sQTL	17.82201952.82212785.clu	ENSG00000176155	CCDC57
0.0350408	0.896241	rs835637	3	136954315	360	3.46e-09	1.92e-36	WHR-adj-BMI	Skeletal-Muscle-eQTL	ENSG00000114054.13	ENSG00000114054	PCCB
0.00282645	0.896209	rs11658335	17	82126945	1545	8.64e-11	3.55e-59	BMI	Subcutaneous-Adipose-sQTL	17.82157948.82163200.clu	ENSG00000176155	CCDC57
4.32e-06	0.895894	rs2862954	10	100152307	1080	9.88e-19	3.71e-75	HDL	Subcutaneous-Adipose-eQTL	ENSG00000095485.16	ENSG00000095485	CWF19L1
0.0226057	0.895845	rs2904155	20	52346704	1668	4.63e-20	1.47e-11	WHR-adj-BMI	Subcutaneous-Adipose-eQTL	ENSG00000182463.15	ENSG00000182463	TSHZ2
8.59e-06	0.895096	rs2862954	10	100152307	1080	9.88e-19	2.37e-49	HDL	Pancreas-eQTL	ENSG00000095485.16	ENSG00000095485	CWF19L1
0.0116213	0.894845	rs531358	1	93210454	57	6.41e-25	2.56e-14	HDL	Pancreas-eQTL	ENSG00000117505.12	ENSG00000117505	DR1
0.456629	0.89456	rs3783347	14	100372924	1386	1.32e-10	4.06e-54	FastGlu	Skeletal-Muscle-sQTL	14.100375406.100376260.clu	ENSG00000140105	WARS
0.0304908	0.894306	rs2581787	3	53093661	312	3e-08	6.55e-15	Type-2-Diabetes_Mahajan	Liver-eQTL	ENSG00000242142.1	ENSG00000242142	SERBP1P3
0.038276	0.89426	rs3772071	2	160279033	227	1.6e-11	1.4e-35	Type-2-Diabetes_Mahajan	Pancreas-sQTL	2.160258046.160270202.clu	ENSG00000115221	ITGB6
0.0104393	0.894174	rs6459733	7	157137856	846	3.9e-17	1.01e-08	Type-2-Diabetes_Mahajan	Skeletal-Muscle-eQTL	ENSG00000009335.17	ENSG00000009335	UBE3C
0.0365453	0.894031	rs3800592	7	135164461	830	2.27e-08	4.46e-20	HDL	Skeletal-Muscle-eQTL	ENSG00000272941.1	ENSG00000272941	ENSG00000272941
0.0314868	0.89401	rs1061810	11	43856384	1130	8.5e-13	2.92e-114	Type-2-Diabetes_Mahajan	Skeletal-Muscle-eQTL	ENSG00000149084.12	ENSG00000149084	HSD17B12
0.00219971	0.893927	rs2287922	19	48728969	1629	1.06e-20	2.51e-18	TG	Skeletal-Muscle-sQTL	19.48714045.48714806.clu	ENSG00000176909	MAMSTR
0.0133117	0.893905	rs4889606	16	30999862	1467	2.9e-36	2.59e-105	BMI	Liver-eQTL	ENSG00000167397.14	ENSG00000167397	VKORC1
0.00376649	0.893746	rs11658335	17	82126945	1545	8.64e-11	4.29e-08	BMI	Skeletal-Muscle-sQTL	17.82193830.82193982.clu	ENSG00000176155	CCDC57
0.0242863	0.893718	rs2581787	3	53093661	312	3e-08	4.77e-59	Type-2-Diabetes_Mahajan	Subcutaneous-Adipose-eQTL	ENSG00000163933.9	ENSG00000163933	RFT1
6.83e-05	0.893657	rs11893688	2	9555153	137	7.75e-13	5.24e-33	WHR-adj-BMI	Skeletal-Muscle-eQTL	ENSG00000239300.5	ENSG00000239300	ENSG00000239300
0.0339898	0.893653	rs3772071	2	160279033	227	1.6e-11	3.51e-97	Type-2-Diabetes_Mahajan	Subcutaneous-Adipose-eQTL	ENSG00000115221.10	ENSG00000115221	ITGB6
0.0492887	0.893576	rs3772071	2	160279033	227	1.6e-11	1.01e-16	Type-2-Diabetes_Mahajan	Skeletal-Muscle-sQTL	2.160267206.160270202.clu	ENSG00000115221	ITGB6
0.446996	0.893567	rs3783347	14	100372924	1386	1.32e-10	4.88e-16	FastGlu	Visceral-Adipose-sQTL	14.100361921.100369087.clu	ENSG00000140105	WARS
0.00957125	0.893227	rs10212473	3	33831492	301	5.7e-09	2.54e-11	WHR-adj-BMI	Visceral-Adipose-eQTL	ENSG00000271324.1	ENSG00000271324	ENSG00000271324
0.063355	0.893191	rs2167750	4	88808923	460	5.53e-53	1.13e-09	WHR-adj-BMI	Subcutaneous-Adipose-eQTL	ENSG00000138640.14	ENSG00000138640	FAM13A
0.427867	0.893186	rs11715915	3	49417897	311	4.9e-08	9.52e-07	FastGlu	Skeletal-Muscle-eQTL	ENSG00000182179.12	ENSG00000182179	UBA7
0.0347199	0.8931	rs3772071	2	160279033	227	1.6e-11	1.18e-48	Type-2-Diabetes_Mahajan	Visceral-Adipose-eQTL	ENSG00000115221.10	ENSG00000115221	ITGB6
0.00305142	0.893092	rs1997243	7	1044141	750	1.79e-16	1.89e-16	HDL	Visceral-Adipose-sQTL	7.1056779.1057492.clu	ENSG00000164849	GPR146
0.00775678	0.89299	rs2102278	4	51952498	438	4.5e-08	1.45e-08	Type-2-Diabetes_Mahajan	Pancreas-sQTL	4.51843267.51863437.clu	ENSG00000109184	DCUN1D4
0.0465334	0.892651	rs5896	11	46723453	1131	2.63e-19	4.09e-09	TG	Liver-sQTL	11.47258129.47259791.clu	ENSG00000025434	NR1H3
0.00229325	0.892575	rs200576810	17	43014464	1523	1.05e-09	2.3e-19	TG	Subcutaneous-Adipose-eQTL	ENSG00000267681.1	ENSG00000267681	ENSG00000267681
0.0126686	0.892492	rs12150665	17	36558947	1520	1.74e-24	3.16e-18	BMI	Pancreas-sQTL	17.36496406.36499075.clu	ENSG00000278259	MYO19
0.00048892	0.892439	rs1997243	7	1044141	750	1.79e-16	6.78e-133	HDL	Subcutaneous-Adipose-sQTL	7.1055483.1056104.clu	ENSG00000164849	GPR146
0.0691261	0.892369	rs7928810	11	17350896	1115	1.41e-10	3.16e-19	WHR-adj-BMI	Subcutaneous-Adipose-eQTL	ENSG00000260196.1	ENSG00000260196	ENSG00000260196
0.43023	0.892199	rs3783347	14	100372924	1386	1.32e-10	5.22e-37	FastGlu	Pancreas-sQTL	14.100369258.100376260.clu	ENSG00000140105	WARS
0.7314	0.892125	rs4656994	1	161210087	79	1.6e-08	1.44e-16	WHR-adj-BMI	Visceral-Adipose-sQTL	1.161209931.161210304.clu	ENSG00000158864	NDUFS2
0.7314	0.892125	rs4656994	1	161210087	79	1.6e-08	1.65e-49	WHR-adj-BMI	Skeletal-Muscle-sQTL	1.161209931.161210304.clu	ENSG00000158864	NDUFS2
0.7314	0.892125	rs4656994	1	161210087	79	1.6e-08	1.72e-50	WHR-adj-BMI	Subcutaneous-Adipose-sQTL	1.161209931.161210304.clu	ENSG00000158864	NDUFS2
0.427048	0.891909	rs3783347	14	100372924	1386	1.32e-10	3.02e-22	FastGlu	Pancreas-eQTL	ENSG00000140105.17	ENSG00000140105	WARS
0.00157235	0.891904	rs200576810	17	43014464	1523	1.05e-09	3.33e-06	TG	Pancreas-eQTL	ENSG00000267681.1	ENSG00000267681	ENSG00000267681
0.00327923	0.891646	rs11658335	17	82126945	1545	8.64e-11	4.71e-10	BMI	Skeletal-Muscle-eQTL	ENSG00000169750.8	ENSG00000169750	RAC3
0.0361342	0.891585	rs3772071	2	160279033	227	1.6e-11	1.94e-17	Type-2-Diabetes_Mahajan	Skeletal-Muscle-sQTL	2.160258046.160266230.clu	ENSG00000115221	ITGB6
0.00612192	0.891491	rs1997243	7	1044141	750	1.79e-16	7.98e-16	HDL	Subcutaneous-Adipose-sQTL	7.1056248.1057492.clu	ENSG00000164849	GPR146
0.000306278	0.891418	rs2862954	10	100152307	1080	9.88e-19	2.82e-14	HDL	Visceral-Adipose-eQTL	ENSG00000230224.1	ENSG00000230224	PHBP9
0.0239138	0.891367	rs10512606	17	76215127	1540	2.36e-18	4.31e-26	WHR-adj-BMI	Subcutaneous-Adipose-eQTL	ENSG00000141576.14	ENSG00000141576	RNF157
0.0119021	0.891244	rs7171507	15	75444946	1426	1.81e-11	4.71e-10	Type-2-Diabetes_Spracklen	Liver-eQTL	ENSG00000260274.1	ENSG00000260274	ENSG00000260274
0.420477	0.891219	rs3783347	14	100372924	1386	1.32e-10	2.5e-15	FastGlu	Liver-sQTL	14.100369258.100375283.clu	ENSG00000140105	WARS
0.418232	0.89107	rs3783347	14	100372924	1386	1.32e-10	5e-12	FastGlu	Skeletal-Muscle-sQTL	14.100369258.100376260.clu	ENSG00000140105	WARS
0.0445319	0.891057	rs11641742	16	377784	1444	1.71e-08	3.79e-63	WHR-adj-BMI	Subcutaneous-Adipose-sQTL	16.376455.376686.clu	ENSG00000129925	TMEM8A
0.149963	0.890624	rs34020562	2	227685582	265	3.1e-09	2.68e-87	HDL	Subcutaneous-Adipose-sQTL	2.227699564.227700913.clu	ENSG00000135917	SLC19A3
0.0479479	0.890305	rs12714199	2	86585426	185	3.22e-16	3.89e-26	BMI	Visceral-Adipose-eQTL	ENSG00000115561.15	ENSG00000115561	CHMP3
0.0079499	0.890182	rs10935182	3	136418580	360	1.42e-09	2.37e-11	WHR-adj-BMI	Visceral-Adipose-eQTL	ENSG00000114054.13	ENSG00000114054	PCCB
0.0002	0.889999	rs10850838	12	109841007	1254	8.55e-16	5.74e-79	BMI	Subcutaneous-Adipose-sQTL	12.110436204.110437084.clu	ENSG00000111229	ARPC3
0.0002	0.889987	rs10850838	12	109841007	1254	8.55e-16	2.35e-140	BMI	Skeletal-Muscle-sQTL	12.110436204.110437084.clu	ENSG00000111229	ARPC3
0.463354	0.889722	rs3783347	14	100372924	1386	1.32e-10	1.07e-09	FastGlu	Pancreas-sQTL	14.100361921.100375283.clu	ENSG00000140105	WARS
0.00803605	0.889387	rs79716074	2	277003	132	3.02e-13	8.78e-17	HDL	Liver-sQTL	2.219001.224864.clu	ENSG00000035115	SH3YL1
0.343635	0.889213	rs879620	16	3965728	1447	8.45e-39	1.05e-08	BMI	Liver-eQTL	ENSG00000262185.1	ENSG00000262185	ENSG00000262185
0.00602267	0.889055	rs7120118	11	47264739	1132	4.2e-97	5.51e-07	HDL	Subcutaneous-Adipose-sQTL	11.47259259.47259786.clu	ENSG00000025434	NR1H3
0.843971	0.888939	rs3829109	9	136362314	1016	1.13e-10	4.16e-08	FastGlu	Subcutaneous-Adipose-eQTL	ENSG00000165689.16	ENSG00000165689	SDCCAG3
0.0840223	0.888644	rs12828318	12	133189536	1270	3.84e-14	2.71e-26	WHR-adj-BMI	Skeletal-Muscle-sQTL	12.133048848.133056954.clu	ENSG00000198040	ZNF84
0.00869866	0.888604	rs622082	11	68936491	1141	1.36e-13	2.78e-25	HDL	Pancreas-sQTL	11.68911603.68914823.clu	ENSG00000132740	IGHMBP2
0.0130008	0.888204	rs3732083	2	206176329	253	1.74e-10	7.86e-10	WHR-adj-BMI	Visceral-Adipose-eQTL	ENSG00000023228.13	ENSG00000023228	NDUFS1
0.0142813	0.888072	rs12022461	1	32766924	21	9.78e-14	1.47e-07	BMI	Skeletal-Muscle-eQTL	ENSG00000134684.10	ENSG00000134684	YARS
0.0191653	0.887997	rs7025938	9	100326039	993	1.47e-19	1.55e-06	BMI	Subcutaneous-Adipose-sQTL	9.100298010.100337589.clu	ENSG00000119509	INVS
0.00859236	0.887975	rs2245368	7	76978826	797	1.72e-25	1.31e-29	BMI	Liver-eQTL	ENSG00000241350.1	ENSG00000241350	PMS2P11
0.0170124	0.887872	rs3732083	2	206176329	253	1.74e-10	5.34e-08	WHR-adj-BMI	Pancreas-eQTL	ENSG00000023228.13	ENSG00000023228	NDUFS1
0.006	0.887869	rs6062343	20	64064578	1675	5.24e-12	3.11e-25	TG	Skeletal-Muscle-eQTL	ENSG00000125510.15	ENSG00000125510	OPRL1
0.0146368	0.887709	rs3732083	2	206176329	253	1.74e-10	1.1e-13	WHR-adj-BMI	Subcutaneous-Adipose-eQTL	ENSG00000023228.13	ENSG00000023228	NDUFS1
0.00210611	0.887608	rs9311651	3	57542776	315	2.62e-13	1.69e-06	TG	Visceral-Adipose-eQTL	ENSG00000168374.10	ENSG00000168374	ARF4
0.00592054	0.887329	rs531358	1	93210454	57	6.41e-25	2.84e-23	HDL	Subcutaneous-Adipose-sQTL	1.93290686.93305388.clu	ENSG00000223745	CCDC18-AS1
0.411437	0.887295	rs3783347	14	100372924	1386	1.32e-10	2.91e-13	FastGlu	Liver-eQTL	ENSG00000140105.17	ENSG00000140105	WARS
0.00251864	0.887188	rs1997243	7	1044141	750	1.79e-16	2.23e-21	HDL	Subcutaneous-Adipose-sQTL	7.1056779.1057492.clu	ENSG00000164849	GPR146
0.00136804	0.887123	rs200576810	17	43014464	1523	1.05e-09	5.49e-56	TG	Subcutaneous-Adipose-sQTL	17.43125770.43131208.clu	ENSG00000198496	NBR2
0.00274535	0.887102	rs200576810	17	43014464	1523	1.05e-09	6.87e-09	TG	Visceral-Adipose-eQTL	ENSG00000188554.13	ENSG00000188554	NBR1
0.0778196	0.887097	rs917191	7	80941555	799	5.11e-14	2.66e-18	WHR-adj-BMI	Skeletal-Muscle-eQTL	ENSG00000075223.13	ENSG00000075223	SEMA3C
0.0142	0.88704	rs6062343	20	64064578	1675	5.24e-12	1.78e-21	TG	Subcutaneous-Adipose-eQTL	ENSG00000125510.15	ENSG00000125510	OPRL1
0.00956133	0.886943	rs390299	5	153983774	614	1.99e-12	8e-07	HDL	Skeletal-Muscle-sQTL	5.154034967.154038857.clu	ENSG00000055147	FAM114A2
5.82e-06	0.886909	rs2862954	10	100152307	1080	9.88e-19	4.12e-73	HDL	Visceral-Adipose-eQTL	ENSG00000095485.16	ENSG00000095485	CWF19L1
0.00437882	0.886841	rs11658335	17	82126945	1545	8.64e-11	1.75e-29	BMI	Subcutaneous-Adipose-sQTL	17.82198422.82201672.clu	ENSG00000176155	CCDC57
0.00209883	0.886814	rs9311651	3	57542776	315	7.18e-11	1.69e-06	HDL	Visceral-Adipose-eQTL	ENSG00000168374.10	ENSG00000168374	ARF4
0.0383869	0.886567	rs12714199	2	86585426	185	3.22e-16	7.1e-08	BMI	Skeletal-Muscle-eQTL	ENSG00000115561.15	ENSG00000115561	CHMP3
0.154792	0.886456	rs1708302	7	28159058	771	4.2e-48	1.98e-23	Type-2-Diabetes_Mahajan	Skeletal-Muscle-eQTL	ENSG00000153814.11	ENSG00000153814	JAZF1
0.00619048	0.886294	rs11658335	17	82126945	1545	8.64e-11	9.14e-47	BMI	Subcutaneous-Adipose-sQTL	17.82208048.82212785.clu	ENSG00000176155	CCDC57
0.0216111	0.886275	rs1997243	7	1044141	750	1.79e-16	1.63e-16	HDL	Subcutaneous-Adipose-sQTL	7.1056829.1057492.clu	ENSG00000164849	GPR146
0.0178906	0.886035	rs835637	3	136954315	360	3.46e-09	5.33e-11	WHR-adj-BMI	Visceral-Adipose-eQTL	ENSG00000114054.13	ENSG00000114054	PCCB
0.0283656	0.885984	rs10512606	17	76215127	1540	2.36e-18	7.31e-29	WHR-adj-BMI	Skeletal-Muscle-sQTL	17.76212482.76240153.clu	ENSG00000141576	RNF157
0.00226151	0.885765	rs1997243	7	1044141	750	1.79e-16	7.92e-21	HDL	Skeletal-Muscle-sQTL	7.1055483.1056104.clu	ENSG00000164849	GPR146
0.0993033	0.885614	rs1513272	7	28160478	771	1.25e-26	1.98e-23	WHR-adj-BMI	Skeletal-Muscle-eQTL	ENSG00000153814.11	ENSG00000153814	JAZF1
0.0870035	0.885216	rs10850838	12	109841007	1254	8.55e-16	2.44e-16	BMI	Subcutaneous-Adipose-sQTL	12.110436204.110436665.clu	ENSG00000111229	ARPC3
0.0127473	0.885199	rs7498665	16	28871920	1466	1.14e-66	1.02e-14	BMI	Subcutaneous-Adipose-sQTL	16.28867033.28867331.clu	ENSG00000178188	SH2B1
0.00189903	0.885164	rs622082	11	68936491	1141	1.36e-13	2.53e-41	HDL	Subcutaneous-Adipose-sQTL	11.68911603.68914823.clu	ENSG00000132740	IGHMBP2
0.201969	0.885109	rs34020562	2	227685582	265	3.1e-09	1.96e-23	HDL	Visceral-Adipose-sQTL	2.227701108.227702169.clu	ENSG00000135917	SLC19A3
0.210002	0.884883	rs1009358	2	65049318	173	9.81e-12	1.23e-52	Type-2-Diabetes_Xue	Subcutaneous-Adipose-eQTL	ENSG00000011523.13	ENSG00000011523	CEP68
0.0108654	0.884767	rs2277862	20	35564866	1658	8.62e-11	5.58e-34	TG	Subcutaneous-Adipose-sQTL	20.35556748.35556973.clu	ENSG00000125991	ERGIC3
0.0010989	0.884609	rs200576810	17	43014464	1523	1.05e-09	2.09e-09	TG	Pancreas-sQTL	17.43159727.43166980.clu	ENSG00000267002	ENSG00000267002
0.000926053	0.884241	rs1997243	7	1044141	750	1.79e-16	1.99e-16	HDL	Subcutaneous-Adipose-sQTL	7.1055483.1057492.clu	ENSG00000164849	GPR146
0.142182	0.884044	rs1783541	11	65527328	1139	1.4e-14	8.98e-33	Type-2-Diabetes_Mahajan	Subcutaneous-Adipose-sQTL	11.65539881.65540245.clu	ENSG00000168056	LTBP3
0.0253934	0.884044	rs11893688	2	9555153	137	7.75e-13	7.3e-09	WHR-adj-BMI	Visceral-Adipose-sQTL	2.9523338.9526111.clu	ENSG00000151694	ADAM17
0.22018	0.883985	rs1009358	2	65049318	173	9.81e-12	1.25e-40	Type-2-Diabetes_Xue	Visceral-Adipose-eQTL	ENSG00000011523.13	ENSG00000011523	CEP68
0.509758	0.883734	rs11724804	4	971991	402	7.61e-21	1.85e-19	WHR-adj-BMI	Visceral-Adipose-eQTL	ENSG00000127415.12	ENSG00000127415	IDUA
0.213088	0.883515	rs1009358	2	65049318	173	9.81e-12	1.24e-40	Type-2-Diabetes_Xue	Skeletal-Muscle-eQTL	ENSG00000011523.13	ENSG00000011523	CEP68
0	0.883485	rs11057401	12	123942759	1263	4.93e-45	2.6e-14	HDL	Subcutaneous-Adipose-sQTL	12.123943493.123944272.clu	ENSG00000119242	CCDC92
0	0.883485	rs11057401	12	123942759	1263	1.88e-27	2.6e-14	TG	Subcutaneous-Adipose-sQTL	12.123943493.123944272.clu	ENSG00000119242	CCDC92
0.139709	0.883055	rs1783541	11	65527328	1139	1.4e-14	9.97e-19	Type-2-Diabetes_Mahajan	Pancreas-sQTL	11.65539881.65540245.clu	ENSG00000168056	LTBP3
0.0569049	0.882978	rs12681990	8	37001668	882	3.62e-11	1.02e-12	Type-2-Diabetes_Xue	Subcutaneous-Adipose-eQTL	ENSG00000254038.1	ENSG00000254038	ENSG00000254038
0.00247407	0.88297	rs2306590	17	36498436	1520	5.83e-09	3.73e-27	TG	Skeletal-Muscle-eQTL	ENSG00000278311.4	ENSG00000278311	GGNBP2
0.311265	0.882751	rs4794033	17	49281119	1526	8.69e-11	5.78e-12	WHR-adj-BMI	Skeletal-Muscle-eQTL	ENSG00000198740.8	ENSG00000198740	ZNF652
0.0187265	0.882554	rs2306590	17	36498436	1520	5.83e-09	1.11e-07	TG	Skeletal-Muscle-sQTL	17.36595180.36596828.clu	ENSG00000278535	DHRS11
0.00126141	0.882403	rs12748152	1	26811902	18	2.85e-29	3.38e-19	HDL	Subcutaneous-Adipose-eQTL	ENSG00000260063.1	ENSG00000260063	ENSG00000260063
0.00544051	0.882363	rs2102278	4	51952498	438	4.5e-08	1.09e-12	Type-2-Diabetes_Mahajan	Visceral-Adipose-sQTL	4.51843267.51863437.clu	ENSG00000109184	DCUN1D4
0.0112436	0.88217	rs7171507	15	75444946	1426	1.81e-11	2.56e-07	Type-2-Diabetes_Spracklen	Skeletal-Muscle-sQTL	15.75359191.75359328.clu	ENSG00000140400	MAN2C1
0.0743483	0.882075	rs13262861	8	41651058	885	2.6e-26	1.65e-15	Type-2-Diabetes_Mahajan	Skeletal-Muscle-eQTL	ENSG00000029534.19	ENSG00000029534	ANK1
0.00625979	0.881921	rs531358	1	93210454	57	6.41e-25	3.32e-07	HDL	Subcutaneous-Adipose-sQTL	1.93335607.93337377.clu	ENSG00000223745	CCDC18-AS1
0.0352935	0.881865	rs2293413	12	55703032	1223	4.98e-09	9.75e-07	WHR-adj-BMI	Skeletal-Muscle-sQTL	12.55685288.55686202.clu	ENSG00000135424	ITGA7
0.00866005	0.881792	rs7171507	15	75444946	1426	1.81e-11	1.36e-11	Type-2-Diabetes_Spracklen	Visceral-Adipose-sQTL	15.75359153.75359328.clu	ENSG00000140400	MAN2C1
0.0193069	0.880974	rs11641742	16	377784	1444	1.71e-08	6.45e-36	WHR-adj-BMI	Pancreas-sQTL	16.376455.376686.clu	ENSG00000129925	TMEM8A
0.0471625	0.880826	rs2167079	11	47248704	1132	5.67e-32	2.76e-15	TG	Subcutaneous-Adipose-sQTL	11.47258129.47259180.clu	ENSG00000025434	NR1H3
0.223186	0.880736	rs9901673	17	7580783	1505	2.22e-09	8.32e-23	HDL	Subcutaneous-Adipose-sQTL	17.7582163.7582900.clu	ENSG00000233223	ENSG00000233223
0.0230305	0.880445	rs55738118	1	11778394	9	1.6e-08	1.45e-16	TG	Subcutaneous-Adipose-eQTL	ENSG00000011021.21	ENSG00000011021	CLCN6
0.00913848	0.880262	rs12043350	1	153881904	75	8.61e-09	1.77e-13	TG	Skeletal-Muscle-eQTL	ENSG00000160741.16	ENSG00000160741	CRTC2
0.00203627	0.88012	rs200576810	17	43014464	1523	1.05e-09	2.52e-07	TG	Visceral-Adipose-sQTL	17.43131270.43138657.clu	ENSG00000198496	NBR2
0.0139622	0.880091	rs7171507	15	75444946	1426	1.81e-11	2.48e-06	Type-2-Diabetes_Spracklen	Subcutaneous-Adipose-sQTL	15.75359153.75359328.clu	ENSG00000140400	MAN2C1
0.183974	0.880085	rs1009358	2	65049318	173	9.81e-12	8.91e-23	Type-2-Diabetes_Xue	Pancreas-eQTL	ENSG00000011523.13	ENSG00000011523	CEP68
0.0114884	0.880049	rs7171507	15	75444946	1426	1.81e-11	7.01e-08	Type-2-Diabetes_Spracklen	Skeletal-Muscle-sQTL	15.75359153.75359328.clu	ENSG00000140400	MAN2C1
0.371734	0.879783	rs3783347	14	100372924	1386	1.32e-10	3.96e-13	FastGlu	Liver-sQTL	14.100323442.100326157.clu	ENSG00000140107	SLC25A47
0.00391763	0.879762	rs531358	1	93210454	57	6.41e-25	5.89e-34	HDL	Skeletal-Muscle-sQTL	1.93156483.93158815.clu	ENSG00000117500	TMED5
0.0349395	0.879727	rs2293413	12	55703032	1223	4.98e-09	1.14e-29	WHR-adj-BMI	Subcutaneous-Adipose-sQTL	12.55694970.55695364.clu	ENSG00000135424	ITGA7
0.0411797	0.879535	rs3772071	2	160279033	227	1.6e-11	1.73e-21	Type-2-Diabetes_Mahajan	Skeletal-Muscle-sQTL	2.160258046.160270202.clu	ENSG00000115221	ITGB6
0.0986308	0.879317	rs622082	11	68936491	1141	8.64e-11	6.61e-86	TG	Liver-eQTL	ENSG00000132740.8	ENSG00000132740	IGHMBP2
0.0263915	0.879174	rs10512606	17	76215127	1540	2.36e-18	5.06e-21	WHR-adj-BMI	Visceral-Adipose-eQTL	ENSG00000141576.14	ENSG00000141576	RNF157
0.344538	0.879147	rs3783347	14	100372924	1386	1.32e-10	3.94e-09	FastGlu	Pancreas-sQTL	14.100361921.100369087.clu	ENSG00000140105	WARS
0.0081314	0.879048	rs2102278	4	51952498	438	4.5e-08	1.13e-20	Type-2-Diabetes_Mahajan	Subcutaneous-Adipose-sQTL	4.51843267.51863437.clu	ENSG00000109184	DCUN1D4
0.0400868	0.879012	rs2279162	17	75263002	1540	8.66e-13	2.19e-12	WHR-adj-BMI	Liver-eQTL	ENSG00000125454.11	ENSG00000125454	SLC25A19
0	0.878594	rs45617037	6	35294414	664	1.65e-13	3.52e-67	WHR-adj-BMI	Skeletal-Muscle-sQTL	6.34654779.34696446.clu	ENSG00000196821	C6orf106
0.13795	0.878471	rs9901673	17	7580783	1505	2.22e-09	1.12e-26	HDL	Skeletal-Muscle-sQTL	17.7582531.7582900.clu	ENSG00000233223	ENSG00000233223
0.168654	0.878409	rs823075	1	205805769	104	2.4e-08	8.27e-105	BMI	Visceral-Adipose-eQTL	ENSG00000162877.12	ENSG00000162877	PM20D1
0.00321705	0.878376	rs2102278	4	51952498	438	4.5e-08	6.03e-77	Type-2-Diabetes_Mahajan	Visceral-Adipose-sQTL	4.51848367.51863437.clu	ENSG00000109184	DCUN1D4
0.0135177	0.878236	rs2336725	3	53084723	312	6.56e-10	6.75e-49	TG	Visceral-Adipose-eQTL	ENSG00000242142.1	ENSG00000242142	SERBP1P3
0.00441866	0.877918	rs11658335	17	82126945	1545	8.64e-11	3.04e-39	BMI	Skeletal-Muscle-eQTL	ENSG00000176155.18	ENSG00000176155	CCDC57
0.0144812	0.877808	rs3766160	1	15482377	11	4.63e-09	2.65e-10	BMI	Subcutaneous-Adipose-eQTL	ENSG00000116138.12	ENSG00000116138	DNAJC16
0.125704	0.877717	rs2222543	7	121262131	820	1.62e-15	1.76e-49	WHR-adj-BMI	Visceral-Adipose-sQTL	7.121244338.121261632.clu	ENSG00000106034	CPED1
0.125643	0.877715	rs2222543	7	121262131	820	1.62e-15	5.19e-48	WHR-adj-BMI	Visceral-Adipose-sQTL	7.121244338.121266227.clu	ENSG00000106034	CPED1
0.00899393	0.877364	rs7171507	15	75444946	1426	1.81e-11	1.27e-09	Type-2-Diabetes_Spracklen	Visceral-Adipose-sQTL	15.75359191.75359328.clu	ENSG00000140400	MAN2C1
0.0606187	0.877037	rs12681990	8	37001668	882	3.62e-11	5.04e-20	Type-2-Diabetes_Xue	Subcutaneous-Adipose-eQTL	ENSG00000183779.6	ENSG00000183779	ZNF703
0.8728	0.876964	rs2277339	12	56752285	1223	2.35e-14	6.87e-07	WHR-adj-BMI	Subcutaneous-Adipose-eQTL	ENSG00000198056.13	ENSG00000198056	PRIM1
0.00544253	0.876893	rs2336725	3	53084723	312	6.56e-10	1.16e-41	TG	Subcutaneous-Adipose-eQTL	ENSG00000242142.1	ENSG00000242142	SERBP1P3
0.0607993	0.87681	rs2245368	7	76978826	797	1.72e-25	1.75e-11	BMI	Subcutaneous-Adipose-eQTL	ENSG00000242435.1	ENSG00000242435	UPK3BP1
0.0113399	0.876656	rs11641742	16	377784	1444	1.71e-08	6.06e-43	WHR-adj-BMI	Pancreas-sQTL	16.376455.376544.clu	ENSG00000129925	TMEM8A
0.0597861	0.876408	rs11641742	16	377784	1444	1.71e-08	1.4e-20	WHR-adj-BMI	Skeletal-Muscle-sQTL	16.376455.376544.clu	ENSG00000129925	TMEM8A
0.03807	0.876271	rs11641742	16	377784	1444	1.71e-08	3.78e-16	WHR-adj-BMI	Skeletal-Muscle-sQTL	16.377585.381701.clu	ENSG00000129925	TMEM8A
0.126415	0.876238	rs2222543	7	121262131	820	1.62e-15	4.14e-48	WHR-adj-BMI	Skeletal-Muscle-sQTL	7.121261770.121266227.clu	ENSG00000106034	CPED1
0.0130331	0.876134	rs7171507	15	75444946	1426	1.81e-11	2.21e-11	Type-2-Diabetes_Spracklen	Subcutaneous-Adipose-sQTL	15.75362748.75363999.clu	ENSG00000140400	MAN2C1
0.694663	0.876105	rs2281279	20	47661506	1666	1.24e-12	1.53e-09	HDL	Liver-sQTL	20.47661616.47661773.clu	ENSG00000196562	SULF2
0.0110102	0.875756	rs12748152	1	26811902	18	2.85e-29	1.28e-11	HDL	Pancreas-eQTL	ENSG00000060642.10	ENSG00000060642	PIGV
0.0121536	0.875749	rs3731696	2	202567081	251	1.19e-09	2.75e-20	TG	Subcutaneous-Adipose-eQTL	ENSG00000273456.1	ENSG00000273456	ENSG00000273456
0.488049	0.875664	rs1260326	2	27508073	147	2.17e-41	3.05e-06	FastGlu	Subcutaneous-Adipose-sQTL	2.27376183.27376313.clu	ENSG00000115234	SNX17
0.00246274	0.875489	rs10850838	12	109841007	1254	8.55e-16	1.22e-54	BMI	Skeletal-Muscle-eQTL	ENSG00000111229.15	ENSG00000111229	ARPC3
0.48141	0.875386	rs1260326	2	27508073	147	2.74e-22	3.05e-06	FastInsu	Subcutaneous-Adipose-sQTL	2.27376183.27376313.clu	ENSG00000115234	SNX17
0.00824853	0.875378	rs7498665	16	28871920	1466	1.14e-66	2.78e-07	BMI	Subcutaneous-Adipose-eQTL	ENSG00000196993.8	ENSG00000196993	NPIPB9
0.00956655	0.875356	rs10212473	3	33831492	301	5.7e-09	1.62e-06	WHR-adj-BMI	Liver-eQTL	ENSG00000170248.13	ENSG00000170248	PDCD6IP
0.00513341	0.875262	rs11658335	17	82126945	1545	8.64e-11	2.18e-32	BMI	Subcutaneous-Adipose-sQTL	17.82198422.82201538.clu	ENSG00000176155	CCDC57
1.71e-06	0.874898	rs2862954	10	100152307	1080	9.88e-19	5.33e-121	HDL	Skeletal-Muscle-eQTL	ENSG00000095485.16	ENSG00000095485	CWF19L1
0.263877	0.874756	rs3783347	14	100372924	1386	1.32e-10	3.29e-94	FastGlu	Visceral-Adipose-sQTL	14.100369258.100375283.clu	ENSG00000140105	WARS
0.0103671	0.874722	rs10935182	3	136418580	360	1.42e-09	1.62e-07	WHR-adj-BMI	Pancreas-eQTL	ENSG00000114054.13	ENSG00000114054	PCCB
0.0232723	0.874601	rs2167079	11	47248704	1132	5.67e-32	2.36e-12	TG	Subcutaneous-Adipose-eQTL	ENSG00000134575.9	ENSG00000134575	ACP2
0.127496	0.874594	rs2222543	7	121262131	820	1.62e-15	3.5e-148	WHR-adj-BMI	Skeletal-Muscle-sQTL	7.121244338.121261632.clu	ENSG00000106034	CPED1
0.0257884	0.874545	rs6806156	3	115249171	347	1.59e-11	1.32e-07	Type-2-Diabetes_Spracklen	Visceral-Adipose-eQTL	ENSG00000181722.16	ENSG00000181722	ZBTB20
0.0450323	0.87446	rs3772071	2	160279033	227	1.6e-11	1.03e-19	Type-2-Diabetes_Mahajan	Pancreas-sQTL	2.160258046.160271126.clu	ENSG00000115221	ITGB6
0.00298018	0.874285	rs12150665	17	36558947	1520	1.74e-24	3.73e-27	BMI	Skeletal-Muscle-eQTL	ENSG00000278311.4	ENSG00000278311	GGNBP2
0.0125314	0.874285	rs7171507	15	75444946	1426	1.81e-11	5.33e-07	Type-2-Diabetes_Spracklen	Pancreas-sQTL	15.75362453.75362642.clu	ENSG00000140400	MAN2C1
0.0244522	0.87401	rs622217	6	160345738	739	3.13e-10	1.54e-14	Type-2-Diabetes_Xue	Liver-eQTL	ENSG00000146477.5	ENSG00000146477	SLC22A3
0.0348416	0.873614	rs823075	1	205805769	104	2.4e-08	9.7e-66	BMI	Pancreas-eQTL	ENSG00000133065.10	ENSG00000133065	SLC41A1
0.00379848	0.873444	rs2303361	7	6409865	756	3.8e-25	1.54e-36	HDL	Skeletal-Muscle-sQTL	7.6413034.6416627.clu	ENSG00000164535	DAGLB
0.0027087	0.873221	rs12150665	17	36558947	1520	1.74e-24	4.08e-33	BMI	Skeletal-Muscle-sQTL	17.36496406.36499075.clu	ENSG00000278259	MYO19
0.0235501	0.873209	rs4850047	2	3587163	133	5.11e-10	5.93e-13	HDL	Liver-eQTL	ENSG00000151360.9	ENSG00000151360	ALLC
0.287808	0.872799	rs3783347	14	100372924	1386	1.32e-10	1.18e-11	FastGlu	Pancreas-sQTL	14.100361921.100376260.clu	ENSG00000140105	WARS
0.00528663	0.872795	rs1997243	7	1044141	750	1.79e-16	1.01e-15	HDL	Visceral-Adipose-sQTL	7.1056248.1057492.clu	ENSG00000164849	GPR146
0.109286	0.872794	rs516946	8	41661730	885	3.16e-22	1.65e-15	Type-2-Diabetes_Xue	Skeletal-Muscle-eQTL	ENSG00000029534.19	ENSG00000029534	ANK1
0.0466292	0.87271	rs730566	3	48445644	310	2.63e-24	7.3e-24	WHR-adj-BMI	Subcutaneous-Adipose-eQTL	ENSG00000198218.10	ENSG00000198218	QRICH1
0.0616615	0.872444	rs823075	1	205805769	104	2.4e-08	4.19e-32	BMI	Skeletal-Muscle-eQTL	ENSG00000162877.12	ENSG00000162877	PM20D1
0.107647	0.872232	rs1783541	11	65527328	1139	1.4e-14	7e-18	Type-2-Diabetes_Mahajan	Visceral-Adipose-sQTL	11.65540153.65540245.clu	ENSG00000168056	LTBP3
0.00129206	0.87176	rs12150665	17	36558947	1520	1.74e-24	9.33e-37	BMI	Visceral-Adipose-sQTL	17.36496406.36499075.clu	ENSG00000278259	MYO19
0.0100966	0.871477	rs7572970	2	160280145	227	1.39e-11	1.01e-16	Type-2-Diabetes_Xue	Skeletal-Muscle-sQTL	2.160267206.160270202.clu	ENSG00000115221	ITGB6
0.195803	0.871475	rs45512696	19	35059974	1620	2.24e-13	1.37e-10	TG	Skeletal-Muscle-sQTL	19.35059996.35060129.clu	ENSG00000105707	HPN
0.0024067	0.871295	rs12150665	17	36558947	1520	1.74e-24	6.61e-44	BMI	Subcutaneous-Adipose-sQTL	17.36496406.36499075.clu	ENSG00000278259	MYO19
0.111215	0.871249	rs823075	1	205805769	104	2.4e-08	2.31e-16	BMI	Liver-eQTL	ENSG00000162877.12	ENSG00000162877	PM20D1
0.0174597	0.871198	rs5213	11	17386857	1115	2e-26	3.16e-19	Type-2-Diabetes_Mahajan	Subcutaneous-Adipose-eQTL	ENSG00000260196.1	ENSG00000260196	ENSG00000260196
0.00715666	0.871182	rs7171507	15	75444946	1426	1.81e-11	2.71e-15	Type-2-Diabetes_Spracklen	Subcutaneous-Adipose-sQTL	15.75359366.75359620.clu	ENSG00000140400	MAN2C1
7.94e-05	0.870581	rs2245368	7	76978826	797	1.72e-25	9.75e-88	BMI	Subcutaneous-Adipose-eQTL	ENSG00000241350.1	ENSG00000241350	PMS2P11
0.100296	0.870095	rs1783541	11	65527328	1139	1.4e-14	1.65e-13	Type-2-Diabetes_Mahajan	Subcutaneous-Adipose-sQTL	11.65540153.65540245.clu	ENSG00000168056	LTBP3
0.0170462	0.86998	rs10935182	3	136418580	360	1.42e-09	8.9e-11	WHR-adj-BMI	Subcutaneous-Adipose-eQTL	ENSG00000114054.13	ENSG00000114054	PCCB
0.486149	0.869934	rs1260326	2	27508073	147	2.17e-41	4.41e-06	FastGlu	Subcutaneous-Adipose-sQTL	2.27376216.27376313.clu	ENSG00000115234	SNX17
0.22645	0.869886	rs3783347	14	100372924	1386	1.32e-10	1e-150	FastGlu	Skeletal-Muscle-sQTL	14.100369258.100374136.clu	ENSG00000140105	WARS
0.0893937	0.86986	rs823075	1	205805769	104	2.4e-08	4.48e-90	BMI	Pancreas-eQTL	ENSG00000162877.12	ENSG00000162877	PM20D1
0.00159681	0.869657	rs200576810	17	43014464	1523	1.05e-09	4.95e-09	TG	Pancreas-sQTL	17.43133137.43138657.clu	ENSG00000198496	NBR2
0.479519	0.86963	rs1260326	2	27508073	147	2.74e-22	4.41e-06	FastInsu	Subcutaneous-Adipose-sQTL	2.27376216.27376313.clu	ENSG00000115234	SNX17
0.0626	0.869624	rs11057401	12	123942759	1263	4.93e-45	3.14e-10	HDL	Skeletal-Muscle-eQTL	ENSG00000119242.8	ENSG00000119242	CCDC92
0.0626	0.869624	rs11057401	12	123942759	1263	1.88e-27	3.14e-10	TG	Skeletal-Muscle-eQTL	ENSG00000119242.8	ENSG00000119242	CCDC92
0.2245	0.869617	rs3783347	14	100372924	1386	1.32e-10	1e-150	FastGlu	Visceral-Adipose-sQTL	14.100369258.100374136.clu	ENSG00000140105	WARS
0.2245	0.869617	rs3783347	14	100372924	1386	1.32e-10	1e-150	FastGlu	Pancreas-sQTL	14.100369258.100374136.clu	ENSG00000140105	WARS
0.0207819	0.869603	rs12828318	12	133189536	1270	3.84e-14	1.03e-22	WHR-adj-BMI	Subcutaneous-Adipose-sQTL	12.133048848.133056954.clu	ENSG00000198040	ZNF84
0.0221304	0.869528	rs2336725	3	53084723	312	6.56e-10	6.55e-15	TG	Liver-eQTL	ENSG00000242142.1	ENSG00000242142	SERBP1P3
0.0283389	0.869498	rs12828318	12	133189536	1270	3.84e-14	3.7e-11	WHR-adj-BMI	Skeletal-Muscle-sQTL	12.133048848.133060361.clu	ENSG00000198040	ZNF84
0.00478559	0.869211	rs2102278	4	51952498	438	4.5e-08	1.49e-08	Type-2-Diabetes_Mahajan	Subcutaneous-Adipose-sQTL	4.51860663.51863437.clu	ENSG00000109184	DCUN1D4
0.00990971	0.869193	rs12442323	15	67362581	1422	1.71e-11	3.41e-08	WHR-adj-BMI	Visceral-Adipose-eQTL	ENSG00000166949.15	ENSG00000166949	SMAD3
0.0170691	0.868925	rs823075	1	205805769	104	2.4e-08	1.47e-111	BMI	Subcutaneous-Adipose-eQTL	ENSG00000162877.12	ENSG00000162877	PM20D1
0.00910874	0.868803	rs1182444	7	157231816	846	1.67e-12	1.01e-08	Type-2-Diabetes_Spracklen	Skeletal-Muscle-eQTL	ENSG00000009335.17	ENSG00000009335	UBE3C
0.6019	0.868672	rs805770	20	5688068	1642	1.33e-33	1.06e-07	WHR-adj-BMI	Visceral-Adipose-eQTL	ENSG00000125772.12	ENSG00000125772	GPCPD1
0.0128783	0.868546	rs7572970	2	160280145	227	1.39e-11	1.73e-21	Type-2-Diabetes_Xue	Skeletal-Muscle-sQTL	2.160258046.160270202.clu	ENSG00000115221	ITGB6
0.0187692	0.868176	rs10937721	4	6305036	407	1.6e-40	1.02e-12	Type-2-Diabetes_Mahajan	Subcutaneous-Adipose-eQTL	ENSG00000109501.13	ENSG00000109501	WFS1
0.021115	0.868123	rs2581787	3	53093661	312	3e-08	1.52e-11	Type-2-Diabetes_Mahajan	Pancreas-sQTL	3.53077828.53099381.clu	ENSG00000163933	RFT1
0.00961772	0.867962	rs390299	5	153983774	614	1.99e-12	4.2e-11	HDL	Subcutaneous-Adipose-sQTL	5.154039011.154097024.clu	ENSG00000037749	MFAP3
0.0244	0.867897	rs11057401	12	123942759	1263	4.93e-45	3.04e-12	HDL	Pancreas-eQTL	ENSG00000119242.8	ENSG00000119242	CCDC92
0.0244	0.867897	rs11057401	12	123942759	1263	1.88e-27	3.04e-12	TG	Pancreas-eQTL	ENSG00000119242.8	ENSG00000119242	CCDC92
0.12302	0.86781	rs11869286	17	39657603	1521	7.3e-53	6.79e-16	HDL	Skeletal-Muscle-sQTL	17.39657839.39657973.clu	ENSG00000131748	STARD3
0.0903692	0.867788	rs895953	12	121811142	1263	4.01e-08	7.09e-33	TG	Visceral-Adipose-eQTL	ENSG00000212694.8	ENSG00000212694	LINC01089
0.00434595	0.867484	rs7171507	15	75444946	1426	1.81e-11	3.51e-12	Type-2-Diabetes_Spracklen	Subcutaneous-Adipose-eQTL	ENSG00000140398.13	ENSG00000140398	NEIL1
0.0106597	0.867428	rs7171507	15	75444946	1426	1.81e-11	2.51e-08	Type-2-Diabetes_Spracklen	Skeletal-Muscle-sQTL	15.75363290.75363999.clu	ENSG00000140400	MAN2C1
0	0.867377	rs6062343	20	64064578	1675	5.24e-12	1e-150	TG	Pancreas-eQTL	ENSG00000125510.15	ENSG00000125510	OPRL1
0.00832832	0.867254	rs11658335	17	82126945	1545	8.64e-11	5.57e-40	BMI	Pancreas-eQTL	ENSG00000176155.18	ENSG00000176155	CCDC57
0.0311768	0.867172	rs2306590	17	36498436	1520	5.83e-09	3.24e-09	TG	Pancreas-eQTL	ENSG00000278535.4	ENSG00000278535	DHRS11
0.0144311	0.866526	rs1135999	16	15038105	1458	1.14e-25	1.48e-11	TG	Subcutaneous-Adipose-sQTL	16.14975220.14997753.clu	ENSG00000179889	PDXDC1
0.00697772	0.866449	rs4889606	16	30999862	1467	2.9e-36	2.5e-22	BMI	Liver-eQTL	ENSG00000280160.1	ENSG00000280160	ENSG00000280160
0.0976789	0.866141	rs516946	8	41661730	885	3.16e-22	3.13e-12	Type-2-Diabetes_Xue	Subcutaneous-Adipose-sQTL	8.41663742.41668267.clu	ENSG00000029534	ANK1
0.00435017	0.866095	rs11658335	17	82126945	1545	8.64e-11	5.51e-11	BMI	Skeletal-Muscle-sQTL	17.82198422.82201538.clu	ENSG00000176155	CCDC57
0.0956546	0.865848	rs823075	1	205805769	104	2.4e-08	4.87e-09	BMI	Liver-eQTL	ENSG00000133065.10	ENSG00000133065	SLC41A1
0.121131	0.86576	rs34020562	2	227685582	265	3.1e-09	8.53e-21	HDL	Subcutaneous-Adipose-sQTL	2.227699564.227702169.clu	ENSG00000135917	SLC19A3
0.000572515	0.865549	rs2336725	3	53084723	312	6.56e-10	7.26e-61	TG	Visceral-Adipose-eQTL	ENSG00000163933.9	ENSG00000163933	RFT1
0.0112481	0.865423	rs7498665	16	28871920	1466	1.14e-66	1.11e-11	BMI	Pancreas-sQTL	16.28592481.28593252.clu	ENSG00000197165	SULT1A2
0.00250795	0.865337	rs11658335	17	82126945	1545	8.64e-11	5.68e-15	BMI	Visceral-Adipose-sQTL	17.82163390.82171701.clu	ENSG00000176155	CCDC57
0.011039	0.865324	rs11577094	1	37560999	23	3.28e-10	1.01e-15	BMI	Pancreas-eQTL	ENSG00000163879.10	ENSG00000163879	DNALI1
0.0003	0.865272	rs2336725	3	53084723	312	6.56e-10	4.96e-60	TG	Pancreas-eQTL	ENSG00000242142.1	ENSG00000242142	SERBP1P3
0.0160819	0.86515	rs7120118	11	47264739	1132	4.2e-97	8.05e-13	HDL	Visceral-Adipose-eQTL	ENSG00000134575.9	ENSG00000134575	ACP2
0.00012388	0.865064	rs1549293	16	31130672	1467	4.27e-14	3.24e-54	TG	Liver-eQTL	ENSG00000151006.7	ENSG00000151006	PRSS53
0.00173577	0.864956	rs622082	11	68936491	1141	1.36e-13	2.33e-22	HDL	Subcutaneous-Adipose-sQTL	11.68929357.68929734.clu	ENSG00000132740	IGHMBP2
0.7397	0.864853	rs3211938	7	80671133	799	1.1e-42	1.65e-11	HDL	Visceral-Adipose-eQTL	ENSG00000135218.17	ENSG00000135218	CD36
0.163586	0.864768	rs247616	16	56955678	1473	7.97e-55	1.92e-07	TG	Pancreas-eQTL	ENSG00000087237.10	ENSG00000087237	CETP
0.0158842	0.864314	rs7120118	11	47264739	1132	4.2e-97	2.76e-15	HDL	Subcutaneous-Adipose-sQTL	11.47258129.47259180.clu	ENSG00000025434	NR1H3
0.078862	0.864194	rs12145743	1	156730859	77	3.47e-11	3.23e-16	HDL	Subcutaneous-Adipose-eQTL	ENSG00000143303.11	ENSG00000143303	RRNAD1
0.107985	0.864013	rs1783541	11	65527328	1139	1.4e-14	1.29e-10	Type-2-Diabetes_Mahajan	Pancreas-sQTL	11.65540153.65540245.clu	ENSG00000168056	LTBP3
0.00979058	0.863785	rs10212473	3	33831492	301	5.7e-09	7.61e-17	WHR-adj-BMI	Pancreas-eQTL	ENSG00000170248.13	ENSG00000170248	PDCD6IP
0.7901	0.863466	rs41276485	3	62319398	317	4.51e-07	4.2e-36	M-I	Subcutaneous-Adipose-eQTL	ENSG00000114405.10	ENSG00000114405	C3orf14
0.789627	0.863364	rs41276485	3	62319398	317	4.51e-07	1.19e-28	M-I	Visceral-Adipose-eQTL	ENSG00000114405.10	ENSG00000114405	C3orf14
0.00751537	0.863285	rs2306590	17	36498436	1520	5.83e-09	9.62e-12	TG	Pancreas-eQTL	ENSG00000273611.4	ENSG00000273611	ZNHIT3
0.417957	0.863225	rs4077093	12	51199833	1219	3.1e-08	2.59e-19	BMI	Subcutaneous-Adipose-eQTL	ENSG00000278126.1	ENSG00000278126	ENSG00000278126
0.4527	0.86311	rs357438	7	138338543	832	3.79e-09	2.56e-65	WHR-adj-BMI	Subcutaneous-Adipose-eQTL	ENSG00000122779.17	ENSG00000122779	TRIM24
0.448025	0.862868	rs357438	7	138338543	832	3.79e-09	1.91e-28	WHR-adj-BMI	Visceral-Adipose-eQTL	ENSG00000122779.17	ENSG00000122779	TRIM24
0.41427	0.862665	rs4077093	12	51199833	1219	3.1e-08	4.11e-16	BMI	Subcutaneous-Adipose-sQTL	12.51198686.51204173.clu	ENSG00000184271	POU6F1
0.000292629	0.862633	rs2336725	3	53084723	312	6.56e-10	4.77e-59	TG	Subcutaneous-Adipose-eQTL	ENSG00000163933.9	ENSG00000163933	RFT1
0.0145164	0.86258	rs7171507	15	75444946	1426	1.81e-11	1.4e-07	Type-2-Diabetes_Spracklen	Skeletal-Muscle-eQTL	ENSG00000260274.1	ENSG00000260274	ENSG00000260274
0.0296284	0.862519	rs11051005	12	30630541	1209	6.41e-16	1.57e-14	WHR-adj-BMI	Skeletal-Muscle-eQTL	ENSG00000133704.9	ENSG00000133704	IPO8
0.00522961	0.862488	rs12150665	17	36558947	1520	1.74e-24	1.07e-38	BMI	Skeletal-Muscle-eQTL	ENSG00000278259.4	ENSG00000278259	MYO19
0.00161541	0.862468	rs5213	11	17386857	1115	2e-26	1.73e-22	Type-2-Diabetes_Mahajan	Subcutaneous-Adipose-eQTL	ENSG00000188211.8	ENSG00000188211	NCR3LG1
0.0204927	0.862428	rs2303361	7	6409865	756	3.8e-25	9.56e-08	HDL	Subcutaneous-Adipose-sQTL	7.6432959.6434794.clu	ENSG00000164535	DAGLB
0.00186106	0.862237	rs3800592	7	135164461	830	2.27e-08	4.94e-15	HDL	Subcutaneous-Adipose-eQTL	ENSG00000272941.1	ENSG00000272941	ENSG00000272941
0.0144914	0.861213	rs79716074	2	277003	132	3.02e-13	2.45e-22	HDL	Pancreas-sQTL	2.253115.263984.clu	ENSG00000035115	SH3YL1
0.0220124	0.861155	rs11641742	16	377784	1444	1.71e-08	1.37e-12	WHR-adj-BMI	Pancreas-sQTL	16.377585.381701.clu	ENSG00000129925	TMEM8A
0.0446294	0.86083	rs12150665	17	36558947	1520	1.74e-24	1.11e-07	BMI	Skeletal-Muscle-sQTL	17.36595180.36596828.clu	ENSG00000278535	DHRS11
0.00702474	0.860652	rs12043350	1	153881904	75	8.61e-09	1.11e-08	TG	Skeletal-Muscle-eQTL	ENSG00000143570.17	ENSG00000143570	SLC39A1
0.0134847	0.860647	rs1997243	7	1044141	750	1.79e-16	6.68e-08	HDL	Subcutaneous-Adipose-eQTL	ENSG00000164849.9	ENSG00000164849	GPR146
0.0704007	0.860629	rs7739842	6	131633657	722	1.55e-11	4.1e-07	Type-2-Diabetes_Spracklen	Skeletal-Muscle-sQTL	6.131610246.131615324.clu	ENSG00000112282	MED23
0.0244218	0.860587	rs17207196	7	75471799	796	1.58e-36	1.13e-41	BMI	Subcutaneous-Adipose-eQTL	ENSG00000170092.14	ENSG00000170092	SPDYE5
0.0002	0.860406	rs6062343	20	64064578	1675	5.24e-12	1.77e-26	TG	Pancreas-eQTL	ENSG00000171700.13	ENSG00000171700	RGS19
0.0645923	0.860228	rs895953	12	121811142	1263	4.01e-08	1.68e-25	TG	Visceral-Adipose-eQTL	ENSG00000272849.1	ENSG00000272849	ENSG00000272849
8.62e-05	0.860212	rs1549293	16	31130672	1467	4.27e-14	2.59e-105	TG	Liver-eQTL	ENSG00000167397.14	ENSG00000167397	VKORC1
0.0085086	0.859503	rs11658335	17	82126945	1545	8.64e-11	6.55e-40	BMI	Subcutaneous-Adipose-eQTL	ENSG00000176155.18	ENSG00000176155	CCDC57
0.0164	0.859309	rs6062343	20	64064578	1675	5.24e-12	4.64e-16	TG	Subcutaneous-Adipose-eQTL	ENSG00000171700.13	ENSG00000171700	RGS19
0.0403159	0.859124	rs684639	9	76697663	979	1.39e-08	1.75e-07	BMI	Visceral-Adipose-sQTL	9.76655502.76703337.clu	ENSG00000106772	PRUNE2
0.0271719	0.859098	rs1279840	3	136287734	360	3.91e-24	4.53e-15	HDL	Subcutaneous-Adipose-sQTL	3.136819214.136854443.clu	ENSG00000168917	SLC35G2
0.0245079	0.85889	rs5215	11	17387083	1115	2.09e-20	3.16e-19	Type-2-Diabetes_Xue	Subcutaneous-Adipose-eQTL	ENSG00000260196.1	ENSG00000260196	ENSG00000260196
0.00741822	0.85883	rs7171507	15	75444946	1426	1.81e-11	9.84e-09	Type-2-Diabetes_Spracklen	Visceral-Adipose-eQTL	ENSG00000140398.13	ENSG00000140398	NEIL1
0.0115822	0.858809	rs11869286	17	39657603	1521	7.3e-53	2.53e-17	HDL	Visceral-Adipose-sQTL	17.39659553.39659800.clu	ENSG00000131748	STARD3
0.133612	0.858788	rs895953	12	121811142	1263	4.01e-08	5.93e-53	TG	Subcutaneous-Adipose-eQTL	ENSG00000212694.8	ENSG00000212694	LINC01089
0.173239	0.858653	rs9901673	17	7580783	1505	2.22e-09	9.1e-12	HDL	Visceral-Adipose-sQTL	17.7582163.7582900.clu	ENSG00000233223	ENSG00000233223
0.105926	0.858414	rs34020562	2	227685582	265	3.1e-09	9.29e-54	HDL	Subcutaneous-Adipose-sQTL	2.227701108.227702169.clu	ENSG00000135917	SLC19A3
0.0177561	0.857866	rs8075273	17	63651521	1535	4.67e-14	1.53e-22	BMI	Visceral-Adipose-eQTL	ENSG00000198909.7	ENSG00000198909	MAP3K3
0.466351	0.857775	rs140201358	11	823586	1104	3.41e-16	5.76e-52	WHR-adj-BMI	Pancreas-eQTL	ENSG00000177685.16	ENSG00000177685	CRACR2B
0.0520021	0.857563	rs730566	3	48445644	310	2.63e-24	7.85e-12	WHR-adj-BMI	Visceral-Adipose-eQTL	ENSG00000198218.10	ENSG00000198218	QRICH1
0.0376115	0.857396	rs10852123	15	89885662	1432	8.38e-13	7.78e-32	Type-2-Diabetes_Spracklen	Visceral-Adipose-sQTL	15.89871546.89888521.clu	ENSG00000157823	AP3S2
0.0723	0.857348	rs6062343	20	64064578	1675	5.24e-12	1.71e-14	TG	Visceral-Adipose-eQTL	ENSG00000171700.13	ENSG00000171700	RGS19
0.00525974	0.857193	rs1105881	15	41780332	1406	1.1e-16	8.2e-91	WHR-adj-BMI	Visceral-Adipose-sQTL	15.41843223.41843676.clu	ENSG00000243708	PLA2G4B
0.0386033	0.856949	rs7022807	9	19067835	959	3.6e-10	4.67e-09	Type-2-Diabetes_Mahajan	Skeletal-Muscle-eQTL	ENSG00000147874.10	ENSG00000147874	HAUS6
0.449311	0.856748	rs6062343	20	64064578	1675	1.18e-10	2.7e-11	HDL	Liver-eQTL	ENSG00000171700.13	ENSG00000171700	RGS19
0.0188	0.856668	rs11057401	12	123942759	1263	4.93e-45	1.9e-09	HDL	Visceral-Adipose-sQTL	12.123944354.123972529.clu	ENSG00000119242	CCDC92
0.0188	0.856668	rs11057401	12	123942759	1263	1.88e-27	1.9e-09	TG	Visceral-Adipose-sQTL	12.123944354.123972529.clu	ENSG00000119242	CCDC92
0.0702895	0.856555	rs2072597	19	12885926	1606	1.52e-09	1.56e-83	BMI	Skeletal-Muscle-eQTL	ENSG00000105612.8	ENSG00000105612	DNASE2
0.012462	0.856409	rs516946	8	41661730	885	3.16e-22	1.75e-11	Type-2-Diabetes_Xue	Subcutaneous-Adipose-eQTL	ENSG00000029534.19	ENSG00000029534	ANK1
0.0713769	0.855917	rs2072597	19	12885926	1606	1.52e-09	7.37e-43	BMI	Skeletal-Muscle-eQTL	ENSG00000105610.4	ENSG00000105610	KLF1
0.0370153	0.855911	rs11720145	3	171021874	380	1.03e-13	1.71e-27	TG	Liver-sQTL	3.171005472.171007148.clu	ENSG00000163581	SLC2A2
0.0192936	0.855602	rs2303361	7	6409865	756	3.8e-25	1.11e-09	HDL	Subcutaneous-Adipose-sQTL	7.6432959.6434762.clu	ENSG00000164535	DAGLB
0.108026	0.855485	rs849135	7	28156794	771	1.04e-43	4.64e-11	Type-2-Diabetes_Xue	Visceral-Adipose-eQTL	ENSG00000153814.11	ENSG00000153814	JAZF1
0.00168485	0.855383	rs3800592	7	135164461	830	2.27e-08	9.04e-16	HDL	Liver-eQTL	ENSG00000122783.16	ENSG00000122783	C7orf49
0.00405399	0.855357	rs2306590	17	36498436	1520	5.83e-09	7.31e-31	TG	Subcutaneous-Adipose-eQTL	ENSG00000278259.4	ENSG00000278259	MYO19
0.0106944	0.85531	rs3800592	7	135164461	830	2.27e-08	3.03e-09	HDL	Skeletal-Muscle-sQTL	7.135167408.135167732.clu	ENSG00000122783	C7orf49
0.0116949	0.855291	rs2820295	1	201831740	102	5.56e-39	1.84e-15	BMI	Visceral-Adipose-eQTL	ENSG00000163431.12	ENSG00000163431	LMOD1
0.0406786	0.855268	rs3731696	2	202567081	251	1.19e-09	1.3e-12	TG	Pancreas-eQTL	ENSG00000273456.1	ENSG00000273456	ENSG00000273456
0.0101623	0.85506	rs11577094	1	37560999	23	3.28e-10	5.68e-07	BMI	Visceral-Adipose-sQTL	1.37557748.37559327.clu	ENSG00000163879	DNALI1
0.067117	0.8546	rs2245368	7	76978826	797	1.72e-25	9.7e-11	BMI	Pancreas-eQTL	ENSG00000242435.1	ENSG00000242435	UPK3BP1
0.0413085	0.854561	rs11038913	11	46538180	1131	1.2e-10	4.38e-07	FastGlu	Skeletal-Muscle-sQTL	11.47285194.47285451.clu	ENSG00000110514	MADD
0.0237598	0.854504	rs6446204	3	48997446	310	1.16e-24	6.61e-11	WHR-adj-BMI	Skeletal-Muscle-sQTL	3.48927813.48961612.clu	ENSG00000177479	ARIH2
0.102511	0.854295	rs3134358	8	100946205	918	3.85e-12	8.36e-21	BMI	Skeletal-Muscle-eQTL	ENSG00000164924.17	ENSG00000164924	YWHAZ
0.0172274	0.854133	rs62491456	7	140185477	833	1.29e-09	1.08e-09	BMI	Pancreas-eQTL	ENSG00000006459.10	ENSG00000006459	KDM7A
0.8287	0.85371	rs2277339	12	56752285	1223	2.35e-14	9.01e-07	WHR-adj-BMI	Pancreas-eQTL	ENSG00000198056.13	ENSG00000198056	PRIM1
0.136582	0.853325	rs3822072	4	88820118	460	1.8e-08	5.09e-09	FastInsu	Subcutaneous-Adipose-eQTL	ENSG00000138640.14	ENSG00000138640	FAM13A
0.0268531	0.853312	rs11641742	16	377784	1444	1.71e-08	2.18e-14	WHR-adj-BMI	Subcutaneous-Adipose-sQTL	16.377585.381701.clu	ENSG00000129925	TMEM8A
0.0213767	0.853173	rs7313668	12	71055741	1232	4.91e-11	1.14e-14	Type-2-Diabetes_Spracklen	Liver-eQTL	ENSG00000127324.8	ENSG00000127324	TSPAN8
0.200011	0.853043	rs28610092	16	2105818	1445	1.62e-09	3.66e-17	WHR-adj-BMI	Subcutaneous-Adipose-eQTL	ENSG00000008710.19	ENSG00000008710	PKD1
0.253072	0.852997	rs849135	7	28156794	771	4.73e-11	1.98e-23	BMI	Skeletal-Muscle-eQTL	ENSG00000153814.11	ENSG00000153814	JAZF1
0.00663701	0.852379	rs1105881	15	41780332	1406	1.1e-16	2.86e-48	WHR-adj-BMI	Pancreas-sQTL	15.41843223.41843676.clu	ENSG00000243708	PLA2G4B
0.0299176	0.85233	rs2306590	17	36498436	1520	5.83e-09	9.29e-11	TG	Liver-eQTL	ENSG00000273611.4	ENSG00000273611	ZNHIT3
0.00462708	0.852025	rs13191362	6	162612318	741	4.08e-21	3.03e-23	BMI	Subcutaneous-Adipose-eQTL	ENSG00000112530.11	ENSG00000112530	PACRG
0.00200997	0.851967	rs12509234	4	119398279	477	3.89e-10	1.38e-16	BMI	Subcutaneous-Adipose-sQTL	4.118608722.118610949.clu	ENSG00000260404	ENSG00000260404
0.00667996	0.851783	rs8075273	17	63651521	1535	4.67e-14	4.38e-37	BMI	Pancreas-eQTL	ENSG00000198231.12	ENSG00000198231	DDX42
0.0630784	0.851571	rs622082	11	68936491	1141	8.64e-11	1.65e-23	TG	Liver-sQTL	11.68911603.68914823.clu	ENSG00000132740	IGHMBP2
0.00179936	0.851006	rs2303361	7	6409865	756	3.8e-25	1.43e-14	HDL	Liver-sQTL	7.6413034.6416627.clu	ENSG00000164535	DAGLB
0.585275	0.850842	rs11715915	3	49417897	311	4.9e-08	9.34e-06	FastGlu	Skeletal-Muscle-sQTL	3.49674413.49675694.clu	ENSG00000164062	APEH
0.008643	0.850021	rs112566467	1	39096955	24	5.86e-15	1.23e-06	BMI	Pancreas-sQTL	1.39570002.39571097.clu	ENSG00000090621	PABPC4
0.000308177	0.8498	rs11713193	3	49886991	311	3.02e-48	1.11e-108	BMI	Pancreas-eQTL	ENSG00000004534.14	ENSG00000004534	RBM6
0.4589	0.849788	rs8126001	20	64080106	1675	1.6e-16	1e-150	WHR-adj-BMI	Pancreas-eQTL	ENSG00000125510.15	ENSG00000125510	OPRL1
0.00600117	0.849769	rs1105881	15	41780332	1406	1.1e-16	3.58e-48	WHR-adj-BMI	Visceral-Adipose-sQTL	15.41842591.41843676.clu	ENSG00000243708	PLA2G4B
0.00832058	0.849321	rs112566467	1	39096955	24	5.86e-15	1.26e-06	BMI	Pancreas-sQTL	1.39570002.39571234.clu	ENSG00000090621	PABPC4
0.00858744	0.849245	rs7171507	15	75444946	1426	1.81e-11	1.45e-09	Type-2-Diabetes_Spracklen	Pancreas-eQTL	ENSG00000169371.13	ENSG00000169371	SNUPN
0.0193159	0.848925	rs10937721	4	6305036	407	1.6e-40	5.45e-11	Type-2-Diabetes_Mahajan	Visceral-Adipose-eQTL	ENSG00000109501.13	ENSG00000109501	WFS1
0.00106869	0.848897	rs5215	11	17387083	1115	2.09e-20	1.73e-22	Type-2-Diabetes_Xue	Subcutaneous-Adipose-eQTL	ENSG00000188211.8	ENSG00000188211	NCR3LG1
0.01827	0.848862	rs1042124	5	138331656	606	1.84e-10	3.44e-12	BMI	Pancreas-eQTL	ENSG00000120709.10	ENSG00000120709	FAM53C
0.00913871	0.848477	rs1105881	15	41780332	1406	1.1e-16	3.32e-18	WHR-adj-BMI	Skeletal-Muscle-eQTL	ENSG00000243708.10	ENSG00000243708	PLA2G4B
0.0107578	0.848149	rs1105881	15	41780332	1406	1.1e-16	4.49e-13	WHR-adj-BMI	Pancreas-eQTL	ENSG00000243789.10	ENSG00000243789	JMJD7
0.00339106	0.848066	rs1105881	15	41780332	1406	1.1e-16	4.14e-41	WHR-adj-BMI	Skeletal-Muscle-sQTL	15.41843223.41843676.clu	ENSG00000243708	PLA2G4B
0.00701113	0.847929	rs1105881	15	41780332	1406	1.1e-16	1.19e-32	WHR-adj-BMI	Visceral-Adipose-eQTL	ENSG00000243708.10	ENSG00000243708	PLA2G4B
0.0155476	0.847348	rs5896	11	46723453	1131	2.63e-19	2.41e-06	TG	Visceral-Adipose-eQTL	ENSG00000175213.2	ENSG00000175213	ZNF408
0.0551176	0.847301	rs13234269	7	130744427	828	6.98e-14	1.03e-14	Type-2-Diabetes_Xue	Subcutaneous-Adipose-eQTL	ENSG00000266265.2	ENSG00000266265	KLF14
0.111309	0.847247	rs34020562	2	227685582	265	3.1e-09	1.29e-30	HDL	Visceral-Adipose-sQTL	2.227699564.227702169.clu	ENSG00000135917	SLC19A3
0.579686	0.847042	rs2270894	3	9933702	284	1.08e-08	8.78e-08	WHR-adj-BMI	Skeletal-Muscle-eQTL	ENSG00000163704.11	ENSG00000163704	PRRT3
0.0236424	0.846728	rs2167079	11	47248704	1132	5.67e-32	8.05e-13	TG	Visceral-Adipose-eQTL	ENSG00000134575.9	ENSG00000134575	ACP2
0.0140927	0.846684	rs2336725	3	53084723	312	6.56e-10	1.52e-11	TG	Pancreas-sQTL	3.53077828.53099381.clu	ENSG00000163933	RFT1
0.023989	0.846633	rs4372836	2	28751017	148	7.33e-13	3.93e-07	BMI	Subcutaneous-Adipose-sQTL	2.28748963.28751643.clu	ENSG00000226833	ENSG00000226833
0.0163541	0.84662	rs11051005	12	30630541	1209	6.41e-16	5.6e-21	WHR-adj-BMI	Visceral-Adipose-eQTL	ENSG00000133704.9	ENSG00000133704	IPO8
0.000100529	0.84661	rs11658335	17	82126945	1545	8.64e-11	1.23e-92	BMI	Subcutaneous-Adipose-sQTL	17.82101866.82108768.clu	ENSG00000176155	CCDC57
0.000140043	0.846579	rs11658335	17	82126945	1545	8.64e-11	2.88e-35	BMI	Visceral-Adipose-sQTL	17.82101866.82127692.clu	ENSG00000176155	CCDC57
0.00118668	0.846534	rs1105881	15	41780332	1406	1.1e-16	5.1e-76	WHR-adj-BMI	Subcutaneous-Adipose-sQTL	15.41843223.41843676.clu	ENSG00000243708	PLA2G4B
0.000101437	0.846531	rs11658335	17	82126945	1545	8.64e-11	1.02e-148	BMI	Visceral-Adipose-sQTL	17.82101866.82108768.clu	ENSG00000176155	CCDC57
0.00616846	0.846302	rs1105881	15	41780332	1406	1.1e-16	1.94e-32	WHR-adj-BMI	Skeletal-Muscle-sQTL	15.41842591.41843676.clu	ENSG00000243708	PLA2G4B
0.0126371	0.846187	rs2277862	20	35564866	1658	8.62e-11	1.81e-07	TG	Subcutaneous-Adipose-sQTL	20.35548865.35554372.clu	ENSG00000125991	ERGIC3
0.216899	0.845964	rs3783347	14	100372924	1386	1.32e-10	3.96e-31	FastGlu	Pancreas-sQTL	14.100369258.100375283.clu	ENSG00000140105	WARS
0.108999	0.845655	rs1708302	7	28159058	771	4.2e-48	4.64e-11	Type-2-Diabetes_Mahajan	Visceral-Adipose-eQTL	ENSG00000153814.11	ENSG00000153814	JAZF1
0.00213728	0.845554	rs11658335	17	82126945	1545	8.64e-11	3.81e-21	BMI	Visceral-Adipose-sQTL	17.82163357.82171701.clu	ENSG00000176155	CCDC57
0.0339357	0.845541	rs7572970	2	160280145	227	1.39e-11	1.03e-19	Type-2-Diabetes_Xue	Pancreas-sQTL	2.160258046.160271126.clu	ENSG00000115221	ITGB6
0.00300613	0.84528	rs12509234	4	119398279	477	3.89e-10	2.19e-60	BMI	Subcutaneous-Adipose-sQTL	4.119528789.119550379.clu	ENSG00000245958	ENSG00000245958
0.032702	0.845104	rs2293413	12	55703032	1223	4.98e-09	8.41e-11	WHR-adj-BMI	Pancreas-eQTL	ENSG00000135424.15	ENSG00000135424	ITGA7
0.0288131	0.845076	rs6446204	3	48997446	310	1.16e-24	7.66e-12	WHR-adj-BMI	Skeletal-Muscle-sQTL	3.48943533.48945136.clu	ENSG00000177479	ARIH2
0.00925134	0.844568	rs6855363	4	156749385	501	5.52e-16	2.95e-08	HDL	Subcutaneous-Adipose-eQTL	ENSG00000145431.10	ENSG00000145431	PDGFC
0.0238852	0.844461	rs9376382	6	138884249	727	1.5e-08	3.68e-09	Type-2-Diabetes_Spracklen	Skeletal-Muscle-sQTL	6.138905132.138908668.clu	ENSG00000135597	REPS1
0.138437	0.84436	rs2854152	17	63908667	1535	3.94e-12	9.03e-53	WHR-adj-BMI	Subcutaneous-Adipose-eQTL	ENSG00000007312.12	ENSG00000007312	CD79B
0.00576665	0.84423	rs3800592	7	135164461	830	2.27e-08	4.35e-09	HDL	Visceral-Adipose-sQTL	7.135169060.135170276.clu	ENSG00000122783	C7orf49
0.0174643	0.843819	rs3731696	2	202567081	251	1.19e-09	2.54e-10	TG	Visceral-Adipose-eQTL	ENSG00000273456.1	ENSG00000273456	ENSG00000273456
0.0380573	0.843254	rs10852123	15	89885662	1432	8.38e-13	3.56e-49	Type-2-Diabetes_Spracklen	Subcutaneous-Adipose-sQTL	15.89877424.89888521.clu	ENSG00000157823	AP3S2
0.00327332	0.843224	rs12509234	4	119398279	477	3.89e-10	3.22e-74	BMI	Visceral-Adipose-sQTL	4.119528789.119550379.clu	ENSG00000245958	ENSG00000245958
0.00244282	0.843133	rs62260811	3	50398401	311	7.77e-48	1e-150	BMI	Subcutaneous-Adipose-eQTL	ENSG00000004534.14	ENSG00000004534	RBM6
0.00306935	0.842768	rs12509234	4	119398279	477	3.89e-10	1.15e-37	BMI	Visceral-Adipose-sQTL	4.119512970.119528740.clu	ENSG00000245958	ENSG00000245958
0.011943	0.842475	rs2277862	20	35564866	1658	8.62e-11	1.66e-07	TG	Subcutaneous-Adipose-sQTL	20.35548865.35555044.clu	ENSG00000125991	ERGIC3
0.00313517	0.842453	rs12509234	4	119398279	477	3.89e-10	1.23e-57	BMI	Subcutaneous-Adipose-sQTL	4.119512970.119519489.clu	ENSG00000245958	ENSG00000245958
0.0228829	0.842368	rs3947	8	11844866	864	6.48e-22	1.07e-15	TG	Visceral-Adipose-eQTL	ENSG00000164733.20	ENSG00000164733	CTSB
0.145407	0.842131	rs11715915	3	49417897	311	4.9e-08	1.31e-08	FastGlu	Subcutaneous-Adipose-sQTL	3.49684955.49685262.clu	ENSG00000173531	MST1
0	0.842063	rs11713193	3	49886991	311	3.02e-48	5.07e-131	BMI	Visceral-Adipose-eQTL	ENSG00000004534.14	ENSG00000004534	RBM6
0.0300499	0.841987	rs7072204	10	122435969	1093	2.22e-08	1.1e-10	Type-2-Diabetes_Suzuki	Subcutaneous-Adipose-eQTL	ENSG00000107679.14	ENSG00000107679	PLEKHA1
0.0909298	0.841922	rs1783541	11	65527328	1139	1.4e-14	1.2e-16	Type-2-Diabetes_Mahajan	Visceral-Adipose-sQTL	11.65539881.65540245.clu	ENSG00000168056	LTBP3
0.0291488	0.8419	rs12403994	1	213982055	107	1.68e-11	2.93e-25	Type-2-Diabetes_Spracklen	Pancreas-eQTL	ENSG00000274895.1	ENSG00000274895	ENSG00000274895
0.011851	0.841878	rs6806156	3	115249171	347	1.59e-11	2.44e-10	Type-2-Diabetes_Spracklen	Skeletal-Muscle-sQTL	3.114974416.115100175.clu	ENSG00000181722	ZBTB20
0.0160683	0.841875	rs2984618	1	47224766	29	3.8e-24	3.49e-08	BMI	Subcutaneous-Adipose-sQTL	1.47185097.47187319.clu	ENSG00000162366	PDZK1IP1
0.110679	0.84144	rs1513272	7	28160478	771	1.25e-26	4.64e-11	WHR-adj-BMI	Visceral-Adipose-eQTL	ENSG00000153814.11	ENSG00000153814	JAZF1
0.0515777	0.84141	rs353547	3	52234850	312	8.66e-16	1.26e-16	BMI	Skeletal-Muscle-eQTL	ENSG00000055955.15	ENSG00000055955	ITIH4
0.033496	0.841226	rs10852123	15	89885662	1432	8.38e-13	5.6e-46	Type-2-Diabetes_Spracklen	Liver-eQTL	ENSG00000157823.16	ENSG00000157823	AP3S2
0.0306134	0.840964	rs112820281	10	122390826	1093	1.41e-10	1.1e-10	Type-2-Diabetes_Spracklen	Subcutaneous-Adipose-eQTL	ENSG00000107679.14	ENSG00000107679	PLEKHA1
0.000646101	0.840796	rs11713193	3	49886991	311	3.02e-48	1e-150	BMI	Subcutaneous-Adipose-eQTL	ENSG00000004534.14	ENSG00000004534	RBM6
0.00425013	0.840607	rs6120815	20	31597063	1656	1.85e-08	4.59e-07	HDL	Subcutaneous-Adipose-eQTL	ENSG00000101294.16	ENSG00000101294	HM13
0.0331537	0.840541	rs2293413	12	55703032	1223	4.98e-09	3.82e-08	WHR-adj-BMI	Visceral-Adipose-eQTL	ENSG00000135424.15	ENSG00000135424	ITGA7
0.0342556	0.840419	rs2280141	10	122433665	1093	2e-13	1.1e-10	Type-2-Diabetes_Mahajan	Subcutaneous-Adipose-eQTL	ENSG00000107679.14	ENSG00000107679	PLEKHA1
0.5484	0.840409	rs72959041	6	127133748	719	1e-150	4.44e-07	WHR-adj-BMI	Subcutaneous-Adipose-eQTL	ENSG00000146374.13	ENSG00000146374	RSPO3
0.0419034	0.840339	rs11591741	10	100216744	1080	1.23e-09	2.37e-49	Type-2-Diabetes_Xue	Pancreas-eQTL	ENSG00000095485.16	ENSG00000095485	CWF19L1
0.010287	0.840309	rs1758632	9	34025642	970	1.36e-09	4.6e-08	Type-2-Diabetes_Xue	Pancreas-eQTL	ENSG00000010438.16	ENSG00000010438	PRSS3
0.00925921	0.840303	rs11713193	3	49886991	311	3.02e-48	2.76e-22	BMI	Liver-eQTL	ENSG00000004534.14	ENSG00000004534	RBM6
0.0334651	0.840198	rs4889606	16	30999862	1467	2.9e-36	4.95e-25	BMI	Skeletal-Muscle-eQTL	ENSG00000103510.19	ENSG00000103510	KAT8
0.382	0.840169	rs905938	1	155018913	76	1.34e-35	2.78e-07	WHR-adj-BMI	Subcutaneous-Adipose-sQTL	1.155258912.155260330.clu	ENSG00000116521	SCAMP3
0.0340665	0.840028	rs11591741	10	100216744	1080	1.23e-09	3.71e-75	Type-2-Diabetes_Xue	Subcutaneous-Adipose-eQTL	ENSG00000095485.16	ENSG00000095485	CWF19L1
0.00516743	0.839952	rs371894931	1	39476570	24	5.59e-11	1.26e-06	Type-2-Diabetes_Spracklen	Pancreas-sQTL	1.39570002.39571234.clu	ENSG00000090621	PABPC4
0.00434246	0.839887	rs6120815	20	31597063	1656	1.85e-08	4.61e-13	HDL	Visceral-Adipose-eQTL	ENSG00000131055.4	ENSG00000131055	COX4I2
0.0634348	0.839736	rs8080966	17	18317360	1513	9.08e-14	1.9e-19	TG	Skeletal-Muscle-sQTL	17.18328919.18329278.clu	ENSG00000176974	SHMT1
0.0774496	0.839389	rs17207196	7	75471799	796	1.58e-36	3.55e-28	BMI	Subcutaneous-Adipose-eQTL	ENSG00000127957.17	ENSG00000127957	PMS2P3
0.00209035	0.839211	rs3874943	17	46494702	1525	1.94e-16	2.03e-81	WHR-adj-BMI	Visceral-Adipose-eQTL	ENSG00000280022.1	ENSG00000280022	ENSG00000280022
0.0031365	0.839144	rs12509234	4	119398279	477	3.89e-10	3.28e-42	BMI	Visceral-Adipose-sQTL	4.119528789.119543753.clu	ENSG00000245958	ENSG00000245958
0.00169222	0.839061	rs3874943	17	46494702	1525	1.94e-16	1e-150	WHR-adj-BMI	Pancreas-eQTL	ENSG00000204650.14	ENSG00000204650	LINC02210
0.0124497	0.838887	rs1801214	4	6301295	407	5.52e-34	1.02e-12	Type-2-Diabetes_Xue	Subcutaneous-Adipose-eQTL	ENSG00000109501.13	ENSG00000109501	WFS1
0.0390085	0.838829	rs10852123	15	89885662	1432	8.38e-13	8.5e-100	Type-2-Diabetes_Spracklen	Pancreas-eQTL	ENSG00000157823.16	ENSG00000157823	AP3S2
0.00243249	0.8387	rs12509234	4	119398279	477	3.89e-10	7.89e-27	BMI	Liver-eQTL	ENSG00000245958.6	ENSG00000245958	ENSG00000245958
0.0392611	0.838333	rs11591741	10	100216744	1080	1.23e-09	2.82e-14	Type-2-Diabetes_Xue	Visceral-Adipose-eQTL	ENSG00000230224.1	ENSG00000230224	PHBP9
0.0958319	0.838292	rs113827003	16	68996789	1480	3.59e-12	2.94e-08	BMI	Liver-eQTL	ENSG00000141076.17	ENSG00000141076	UTP4
0.0437287	0.838237	rs11591741	10	100216744	1080	1.23e-09	4.12e-73	Type-2-Diabetes_Xue	Visceral-Adipose-eQTL	ENSG00000095485.16	ENSG00000095485	CWF19L1
0.0344907	0.838108	rs10852123	15	89885662	1432	8.38e-13	8.63e-09	Type-2-Diabetes_Spracklen	Pancreas-sQTL	15.89877424.89878265.clu	ENSG00000157823	AP3S2
0.00534444	0.838033	rs371894931	1	39476570	24	5.59e-11	1.23e-06	Type-2-Diabetes_Spracklen	Pancreas-sQTL	1.39570002.39571097.clu	ENSG00000090621	PABPC4
0.00238445	0.837914	rs12509234	4	119398279	477	3.89e-10	3.17e-16	BMI	Liver-sQTL	4.119528789.119543753.clu	ENSG00000245958	ENSG00000245958
0.0213901	0.837648	rs3800592	7	135164461	830	2.27e-08	4.76e-07	HDL	Skeletal-Muscle-eQTL	ENSG00000122783.16	ENSG00000122783	C7orf49
0.0227829	0.837598	rs11591741	10	100216744	1080	1.23e-09	2.2e-30	Type-2-Diabetes_Xue	Liver-eQTL	ENSG00000095485.16	ENSG00000095485	CWF19L1
0.0175736	0.837234	rs4303732	2	100213578	189	1.26e-22	4.51e-07	BMI	Subcutaneous-Adipose-eQTL	ENSG00000144218.18	ENSG00000144218	AFF3
0.000853159	0.837158	rs11713193	3	49886991	311	3.02e-48	1.16e-74	BMI	Skeletal-Muscle-eQTL	ENSG00000004534.14	ENSG00000004534	RBM6
0.0229196	0.837046	rs2279162	17	75263002	1540	8.66e-13	9.68e-09	WHR-adj-BMI	Subcutaneous-Adipose-eQTL	ENSG00000125457.13	ENSG00000125457	MIF4GD
0.00238938	0.837023	rs12509234	4	119398279	477	3.89e-10	3.83e-13	BMI	Liver-sQTL	4.119543845.119550379.clu	ENSG00000245958	ENSG00000245958
0.0100229	0.836893	rs8075273	17	63651521	1535	4.67e-14	3.89e-12	BMI	Skeletal-Muscle-eQTL	ENSG00000198909.7	ENSG00000198909	MAP3K3
0.0339386	0.836775	rs1549293	16	31130672	1467	4.27e-14	5.15e-26	TG	Skeletal-Muscle-eQTL	ENSG00000103510.19	ENSG00000103510	KAT8
0.00974739	0.836615	rs11538	22	17738065	1703	1.09e-09	6.37e-41	BMI	Skeletal-Muscle-sQTL	22.17655832.17662899.clu	ENSG00000099968	BCL2L13
0.151175	0.836525	rs2249105	2	65060762	173	1.04e-22	3.27e-10	TG	Liver-eQTL	ENSG00000011523.13	ENSG00000011523	CEP68
0.0016754	0.836443	rs2167079	11	47248704	1132	5.67e-32	5.51e-07	TG	Subcutaneous-Adipose-sQTL	11.47259259.47259786.clu	ENSG00000025434	NR1H3
0.0928401	0.836301	rs1981810	5	73623753	567	1.52e-09	5.5e-39	HDL	Liver-eQTL	ENSG00000214944.9	ENSG00000214944	ARHGEF28
0.0262312	0.836215	rs4932265	15	89880061	1432	7.2e-20	5.6e-46	Type-2-Diabetes_Mahajan	Liver-eQTL	ENSG00000157823.16	ENSG00000157823	AP3S2
0.0324372	0.836029	rs2293413	12	55703032	1223	4.98e-09	3.49e-06	WHR-adj-BMI	Skeletal-Muscle-sQTL	12.55685288.55687971.clu	ENSG00000135424	ITGA7
0.00169384	0.835961	rs3874943	17	46494702	1525	1.94e-16	2.2e-19	WHR-adj-BMI	Subcutaneous-Adipose-sQTL	17.45542835.45545605.clu	ENSG00000214425	LRRC37A4P
0.0353227	0.835937	rs10852123	15	89885662	1432	8.38e-13	2.36e-32	Type-2-Diabetes_Spracklen	Visceral-Adipose-sQTL	15.89877424.89888521.clu	ENSG00000157823	AP3S2
0.00114068	0.835909	rs3874943	17	46494702	1525	1.94e-16	1e-150	WHR-adj-BMI	Skeletal-Muscle-eQTL	ENSG00000204650.14	ENSG00000204650	LINC02210
0.00165834	0.835896	rs3874943	17	46494702	1525	1.94e-16	4.91e-22	WHR-adj-BMI	Liver-eQTL	ENSG00000274883.1	ENSG00000274883	ENSG00000274883
0.0194939	0.835892	rs11038977	11	46712834	1131	6.4e-56	2.03e-09	HDL	Subcutaneous-Adipose-sQTL	11.47261449.47261547.clu	ENSG00000025434	NR1H3
0.0568403	0.835576	rs895953	12	121811142	1263	4.01e-08	1.49e-14	TG	Pancreas-eQTL	ENSG00000272849.1	ENSG00000272849	ENSG00000272849
0.00798119	0.835542	rs6855363	4	156749385	501	1.64e-15	2.95e-08	TG	Subcutaneous-Adipose-eQTL	ENSG00000145431.10	ENSG00000145431	PDGFC
0.0394248	0.83547	rs11715915	3	49417897	311	4.9e-08	9.86e-15	FastGlu	Subcutaneous-Adipose-eQTL	ENSG00000164062.12	ENSG00000164062	APEH
0.0169612	0.835383	rs12150665	17	36558947	1520	1.74e-24	3.24e-09	BMI	Pancreas-eQTL	ENSG00000278535.4	ENSG00000278535	DHRS11
0.00211266	0.83519	rs12509234	4	119398279	477	3.89e-10	9.59e-42	BMI	Subcutaneous-Adipose-sQTL	4.119528789.119543753.clu	ENSG00000245958	ENSG00000245958
0.622166	0.835054	rs34517439	1	77984833	48	3.4e-39	7.83e-10	BMI	Pancreas-eQTL	ENSG00000162613.16	ENSG00000162613	FUBP1
0.00171704	0.834899	rs3874943	17	46494702	1525	1.94e-16	1.48e-27	WHR-adj-BMI	Subcutaneous-Adipose-sQTL	17.45510293.45513185.clu	ENSG00000214425	LRRC37A4P
0.0281723	0.834828	rs4932265	15	89880061	1432	7.2e-20	1e-150	Type-2-Diabetes_Mahajan	Visceral-Adipose-eQTL	ENSG00000157823.16	ENSG00000157823	AP3S2
0.0800364	0.834788	rs34020562	2	227685582	265	3.1e-09	9.87e-11	HDL	Liver-sQTL	2.227699564.227702169.clu	ENSG00000135917	SLC19A3
0.00170949	0.834764	rs3874943	17	46494702	1525	1.94e-16	1.39e-49	WHR-adj-BMI	Pancreas-eQTL	ENSG00000263503.1	ENSG00000263503	MAPK8IP1P2
0.0022367	0.834648	rs12509234	4	119398279	477	3.89e-10	6.84e-32	BMI	Liver-eQTL	ENSG00000283050.1	ENSG00000283050	GTF2IP12
0.0189706	0.834641	rs2274517	6	42964977	669	3.37e-08	5.08e-22	HDL	Liver-eQTL	ENSG00000124713.5	ENSG00000124713	GNMT
0.00167978	0.834579	rs3874943	17	46494702	1525	1.94e-16	1.77e-07	WHR-adj-BMI	Skeletal-Muscle-sQTL	17.45622041.45629904.clu	ENSG00000204650	LINC02210
0.0201	0.834571	rs10889353	1	62652525	39	1e-150	1.94e-21	TG	Subcutaneous-Adipose-sQTL	1.62584878.62586507.clu	ENSG00000116641	DOCK7
0.216	0.834501	rs2807834	1	220797251	111	1.4e-23	6.57e-07	HDL	Subcutaneous-Adipose-sQTL	1.220791664.220796643.clu	ENSG00000186205	2021-03-01
0.00025279	0.834465	rs6062343	20	64064578	1675	1.18e-10	1.54e-76	HDL	Skeletal-Muscle-eQTL	ENSG00000171700.13	ENSG00000171700	RGS19
0.000535584	0.834449	rs2820295	1	201831740	102	5.56e-39	1e-29	BMI	Subcutaneous-Adipose-eQTL	ENSG00000163431.12	ENSG00000163431	LMOD1
0.0088588	0.834425	rs7022807	9	19067835	959	3.6e-10	1.22e-20	Type-2-Diabetes_Mahajan	Visceral-Adipose-eQTL	ENSG00000147874.10	ENSG00000147874	HAUS6
0.0327731	0.834376	rs11591741	10	100216744	1080	1.23e-09	5.33e-121	Type-2-Diabetes_Xue	Skeletal-Muscle-eQTL	ENSG00000095485.16	ENSG00000095485	CWF19L1
0.138481	0.834366	rs7828497	8	88327492	912	1.31e-14	9.05e-18	WHR-adj-BMI	Skeletal-Muscle-eQTL	ENSG00000156103.15	ENSG00000156103	MMP16
0.0133441	0.834217	rs8075273	17	63651521	1535	4.67e-14	3.17e-13	BMI	Subcutaneous-Adipose-eQTL	ENSG00000198909.7	ENSG00000198909	MAP3K3
0.00151061	0.834206	rs3874943	17	46494702	1525	1.94e-16	2.63e-64	WHR-adj-BMI	Liver-eQTL	ENSG00000280022.1	ENSG00000280022	ENSG00000280022
0.127815	0.834128	rs6265	11	27658369	1122	7.4e-89	5.69e-17	BMI	Subcutaneous-Adipose-sQTL	11.27640005.27659171.clu	ENSG00000245573	BDNF-AS
0.0245411	0.834085	rs4932265	15	89880061	1432	7.2e-20	2.36e-32	Type-2-Diabetes_Mahajan	Visceral-Adipose-sQTL	15.89877424.89888521.clu	ENSG00000157823	AP3S2
0.00197407	0.834072	rs3874943	17	46494702	1525	1.94e-16	1.14e-56	WHR-adj-BMI	Pancreas-eQTL	ENSG00000280022.1	ENSG00000280022	ENSG00000280022
0.00531673	0.833342	rs895953	12	121811142	1263	4.01e-08	5.54e-45	TG	Subcutaneous-Adipose-eQTL	ENSG00000272849.1	ENSG00000272849	ENSG00000272849
0.0102753	0.833326	rs11538	22	17738065	1703	1.09e-09	1.21e-24	BMI	Skeletal-Muscle-sQTL	22.17663013.17683214.clu	ENSG00000099968	BCL2L13
0.0195457	0.832892	rs2493394	1	119928601	73	1.15e-10	3.18e-12	Type-2-Diabetes_Xue	Liver-eQTL	ENSG00000134250.19	ENSG00000134250	NOTCH2
0.0957264	0.832861	rs1981810	5	73623753	567	1.52e-09	5.23e-22	HDL	Pancreas-eQTL	ENSG00000214944.9	ENSG00000214944	ARHGEF28
0.409318	0.832781	rs238763	1	229506752	116	5.04e-11	2.25e-08	Type-2-Diabetes_Spracklen	Visceral-Adipose-sQTL	1.229496047.229498136.clu	ENSG00000069248	NUP133
0.474167	0.832727	rs3768321	1	39570256	24	1.3e-26	2.33e-14	Type-2-Diabetes_Mahajan	Pancreas-eQTL	ENSG00000228060.1	ENSG00000228060	ENSG00000228060
0.0197	0.83252	rs6062343	20	64064578	1675	5.24e-12	2.66e-08	TG	Visceral-Adipose-eQTL	ENSG00000125510.15	ENSG00000125510	OPRL1
0.00171285	0.832498	rs3874943	17	46494702	1525	1.94e-16	7.11e-56	WHR-adj-BMI	Liver-eQTL	ENSG00000262500.1	ENSG00000262500	MAPK8IP1P1
0.0220897	0.832335	rs4932265	15	89880061	1432	7.2e-20	6.23e-32	Type-2-Diabetes_Mahajan	Visceral-Adipose-sQTL	15.89871546.89877306.clu	ENSG00000157823	AP3S2
0.00204641	0.83229	rs12509234	4	119398279	477	3.89e-10	3.46e-10	BMI	Pancreas-sQTL	4.119410289.119410517.clu	ENSG00000283050	GTF2IP12
0.0055728	0.832062	rs6088793	20	31623794	1656	3.22e-08	4.59e-07	TG	Subcutaneous-Adipose-eQTL	ENSG00000101294.16	ENSG00000101294	HM13
0.00965469	0.831866	rs11538	22	17738065	1703	1.09e-09	1.96e-23	BMI	Skeletal-Muscle-eQTL	ENSG00000099968.17	ENSG00000099968	BCL2L13
0.287094	0.831857	rs56049603	3	49547810	311	5.12e-23	1.06e-11	WHR-adj-BMI	Skeletal-Muscle-sQTL	3.48943533.48945136.clu	ENSG00000177479	ARIH2
0.0320665	0.831682	rs11713193	3	49886991	311	3.02e-48	4.18e-14	BMI	Skeletal-Muscle-eQTL	ENSG00000164078.12	ENSG00000164078	MST1R
0.018045	0.831483	rs2274517	6	42964977	669	3.37e-08	8.63e-21	HDL	Skeletal-Muscle-sQTL	6.42975038.42978269.clu	ENSG00000124587	PEX6
0.015486	0.831326	rs11715915	3	49417897	311	4.9e-08	1.73e-15	FastGlu	Liver-sQTL	3.49685089.49685262.clu	ENSG00000173531	MST1
0.0152953	0.831293	rs11715915	3	49417897	311	4.9e-08	4.5e-38	FastGlu	Skeletal-Muscle-eQTL	ENSG00000185614.4	ENSG00000185614	FAM212A
0.0152	0.831277	rs11715915	3	49417897	311	4.9e-08	1.12e-78	FastGlu	Pancreas-sQTL	3.49684189.49684314.clu	ENSG00000173531	MST1
0.0152	0.831277	rs11715915	3	49417897	311	4.9e-08	1e-150	FastGlu	Liver-sQTL	3.49684189.49684314.clu	ENSG00000173531	MST1
0.0152	0.831277	rs11715915	3	49417897	311	4.9e-08	1e-150	FastGlu	Subcutaneous-Adipose-sQTL	3.49684189.49684314.clu	ENSG00000173531	MST1
0.0152	0.831277	rs11715915	3	49417897	311	4.9e-08	3.93e-18	FastGlu	Liver-sQTL	3.49684955.49685262.clu	ENSG00000173531	MST1
0.0152	0.831277	rs11715915	3	49417897	311	4.9e-08	1e-150	FastGlu	Visceral-Adipose-sQTL	3.49684189.49684314.clu	ENSG00000173531	MST1
0.0152	0.831277	rs11715915	3	49417897	311	4.9e-08	1e-150	FastGlu	Liver-sQTL	3.49684189.49684371.clu	ENSG00000173531	MST1
0.0311029	0.83127	rs4932265	15	89880061	1432	7.2e-20	7.78e-32	Type-2-Diabetes_Mahajan	Visceral-Adipose-sQTL	15.89871546.89888521.clu	ENSG00000157823	AP3S2
0.0249331	0.831253	rs4932265	15	89880061	1432	7.2e-20	8.5e-100	Type-2-Diabetes_Mahajan	Pancreas-eQTL	ENSG00000157823.16	ENSG00000157823	AP3S2
0.020712	0.831001	rs4932265	15	89880061	1432	7.2e-20	4.99e-53	Type-2-Diabetes_Mahajan	Subcutaneous-Adipose-sQTL	15.89871546.89877306.clu	ENSG00000157823	AP3S2
0.0206259	0.830996	rs4932265	15	89880061	1432	7.2e-20	8.38e-60	Type-2-Diabetes_Mahajan	Subcutaneous-Adipose-sQTL	15.89871546.89888521.clu	ENSG00000157823	AP3S2
0.0206069	0.830995	rs4932265	15	89880061	1432	7.2e-20	1e-150	Type-2-Diabetes_Mahajan	Subcutaneous-Adipose-eQTL	ENSG00000157823.16	ENSG00000157823	AP3S2
0.00143548	0.830968	rs3874943	17	46494702	1525	1.94e-16	1.08e-100	WHR-adj-BMI	Skeletal-Muscle-eQTL	ENSG00000214425.7	ENSG00000214425	LRRC37A4P
0.00161279	0.830939	rs3874943	17	46494702	1525	1.94e-16	6.03e-25	WHR-adj-BMI	Visceral-Adipose-eQTL	ENSG00000120088.14	ENSG00000120088	CRHR1
0.00164724	0.830822	rs3874943	17	46494702	1525	1.94e-16	6.59e-147	WHR-adj-BMI	Pancreas-eQTL	ENSG00000214425.7	ENSG00000214425	LRRC37A4P
0.00201774	0.830791	rs12509234	4	119398279	477	3.89e-10	2.46e-20	BMI	Pancreas-sQTL	4.119512970.119528740.clu	ENSG00000245958	ENSG00000245958
0.0256242	0.830605	rs4932265	15	89880061	1432	7.2e-20	3.56e-49	Type-2-Diabetes_Mahajan	Subcutaneous-Adipose-sQTL	15.89877424.89888521.clu	ENSG00000157823	AP3S2
0.023248	0.830517	rs4932265	15	89880061	1432	7.2e-20	1.17e-21	Type-2-Diabetes_Mahajan	Pancreas-sQTL	15.89877424.89888521.clu	ENSG00000157823	AP3S2
0.0270426	0.830314	rs13695	17	40388941	1521	6.99e-31	1.06e-07	HDL	Subcutaneous-Adipose-sQTL	17.39659553.39659800.clu	ENSG00000131748	STARD3
0.000108195	0.830281	rs1549293	16	31130672	1467	4.27e-14	2.5e-22	TG	Liver-eQTL	ENSG00000280160.1	ENSG00000280160	ENSG00000280160
0.178367	0.830101	rs7585974	2	171520702	235	2.31e-13	1.15e-58	WHR-adj-BMI	Skeletal-Muscle-eQTL	ENSG00000071967.11	ENSG00000071967	CYBRD1
0.0258914	0.829993	rs39204	7	90105004	803	1.86e-15	1.43e-09	Type-2-Diabetes_Spracklen	Liver-eQTL	ENSG00000164647.8	ENSG00000164647	STEAP1
0.0399501	0.829973	rs11893688	2	9555153	137	7.75e-13	7.34e-09	WHR-adj-BMI	Liver-eQTL	ENSG00000134330.18	ENSG00000134330	IAH1
0.074594	0.829895	rs247616	16	56955678	1473	7.97e-55	1.38e-08	TG	Subcutaneous-Adipose-eQTL	ENSG00000087237.10	ENSG00000087237	CETP
0.678206	0.829711	rs6606686	12	110465575	1255	3.57e-19	1.87e-13	BMI	Skeletal-Muscle-eQTL	ENSG00000196510.12	ENSG00000196510	ANAPC7
0.00197218	0.829078	rs11658335	17	82126945	1545	8.64e-11	2.84e-13	BMI	Subcutaneous-Adipose-sQTL	17.82134194.82151560.clu	ENSG00000176155	CCDC57
0	0.828963	rs11869286	17	39657603	1521	7.3e-53	6.25e-38	HDL	Pancreas-eQTL	ENSG00000161395.13	ENSG00000161395	PGAP3
0.0486209	0.82878	rs17207196	7	75471799	796	1.58e-36	5.33e-14	BMI	Subcutaneous-Adipose-sQTL	7.75475188.75507781.clu	ENSG00000127957	PMS2P3
0.00554092	0.828707	rs4148646	11	17393643	1115	1.7e-26	1.7e-19	Type-2-Diabetes_Spracklen	Subcutaneous-Adipose-eQTL	ENSG00000260196.1	ENSG00000260196	ENSG00000260196
0.00289062	0.828631	rs12509234	4	119398279	477	3.89e-10	1.09e-31	BMI	Liver-sQTL	4.119528789.119550379.clu	ENSG00000245958	ENSG00000245958
0.00149329	0.828602	rs3874943	17	46494702	1525	1.94e-16	1e-150	WHR-adj-BMI	Skeletal-Muscle-eQTL	ENSG00000280022.1	ENSG00000280022	ENSG00000280022
0.00224745	0.828318	rs3732083	2	206176329	253	1.74e-10	3.22e-61	WHR-adj-BMI	Skeletal-Muscle-eQTL	ENSG00000023228.13	ENSG00000023228	NDUFS1
0.0024795	0.828271	rs12509234	4	119398279	477	3.89e-10	1.07e-12	BMI	Subcutaneous-Adipose-sQTL	4.119547728.119550379.clu	ENSG00000245958	ENSG00000245958
0.00177209	0.828157	rs3874943	17	46494702	1525	1.94e-16	4.44e-10	WHR-adj-BMI	Pancreas-sQTL	17.45630158.45636283.clu	ENSG00000204650	LINC02210
0.00961789	0.82803	rs3822072	4	88820118	460	4.17e-28	1.13e-09	HDL	Subcutaneous-Adipose-eQTL	ENSG00000138640.14	ENSG00000138640	FAM13A
0.0329536	0.828025	rs622082	11	68936491	1141	8.64e-11	1.13e-57	TG	Visceral-Adipose-sQTL	11.68911603.68914823.clu	ENSG00000132740	IGHMBP2
0.00163251	0.82791	rs3874943	17	46494702	1525	1.94e-16	4.01e-64	WHR-adj-BMI	Liver-eQTL	ENSG00000214425.7	ENSG00000214425	LRRC37A4P
0.0452913	0.827877	rs2277862	20	35564866	1658	8.62e-11	1.02e-07	TG	Visceral-Adipose-sQTL	20.35556271.35556973.clu	ENSG00000125991	ERGIC3
0.0987255	0.827199	rs4148155	4	88133515	459	1.34e-13	8.92e-06	BMI	Subcutaneous-Adipose-sQTL	4.88499992.88500915.clu	ENSG00000138646	HERC5
0.0004998	0.827158	rs2303361	7	6409865	756	3.8e-25	4.61e-20	HDL	Skeletal-Muscle-eQTL	ENSG00000164535.14	ENSG00000164535	DAGLB
0.0401876	0.827135	rs10852123	15	89885662	1432	8.38e-13	1e-150	Type-2-Diabetes_Spracklen	Visceral-Adipose-eQTL	ENSG00000157823.16	ENSG00000157823	AP3S2
0.0118316	0.827125	rs1061810	11	43856384	1130	8.5e-13	1.77e-10	Type-2-Diabetes_Mahajan	Visceral-Adipose-eQTL	ENSG00000246250.2	ENSG00000246250	ENSG00000246250
0.0312843	0.827104	rs2293413	12	55703032	1223	4.98e-09	6.04e-08	WHR-adj-BMI	Subcutaneous-Adipose-sQTL	12.55700393.55700899.clu	ENSG00000135424	ITGA7
0.00195783	0.82706	rs3874943	17	46494702	1525	1.94e-16	5.21e-131	WHR-adj-BMI	Subcutaneous-Adipose-eQTL	ENSG00000280022.1	ENSG00000280022	ENSG00000280022
0.0317674	0.826991	rs3731696	2	202567081	251	1.19e-09	3.42e-22	TG	Skeletal-Muscle-eQTL	ENSG00000273456.1	ENSG00000273456	ENSG00000273456
0.00171189	0.826973	rs3874943	17	46494702	1525	1.94e-16	2.79e-16	WHR-adj-BMI	Subcutaneous-Adipose-eQTL	ENSG00000261575.2	ENSG00000261575	ENSG00000261575
0.00161745	0.826885	rs3874943	17	46494702	1525	1.94e-16	1.17e-14	WHR-adj-BMI	Skeletal-Muscle-sQTL	17.45639520.45640389.clu	ENSG00000204650	LINC02210
0.00150771	0.826746	rs174546	11	61802358	1137	8.23e-69	7.57e-17	HDL	Skeletal-Muscle-eQTL	ENSG00000134824.13	ENSG00000134824	FADS2
0.00149939	0.826656	rs174546	11	61802358	1137	1e-150	7.57e-17	TG	Skeletal-Muscle-eQTL	ENSG00000134824.13	ENSG00000134824	FADS2
0.00174033	0.826602	rs3874943	17	46494702	1525	1.94e-16	2.59e-32	WHR-adj-BMI	Pancreas-eQTL	ENSG00000261575.2	ENSG00000261575	ENSG00000261575
0.03698	0.826503	rs10852123	15	89885662	1432	8.38e-13	4.31e-08	Type-2-Diabetes_Spracklen	Visceral-Adipose-eQTL	ENSG00000259677.1	ENSG00000259677	ENSG00000259677
0.00196714	0.826249	rs3874943	17	46494702	1525	1.94e-16	4.88e-89	WHR-adj-BMI	Pancreas-eQTL	ENSG00000262539.1	ENSG00000262539	ENSG00000262539
0.0022295	0.825953	rs12509234	4	119398279	477	3.89e-10	4.43e-10	BMI	Pancreas-sQTL	4.119528789.119543753.clu	ENSG00000245958	ENSG00000245958
0.744556	0.825912	rs6512302	20	64060197	1675	1.52e-11	3.66e-10	BMI	Subcutaneous-Adipose-sQTL	20.64057210.64062430.clu	ENSG00000171703	TCEA2
0	0.825793	rs11869286	17	39657603	1521	7.3e-53	5.96e-27	HDL	Liver-eQTL	ENSG00000161395.13	ENSG00000161395	PGAP3
0.00449047	0.825618	rs3874943	17	46494702	1525	1.94e-16	1e-150	WHR-adj-BMI	Visceral-Adipose-eQTL	ENSG00000264070.1	ENSG00000264070	DND1P1
0.000592356	0.825462	rs12509234	4	119398279	477	3.89e-10	1.17e-138	BMI	Subcutaneous-Adipose-eQTL	ENSG00000245958.6	ENSG00000245958	ENSG00000245958
0.000326247	0.825395	rs4148646	11	17393643	1115	1.7e-26	1.73e-22	Type-2-Diabetes_Spracklen	Subcutaneous-Adipose-eQTL	ENSG00000188211.8	ENSG00000188211	NCR3LG1
0.00406188	0.825394	rs3874943	17	46494702	1525	1.94e-16	1e-150	WHR-adj-BMI	Skeletal-Muscle-eQTL	ENSG00000263503.1	ENSG00000263503	MAPK8IP1P2
0.0333516	0.825294	rs10852123	15	89885662	1432	8.38e-13	6.23e-32	Type-2-Diabetes_Spracklen	Visceral-Adipose-sQTL	15.89871546.89877306.clu	ENSG00000157823	AP3S2
0.138751	0.825243	rs9901673	17	7580783	1505	2.22e-09	4.43e-12	HDL	Skeletal-Muscle-sQTL	17.7582163.7582876.clu	ENSG00000233223	ENSG00000233223
0.00305997	0.82497	rs62260811	3	50398401	311	7.77e-48	1.16e-74	BMI	Skeletal-Muscle-eQTL	ENSG00000004534.14	ENSG00000004534	RBM6
0.0012	0.824841	rs643531	9	15296036	957	2.71e-63	7.26e-13	HDL	Liver-eQTL	ENSG00000155158.20	ENSG00000155158	TTC39B
0.00140129	0.82483	rs12043350	1	153881904	75	8.61e-09	2.01e-10	TG	Visceral-Adipose-eQTL	ENSG00000143545.8	ENSG00000143545	RAB13
0.185634	0.824829	rs8126001	20	64080106	1675	1.6e-16	3.11e-25	WHR-adj-BMI	Skeletal-Muscle-eQTL	ENSG00000125510.15	ENSG00000125510	OPRL1
0.00419361	0.824819	rs10097617	8	94949398	915	1.1e-15	4.24e-09	Type-2-Diabetes_Mahajan	Liver-sQTL	8.94958179.94980855.clu	ENSG00000156170	NDUFAF6
0.00341043	0.824739	rs6088793	20	31623794	1656	3.22e-08	4.61e-13	TG	Visceral-Adipose-eQTL	ENSG00000131055.4	ENSG00000131055	COX4I2
0.00217965	0.824639	rs12509234	4	119398279	477	3.89e-10	2.25e-12	BMI	Subcutaneous-Adipose-eQTL	ENSG00000250412.1	ENSG00000250412	KLHL2P1
0.00211887	0.824509	rs10097617	8	94949398	915	1.1e-15	4.53e-11	Type-2-Diabetes_Mahajan	Visceral-Adipose-eQTL	ENSG00000156170.12	ENSG00000156170	NDUFAF6
0.0156255	0.824293	rs3766160	1	15482377	11	4.63e-09	2.46e-12	BMI	Visceral-Adipose-eQTL	ENSG00000116138.12	ENSG00000116138	DNAJC16
0.00278328	0.824257	rs12509234	4	119398279	477	3.89e-10	1.46e-16	BMI	Subcutaneous-Adipose-sQTL	4.119543845.119550379.clu	ENSG00000245958	ENSG00000245958
7.94e-06	0.824199	rs10097617	8	94949398	915	1.1e-15	2.76e-49	Type-2-Diabetes_Mahajan	Pancreas-sQTL	8.94975415.94975817.clu	ENSG00000156170	NDUFAF6
0.0370963	0.824146	rs10852123	15	89885662	1432	8.38e-13	8.38e-60	Type-2-Diabetes_Spracklen	Subcutaneous-Adipose-sQTL	15.89871546.89888521.clu	ENSG00000157823	AP3S2
0.0371013	0.824146	rs10852123	15	89885662	1432	8.38e-13	1e-150	Type-2-Diabetes_Spracklen	Subcutaneous-Adipose-eQTL	ENSG00000157823.16	ENSG00000157823	AP3S2
0.037156	0.824073	rs10852123	15	89885662	1432	8.38e-13	1.17e-21	Type-2-Diabetes_Spracklen	Pancreas-sQTL	15.89877424.89888521.clu	ENSG00000157823	AP3S2
0.0370851	0.824067	rs10852123	15	89885662	1432	8.38e-13	4.99e-53	Type-2-Diabetes_Spracklen	Subcutaneous-Adipose-sQTL	15.89871546.89877306.clu	ENSG00000157823	AP3S2
0.00190634	0.824024	rs3874943	17	46494702	1525	1.94e-16	1e-150	WHR-adj-BMI	Visceral-Adipose-sQTL	17.46094701.46170855.clu	ENSG00000120071	KANSL1
0.257541	0.823967	rs2943645	2	226234464	264	2.26e-19	6.15e-13	FastInsu	Visceral-Adipose-eQTL	ENSG00000169047.5	ENSG00000169047	IRS1
0.00445203	0.823924	rs3874943	17	46494702	1525	1.94e-16	1e-150	WHR-adj-BMI	Subcutaneous-Adipose-eQTL	ENSG00000263503.1	ENSG00000263503	MAPK8IP1P2
0.00770283	0.823765	rs1105881	15	41780332	1406	1.1e-16	9.16e-11	WHR-adj-BMI	Visceral-Adipose-sQTL	15.41842591.41843126.clu	ENSG00000243708	PLA2G4B
7.69e-06	0.823737	rs10097617	8	94949398	915	1.1e-15	1.12e-28	Type-2-Diabetes_Mahajan	Subcutaneous-Adipose-sQTL	8.94958179.94980855.clu	ENSG00000156170	NDUFAF6
0.0884221	0.823685	rs849135	7	28156794	771	4.73e-11	4.64e-11	BMI	Visceral-Adipose-eQTL	ENSG00000153814.11	ENSG00000153814	JAZF1
0.0197793	0.823684	rs2240466	7	73441939	795	1e-150	7.89e-16	TG	Skeletal-Muscle-sQTL	7.73459718.73462922.clu	ENSG00000009954	BAZ1B
8.9e-06	0.823658	rs10097617	8	94949398	915	1.1e-15	1.31e-67	Type-2-Diabetes_Mahajan	Pancreas-sQTL	8.94975983.94980859.clu	ENSG00000156170	NDUFAF6
0.00965547	0.823513	rs1801214	4	6301295	407	5.52e-34	5.45e-11	Type-2-Diabetes_Xue	Visceral-Adipose-eQTL	ENSG00000109501.13	ENSG00000109501	WFS1
0.00137386	0.823475	rs3874943	17	46494702	1525	1.94e-16	1e-150	WHR-adj-BMI	Skeletal-Muscle-eQTL	ENSG00000264070.1	ENSG00000264070	DND1P1
0.0490361	0.823462	rs945211	1	31726197	20	5.03e-13	7.92e-09	BMI	Subcutaneous-Adipose-sQTL	1.31727605.31728182.clu	ENSG00000121753	ADGRB2
0.00211045	0.823415	rs12509234	4	119398279	477	3.89e-10	1.48e-11	BMI	Subcutaneous-Adipose-sQTL	4.118620610.118621463.clu	ENSG00000260404	ENSG00000260404
0.00959811	0.823397	rs7498665	16	28871920	1466	1.14e-66	2.29e-07	BMI	Pancreas-sQTL	16.28844101.28844230.clu	ENSG00000178952	TUFM
0.774004	0.823374	rs11204762	1	151027261	73	3.39e-11	1.71e-08	WHR-adj-BMI	Skeletal-Muscle-eQTL	ENSG00000143363.15	ENSG00000143363	PRUNE1
0.0019984	0.823325	rs3874943	17	46494702	1525	1.94e-16	2.07e-106	WHR-adj-BMI	Liver-eQTL	ENSG00000214401.4	ENSG00000214401	KANSL1-AS1
0.21226	0.823232	rs3811125	9	91424965	990	9.42e-13	8e-09	BMI	Subcutaneous-Adipose-eQTL	ENSG00000233081.1	ENSG00000233081	ENSG00000233081
0.6627	0.823129	rs513249	11	114161870	1170	2.57e-08	1.62e-45	BMI	Skeletal-Muscle-sQTL	11.114161765.114186952.clu	ENSG00000109906	ZBTB16
0.00281973	0.82298	rs12509234	4	119398279	477	3.89e-10	2.73e-23	BMI	Visceral-Adipose-sQTL	4.119543845.119550379.clu	ENSG00000245958	ENSG00000245958
0.23496	0.822787	rs56049603	3	49547810	311	5.12e-23	1.55e-10	WHR-adj-BMI	Skeletal-Muscle-sQTL	3.48927813.48961612.clu	ENSG00000177479	ARIH2
0.00324071	0.822763	rs3874943	17	46494702	1525	1.94e-16	1e-150	WHR-adj-BMI	Subcutaneous-Adipose-eQTL	ENSG00000264070.1	ENSG00000264070	DND1P1
0.0295573	0.822761	rs622082	11	68936491	1141	8.64e-11	4e-25	TG	Visceral-Adipose-sQTL	11.68929357.68929734.clu	ENSG00000132740	IGHMBP2
0.00470078	0.822734	rs1105881	15	41780332	1406	1.1e-16	3.36e-50	WHR-adj-BMI	Subcutaneous-Adipose-eQTL	ENSG00000243708.10	ENSG00000243708	PLA2G4B
0.00164339	0.82255	rs3874943	17	46494702	1525	1.94e-16	1e-150	WHR-adj-BMI	Subcutaneous-Adipose-eQTL	ENSG00000204650.14	ENSG00000204650	LINC02210
0.0719284	0.822549	rs895953	12	121811142	1263	4.01e-08	1.08e-10	TG	Skeletal-Muscle-eQTL	ENSG00000212694.8	ENSG00000212694	LINC01089
0.00657046	0.822465	rs7498665	16	28871920	1466	1.14e-66	2.89e-14	BMI	Visceral-Adipose-sQTL	16.28863945.28866012.clu	ENSG00000178188	SH2B1
0.0322142	0.822457	rs12468863	2	26717426	147	6.63e-20	1.61e-06	BMI	Visceral-Adipose-sQTL	2.26034735.26093591.clu	ENSG00000084733	RAB10
7.58e-06	0.822426	rs10097617	8	94949398	915	1.1e-15	2.52e-36	Type-2-Diabetes_Mahajan	Skeletal-Muscle-sQTL	8.94958179.94980855.clu	ENSG00000156170	NDUFAF6
0.00164872	0.822426	rs3874943	17	46494702	1525	1.94e-16	1.55e-08	WHR-adj-BMI	Visceral-Adipose-sQTL	17.46038686.46039702.clu	ENSG00000120071	KANSL1
0.0168938	0.822358	rs4932143	15	89828835	1432	5.51e-11	7.78e-32	Type-2-Diabetes_Xue	Visceral-Adipose-sQTL	15.89871546.89888521.clu	ENSG00000157823	AP3S2
0.000884245	0.822241	rs11869286	17	39657603	1521	7.3e-53	1.71e-11	HDL	Skeletal-Muscle-eQTL	ENSG00000141744.3	ENSG00000141744	PNMT
0.0045	0.82223	rs3874943	17	46494702	1525	1.94e-16	1e-150	WHR-adj-BMI	Visceral-Adipose-eQTL	ENSG00000262539.1	ENSG00000262539	ENSG00000262539
0.000816179	0.822228	rs10195252	2	164656581	231	1.26e-16	3.98e-07	FastInsu	Liver-sQTL	2.164680657.164692221.clu	ENSG00000082438	COBLL1
0.00873673	0.82218	rs11538	22	17738065	1703	1.09e-09	9.62e-17	BMI	Subcutaneous-Adipose-sQTL	22.17655832.17662899.clu	ENSG00000099968	BCL2L13
0.0137375	0.822088	rs1135999	16	15038105	1458	1.14e-25	8.18e-12	TG	Subcutaneous-Adipose-sQTL	16.14984658.14997753.clu	ENSG00000179889	PDXDC1
0.00152092	0.822006	rs3874943	17	46494702	1525	1.94e-16	1e-150	WHR-adj-BMI	Subcutaneous-Adipose-eQTL	ENSG00000214425.7	ENSG00000214425	LRRC37A4P
0.0383106	0.821978	rs79716074	2	277003	132	3.02e-13	3.87e-06	HDL	Visceral-Adipose-sQTL	2.275201.276980.clu	ENSG00000143727	ACP1
0.00160199	0.821975	rs3874943	17	46494702	1525	1.94e-16	3.43e-31	WHR-adj-BMI	Skeletal-Muscle-eQTL	ENSG00000185829.17	ENSG00000185829	ARL17A
0.2292	0.821772	rs560887	2	168906638	233	1e-150	7.76e-07	FastGlu	Pancreas-sQTL	2.168906779.168907568.clu	ENSG00000152254	G6PC2
0.0556894	0.821714	rs945211	1	31726197	20	5.03e-13	1.3e-07	BMI	Visceral-Adipose-sQTL	1.31727605.31728182.clu	ENSG00000121753	ADGRB2
0.569267	0.821486	rs6606686	12	110465575	1255	3.57e-19	9.76e-21	BMI	Skeletal-Muscle-eQTL	ENSG00000151164.18	ENSG00000151164	RAD9B
0.00164821	0.821426	rs3874943	17	46494702	1525	1.94e-16	4.2e-13	WHR-adj-BMI	Subcutaneous-Adipose-sQTL	17.45539963.45542764.clu	ENSG00000214425	LRRC37A4P
0.232392	0.82127	rs140201358	11	823586	1104	3.41e-16	7.39e-09	WHR-adj-BMI	Pancreas-sQTL	11.826266.828260.clu	ENSG00000177685	CRACR2B
0.0173861	0.820927	rs1549293	16	31130672	1467	4.27e-14	2.45e-10	TG	Liver-eQTL	ENSG00000232748.3	ENSG00000232748	ENSG00000232748
0.0240942	0.820923	rs262956	3	183768329	388	4.1e-12	2.39e-15	BMI	Skeletal-Muscle-sQTL	3.183790980.183797923.clu	ENSG00000163872	YEATS2
0.00906506	0.820854	rs2255248	3	15713342	287	5.02e-10	1.87e-09	BMI	Skeletal-Muscle-eQTL	ENSG00000224728.1	ENSG00000224728	IMPDH1P8
0	0.820747	rs11869286	17	39657603	1521	7.3e-53	1.08e-32	HDL	Subcutaneous-Adipose-sQTL	17.39676755.39684597.clu	ENSG00000161395	PGAP3
0.00200664	0.820684	rs3874943	17	46494702	1525	1.94e-16	1.48e-56	WHR-adj-BMI	Pancreas-eQTL	ENSG00000264070.1	ENSG00000264070	DND1P1
0.00160866	0.820681	rs3874943	17	46494702	1525	1.94e-16	1.63e-14	WHR-adj-BMI	Skeletal-Muscle-eQTL	ENSG00000264589.2	ENSG00000264589	MAPT-AS1
0	0.820453	rs5896	11	46723453	1131	2.63e-19	1.36e-29	TG	Subcutaneous-Adipose-sQTL	11.47259979.47261241.clu	ENSG00000025434	NR1H3
0.0033653	0.820384	rs3874943	17	46494702	1525	1.94e-16	1e-150	WHR-adj-BMI	Skeletal-Muscle-sQTL	17.46094701.46170855.clu	ENSG00000120071	KANSL1
0.00093858	0.820282	rs622082	11	68936491	1141	8.64e-11	2.07e-146	TG	Visceral-Adipose-eQTL	ENSG00000132740.8	ENSG00000132740	IGHMBP2
0.00199485	0.820246	rs3874943	17	46494702	1525	1.94e-16	1e-150	WHR-adj-BMI	Visceral-Adipose-eQTL	ENSG00000263503.1	ENSG00000263503	MAPK8IP1P2
0.00286719	0.820224	rs746463	11	110125219	1168	7.44e-15	7.53e-07	HDL	Subcutaneous-Adipose-eQTL	ENSG00000149289.10	ENSG00000149289	ZC3H12C
0	0.820203	rs74473238	3	49547808	311	1.96e-26	1e-150	HDL	Subcutaneous-Adipose-eQTL	ENSG00000004534.14	ENSG00000004534	RBM6
0.00413797	0.819985	rs4731702	7	130748625	828	1.76e-46	1.03e-14	HDL	Subcutaneous-Adipose-eQTL	ENSG00000266265.2	ENSG00000266265	KLF14
0.00165723	0.819944	rs3874943	17	46494702	1525	1.94e-16	6.64e-08	WHR-adj-BMI	Visceral-Adipose-sQTL	17.45639520.45645901.clu	ENSG00000204650	LINC02210
0.00157546	0.819899	rs3874943	17	46494702	1525	1.94e-16	1e-150	WHR-adj-BMI	Visceral-Adipose-eQTL	ENSG00000214425.7	ENSG00000214425	LRRC37A4P
0.00734247	0.81987	rs1182389	7	157246109	846	1.13e-08	1.01e-08	Type-2-Diabetes_Suzuki	Skeletal-Muscle-eQTL	ENSG00000009335.17	ENSG00000009335	UBE3C
0.0629756	0.819794	rs10747472	1	95810642	59	2.4e-17	9.16e-07	BMI	Subcutaneous-Adipose-sQTL	1.95782382.95807778.clu	ENSG00000228971	ENSG00000228971
0.00268445	0.81976	rs10097617	8	94949398	915	1.1e-15	1.6e-13	Type-2-Diabetes_Mahajan	Subcutaneous-Adipose-eQTL	ENSG00000156170.12	ENSG00000156170	NDUFAF6
0.00174669	0.819666	rs3800592	7	135164461	830	2.27e-08	1.9e-18	HDL	Skeletal-Muscle-eQTL	ENSG00000231794.5	ENSG00000231794	ENSG00000231794
0.102318	0.819618	rs1783541	11	65527328	1139	1.4e-14	1.45e-06	Type-2-Diabetes_Mahajan	Liver-sQTL	11.65539881.65540245.clu	ENSG00000168056	LTBP3
0.0139071	0.81939	rs17207196	7	75471799	796	1.58e-36	5.47e-14	BMI	Skeletal-Muscle-eQTL	ENSG00000127957.17	ENSG00000127957	PMS2P3
0.00900875	0.819253	rs10789118	1	62629021	39	5.34e-15	1.94e-21	HDL	Subcutaneous-Adipose-sQTL	1.62584878.62586507.clu	ENSG00000116641	DOCK7
0.00878055	0.819196	rs11713193	3	49886991	311	3.02e-48	2.11e-07	BMI	Visceral-Adipose-sQTL	3.49999513.50046716.clu	ENSG00000004534	RBM6
0.0221177	0.819153	rs4932143	15	89828835	1432	5.51e-11	5.6e-46	Type-2-Diabetes_Xue	Liver-eQTL	ENSG00000157823.16	ENSG00000157823	AP3S2
4e-06	0.818944	rs10097617	8	94949398	915	1.1e-15	8.06e-46	Type-2-Diabetes_Mahajan	Pancreas-sQTL	8.94975415.94980855.clu	ENSG00000156170	NDUFAF6
0.0248217	0.818906	rs4932265	15	89880061	1432	7.2e-20	8.63e-09	Type-2-Diabetes_Mahajan	Pancreas-sQTL	15.89877424.89878265.clu	ENSG00000157823	AP3S2
0.00979345	0.818872	rs400277	5	109340036	589	2.28e-08	9.64e-18	BMI	Subcutaneous-Adipose-eQTL	ENSG00000198961.9	ENSG00000198961	PJA2
0.0197176	0.818649	rs895953	12	121811142	1263	4.01e-08	1.44e-13	TG	Pancreas-eQTL	ENSG00000274292.1	ENSG00000274292	ENSG00000274292
0.00168512	0.81863	rs7235010	18	23144846	1559	5.65e-19	5.91e-49	WHR-adj-BMI	Subcutaneous-Adipose-sQTL	18.23136607.23188838.clu	ENSG00000134508	CABLES1
0.0015	0.818526	rs4660293	1	39562508	24	1.55e-65	2.33e-14	HDL	Pancreas-eQTL	ENSG00000228060.1	ENSG00000228060	ENSG00000228060
0	0.818506	rs5896	11	46723453	1131	2.63e-19	6.01e-23	TG	Skeletal-Muscle-sQTL	11.47237712.47237837.clu	ENSG00000134574	DDB2
0.00162602	0.818182	rs3874943	17	46494702	1525	1.94e-16	3.46e-12	WHR-adj-BMI	Visceral-Adipose-eQTL	ENSG00000261575.2	ENSG00000261575	ENSG00000261575
0.0186329	0.817771	rs2240466	7	73441939	795	1e-150	1.24e-16	TG	Skeletal-Muscle-sQTL	7.73459718.73462791.clu	ENSG00000009954	BAZ1B
0.0598766	0.817712	rs3825977	15	67188910	1422	8.07e-44	2.41e-15	BMI	Visceral-Adipose-eQTL	ENSG00000188779.10	ENSG00000188779	SKOR1
0.0019911	0.817518	rs3874943	17	46494702	1525	1.94e-16	1.29e-97	WHR-adj-BMI	Liver-eQTL	ENSG00000263503.1	ENSG00000263503	MAPK8IP1P2
0.00126863	0.817396	rs5896	11	46723453	1131	2.63e-19	1.45e-09	TG	Liver-sQTL	11.47237712.47237837.clu	ENSG00000134574	DDB2
0.190931	0.817355	rs8126001	20	64080106	1675	1.6e-16	4.64e-16	WHR-adj-BMI	Subcutaneous-Adipose-eQTL	ENSG00000171700.13	ENSG00000171700	RGS19
0.0237237	0.817289	rs262956	3	183768329	388	4.1e-12	5.27e-14	BMI	Skeletal-Muscle-sQTL	3.183790980.183793116.clu	ENSG00000163872	YEATS2
0	0.817288	rs5896	11	46723453	1131	2.63e-19	4.12e-24	TG	Visceral-Adipose-sQTL	11.47259979.47261241.clu	ENSG00000025434	NR1H3
0.000122413	0.817192	rs13240600	7	99466843	809	7.9e-16	6.85e-14	BMI	Subcutaneous-Adipose-sQTL	7.99374781.99377358.clu	ENSG00000130429	ARPC1B
0.002	0.816903	rs3874943	17	46494702	1525	1.94e-16	2.03e-125	WHR-adj-BMI	Liver-eQTL	ENSG00000262539.1	ENSG00000262539	ENSG00000262539
0.016362	0.81687	rs4889606	16	30999862	1467	2.9e-36	2.45e-10	BMI	Liver-eQTL	ENSG00000232748.3	ENSG00000232748	ENSG00000232748
0.00165582	0.816825	rs3874943	17	46494702	1525	1.94e-16	2.67e-72	WHR-adj-BMI	Liver-eQTL	ENSG00000264070.1	ENSG00000264070	DND1P1
0.0019998	0.816821	rs3874943	17	46494702	1525	1.94e-16	1e-150	WHR-adj-BMI	Visceral-Adipose-eQTL	ENSG00000214401.4	ENSG00000214401	KANSL1-AS1
0.0195	0.81671	rs11057401	12	123942759	1263	1.88e-27	2.4e-06	TG	Subcutaneous-Adipose-sQTL	12.123944354.123972529.clu	ENSG00000119242	CCDC92
0.0195	0.81671	rs11057401	12	123942759	1263	4.93e-45	2.4e-06	HDL	Subcutaneous-Adipose-sQTL	12.123944354.123972529.clu	ENSG00000119242	CCDC92
0.0609567	0.816582	rs849135	7	28156794	771	4.73e-11	4.09e-24	BMI	Pancreas-eQTL	ENSG00000153814.11	ENSG00000153814	JAZF1
5.24e-06	0.81641	rs10097617	8	94949398	915	1.1e-15	7.48e-46	Type-2-Diabetes_Mahajan	Pancreas-sQTL	8.94958179.94980855.clu	ENSG00000156170	NDUFAF6
0.00169982	0.816386	rs12509234	4	119398279	477	3.89e-10	1.56e-87	BMI	Skeletal-Muscle-eQTL	ENSG00000245958.6	ENSG00000245958	ENSG00000245958
0.00197745	0.815889	rs3874943	17	46494702	1525	1.94e-16	1e-150	WHR-adj-BMI	Subcutaneous-Adipose-eQTL	ENSG00000262539.1	ENSG00000262539	ENSG00000262539
0.00851943	0.81588	rs8075273	17	63651521	1535	4.67e-14	1.15e-10	BMI	Subcutaneous-Adipose-sQTL	17.63787270.63792412.clu	ENSG00000198231	DDX42
0.137963	0.815847	rs5471	16	72054562	1481	2.18e-11	1.4e-09	HDL	Liver-eQTL	ENSG00000257017.8	ENSG00000257017	HP
0.0211114	0.81582	rs895953	12	121811142	1263	4.01e-08	7.72e-16	TG	Pancreas-eQTL	ENSG00000212694.8	ENSG00000212694	LINC01089
0.000181798	0.815659	rs622082	11	68936491	1141	8.64e-11	2.88e-105	TG	Pancreas-eQTL	ENSG00000132740.8	ENSG00000132740	IGHMBP2
0.0023811	0.815578	rs12509234	4	119398279	477	3.89e-10	1.52e-80	BMI	Visceral-Adipose-eQTL	ENSG00000245958.6	ENSG00000245958	ENSG00000245958
0.0799592	0.81554	rs34020562	2	227685582	265	3.1e-09	3.05e-43	HDL	Visceral-Adipose-sQTL	2.227699564.227700913.clu	ENSG00000135917	SLC19A3
0.0773891	0.815436	rs34020562	2	227685582	265	3.1e-09	4.72e-11	HDL	Liver-sQTL	2.227699564.227700913.clu	ENSG00000135917	SLC19A3
0.00160034	0.815217	rs3874943	17	46494702	1525	1.94e-16	2.77e-13	WHR-adj-BMI	Skeletal-Muscle-sQTL	17.45978440.45982866.clu	ENSG00000186868	MAPT
0.00119768	0.815167	rs3874943	17	46494702	1525	1.94e-16	1e-150	WHR-adj-BMI	Visceral-Adipose-eQTL	ENSG00000204650.14	ENSG00000204650	LINC02210
0.00162864	0.815141	rs3874943	17	46494702	1525	1.94e-16	1.08e-17	WHR-adj-BMI	Skeletal-Muscle-sQTL	17.45974471.45978375.clu	ENSG00000186868	MAPT
0.0163485	0.815091	rs7022807	9	19067835	959	3.6e-10	1.25e-18	Type-2-Diabetes_Mahajan	Subcutaneous-Adipose-eQTL	ENSG00000155875.13	ENSG00000155875	SAXO1
0.0112767	0.815017	rs4911382	20	33965289	1657	1.69e-13	4.46e-10	BMI	Liver-eQTL	ENSG00000276073.1	ENSG00000276073	ENSG00000276073
0.00032245	0.814782	rs3874943	17	46494702	1525	1.94e-16	4.29e-149	WHR-adj-BMI	Visceral-Adipose-eQTL	ENSG00000238083.7	ENSG00000238083	LRRC37A2
0	0.814722	rs5896	11	46723453	1131	2.63e-19	5.86e-28	TG	Visceral-Adipose-sQTL	11.47237712.47237837.clu	ENSG00000134574	DDB2
0.0198874	0.81469	rs622082	11	68936491	1141	1.36e-13	8.63e-13	HDL	Skeletal-Muscle-sQTL	11.68898012.68900548.clu	ENSG00000197345	MRPL21
0.0173338	0.814681	rs4932143	15	89828835	1432	5.51e-11	3.56e-49	Type-2-Diabetes_Xue	Subcutaneous-Adipose-sQTL	15.89877424.89888521.clu	ENSG00000157823	AP3S2
0.0115775	0.814606	rs5896	11	46723453	1131	2.63e-19	3.23e-07	TG	Subcutaneous-Adipose-eQTL	ENSG00000134575.9	ENSG00000134575	ACP2
0.0145	0.814349	rs17198607	11	48006791	1132	4.87e-68	7.86e-12	HDL	Visceral-Adipose-sQTL	11.47536730.47552992.clu	ENSG00000149187	CELF1
0.00165028	0.814083	rs3874943	17	46494702	1525	1.94e-16	5.59e-47	WHR-adj-BMI	Liver-eQTL	ENSG00000262881.1	ENSG00000262881	ENSG00000262881
0.0149058	0.814021	rs17207196	7	75471799	796	1.58e-36	2.84e-28	BMI	Visceral-Adipose-eQTL	ENSG00000127957.17	ENSG00000127957	PMS2P3
0.0178806	0.814021	rs11435035	15	89850717	1432	4.68e-08	5.6e-46	Type-2-Diabetes_Suzuki	Liver-eQTL	ENSG00000157823.16	ENSG00000157823	AP3S2
0.0029919	0.813993	rs200576810	17	43014464	1523	1.05e-09	1.05e-13	TG	Skeletal-Muscle-eQTL	ENSG00000236383.8	ENSG00000236383	LINC00854
0.00230734	0.813812	rs12509234	4	119398279	477	3.89e-10	2.25e-72	BMI	Pancreas-eQTL	ENSG00000245958.6	ENSG00000245958	ENSG00000245958
0.00506489	0.813754	rs6062343	20	64064578	1675	1.18e-10	3.11e-25	HDL	Skeletal-Muscle-eQTL	ENSG00000125510.15	ENSG00000125510	OPRL1
0	0.813452	rs13240600	7	99466843	809	7.9e-16	6.94e-47	BMI	Visceral-Adipose-sQTL	7.99374781.99385702.clu	ENSG00000130429	ARPC1B
0.00120306	0.813417	rs174546	11	61802358	1137	8.23e-69	4.69e-09	HDL	Liver-eQTL	ENSG00000221968.8	ENSG00000221968	FADS3
0.00119961	0.813314	rs174546	11	61802358	1137	1e-150	4.69e-09	TG	Liver-eQTL	ENSG00000221968.8	ENSG00000221968	FADS3
0.00149311	0.813243	rs8126001	20	64080106	1675	1.6e-16	1.54e-76	WHR-adj-BMI	Skeletal-Muscle-eQTL	ENSG00000171700.13	ENSG00000171700	RGS19
0.024091	0.813048	rs895953	12	121811142	1263	4.01e-08	2.96e-10	TG	Visceral-Adipose-eQTL	ENSG00000274292.1	ENSG00000274292	ENSG00000274292
0.0160879	0.812928	rs4932143	15	89828835	1432	5.51e-11	2.36e-32	Type-2-Diabetes_Xue	Visceral-Adipose-sQTL	15.89877424.89888521.clu	ENSG00000157823	AP3S2
0.0119702	0.812906	rs6062343	20	64064578	1675	1.18e-10	1.78e-21	HDL	Subcutaneous-Adipose-eQTL	ENSG00000125510.15	ENSG00000125510	OPRL1
0.000268486	0.812878	rs13240600	7	99466843	809	7.9e-16	6.25e-21	BMI	Visceral-Adipose-sQTL	7.99374781.99377338.clu	ENSG00000130429	ARPC1B
0.00158339	0.812853	rs3874943	17	46494702	1525	1.94e-16	1.98e-16	WHR-adj-BMI	Skeletal-Muscle-sQTL	17.45971945.45974385.clu	ENSG00000186868	MAPT
0.0059	0.812787	rs6762477	3	50055776	311	3.13e-32	1.93e-07	HDL	Skeletal-Muscle-sQTL	3.49910884.49913220.clu	ENSG00000164077	MON1A
0.00167306	0.812777	rs3874943	17	46494702	1525	1.94e-16	2.53e-15	WHR-adj-BMI	Skeletal-Muscle-sQTL	17.45630158.45636283.clu	ENSG00000204650	LINC02210
0.0415712	0.812641	rs34905952	3	138385793	361	1.23e-15	1.83e-08	WHR-adj-BMI	Subcutaneous-Adipose-eQTL	ENSG00000158186.12	ENSG00000158186	MRAS
0.0021263	0.812578	rs3874943	17	46494702	1525	1.94e-16	1.56e-56	WHR-adj-BMI	Skeletal-Muscle-sQTL	17.45987095.45991460.clu	ENSG00000186868	MAPT
0.0556722	0.812437	rs730566	3	48445644	310	2.63e-24	1.58e-11	WHR-adj-BMI	Skeletal-Muscle-sQTL	3.48934951.48945136.clu	ENSG00000177479	ARIH2
0.0166687	0.812411	rs4932143	15	89828835	1432	5.51e-11	8.5e-100	Type-2-Diabetes_Xue	Pancreas-eQTL	ENSG00000157823.16	ENSG00000157823	AP3S2
0.0198441	0.812409	rs4932143	15	89828835	1432	5.51e-11	4.31e-08	Type-2-Diabetes_Xue	Visceral-Adipose-eQTL	ENSG00000259677.1	ENSG00000259677	ENSG00000259677
0.00208465	0.812345	rs3874943	17	46494702	1525	1.94e-16	3.39e-30	WHR-adj-BMI	Skeletal-Muscle-sQTL	17.45987095.45989878.clu	ENSG00000186868	MAPT
0.00214893	0.812214	rs12509234	4	119398279	477	3.89e-10	1.13e-14	BMI	Skeletal-Muscle-eQTL	ENSG00000164096.12	ENSG00000164096	C4orf3
0.00159998	0.812181	rs3874943	17	46494702	1525	1.94e-16	4.83e-19	WHR-adj-BMI	Skeletal-Muscle-sQTL	17.45987095.45989979.clu	ENSG00000186868	MAPT
0.00259453	0.812115	rs3874943	17	46494702	1525	1.94e-16	1e-150	WHR-adj-BMI	Skeletal-Muscle-sQTL	17.45991586.45996399.clu	ENSG00000186868	MAPT
0.0382822	0.812042	rs4932265	15	89880061	1432	7.2e-20	4.83e-24	Type-2-Diabetes_Mahajan	Pancreas-sQTL	15.89871546.89888521.clu	ENSG00000157823	AP3S2
8.08e-05	0.812028	rs17207196	7	75471799	796	1.58e-36	1.31e-39	BMI	Liver-sQTL	7.75426453.75437515.clu	ENSG00000272391	POM121C
0.0071052	0.812013	rs8075273	17	63651521	1535	4.67e-14	1.62e-07	BMI	Visceral-Adipose-sQTL	17.63704908.63706635.clu	ENSG00000266173	STRADA
0.00699944	0.811935	rs12748152	1	26811902	18	2.85e-29	1.35e-09	HDL	Visceral-Adipose-eQTL	ENSG00000060642.10	ENSG00000060642	PIGV
0.0894776	0.811822	rs17207196	7	75471799	796	1.58e-36	8.35e-29	BMI	Visceral-Adipose-eQTL	ENSG00000170092.14	ENSG00000170092	SPDYE5
0.00013783	0.811812	rs17207196	7	75471799	796	1.58e-36	1e-150	BMI	Visceral-Adipose-sQTL	7.75425708.75426362.clu	ENSG00000272391	POM121C
0	0.811708	rs5896	11	46723453	1131	2.63e-19	1.29e-23	TG	Subcutaneous-Adipose-sQTL	11.47237712.47237837.clu	ENSG00000134574	DDB2
0.014107	0.811697	rs1425486	4	156762533	501	2.91e-11	3.17e-08	WHR-adj-BMI	Subcutaneous-Adipose-eQTL	ENSG00000145431.10	ENSG00000145431	PDGFC
0.0226074	0.811632	rs4932265	15	89880061	1432	7.2e-20	2.21e-09	Type-2-Diabetes_Mahajan	Liver-sQTL	15.89871546.89877306.clu	ENSG00000157823	AP3S2
0.00024192	0.811419	rs17207196	7	75471799	796	1.58e-36	1e-150	BMI	Visceral-Adipose-sQTL	7.75426453.75437515.clu	ENSG00000272391	POM121C
0.0016271	0.811366	rs3874943	17	46494702	1525	1.94e-16	2.06e-24	WHR-adj-BMI	Visceral-Adipose-sQTL	17.45630158.45636283.clu	ENSG00000204650	LINC02210
0.0258832	0.811246	rs1159974	6	125769131	719	7.75e-11	4.36e-06	BMI	Skeletal-Muscle-sQTL	6.125745065.125745585.clu	ENSG00000237742	ENSG00000237742
0.032279	0.811164	rs2274319	1	156481081	77	5.34e-10	2.58e-66	WHR-adj-BMI	Skeletal-Muscle-sQTL	1.156480971.156482437.clu	ENSG00000116604	MEF2D
0.08893	0.811147	rs262956	3	183768329	388	4.1e-12	4.89e-12	BMI	Visceral-Adipose-sQTL	3.183790980.183793116.clu	ENSG00000163872	YEATS2
0.00211793	0.811011	rs12509234	4	119398279	477	3.89e-10	6.07e-10	BMI	Subcutaneous-Adipose-sQTL	4.119235411.119239218.clu	ENSG00000145390	USP53
0.00035	0.81101	rs17207196	7	75471799	796	1.58e-36	1.98e-101	BMI	Pancreas-sQTL	7.75425708.75426362.clu	ENSG00000272391	POM121C
0.00035	0.81101	rs17207196	7	75471799	796	1.58e-36	1.12e-95	BMI	Pancreas-sQTL	7.75426453.75437515.clu	ENSG00000272391	POM121C
0.0196257	0.810911	rs4932143	15	89828835	1432	5.51e-11	8.63e-09	Type-2-Diabetes_Xue	Pancreas-sQTL	15.89877424.89878265.clu	ENSG00000157823	AP3S2
0.00100319	0.810867	rs3874943	17	46494702	1525	1.94e-16	7.54e-51	WHR-adj-BMI	Pancreas-eQTL	ENSG00000238083.7	ENSG00000238083	LRRC37A2
0.00826578	0.81086	rs13240600	7	99466843	809	7.9e-16	9.44e-10	BMI	Pancreas-sQTL	7.99374781.99385702.clu	ENSG00000130429	ARPC1B
0.00164628	0.810768	rs3874943	17	46494702	1525	1.94e-16	1.04e-17	WHR-adj-BMI	Skeletal-Muscle-sQTL	17.45990075.45991460.clu	ENSG00000186868	MAPT
0.0627816	0.810761	rs72889643	11	26214745	1121	8.94e-09	9.3e-15	WHR-adj-BMI	Subcutaneous-Adipose-eQTL	ENSG00000255243.1	ENSG00000255243	ENSG00000255243
0.0160871	0.810754	rs11435035	15	89850717	1432	4.68e-08	7.78e-32	Type-2-Diabetes_Suzuki	Visceral-Adipose-sQTL	15.89871546.89888521.clu	ENSG00000157823	AP3S2
0.0004445	0.810652	rs17207196	7	75471799	796	1.58e-36	2.15e-48	BMI	Liver-sQTL	7.75425708.75426362.clu	ENSG00000272391	POM121C
0.00122722	0.810636	rs784944	4	52061063	438	7.52e-12	1.09e-12	BMI	Visceral-Adipose-sQTL	4.51843267.51863437.clu	ENSG00000109184	DCUN1D4
0.00808311	0.810598	rs3173615	7	12229791	761	1.81e-09	1.21e-08	HDL	Pancreas-eQTL	ENSG00000106460.18	ENSG00000106460	TMEM106B
0	0.810587	rs13240600	7	99466843	809	7.9e-16	8.48e-58	BMI	Subcutaneous-Adipose-sQTL	7.99374781.99385702.clu	ENSG00000130429	ARPC1B
0.0256268	0.810279	rs7120118	11	47264739	1132	4.2e-97	1.9e-08	HDL	Pancreas-eQTL	ENSG00000134575.9	ENSG00000134575	ACP2
0.0340239	0.810236	rs2274319	1	156481081	77	5.34e-10	8.65e-64	WHR-adj-BMI	Skeletal-Muscle-sQTL	1.156480777.156482437.clu	ENSG00000116604	MEF2D
0.0170011	0.810187	rs1493694	1	119984359	73	2.1e-16	3.18e-12	Type-2-Diabetes_Mahajan	Liver-eQTL	ENSG00000134250.19	ENSG00000134250	NOTCH2
0.232459	0.810048	rs140201358	11	823586	1104	3.41e-16	1.95e-09	WHR-adj-BMI	Subcutaneous-Adipose-sQTL	11.818958.819574.clu	ENSG00000177666	PNPLA2
0.00689609	0.810041	rs79716074	2	277003	132	3.02e-13	1.9e-21	HDL	Pancreas-sQTL	2.253115.264084.clu	ENSG00000035115	SH3YL1
0.000230215	0.809975	rs3874943	17	46494702	1525	1.94e-16	1e-150	WHR-adj-BMI	Subcutaneous-Adipose-eQTL	ENSG00000238083.7	ENSG00000238083	LRRC37A2
0.093796	0.809891	rs11038977	11	46712834	1131	6.4e-56	7.79e-16	HDL	Subcutaneous-Adipose-sQTL	11.47259259.47259791.clu	ENSG00000025434	NR1H3
0.0007	0.809686	rs17207196	7	75471799	796	1.58e-36	1e-150	BMI	Skeletal-Muscle-sQTL	7.75426453.75437515.clu	ENSG00000272391	POM121C
0.0007	0.809686	rs17207196	7	75471799	796	1.58e-36	1e-150	BMI	Skeletal-Muscle-sQTL	7.75425708.75426362.clu	ENSG00000272391	POM121C
0.00836055	0.809396	rs11538	22	17738065	1703	1.09e-09	1.29e-08	BMI	Subcutaneous-Adipose-sQTL	22.17655832.17683214.clu	ENSG00000099968	BCL2L13
0.0399071	0.809351	rs10852123	15	89885662	1432	8.38e-13	4.83e-24	Type-2-Diabetes_Spracklen	Pancreas-sQTL	15.89871546.89888521.clu	ENSG00000157823	AP3S2
0.00312992	0.80908	rs1105881	15	41780332	1406	1.1e-16	5.91e-11	WHR-adj-BMI	Pancreas-eQTL	ENSG00000243708.10	ENSG00000243708	PLA2G4B
0.00162964	0.809061	rs3874943	17	46494702	1525	1.94e-16	8.35e-38	WHR-adj-BMI	Visceral-Adipose-sQTL	17.45510293.45513185.clu	ENSG00000214425	LRRC37A4P
0.030245	0.80905	rs10852123	15	89885662	1432	8.38e-13	2.21e-09	Type-2-Diabetes_Spracklen	Liver-sQTL	15.89871546.89877306.clu	ENSG00000157823	AP3S2
0.0319054	0.808917	rs262956	3	183768329	388	4.1e-12	6.11e-18	BMI	Subcutaneous-Adipose-sQTL	3.183790980.183793116.clu	ENSG00000163872	YEATS2
0.00149676	0.808318	rs7242873	18	49358655	1574	2.55e-14	2.25e-10	WHR-adj-BMI	Visceral-Adipose-sQTL	18.49391645.49393645.clu	ENSG00000141627	DYM
0.00323031	0.808305	rs200576810	17	43014464	1523	1.05e-09	2.63e-06	TG	Skeletal-Muscle-eQTL	ENSG00000108830.9	ENSG00000108830	RND2
0.0153216	0.80811	rs11435035	15	89850717	1432	4.68e-08	2.36e-32	Type-2-Diabetes_Suzuki	Visceral-Adipose-sQTL	15.89877424.89888521.clu	ENSG00000157823	AP3S2
0.0331433	0.807971	rs262956	3	183768329	388	4.1e-12	1.28e-17	BMI	Subcutaneous-Adipose-sQTL	3.183790980.183797923.clu	ENSG00000163872	YEATS2
0.01093	0.807916	rs895953	12	121811142	1263	4.01e-08	2.17e-28	TG	Skeletal-Muscle-eQTL	ENSG00000272849.1	ENSG00000272849	ENSG00000272849
0.0168903	0.807505	rs4932143	15	89828835	1432	5.51e-11	1e-150	Type-2-Diabetes_Xue	Visceral-Adipose-eQTL	ENSG00000157823.16	ENSG00000157823	AP3S2
0.00164898	0.807452	rs3874943	17	46494702	1525	1.94e-16	1.86e-06	WHR-adj-BMI	Skeletal-Muscle-sQTL	17.46039215.46039702.clu	ENSG00000120071	KANSL1
0.000155883	0.807384	rs784944	4	52061063	438	7.52e-12	6.03e-77	BMI	Visceral-Adipose-sQTL	4.51848367.51863437.clu	ENSG00000109184	DCUN1D4
0.0155185	0.807344	rs4932143	15	89828835	1432	5.51e-11	6.23e-32	Type-2-Diabetes_Xue	Visceral-Adipose-sQTL	15.89871546.89877306.clu	ENSG00000157823	AP3S2
0.00171506	0.807298	rs3874943	17	46494702	1525	1.94e-16	5.66e-20	WHR-adj-BMI	Subcutaneous-Adipose-eQTL	ENSG00000120088.14	ENSG00000120088	CRHR1
0.0120512	0.807295	rs3732083	2	206176329	253	1.74e-10	1.12e-06	WHR-adj-BMI	Skeletal-Muscle-eQTL	ENSG00000114942.13	ENSG00000114942	EEF1B2
0.00200477	0.807201	rs12509234	4	119398279	477	3.89e-10	2.43e-09	BMI	Liver-eQTL	ENSG00000249244.1	ENSG00000249244	ENSG00000249244
0.00935279	0.807037	rs10937721	4	6305036	407	1.6e-40	9.89e-24	Type-2-Diabetes_Mahajan	Subcutaneous-Adipose-sQTL	4.6291997.6295041.clu	ENSG00000109501	WFS1
0.0341621	0.806963	rs2293413	12	55703032	1223	4.98e-09	5.99e-18	WHR-adj-BMI	Skeletal-Muscle-eQTL	ENSG00000135424.15	ENSG00000135424	ITGA7
0.0022213	0.806791	rs12509234	4	119398279	477	3.89e-10	1.24e-07	BMI	Liver-sQTL	4.119512970.119528740.clu	ENSG00000245958	ENSG00000245958
0.0162595	0.806758	rs11435035	15	89850717	1432	4.68e-08	3.56e-49	Type-2-Diabetes_Suzuki	Subcutaneous-Adipose-sQTL	15.89877424.89888521.clu	ENSG00000157823	AP3S2
0.0185	0.806656	rs11057401	12	123942759	1263	1.88e-27	8.41e-10	TG	Skeletal-Muscle-sQTL	12.123944364.123956284.clu	ENSG00000119242	CCDC92
0.0185	0.806656	rs11057401	12	123942759	1263	4.93e-45	8.41e-10	HDL	Skeletal-Muscle-sQTL	12.123944364.123956284.clu	ENSG00000119242	CCDC92
0.00114269	0.806511	rs784944	4	52061063	438	7.52e-12	1.45e-08	BMI	Pancreas-sQTL	4.51843267.51863437.clu	ENSG00000109184	DCUN1D4
0.0700784	0.806487	rs9901673	17	7580783	1505	2.22e-09	2.47e-09	HDL	Subcutaneous-Adipose-sQTL	17.7582160.7582900.clu	ENSG00000233223	ENSG00000233223
0.529828	0.806473	rs2726036	16	28335819	1466	3.69e-64	1.91e-39	BMI	Skeletal-Muscle-eQTL	ENSG00000260442.5	ENSG00000260442	ATP2A1-AS1
0.0316979	0.806443	rs635634	9	133279427	1013	8e-10	6.89e-20	Type-2-Diabetes_Mahajan	Visceral-Adipose-sQTL	9.133257542.133258097.clu	ENSG00000175164	ABO
0.5305	0.806437	rs2726036	16	28335819	1466	3.69e-64	7.46e-37	BMI	Subcutaneous-Adipose-eQTL	ENSG00000178952.10	ENSG00000178952	TUFM
0.5305	0.806437	rs2726036	16	28335819	1466	3.69e-64	1.98e-35	BMI	Pancreas-eQTL	ENSG00000178952.10	ENSG00000178952	TUFM
0.00106308	0.806435	rs5896	11	46723453	1131	2.63e-19	1.7e-08	TG	Subcutaneous-Adipose-sQTL	11.47235412.47237619.clu	ENSG00000134574	DDB2
0.00160611	0.806109	rs3874943	17	46494702	1525	1.94e-16	4.23e-14	WHR-adj-BMI	Subcutaneous-Adipose-sQTL	17.45630158.45636283.clu	ENSG00000204650	LINC02210
0.01629	0.805788	rs11435035	15	89850717	1432	4.68e-08	8.5e-100	Type-2-Diabetes_Suzuki	Pancreas-eQTL	ENSG00000157823.16	ENSG00000157823	AP3S2
0.001572	0.805777	rs3874943	17	46494702	1525	1.94e-16	4.63e-06	WHR-adj-BMI	Visceral-Adipose-sQTL	17.46172232.46192419.clu	ENSG00000120071	KANSL1
0.031495	0.804836	rs2749024	6	52765789	675	1.13e-09	2.25e-23	TG	Liver-eQTL	ENSG00000244067.2	ENSG00000244067	GSTA2
0.00516083	0.80479	rs531358	1	93210454	57	6.41e-25	5.11e-07	HDL	Pancreas-eQTL	ENSG00000117500.12	ENSG00000117500	TMED5
0.01623	0.804533	rs11435035	15	89850717	1432	4.68e-08	6.23e-32	Type-2-Diabetes_Suzuki	Visceral-Adipose-sQTL	15.89871546.89877306.clu	ENSG00000157823	AP3S2
0.0142563	0.80448	rs4932143	15	89828835	1432	5.51e-11	4.99e-53	Type-2-Diabetes_Xue	Subcutaneous-Adipose-sQTL	15.89871546.89877306.clu	ENSG00000157823	AP3S2
0.0142512	0.804476	rs4932143	15	89828835	1432	5.51e-11	8.38e-60	Type-2-Diabetes_Xue	Subcutaneous-Adipose-sQTL	15.89871546.89888521.clu	ENSG00000157823	AP3S2
0.0142506	0.804476	rs4932143	15	89828835	1432	5.51e-11	1e-150	Type-2-Diabetes_Xue	Subcutaneous-Adipose-eQTL	ENSG00000157823.16	ENSG00000157823	AP3S2
0.00271413	0.804391	rs12509234	4	119398279	477	3.89e-10	1e-07	BMI	Subcutaneous-Adipose-sQTL	4.119494523.119497811.clu	ENSG00000245958	ENSG00000245958
0.00152334	0.80424	rs3874943	17	46494702	1525	1.94e-16	1.82e-06	WHR-adj-BMI	Visceral-Adipose-sQTL	17.45978440.45982866.clu	ENSG00000186868	MAPT
0.0144041	0.80401	rs11435035	15	89850717	1432	4.68e-08	1e-150	Type-2-Diabetes_Suzuki	Visceral-Adipose-eQTL	ENSG00000157823.16	ENSG00000157823	AP3S2
0.0145195	0.803994	rs4932143	15	89828835	1432	5.51e-11	1.17e-21	Type-2-Diabetes_Xue	Pancreas-sQTL	15.89877424.89888521.clu	ENSG00000157823	AP3S2
0.00189085	0.803585	rs3874943	17	46494702	1525	1.94e-16	2.88e-140	WHR-adj-BMI	Visceral-Adipose-eQTL	ENSG00000262500.1	ENSG00000262500	MAPK8IP1P1
0.0272029	0.803531	rs5896	11	46723453	1131	2.63e-19	7.79e-16	TG	Subcutaneous-Adipose-sQTL	11.47259259.47259791.clu	ENSG00000025434	NR1H3
0.00165812	0.803487	rs3874943	17	46494702	1525	1.94e-16	3.09e-06	WHR-adj-BMI	Liver-eQTL	ENSG00000204650.14	ENSG00000204650	LINC02210
0.00727955	0.803085	rs7828497	8	88327492	912	1.31e-14	1.44e-20	WHR-adj-BMI	Visceral-Adipose-eQTL	ENSG00000156103.15	ENSG00000156103	MMP16
0.033772	0.803024	rs10850838	12	109841007	1254	8.55e-16	2.7e-08	BMI	Skeletal-Muscle-sQTL	12.110436204.110436557.clu	ENSG00000111229	ARPC3
0.0308837	0.802869	rs174546	11	61802358	1137	8.23e-69	2.89e-06	HDL	Visceral-Adipose-eQTL	ENSG00000149485.18	ENSG00000149485	FADS1
0.0309364	0.802789	rs174546	11	61802358	1137	1e-150	2.89e-06	TG	Visceral-Adipose-eQTL	ENSG00000149485.18	ENSG00000149485	FADS1
0.0417032	0.802773	rs895953	12	121811142	1263	4.01e-08	1.44e-09	TG	Visceral-Adipose-eQTL	ENSG00000139725.7	ENSG00000139725	RHOF
0.00755228	0.802708	rs8075273	17	63651521	1535	4.67e-14	2.63e-07	BMI	Skeletal-Muscle-sQTL	17.63787270.63792412.clu	ENSG00000198231	DDX42
0.0083737	0.802639	rs10212473	3	33831492	301	5.7e-09	6.65e-10	WHR-adj-BMI	Visceral-Adipose-eQTL	ENSG00000170248.13	ENSG00000170248	PDCD6IP
0.00249621	0.802638	rs8126001	20	64080106	1675	1.6e-16	1.78e-21	WHR-adj-BMI	Subcutaneous-Adipose-eQTL	ENSG00000125510.15	ENSG00000125510	OPRL1
0.0208477	0.802383	rs4932265	15	89880061	1432	7.2e-20	1.13e-19	Type-2-Diabetes_Mahajan	Pancreas-sQTL	15.89871546.89877306.clu	ENSG00000157823	AP3S2
0.00159505	0.802303	rs3874943	17	46494702	1525	1.94e-16	5.72e-12	WHR-adj-BMI	Liver-eQTL	ENSG00000279685.2	ENSG00000279685	MAPT-IT1
0.00228086	0.802259	rs13240600	7	99466843	809	7.9e-16	1.3e-15	BMI	Subcutaneous-Adipose-sQTL	7.99374781.99377338.clu	ENSG00000130429	ARPC1B
0.0109911	0.802126	rs2277862	20	35564866	1658	8.62e-11	1.13e-06	TG	Subcutaneous-Adipose-sQTL	20.35554386.35555044.clu	ENSG00000125991	ERGIC3
0.0734022	0.801976	rs223058	11	32104309	1124	3.29e-10	3.76e-25	BMI	Visceral-Adipose-sQTL	11.32100608.32103004.clu	ENSG00000049449	RCN1
0.00600968	0.801943	rs970548	10	45517829	1049	7.24e-27	7.83e-16	HDL	Visceral-Adipose-eQTL	ENSG00000172661.17	ENSG00000172661	WASHC2C
0.0129982	0.80185	rs11038977	11	46712834	1131	6.4e-56	4.09e-09	HDL	Liver-sQTL	11.47258129.47259791.clu	ENSG00000025434	NR1H3
0.0169802	0.801724	rs11435035	15	89850717	1432	4.68e-08	8.63e-09	Type-2-Diabetes_Suzuki	Pancreas-sQTL	15.89877424.89878265.clu	ENSG00000157823	AP3S2
0.00210942	0.80164	rs7242873	18	49358655	1574	2.55e-14	4.04e-07	WHR-adj-BMI	Visceral-Adipose-sQTL	18.49393742.49430255.clu	ENSG00000141627	DYM
0.00102647	0.801599	rs5896	11	46723453	1131	2.63e-19	4.7e-11	TG	Skeletal-Muscle-eQTL	ENSG00000134575.9	ENSG00000134575	ACP2
0.0155894	0.801567	rs11435035	15	89850717	1432	4.68e-08	8.38e-60	Type-2-Diabetes_Suzuki	Subcutaneous-Adipose-sQTL	15.89871546.89888521.clu	ENSG00000157823	AP3S2
0.0155892	0.801566	rs11435035	15	89850717	1432	4.68e-08	1e-150	Type-2-Diabetes_Suzuki	Subcutaneous-Adipose-eQTL	ENSG00000157823.16	ENSG00000157823	AP3S2
0.0155868	0.801486	rs11435035	15	89850717	1432	4.68e-08	4.99e-53	Type-2-Diabetes_Suzuki	Subcutaneous-Adipose-sQTL	15.89871546.89877306.clu	ENSG00000157823	AP3S2
0.00245334	0.801474	rs2984618	1	47224766	29	3.8e-24	1.72e-13	BMI	Subcutaneous-Adipose-sQTL	1.47228522.47229196.clu	ENSG00000162367	TAL1
0.10668	0.801426	rs2854152	17	63908667	1535	3.94e-12	2.68e-08	WHR-adj-BMI	Subcutaneous-Adipose-sQTL	17.63930385.63931335.clu	ENSG00000007312	CD79B
0.0222134	0.801013	rs10852123	15	89885662	1432	8.38e-13	8.76e-11	Type-2-Diabetes_Spracklen	Subcutaneous-Adipose-sQTL	15.89877424.89878265.clu	ENSG00000157823	AP3S2
0.0155862	0.800995	rs11435035	15	89850717	1432	4.68e-08	1.17e-21	Type-2-Diabetes_Suzuki	Pancreas-sQTL	15.89877424.89888521.clu	ENSG00000157823	AP3S2
0.0374789	0.800874	rs2274319	1	156481081	77	5.34e-10	2.29e-46	WHR-adj-BMI	Skeletal-Muscle-sQTL	1.156479796.156480834.clu	ENSG00000116604	MEF2D
0.0101407	0.800812	rs746011	8	22600291	872	1.79e-10	2.7e-41	TG	Subcutaneous-Adipose-sQTL	8.22624363.22629964.clu	ENSG00000147439	BIN3
0.032436	0.800648	rs9901673	17	7580783	1505	2.22e-09	2.27e-21	HDL	Visceral-Adipose-sQTL	17.7582531.7583918.clu	ENSG00000233223	ENSG00000233223
0.0141	0.80045	rs10937721	4	6305036	407	1.6e-40	9.79e-09	Type-2-Diabetes_Mahajan	Liver-sQTL	4.6291997.6295041.clu	ENSG00000109501	WFS1
0.462741	0.800291	rs11715915	3	49417897	311	4.9e-08	7.76e-07	FastGlu	Visceral-Adipose-eQTL	ENSG00000164062.12	ENSG00000164062	APEH
0.0121998	0.799956	rs400277	5	109340036	589	2.28e-08	2.65e-11	BMI	Pancreas-eQTL	ENSG00000198961.9	ENSG00000198961	PJA2
0.00729463	0.799688	rs17207196	7	75471799	796	1.58e-36	2.25e-26	BMI	Pancreas-eQTL	ENSG00000272391.5	ENSG00000272391	POM121C
0.00169525	0.799143	rs13240600	7	99466843	809	7.9e-16	3.3e-23	BMI	Subcutaneous-Adipose-sQTL	7.99377455.99385702.clu	ENSG00000130429	ARPC1B
0.655926	0.799117	rs41276485	3	62319398	317	4.51e-07	3.04e-08	M-I	Pancreas-eQTL	ENSG00000114405.10	ENSG00000114405	C3orf14
0.00861243	0.799079	rs768023	6	108554799	708	1.13e-22	1.02e-08	BMI	Skeletal-Muscle-eQTL	ENSG00000203801.8	ENSG00000203801	LINC00222
0.798277	0.79902	rs144926207	9	137185327	1017	1.6e-09	3.74e-11	WHR-adj-BMI	Skeletal-Muscle-sQTL	9.137185087.137185177.clu	ENSG00000176248	ANAPC2
0.0175105	0.79901	rs768023	6	108554799	708	1.13e-22	1.59e-08	BMI	Skeletal-Muscle-eQTL	ENSG00000219565.2	ENSG00000219565	ZNF259P1
0.0226643	0.798941	rs4932265	15	89880061	1432	7.2e-20	8.76e-11	Type-2-Diabetes_Mahajan	Subcutaneous-Adipose-sQTL	15.89877424.89878265.clu	ENSG00000157823	AP3S2
0.0186343	0.79894	rs895953	12	121811142	1263	4.01e-08	2.52e-09	TG	Skeletal-Muscle-eQTL	ENSG00000274292.1	ENSG00000274292	ENSG00000274292
0.0293268	0.798461	rs174546	11	61802358	1137	8.23e-69	8.81e-11	HDL	Subcutaneous-Adipose-sQTL	11.61828597.61837778.clu	ENSG00000134824	FADS2
0.0293627	0.798443	rs174546	11	61802358	1137	1e-150	8.81e-11	TG	Subcutaneous-Adipose-sQTL	11.61828597.61837778.clu	ENSG00000134824	FADS2
0.0125017	0.798336	rs9316439	13	49321508	1293	2.69e-11	4.16e-09	WHR-adj-BMI	Skeletal-Muscle-sQTL	13.49268059.49274291.clu	ENSG00000102543	CDADC1
0.000817116	0.798335	rs622082	11	68936491	1141	1.36e-13	2.46e-17	HDL	Pancreas-sQTL	11.68929357.68933299.clu	ENSG00000132740	IGHMBP2
0.00201275	0.798095	rs3874943	17	46494702	1525	1.94e-16	4.99e-34	WHR-adj-BMI	Liver-eQTL	ENSG00000238083.7	ENSG00000238083	LRRC37A2
0.0118498	0.798006	rs9316439	13	49321508	1293	2.69e-11	5.18e-23	WHR-adj-BMI	Skeletal-Muscle-eQTL	ENSG00000102543.14	ENSG00000102543	CDADC1
0.00160761	0.797977	rs784944	4	52061063	438	7.52e-12	1.13e-20	BMI	Subcutaneous-Adipose-sQTL	4.51843267.51863437.clu	ENSG00000109184	DCUN1D4
0.0433768	0.797975	rs11070332	15	41517007	1406	1.3e-13	8.76e-15	Type-2-Diabetes_Mahajan	Pancreas-eQTL	ENSG00000103932.11	ENSG00000103932	RPAP1
0.359138	0.797962	rs11715915	3	49417897	311	4.9e-08	4.17e-06	FastGlu	Skeletal-Muscle-eQTL	ENSG00000233276.3	ENSG00000233276	GPX1
0.0108043	0.797649	rs622082	11	68936491	1141	1.36e-13	1.8e-09	HDL	Skeletal-Muscle-sQTL	11.68929357.68933299.clu	ENSG00000132740	IGHMBP2
0.00973229	0.797483	rs11538	22	17738065	1703	1.09e-09	2.61e-17	BMI	Skeletal-Muscle-sQTL	22.17655832.17683214.clu	ENSG00000099968	BCL2L13
0.017498	0.797365	rs1075901	17	16040596	1512	4.43e-13	1.76e-09	BMI	Visceral-Adipose-sQTL	17.16171995.16186554.clu	ENSG00000141027	NCOR1
0.00999286	0.79735	rs10937721	4	6305036	407	1.6e-40	8.88e-18	Type-2-Diabetes_Mahajan	Visceral-Adipose-sQTL	4.6291997.6295041.clu	ENSG00000109501	WFS1
0.0472957	0.797314	rs1132274	20	17615510	1650	2.32e-09	2.35e-06	HDL	Skeletal-Muscle-sQTL	20.17592063.17600738.clu	ENSG00000125868	DSTN
0.004	0.797286	rs11057401	12	123942759	1263	4.93e-45	2.52e-33	HDL	Visceral-Adipose-eQTL	ENSG00000119242.8	ENSG00000119242	CCDC92
0.004	0.797286	rs11057401	12	123942759	1263	1.88e-27	2.52e-33	TG	Visceral-Adipose-eQTL	ENSG00000119242.8	ENSG00000119242	CCDC92
0.0151232	0.797086	rs10937721	4	6305036	407	1.6e-40	2.41e-06	Type-2-Diabetes_Mahajan	Subcutaneous-Adipose-sQTL	4.6295189.6300657.clu	ENSG00000109501	WFS1
0.015072	0.797015	rs8126001	20	64080106	1675	1.6e-16	2.7e-11	WHR-adj-BMI	Liver-eQTL	ENSG00000171700.13	ENSG00000171700	RGS19
0.00173802	0.797006	rs10793310	11	78387968	1146	3.29e-11	6.46e-19	TG	Skeletal-Muscle-eQTL	ENSG00000033327.12	ENSG00000033327	GAB2
0.0922407	0.79685	rs113827003	16	68996789	1480	3.59e-12	1.39e-48	BMI	Skeletal-Muscle-eQTL	ENSG00000141076.17	ENSG00000141076	UTP4
0.00153851	0.796777	rs3874943	17	46494702	1525	1.94e-16	1.04e-21	WHR-adj-BMI	Skeletal-Muscle-sQTL	17.46487140.46511511.clu	ENSG00000238083	LRRC37A2
0.0129982	0.796469	rs4932265	15	89880061	1432	7.2e-20	1.6e-15	Type-2-Diabetes_Mahajan	Skeletal-Muscle-eQTL	ENSG00000157823.16	ENSG00000157823	AP3S2
1.18e-06	0.796275	rs13240600	7	99466843	809	7.9e-16	1.1e-15	BMI	Subcutaneous-Adipose-sQTL	7.99377439.99385702.clu	ENSG00000130429	ARPC1B
0.00442247	0.796194	rs223058	11	32104309	1124	3.29e-10	1.81e-30	BMI	Subcutaneous-Adipose-sQTL	11.32100608.32103004.clu	ENSG00000049449	RCN1
0.000306378	0.796156	rs622082	11	68936491	1141	1.36e-13	1.29e-18	HDL	Subcutaneous-Adipose-sQTL	11.68898012.68900548.clu	ENSG00000197345	MRPL21
0.0217154	0.795863	rs75990271	7	102696532	811	3.22e-11	2.12e-19	Type-2-Diabetes_Spracklen	Skeletal-Muscle-sQTL	7.102541662.102566997.clu	ENSG00000168255	POLR2J3
0.00508526	0.795502	rs7133378	12	123924955	1263	2.93e-13	1.17e-23	BMI	Visceral-Adipose-eQTL	ENSG00000250091.2	ENSG00000250091	DNAH10OS
0.0119164	0.79493	rs8021180	14	70317226	1366	2.61e-11	5.49e-08	HDL	Pancreas-sQTL	14.70329236.70359519.clu	ENSG00000133983	COX16
0.0187924	0.794612	rs8126001	20	64080106	1675	1.6e-16	1.77e-26	WHR-adj-BMI	Pancreas-eQTL	ENSG00000171700.13	ENSG00000171700	RGS19
0.00048888	0.79451	rs74473238	3	49547808	311	1.96e-26	4.18e-14	HDL	Skeletal-Muscle-eQTL	ENSG00000164078.12	ENSG00000164078	MST1R
0.124896	0.794468	rs6072275	20	41115265	1662	1.66e-08	2.51e-08	FastGlu	Visceral-Adipose-eQTL	ENSG00000183798.4	ENSG00000183798	EMILIN3
0.0510511	0.79435	rs11869286	17	39657603	1521	7.3e-53	3.92e-08	HDL	Visceral-Adipose-sQTL	17.39659553.39660211.clu	ENSG00000131748	STARD3
0.00619963	0.794137	rs11038977	11	46712834	1131	6.4e-56	1.09e-06	HDL	Subcutaneous-Adipose-eQTL	ENSG00000134575.9	ENSG00000134575	ACP2
0.0945	0.793716	rs2807834	1	220797251	111	1.4e-23	1.99e-07	HDL	Subcutaneous-Adipose-sQTL	1.220794355.220796643.clu	ENSG00000186205	2021-03-01
0.27637	0.793498	rs11715915	3	49417897	311	4.9e-08	7.34e-08	FastGlu	Subcutaneous-Adipose-sQTL	3.48694240.48695090.clu	ENSG00000068745	IP6K2
0.00515105	0.793493	rs7214661	17	45353330	1525	3.66e-17	1e-150	WHR-adj-BMI	Visceral-Adipose-sQTL	17.46094701.46170855.clu	ENSG00000120071	KANSL1
0.0200675	0.793415	rs11871606	17	47655408	1525	7.72e-16	8.95e-12	TG	Visceral-Adipose-eQTL	ENSG00000141279.15	ENSG00000141279	NPEPPS
0.208722	0.793402	rs80196932	6	117675468	713	7.57e-13	2.14e-64	Type-2-Diabetes_Spracklen	Pancreas-eQTL	ENSG00000153989.7	ENSG00000153989	NUS1
0	0.793215	rs6062343	20	64064578	1675	1.18e-10	1e-150	HDL	Pancreas-eQTL	ENSG00000125510.15	ENSG00000125510	OPRL1
0.0240642	0.792713	rs4932265	15	89880061	1432	7.2e-20	4.31e-08	Type-2-Diabetes_Mahajan	Visceral-Adipose-eQTL	ENSG00000259677.1	ENSG00000259677	ENSG00000259677
0.0721992	0.792524	rs7133378	12	123924955	1263	2.93e-13	7.44e-13	BMI	Visceral-Adipose-eQTL	ENSG00000270028.1	ENSG00000270028	ENSG00000270028
0.0242784	0.792494	rs746011	8	22600291	872	1.79e-10	2.23e-09	TG	Pancreas-eQTL	ENSG00000147439.12	ENSG00000147439	BIN3
0.273622	0.792315	rs8176645	9	133273682	1013	2.04e-10	5.8e-15	Type-2-Diabetes_Spracklen	Visceral-Adipose-sQTL	9.133251152.133252478.clu	ENSG00000175164	ABO
0.0128584	0.792268	rs1801214	4	6301295	407	5.52e-34	2.41e-06	Type-2-Diabetes_Xue	Subcutaneous-Adipose-sQTL	4.6295189.6300657.clu	ENSG00000109501	WFS1
0.000795985	0.79226	rs5896	11	46723453	1131	2.63e-19	4.07e-09	TG	Skeletal-Muscle-sQTL	11.47235412.47237837.clu	ENSG00000134574	DDB2
0.00163669	0.792013	rs7242873	18	49358655	1574	2.55e-14	3.91e-11	WHR-adj-BMI	Subcutaneous-Adipose-eQTL	ENSG00000141627.13	ENSG00000141627	DYM
0.0162121	0.791972	rs4932143	15	89828835	1432	5.51e-11	2.21e-09	Type-2-Diabetes_Xue	Liver-sQTL	15.89871546.89877306.clu	ENSG00000157823	AP3S2
0.0212296	0.791929	rs4932265	15	89880061	1432	7.2e-20	1.79e-11	Type-2-Diabetes_Mahajan	Liver-sQTL	15.89871546.89888521.clu	ENSG00000157823	AP3S2
0.0002	0.791784	rs7214661	17	45353330	1525	3.66e-17	1e-150	WHR-adj-BMI	Subcutaneous-Adipose-eQTL	ENSG00000214425.7	ENSG00000214425	LRRC37A4P
0.0002	0.791784	rs7214661	17	45353330	1525	3.66e-17	1e-150	WHR-adj-BMI	Subcutaneous-Adipose-eQTL	ENSG00000204650.14	ENSG00000204650	LINC02210
0.0266917	0.79158	rs2984618	1	47224766	29	3.8e-24	7.04e-08	BMI	Pancreas-eQTL	ENSG00000162367.11	ENSG00000162367	TAL1
0.0541763	0.791576	rs988748	11	27703198	1122	1.62e-10	1.32e-19	Type-2-Diabetes_Spracklen	Visceral-Adipose-sQTL	11.27640005.27659171.clu	ENSG00000245573	BDNF-AS
0.0168066	0.791528	rs12774134	10	4921135	1025	1.99e-12	7.53e-22	WHR-adj-BMI	Pancreas-eQTL	ENSG00000151632.17	ENSG00000151632	AKR1C2
0.0343618	0.791249	rs2293413	12	55703032	1223	4.98e-09	2.61e-12	WHR-adj-BMI	Subcutaneous-Adipose-sQTL	12.55701154.55712063.clu	ENSG00000135424	ITGA7
0.0464969	0.791215	rs7124681	11	47508395	1132	3.96e-55	1.38e-08	BMI	Visceral-Adipose-eQTL	ENSG00000165917.9	ENSG00000165917	RAPSN
0.0125221	0.791209	rs895953	12	121811142	1263	4.01e-08	2.97e-08	TG	Subcutaneous-Adipose-eQTL	ENSG00000158104.11	ENSG00000158104	HPD
0.0760205	0.791145	rs9901673	17	7580783	1505	2.22e-09	3.94e-11	HDL	Subcutaneous-Adipose-sQTL	17.7560488.7560724.clu	ENSG00000161955	TNFSF13
0.0132084	0.791139	rs4985407	16	70251998	1480	3.46e-25	2.97e-71	BMI	Skeletal-Muscle-eQTL	ENSG00000226232.8	ENSG00000226232	NPIPB14P
0.00973857	0.790483	rs1582931	5	123321505	599	1.91e-13	1.04e-06	BMI	Subcutaneous-Adipose-sQTL	5.123399284.123412399.clu	ENSG00000168944	CEP120
0.0120645	0.790416	rs2633310	10	73834292	1065	2.37e-08	3.56e-27	Type-2-Diabetes_Xue	Visceral-Adipose-sQTL	10.73728587.73730439.clu	ENSG00000242338	BMS1P4
0.112921	0.790386	rs7952436	11	67257063	1140	2.02e-09	4.67e-30	WHR-adj-BMI	Visceral-Adipose-eQTL	ENSG00000172613.7	ENSG00000172613	RAD9A
0.0277399	0.790362	rs10852123	15	89885662	1432	8.38e-13	1.13e-19	Type-2-Diabetes_Spracklen	Pancreas-sQTL	15.89871546.89877306.clu	ENSG00000157823	AP3S2
0.0223067	0.79033	rs4932265	15	89880061	1432	7.2e-20	4.4e-09	Type-2-Diabetes_Mahajan	Liver-sQTL	15.89877424.89888521.clu	ENSG00000157823	AP3S2
0.0980541	0.79031	rs2854152	17	63908667	1535	3.94e-12	1.67e-09	WHR-adj-BMI	Pancreas-eQTL	ENSG00000007312.12	ENSG00000007312	CD79B
0.0146191	0.790133	rs79716074	2	277003	132	3.02e-13	3.39e-07	HDL	Subcutaneous-Adipose-eQTL	ENSG00000143727.15	ENSG00000143727	ACP1
0.0282008	0.790061	rs12145743	1	156730859	77	3.47e-11	9.1e-10	HDL	Visceral-Adipose-eQTL	ENSG00000143303.11	ENSG00000143303	RRNAD1
0.085299	0.790017	rs7133378	12	123924955	1263	2.93e-13	4.03e-19	BMI	Skeletal-Muscle-eQTL	ENSG00000270028.1	ENSG00000270028	ENSG00000270028
0.228983	0.789934	rs140201358	11	823586	1104	3.41e-16	8.14e-10	WHR-adj-BMI	Pancreas-eQTL	ENSG00000177666.16	ENSG00000177666	PNPLA2
0.0176458	0.789809	rs9595908	13	32610151	1282	3.73e-20	8.87e-10	BMI	Subcutaneous-Adipose-eQTL	ENSG00000281026.1	ENSG00000281026	N4BP2L2-IT2
0.00283096	0.789497	rs12680842	8	94570378	915	3.41e-16	9.88e-15	BMI	Visceral-Adipose-eQTL	ENSG00000253704.1	ENSG00000253704	ENSG00000253704
0.0223846	0.789416	rs75990271	7	102696532	811	3.22e-11	7.15e-13	Type-2-Diabetes_Spracklen	Subcutaneous-Adipose-sQTL	7.102541662.102566997.clu	ENSG00000168255	POLR2J3
0.0128396	0.789181	rs2633310	10	73834292	1065	2.37e-08	8.24e-16	Type-2-Diabetes_Xue	Skeletal-Muscle-sQTL	10.73819645.73821682.clu	ENSG00000148660	CAMK2G
0.00744241	0.789066	rs622082	11	68936491	1141	8.64e-11	2.78e-25	TG	Pancreas-sQTL	11.68911603.68914823.clu	ENSG00000132740	IGHMBP2
0.295055	0.789037	rs12712928	2	44964941	159	1.83e-14	2.41e-12	Type-2-Diabetes_Spracklen	Pancreas-eQTL	ENSG00000225156.2	ENSG00000225156	ENSG00000225156
0.0371615	0.78903	rs10779751	1	11224279	8	2.66e-13	1.53e-22	BMI	Subcutaneous-Adipose-eQTL	ENSG00000226849.1	ENSG00000226849	ENSG00000226849
0.00121824	0.789014	rs12509234	4	119398279	477	3.89e-10	3.16e-16	BMI	Pancreas-sQTL	4.119429609.119431837.clu	ENSG00000283050	GTF2IP12
0.0984469	0.788948	rs7748777	6	41166068	668	4.18e-11	2.78e-12	BMI	Liver-sQTL	6.41137561.41138609.clu	ENSG00000161912	ADCY10P1
0.00287755	0.788884	rs6088793	20	31623794	1656	3.22e-08	3.17e-06	TG	Subcutaneous-Adipose-sQTL	20.31637962.31639933.clu	ENSG00000131055	COX4I2
0.166415	0.78849	rs3811125	9	91424965	990	9.42e-13	1.23e-07	BMI	Visceral-Adipose-eQTL	ENSG00000233081.1	ENSG00000233081	ENSG00000233081
0.0696405	0.788425	rs223058	11	32104309	1124	3.29e-10	1.21e-23	BMI	Visceral-Adipose-sQTL	11.32100608.32103281.clu	ENSG00000049449	RCN1
0.0184307	0.788424	rs4932143	15	89828835	1432	5.51e-11	1.6e-15	Type-2-Diabetes_Xue	Skeletal-Muscle-eQTL	ENSG00000157823.16	ENSG00000157823	AP3S2
0.249141	0.78831	rs2943645	2	226234464	264	2.26e-19	6.34e-18	FastInsu	Subcutaneous-Adipose-eQTL	ENSG00000169047.5	ENSG00000169047	IRS1
0.0662987	0.788295	rs11641742	16	377784	1444	1.71e-08	1.81e-12	WHR-adj-BMI	Subcutaneous-Adipose-sQTL	16.374892.375345.clu	ENSG00000129925	TMEM8A
0.0211992	0.788283	rs11435035	15	89850717	1432	4.68e-08	1.6e-15	Type-2-Diabetes_Suzuki	Skeletal-Muscle-eQTL	ENSG00000157823.16	ENSG00000157823	AP3S2
0.194147	0.787834	rs55747707	7	73623036	795	3.05e-25	2.15e-31	WHR-adj-BMI	Subcutaneous-Adipose-eQTL	ENSG00000009950.15	ENSG00000009950	MLXIPL
0.0503717	0.787761	rs1708302	7	28159058	771	4.2e-48	4.09e-24	Type-2-Diabetes_Mahajan	Pancreas-eQTL	ENSG00000153814.11	ENSG00000153814	JAZF1
0.0159512	0.787747	rs4932265	15	89880061	1432	7.2e-20	2.56e-12	Type-2-Diabetes_Mahajan	Subcutaneous-Adipose-sQTL	15.89871546.89878265.clu	ENSG00000157823	AP3S2
0.0469592	0.787734	rs849135	7	28156794	771	1.04e-43	4.09e-24	Type-2-Diabetes_Xue	Pancreas-eQTL	ENSG00000153814.11	ENSG00000153814	JAZF1
0.00142391	0.787629	rs3874943	17	46494702	1525	1.94e-16	1.4e-08	WHR-adj-BMI	Skeletal-Muscle-eQTL	ENSG00000120088.14	ENSG00000120088	CRHR1
4e-08	0.787619	rs74473238	3	49547808	311	1.96e-26	1.16e-74	HDL	Skeletal-Muscle-eQTL	ENSG00000004534.14	ENSG00000004534	RBM6
0.145797	0.786871	rs7952436	11	67257063	1140	2.02e-09	1.5e-39	WHR-adj-BMI	Subcutaneous-Adipose-eQTL	ENSG00000172613.7	ENSG00000172613	RAD9A
0.0127667	0.786785	rs2633310	10	73834292	1065	2.37e-08	2.13e-13	Type-2-Diabetes_Xue	Skeletal-Muscle-sQTL	10.73817554.73821682.clu	ENSG00000148660	CAMK2G
0.00442997	0.786739	rs12150665	17	36558947	1520	1.74e-24	3.8e-29	BMI	Skeletal-Muscle-eQTL	ENSG00000278535.4	ENSG00000278535	DHRS11
0.00017042	0.786669	rs6062343	20	64064578	1675	1.18e-10	1.77e-26	HDL	Pancreas-eQTL	ENSG00000171700.13	ENSG00000171700	RGS19
0.0017056	0.786373	rs7242873	18	49358655	1574	2.55e-14	7.69e-07	WHR-adj-BMI	Visceral-Adipose-sQTL	18.49391645.49430255.clu	ENSG00000141627	DYM
0.0185507	0.786343	rs4932143	15	89828835	1432	5.51e-11	8.76e-11	Type-2-Diabetes_Xue	Subcutaneous-Adipose-sQTL	15.89877424.89878265.clu	ENSG00000157823	AP3S2
0.102102	0.786189	rs7952436	11	67257063	1140	2.02e-09	1.69e-12	WHR-adj-BMI	Pancreas-eQTL	ENSG00000172613.7	ENSG00000172613	RAD9A
0.0154412	0.786027	rs4932143	15	89828835	1432	5.51e-11	4.83e-24	Type-2-Diabetes_Xue	Pancreas-sQTL	15.89871546.89888521.clu	ENSG00000157823	AP3S2
0.00112173	0.785918	rs7214661	17	45353330	1525	3.66e-17	1.57e-128	WHR-adj-BMI	Subcutaneous-Adipose-eQTL	ENSG00000280022.1	ENSG00000280022	ENSG00000280022
0.00163438	0.7859	rs622082	11	68936491	1141	8.64e-11	2.53e-41	TG	Subcutaneous-Adipose-sQTL	11.68911603.68914823.clu	ENSG00000132740	IGHMBP2
0.105418	0.785878	rs8126001	20	64080106	1675	1.6e-16	2.66e-08	WHR-adj-BMI	Visceral-Adipose-eQTL	ENSG00000125510.15	ENSG00000125510	OPRL1
0.0033943	0.785771	rs79716074	2	277003	132	3.02e-13	8.73e-16	HDL	Pancreas-sQTL	2.230044.231023.clu	ENSG00000035115	SH3YL1
0.0131115	0.785715	rs2167079	11	47248704	1132	5.67e-32	1.9e-08	TG	Pancreas-eQTL	ENSG00000134575.9	ENSG00000134575	ACP2
0.00955078	0.78559	rs10852123	15	89885662	1432	8.38e-13	1.6e-15	Type-2-Diabetes_Spracklen	Skeletal-Muscle-eQTL	ENSG00000157823.16	ENSG00000157823	AP3S2
0.00213344	0.78552	rs12509234	4	119398279	477	3.89e-10	3.22e-12	BMI	Pancreas-sQTL	4.119512970.119519489.clu	ENSG00000245958	ENSG00000245958
0.00976926	0.785425	rs1801214	4	6301295	407	5.52e-34	9.79e-09	Type-2-Diabetes_Xue	Liver-sQTL	4.6291997.6295041.clu	ENSG00000109501	WFS1
0.0129669	0.785072	rs988748	11	27703198	1122	1.62e-10	5.69e-17	Type-2-Diabetes_Spracklen	Subcutaneous-Adipose-sQTL	11.27640005.27659171.clu	ENSG00000245573	BDNF-AS
0.0152639	0.785066	rs895953	12	121811142	1263	4.01e-08	5.54e-19	TG	Subcutaneous-Adipose-eQTL	ENSG00000274292.1	ENSG00000274292	ENSG00000274292
0.0160636	0.784936	rs11435035	15	89850717	1432	4.68e-08	2.21e-09	Type-2-Diabetes_Suzuki	Liver-sQTL	15.89871546.89877306.clu	ENSG00000157823	AP3S2
0.0138178	0.784833	rs6062343	20	64064578	1675	1.18e-10	4.64e-16	HDL	Subcutaneous-Adipose-eQTL	ENSG00000171700.13	ENSG00000171700	RGS19
0.0262021	0.784737	rs17574378	13	98464130	1322	7.25e-14	6.42e-23	BMI	Subcutaneous-Adipose-eQTL	ENSG00000102572.14	ENSG00000102572	STK24
0	0.784695	rs13240600	7	99466843	809	7.9e-16	3.69e-20	BMI	Visceral-Adipose-sQTL	7.99377455.99385702.clu	ENSG00000130429	ARPC1B
0.290443	0.784653	rs8176645	9	133273682	1013	2.04e-10	2.52e-20	Type-2-Diabetes_Spracklen	Visceral-Adipose-sQTL	9.133233609.133275162.clu	ENSG00000175164	ABO
0.0418862	0.784423	rs2303361	7	6409865	756	3.8e-25	4.07e-06	HDL	Subcutaneous-Adipose-sQTL	7.6426114.6430480.clu	ENSG00000164535	DAGLB
0.00015634	0.784136	rs7022807	9	19067835	959	3.6e-10	7.49e-20	Type-2-Diabetes_Mahajan	Subcutaneous-Adipose-eQTL	ENSG00000147874.10	ENSG00000147874	HAUS6
0.0234032	0.784058	rs3768321	1	39570256	24	1.3e-26	4.8e-26	Type-2-Diabetes_Mahajan	Subcutaneous-Adipose-eQTL	ENSG00000090621.13	ENSG00000090621	PABPC4
0.0237056	0.784034	rs746011	8	22600291	872	1.79e-10	7.38e-24	TG	Subcutaneous-Adipose-eQTL	ENSG00000158941.16	ENSG00000158941	CCAR2
0.0136199	0.78371	rs10852123	15	89885662	1432	8.38e-13	2.56e-12	Type-2-Diabetes_Spracklen	Subcutaneous-Adipose-sQTL	15.89871546.89878265.clu	ENSG00000157823	AP3S2
0.0118681	0.783552	rs400277	5	109340036	589	2.28e-08	5.84e-12	BMI	Visceral-Adipose-eQTL	ENSG00000198961.9	ENSG00000198961	PJA2
0.00257665	0.783487	rs9948087	18	268992	1548	4.58e-08	1.52e-40	TG	Skeletal-Muscle-sQTL	18.166819.180236.clu	ENSG00000101557	USP14
0.0019	0.783268	rs2275774	10	5757650	1025	4.91e-08	1.28e-40	HDL	Pancreas-eQTL	ENSG00000057608.16	ENSG00000057608	GDI2
0.0019	0.783268	rs2275774	10	5757650	1025	4.91e-08	1.52e-39	HDL	Visceral-Adipose-eQTL	ENSG00000057608.16	ENSG00000057608	GDI2
0.0019	0.783268	rs2275774	10	5757650	1025	4.91e-08	2.4e-47	HDL	Subcutaneous-Adipose-eQTL	ENSG00000057608.16	ENSG00000057608	GDI2
0.0155184	0.783161	rs11435035	15	89850717	1432	4.68e-08	4.83e-24	Type-2-Diabetes_Suzuki	Pancreas-sQTL	15.89871546.89888521.clu	ENSG00000157823	AP3S2
0.00210749	0.782948	rs12509234	4	119398279	477	3.89e-10	7.93e-08	BMI	Subcutaneous-Adipose-sQTL	4.119462979.119488645.clu	ENSG00000245958	ENSG00000245958
0.0876063	0.782527	rs2222543	7	121262131	820	1.62e-15	4.54e-11	WHR-adj-BMI	Skeletal-Muscle-sQTL	7.121266447.121266707.clu	ENSG00000106034	CPED1
0.0122243	0.782508	rs2633310	10	73834292	1065	2.37e-08	7.35e-28	Type-2-Diabetes_Xue	Subcutaneous-Adipose-eQTL	ENSG00000279088.1	ENSG00000279088	ENSG00000279088
0.00270759	0.782141	rs4911382	20	33965289	1657	1.69e-13	9.61e-18	BMI	Skeletal-Muscle-eQTL	ENSG00000276073.1	ENSG00000276073	ENSG00000276073
0.0859159	0.78213	rs11038977	11	46712834	1131	6.4e-56	1.16e-09	HDL	Visceral-Adipose-sQTL	11.47259979.47260409.clu	ENSG00000025434	NR1H3
0.264212	0.782035	rs34720381	1	171486183	84	7.89e-12	6.49e-15	BMI	Subcutaneous-Adipose-eQTL	ENSG00000117523.15	ENSG00000117523	PRRC2C
0.0287314	0.781842	rs2509967	11	62545314	1138	1.41e-26	2.26e-07	WHR-adj-BMI	Pancreas-eQTL	ENSG00000124942.13	ENSG00000124942	AHNAK
0.0203586	0.781343	rs4932143	15	89828835	1432	5.51e-11	2.56e-12	Type-2-Diabetes_Xue	Subcutaneous-Adipose-sQTL	15.89871546.89878265.clu	ENSG00000157823	AP3S2
0.0265926	0.781148	rs6446204	3	48997446	310	1.16e-24	2.53e-08	WHR-adj-BMI	Subcutaneous-Adipose-eQTL	ENSG00000164048.13	ENSG00000164048	ZNF589
0.00790475	0.781135	rs1801214	4	6301295	407	5.52e-34	8.88e-18	Type-2-Diabetes_Xue	Visceral-Adipose-sQTL	4.6291997.6295041.clu	ENSG00000109501	WFS1
0.0101233	0.780848	rs13240600	7	99466843	809	7.9e-16	2.49e-09	BMI	Subcutaneous-Adipose-eQTL	ENSG00000241468.7	ENSG00000241468	ATP5MF
0.00218095	0.780463	rs11869286	17	39657603	1521	7.3e-53	3.58e-13	HDL	Subcutaneous-Adipose-eQTL	ENSG00000161395.13	ENSG00000161395	PGAP3
0.0509	0.780245	rs2943641	2	226229029	264	2.35e-80	4.6e-18	TG	Subcutaneous-Adipose-eQTL	ENSG00000169047.5	ENSG00000169047	IRS1
0.0509	0.780245	rs2943641	2	226229029	264	2.91e-87	4.6e-18	HDL	Subcutaneous-Adipose-eQTL	ENSG00000169047.5	ENSG00000169047	IRS1
0.00758849	0.78023	rs13240600	7	99466843	809	7.9e-16	1.74e-09	BMI	Skeletal-Muscle-sQTL	7.99374781.99385702.clu	ENSG00000130429	ARPC1B
0.00215448	0.78022	rs12509234	4	119398279	477	3.89e-10	1.4e-13	BMI	Subcutaneous-Adipose-eQTL	ENSG00000249244.1	ENSG00000249244	ENSG00000249244
0.00428335	0.780183	rs7828497	8	88327492	912	1.31e-14	4.84e-43	WHR-adj-BMI	Subcutaneous-Adipose-eQTL	ENSG00000156103.15	ENSG00000156103	MMP16
0.00469887	0.780028	rs2296173	1	39447679	24	7.66e-14	1.23e-06	Type-2-Diabetes_Xue	Pancreas-sQTL	1.39570002.39571097.clu	ENSG00000090621	PABPC4
0.000633467	0.779856	rs1801214	4	6301295	407	5.52e-34	9.89e-24	Type-2-Diabetes_Xue	Subcutaneous-Adipose-sQTL	4.6291997.6295041.clu	ENSG00000109501	WFS1
0.0138785	0.779797	rs4932143	15	89828835	1432	5.51e-11	1.13e-19	Type-2-Diabetes_Xue	Pancreas-sQTL	15.89871546.89877306.clu	ENSG00000157823	AP3S2
0.000537285	0.779771	rs79716074	2	277003	132	1.98e-08	1e-150	TG	Pancreas-sQTL	2.224920.229966.clu	ENSG00000035115	SH3YL1
0.00446162	0.779729	rs2296173	1	39447679	24	7.66e-14	1.26e-06	Type-2-Diabetes_Xue	Pancreas-sQTL	1.39570002.39571234.clu	ENSG00000090621	PABPC4
0.0160507	0.779542	rs10852123	15	89885662	1432	8.38e-13	4.4e-09	Type-2-Diabetes_Spracklen	Liver-sQTL	15.89877424.89888521.clu	ENSG00000157823	AP3S2
0.291612	0.779528	rs8176645	9	133273682	1013	2.04e-10	3.82e-08	Type-2-Diabetes_Spracklen	Visceral-Adipose-sQTL	9.133261374.133262099.clu	ENSG00000175164	ABO
0.0137397	0.779411	rs147834269	4	6302004	407	4.35e-09	1.02e-12	Type-2-Diabetes_Spracklen	Subcutaneous-Adipose-eQTL	ENSG00000109501.13	ENSG00000109501	WFS1
0.0279332	0.779388	rs6446204	3	48997446	310	1.16e-24	7.85e-12	WHR-adj-BMI	Visceral-Adipose-eQTL	ENSG00000198218.10	ENSG00000198218	QRICH1
0.29438	0.779278	rs8176645	9	133273682	1013	2.04e-10	7.99e-22	Type-2-Diabetes_Spracklen	Liver-eQTL	ENSG00000175164.13	ENSG00000175164	ABO
0.104212	0.779248	rs2854152	17	63908667	1535	3.94e-12	2.01e-08	WHR-adj-BMI	Subcutaneous-Adipose-sQTL	17.63929888.63930074.clu	ENSG00000007312	CD79B
0.001839	0.779158	rs4911382	20	33965289	1657	1.69e-13	7.42e-26	BMI	Visceral-Adipose-eQTL	ENSG00000276073.1	ENSG00000276073	ENSG00000276073
0.0059118	0.779032	rs13133548	4	88818977	460	7.36e-12	1.13e-09	TG	Subcutaneous-Adipose-eQTL	ENSG00000138640.14	ENSG00000138640	FAM13A
0.00757512	0.77901	rs1105881	15	41780332	1406	1.1e-16	1.49e-10	WHR-adj-BMI	Skeletal-Muscle-sQTL	15.41842591.41843126.clu	ENSG00000243708	PLA2G4B
0.0306938	0.778978	rs2293413	12	55703032	1223	4.98e-09	4.85e-09	WHR-adj-BMI	Subcutaneous-Adipose-sQTL	12.55697770.55697938.clu	ENSG00000135424	ITGA7
0.2947	0.778744	rs8176645	9	133273682	1013	2.04e-10	1.23e-111	Type-2-Diabetes_Spracklen	Visceral-Adipose-eQTL	ENSG00000175164.13	ENSG00000175164	ABO
0.2947	0.778744	rs8176645	9	133273682	1013	2.04e-10	1.17e-47	Type-2-Diabetes_Spracklen	Subcutaneous-Adipose-eQTL	ENSG00000175164.13	ENSG00000175164	ABO
0.2947	0.778744	rs8176645	9	133273682	1013	2.04e-10	1.29e-118	Type-2-Diabetes_Spracklen	Skeletal-Muscle-eQTL	ENSG00000175164.13	ENSG00000175164	ABO
0.00399683	0.778143	rs11658335	17	82126945	1545	8.64e-11	1.09e-09	BMI	Pancreas-sQTL	17.82093771.82095320.clu	ENSG00000169710	FASN
0.00462339	0.778065	rs3814883	16	29983601	1467	1.47e-40	5.26e-09	BMI	Skeletal-Muscle-eQTL	ENSG00000169592.14	ENSG00000169592	INO80E
0.00739596	0.777284	rs622082	11	68936491	1141	1.36e-13	8.59e-09	HDL	Skeletal-Muscle-sQTL	11.68892993.68893322.clu	ENSG00000197345	MRPL21
0.0149681	0.777226	rs11435035	15	89850717	1432	4.68e-08	8.76e-11	Type-2-Diabetes_Suzuki	Subcutaneous-Adipose-sQTL	15.89877424.89878265.clu	ENSG00000157823	AP3S2
0.00787206	0.77706	rs3173615	7	12229791	761	6.51e-09	1.21e-08	TG	Pancreas-eQTL	ENSG00000106460.18	ENSG00000106460	TMEM106B
0.0378169	0.77697	rs2245368	7	76978826	797	1.72e-25	2.49e-06	BMI	Visceral-Adipose-sQTL	7.76990369.77000309.clu	ENSG00000186704	DTX2P1
0.0001	0.776935	rs11869286	17	39657603	1521	7.3e-53	2.72e-23	HDL	Subcutaneous-Adipose-sQTL	17.39674679.39676614.clu	ENSG00000161395	PGAP3
0	0.776787	rs2726036	16	28335819	1466	3.69e-64	1e-150	BMI	Skeletal-Muscle-sQTL	16.28835399.28835546.clu	ENSG00000168488	ATXN2L
0	0.776709	rs2726036	16	28335819	1466	3.69e-64	1e-150	BMI	Skeletal-Muscle-sQTL	16.28835399.28835549.clu	ENSG00000168488	ATXN2L
0	0.776607	rs2726036	16	28335819	1466	3.69e-64	1e-150	BMI	Visceral-Adipose-sQTL	16.28835399.28835546.clu	ENSG00000168488	ATXN2L
0	0.776607	rs2726036	16	28335819	1466	3.69e-64	1e-150	BMI	Subcutaneous-Adipose-sQTL	16.28835399.28835546.clu	ENSG00000168488	ATXN2L
0.00141476	0.776595	rs4911382	20	33965289	1657	1.69e-13	1.12e-19	BMI	Pancreas-eQTL	ENSG00000276073.1	ENSG00000276073	ENSG00000276073
0.0388472	0.776394	rs62260811	3	50398401	311	7.77e-48	4.52e-10	BMI	Pancreas-sQTL	3.49684189.49684314.clu	ENSG00000173531	MST1
0.00381531	0.776379	rs4911382	20	33965289	1657	1.69e-13	1.45e-07	BMI	Subcutaneous-Adipose-sQTL	20.34078553.34084661.clu	ENSG00000125970	RALY
0.00100038	0.776359	rs79716074	2	277003	132	1.98e-08	1e-150	TG	Subcutaneous-Adipose-sQTL	2.219001.229966.clu	ENSG00000035115	SH3YL1
0.0202929	0.776335	rs11038977	11	46712834	1131	6.4e-56	2.41e-06	HDL	Visceral-Adipose-eQTL	ENSG00000175213.2	ENSG00000175213	ZNF408
0.0240861	0.776267	rs1903002	4	88819743	460	3e-08	1.13e-09	Type-2-Diabetes_Mahajan	Subcutaneous-Adipose-eQTL	ENSG00000138640.14	ENSG00000138640	FAM13A
0.0226461	0.77624	rs6446204	3	48997446	310	1.16e-24	2.7e-07	WHR-adj-BMI	Subcutaneous-Adipose-eQTL	ENSG00000114302.15	ENSG00000114302	PRKAR2A
0.0173582	0.77623	rs2726036	16	28335819	1466	3.69e-64	1e-150	BMI	Pancreas-sQTL	16.28835399.28835549.clu	ENSG00000168488	ATXN2L
0.00100609	0.776169	rs79716074	2	277003	132	1.98e-08	1e-150	TG	Subcutaneous-Adipose-sQTL	2.224920.229966.clu	ENSG00000035115	SH3YL1
0.0173582	0.776153	rs2726036	16	28335819	1466	3.69e-64	1e-150	BMI	Pancreas-sQTL	16.28835399.28835546.clu	ENSG00000168488	ATXN2L
0.0821194	0.776145	rs3773910	3	152454081	370	1.2e-10	2.14e-06	HDL	Subcutaneous-Adipose-eQTL	ENSG00000229619.3	ENSG00000229619	MBNL1-AS1
0.0107535	0.77607	rs9948087	18	268992	1548	4.58e-08	1.94e-22	TG	Subcutaneous-Adipose-sQTL	18.166819.180236.clu	ENSG00000101557	USP14
0	0.775911	rs2726036	16	28335819	1466	3.69e-64	1e-150	BMI	Subcutaneous-Adipose-sQTL	16.28835399.28835549.clu	ENSG00000168488	ATXN2L
0.00169405	0.775906	rs12509234	4	119398279	477	3.89e-10	1.69e-09	BMI	Visceral-Adipose-sQTL	4.119494523.119512351.clu	ENSG00000245958	ENSG00000245958
0.0250732	0.775869	rs8026714	15	90979023	1433	1.06e-22	1.02e-15	Type-2-Diabetes_Spracklen	Subcutaneous-Adipose-eQTL	ENSG00000258725.1	ENSG00000258725	PRC1-AS1
0.00122463	0.775867	rs5896	11	46723453	1131	2.63e-19	2.22e-11	TG	Visceral-Adipose-sQTL	11.47235412.47237837.clu	ENSG00000134574	DDB2
0.0168241	0.775857	rs2726036	16	28335819	1466	3.69e-64	5.96e-35	BMI	Pancreas-eQTL	ENSG00000259982.1	ENSG00000259982	CDC37P1
0.0184601	0.775624	rs12452315	17	47402080	1525	5.49e-13	8.95e-12	HDL	Visceral-Adipose-eQTL	ENSG00000141279.15	ENSG00000141279	NPEPPS
0.0201986	0.775573	rs2726036	16	28335819	1466	3.69e-64	7.9e-23	BMI	Subcutaneous-Adipose-eQTL	ENSG00000178188.14	ENSG00000178188	SH2B1
0.000408585	0.775429	rs531358	1	93210454	57	6.41e-25	2.75e-09	HDL	Subcutaneous-Adipose-sQTL	1.93311608.93315149.clu	ENSG00000223745	CCDC18-AS1
0.00225935	0.775359	rs2984618	1	47224766	29	3.8e-24	1.63e-17	BMI	Visceral-Adipose-sQTL	1.47228522.47229196.clu	ENSG00000162367	TAL1
0.0141155	0.775284	rs2726036	16	28335819	1466	3.69e-64	1.66e-138	BMI	Liver-sQTL	16.28835399.28835549.clu	ENSG00000168488	ATXN2L
0.0113387	0.775246	rs9316439	13	49321508	1293	2.69e-11	5.06e-08	WHR-adj-BMI	Skeletal-Muscle-eQTL	ENSG00000136169.16	ENSG00000136169	SETDB2
0.0155677	0.775217	rs11435035	15	89850717	1432	4.68e-08	2.56e-12	Type-2-Diabetes_Suzuki	Subcutaneous-Adipose-sQTL	15.89871546.89878265.clu	ENSG00000157823	AP3S2
0	0.775136	rs2726036	16	28335819	1466	3.69e-64	4.28e-119	BMI	Visceral-Adipose-sQTL	16.28835399.28835549.clu	ENSG00000168488	ATXN2L
0.0002976	0.775086	rs11242	3	53091906	312	1.59e-18	8.57e-07	HDL	Subcutaneous-Adipose-sQTL	3.53092618.53103953.clu	ENSG00000163933	RFT1
0.00938533	0.774922	rs12442323	15	67362581	1422	1.71e-11	2.25e-09	WHR-adj-BMI	Subcutaneous-Adipose-eQTL	ENSG00000166949.15	ENSG00000166949	SMAD3
0.0823	0.774539	rs2943641	2	226229029	264	2.35e-80	6.15e-13	TG	Visceral-Adipose-eQTL	ENSG00000169047.5	ENSG00000169047	IRS1
0.0823	0.774539	rs2943641	2	226229029	264	2.91e-87	6.15e-13	HDL	Visceral-Adipose-eQTL	ENSG00000169047.5	ENSG00000169047	IRS1
0.0002289	0.774486	rs2726036	16	28335819	1466	3.69e-64	1e-150	BMI	Liver-sQTL	16.28835399.28835546.clu	ENSG00000168488	ATXN2L
0.0136035	0.774343	rs79716074	2	277003	132	1.98e-08	1.27e-103	TG	Skeletal-Muscle-sQTL	2.219001.229966.clu	ENSG00000035115	SH3YL1
7.33e-05	0.774267	rs2509967	11	62545314	1138	1.41e-26	2.23e-19	WHR-adj-BMI	Visceral-Adipose-sQTL	11.62609696.62610879.clu	ENSG00000149499	EML3
0.0332364	0.774196	rs174576	11	61836038	1137	1.18e-18	1.92e-10	FastGlu	Subcutaneous-Adipose-eQTL	ENSG00000134825.15	ENSG00000134825	TMEM258
0.02534	0.774103	rs145389767	19	21346774	1613	9.07e-11	1.78e-16	Type-2-Diabetes_Spracklen	Pancreas-eQTL	ENSG00000182141.10	ENSG00000182141	ZNF708
0.00970228	0.774082	rs2633310	10	73834292	1065	2.37e-08	5.53e-30	Type-2-Diabetes_Xue	Subcutaneous-Adipose-eQTL	ENSG00000196968.10	ENSG00000196968	FUT11
0.0159141	0.773736	rs2633310	10	73834292	1065	2.37e-08	1.39e-07	Type-2-Diabetes_Xue	Skeletal-Muscle-sQTL	10.73817554.73819532.clu	ENSG00000148660	CAMK2G
0.00905871	0.773585	rs10779751	1	11224279	8	2.66e-13	8.57e-08	BMI	Skeletal-Muscle-eQTL	ENSG00000198793.12	ENSG00000198793	MTOR
0.011569	0.773119	rs2633310	10	73834292	1065	2.37e-08	2.47e-28	Type-2-Diabetes_Xue	Visceral-Adipose-sQTL	10.73728587.73730459.clu	ENSG00000242338	BMS1P4
0.0149733	0.773094	rs12150665	17	36558947	1520	1.74e-24	9.29e-11	BMI	Liver-eQTL	ENSG00000273611.4	ENSG00000273611	ZNHIT3
0.0123153	0.77299	rs10852123	15	89885662	1432	8.38e-13	1.79e-11	Type-2-Diabetes_Spracklen	Liver-sQTL	15.89871546.89888521.clu	ENSG00000157823	AP3S2
0.000354075	0.772951	rs79716074	2	277003	132	1.98e-08	1e-150	TG	Pancreas-sQTL	2.219001.229966.clu	ENSG00000035115	SH3YL1
0.1272	0.772291	rs56271783	11	64237251	1139	1.21e-33	5.74e-10	WHR-adj-BMI	Skeletal-Muscle-eQTL	ENSG00000173511.9	ENSG00000173511	VEGFB
0.0417816	0.771941	rs11038977	11	46712834	1131	6.4e-56	3.72e-10	HDL	Pancreas-sQTL	11.47237712.47237837.clu	ENSG00000134574	DDB2
0.0315973	0.771901	rs79716074	2	277003	132	1.98e-08	7.59e-107	TG	Pancreas-eQTL	ENSG00000035115.21	ENSG00000035115	SH3YL1
0.0453796	0.771889	rs174576	11	61836038	1137	1.18e-18	1.72e-10	FastGlu	Subcutaneous-Adipose-sQTL	11.61828597.61837778.clu	ENSG00000134824	FADS2
0.0003	0.77182	rs7748777	6	41166068	668	4.18e-11	2.42e-106	BMI	Visceral-Adipose-sQTL	6.41137561.41138609.clu	ENSG00000161912	ADCY10P1
0.0003	0.77182	rs7748777	6	41166068	668	4.18e-11	2.08e-87	BMI	Subcutaneous-Adipose-sQTL	6.41135341.41137357.clu	ENSG00000161912	ADCY10P1
0.0003	0.77182	rs7748777	6	41166068	668	4.18e-11	6.41e-104	BMI	Subcutaneous-Adipose-sQTL	6.41137561.41138609.clu	ENSG00000161912	ADCY10P1
0.0549241	0.771631	rs1394	8	9654144	861	4.18e-15	7.71e-06	BMI	Pancreas-sQTL	8.8962543.8963218.clu	ENSG00000104626	ERI1
0.00786569	0.771615	rs7498665	16	28871920	1466	1.14e-66	1.71e-06	BMI	Skeletal-Muscle-eQTL	ENSG00000261766.1	ENSG00000261766	ENSG00000261766
0.0117004	0.771356	rs79716074	2	277003	132	1.98e-08	1.12e-85	TG	Skeletal-Muscle-sQTL	2.224920.229966.clu	ENSG00000035115	SH3YL1
0.000478622	0.771313	rs1318241	11	78219746	1146	2.56e-08	6.46e-19	BMI	Skeletal-Muscle-eQTL	ENSG00000033327.12	ENSG00000033327	GAB2
0.000431559	0.771299	rs7748777	6	41166068	668	4.18e-11	3.47e-78	BMI	Visceral-Adipose-sQTL	6.41135341.41137357.clu	ENSG00000161912	ADCY10P1
0.0575121	0.771185	rs7973997	12	128272393	1266	2.2e-08	1.04e-07	WHR-adj-BMI	Skeletal-Muscle-eQTL	ENSG00000181234.9	ENSG00000181234	TMEM132C
0.000491391	0.771062	rs7748777	6	41166068	668	4.18e-11	2.51e-48	BMI	Pancreas-sQTL	6.41137561.41138609.clu	ENSG00000161912	ADCY10P1
0.000505037	0.771008	rs7748777	6	41166068	668	4.18e-11	3.63e-56	BMI	Visceral-Adipose-sQTL	6.41135341.41138609.clu	ENSG00000161912	ADCY10P1
0.000508186	0.770996	rs7748777	6	41166068	668	4.18e-11	1.61e-47	BMI	Pancreas-sQTL	6.41135341.41137357.clu	ENSG00000161912	ADCY10P1
0.00360242	0.770955	rs4911382	20	33965289	1657	1.69e-13	2.59e-07	BMI	Subcutaneous-Adipose-sQTL	20.34078553.34079910.clu	ENSG00000125970	RALY
0.0507925	0.770894	rs1000940	17	5379957	1503	7.8e-18	9.91e-10	BMI	Liver-sQTL	17.5394981.5399552.clu	ENSG00000108559	NUP88
0.00892004	0.770795	rs79716074	2	277003	132	1.98e-08	3.1e-147	TG	Pancreas-sQTL	2.219001.224864.clu	ENSG00000035115	SH3YL1
0.0048989	0.770579	rs896852	8	94948658	915	6.41e-09	3.06e-11	Type-2-Diabetes_Spracklen	Visceral-Adipose-eQTL	ENSG00000156170.12	ENSG00000156170	NDUFAF6
0.00524597	0.770305	rs7180542	15	65747692	1421	4.06e-08	5.1e-08	BMI	Skeletal-Muscle-eQTL	ENSG00000074603.18	ENSG00000074603	DPP8
0.00156638	0.770191	rs622082	11	68936491	1141	8.64e-11	2.33e-22	TG	Subcutaneous-Adipose-sQTL	11.68929357.68929734.clu	ENSG00000132740	IGHMBP2
0.015787	0.770135	rs4932143	15	89828835	1432	5.51e-11	1.79e-11	Type-2-Diabetes_Xue	Liver-sQTL	15.89871546.89888521.clu	ENSG00000157823	AP3S2
0.0100292	0.769901	rs2633310	10	73834292	1065	2.37e-08	2.45e-11	Type-2-Diabetes_Xue	Skeletal-Muscle-eQTL	ENSG00000279088.1	ENSG00000279088	ENSG00000279088
0.0762482	0.769572	rs7952436	11	67257063	1140	2.02e-09	1.98e-36	WHR-adj-BMI	Skeletal-Muscle-eQTL	ENSG00000172613.7	ENSG00000172613	RAD9A
0.0004	0.769559	rs11171739	12	56076841	1223	3.13e-08	1e-150	HDL	Pancreas-eQTL	ENSG00000197728.9	ENSG00000197728	RPS26
0.0004	0.769559	rs11171739	12	56076841	1223	3.13e-08	1e-150	HDL	Subcutaneous-Adipose-eQTL	ENSG00000197728.9	ENSG00000197728	RPS26
0.0004	0.769559	rs11171739	12	56076841	1223	3.13e-08	1e-150	HDL	Visceral-Adipose-eQTL	ENSG00000197728.9	ENSG00000197728	RPS26
0.0004	0.769559	rs11171739	12	56076841	1223	3.13e-08	1.39e-142	HDL	Liver-eQTL	ENSG00000197728.9	ENSG00000197728	RPS26
0.0004	0.769559	rs11171739	12	56076841	1223	3.13e-08	1e-150	HDL	Skeletal-Muscle-eQTL	ENSG00000197728.9	ENSG00000197728	RPS26
0.378075	0.769513	rs11715915	3	49417897	311	4.9e-08	2.03e-06	FastGlu	Subcutaneous-Adipose-eQTL	ENSG00000068745.14	ENSG00000068745	IP6K2
0.0298973	0.769512	rs2293413	12	55703032	1223	4.98e-09	8.66e-10	WHR-adj-BMI	Subcutaneous-Adipose-sQTL	12.55697822.55697938.clu	ENSG00000135424	ITGA7
0.00347778	0.769444	rs4911382	20	33965289	1657	1.69e-13	3.2e-09	BMI	Visceral-Adipose-eQTL	ENSG00000275784.1	ENSG00000275784	ENSG00000275784
0.3283	0.769235	rs6772452	3	49003029	310	2.46e-09	2.45e-34	TG	Pancreas-sQTL	3.49002596.49002981.clu	ENSG00000178467	P4HTM
0.00300323	0.769105	rs622082	11	68936491	1141	1.36e-13	2.7e-09	HDL	Liver-sQTL	11.68929357.68933299.clu	ENSG00000132740	IGHMBP2
2.38e-05	0.768964	rs8021180	14	70317226	1366	2.61e-11	6.36e-32	HDL	Pancreas-eQTL	ENSG00000133983.14	ENSG00000133983	COX16
0.23044	0.768934	rs9901673	17	7580783	1505	2.22e-09	2.01e-16	HDL	Skeletal-Muscle-sQTL	17.7582531.7582876.clu	ENSG00000233223	ENSG00000233223
0.0152735	0.768908	rs4932143	15	89828835	1432	5.51e-11	4.4e-09	Type-2-Diabetes_Xue	Liver-sQTL	15.89877424.89888521.clu	ENSG00000157823	AP3S2
0.0144707	0.768746	rs982077	15	63531102	1420	2.58e-10	3.93e-17	Type-2-Diabetes_Xue	Skeletal-Muscle-eQTL	ENSG00000197361.7	ENSG00000197361	FBXL22
0.368527	0.768689	rs6772452	3	49003029	310	2.46e-09	1.99e-29	TG	Pancreas-sQTL	3.49003082.49004098.clu	ENSG00000178467	P4HTM
0.0114094	0.768516	rs2633310	10	73834292	1065	2.37e-08	2.99e-09	Type-2-Diabetes_Xue	Skeletal-Muscle-eQTL	ENSG00000242338.6	ENSG00000242338	BMS1P4
0.00172811	0.768489	rs12509234	4	119398279	477	3.89e-10	3.95e-18	BMI	Pancreas-eQTL	ENSG00000283050.1	ENSG00000283050	GTF2IP12
0.310712	0.768264	rs6772452	3	49003029	310	2.46e-09	3.23e-26	TG	Pancreas-sQTL	3.49002596.49004098.clu	ENSG00000178467	P4HTM
0.141043	0.768192	rs1328757	20	57560143	1670	3.41e-15	6.56e-08	WHR-adj-BMI	Visceral-Adipose-eQTL	ENSG00000124253.10	ENSG00000124253	PCK1
0.00427301	0.768133	rs7313668	12	71055741	1232	4.91e-11	1.47e-27	Type-2-Diabetes_Spracklen	Skeletal-Muscle-eQTL	ENSG00000258053.1	ENSG00000258053	ENSG00000258053
0.00685084	0.768119	rs2526886	14	70892347	1367	1.01e-10	1.24e-19	WHR-adj-BMI	Visceral-Adipose-eQTL	ENSG00000100731.15	ENSG00000100731	PCNX1
0.0174544	0.768108	rs2245368	7	76978826	797	1.72e-25	8.9e-34	BMI	Pancreas-eQTL	ENSG00000241350.1	ENSG00000241350	PMS2P11
0.000433095	0.767952	rs12281784	11	46886699	1131	3.62e-37	2.9e-63	BMI	Subcutaneous-Adipose-eQTL	ENSG00000172247.3	ENSG00000172247	C1QTNF4
0.013352	0.767894	rs11435035	15	89850717	1432	4.68e-08	1.13e-19	Type-2-Diabetes_Suzuki	Pancreas-sQTL	15.89871546.89877306.clu	ENSG00000157823	AP3S2
0.0113053	0.767799	rs2633310	10	73834292	1065	2.37e-08	6.06e-20	Type-2-Diabetes_Xue	Subcutaneous-Adipose-sQTL	10.73728587.73730439.clu	ENSG00000242338	BMS1P4
0.00368933	0.767758	rs17207196	7	75471799	796	1.58e-36	5.26e-13	BMI	Pancreas-eQTL	ENSG00000170092.14	ENSG00000170092	SPDYE5
0.0128766	0.767319	rs7133378	12	123924955	1263	2.93e-13	3.39e-09	BMI	Liver-eQTL	ENSG00000119242.8	ENSG00000119242	CCDC92
0.0387564	0.766976	rs34905952	3	138385793	361	1.23e-15	1.45e-13	WHR-adj-BMI	Skeletal-Muscle-eQTL	ENSG00000158186.12	ENSG00000158186	MRAS
0.106978	0.766601	rs757608	17	61419916	1534	1.1e-26	1.51e-08	WHR-adj-BMI	Pancreas-eQTL	ENSG00000267280.5	ENSG00000267280	TBX2-AS1
0.00185273	0.766553	rs12509234	4	119398279	477	3.89e-10	2.75e-06	BMI	Skeletal-Muscle-eQTL	ENSG00000283050.1	ENSG00000283050	GTF2IP12
0.223793	0.766256	rs11039482	11	47987522	1132	3.84e-14	1.75e-28	FastGlu	Subcutaneous-Adipose-sQTL	11.47412467.47413597.clu	ENSG00000165915	SLC39A13
0.00605286	0.766186	rs896852	8	94948658	915	6.41e-09	1.6e-13	Type-2-Diabetes_Spracklen	Subcutaneous-Adipose-eQTL	ENSG00000156170.12	ENSG00000156170	NDUFAF6
0.00267719	0.766175	rs34791963	1	224475001	113	1.66e-11	4.81e-36	HDL	Liver-eQTL	ENSG00000143771.11	ENSG00000143771	CNIH4
0.0001	0.766031	rs72906474	3	47775517	310	3.5e-18	1.05e-07	BMI	Visceral-Adipose-sQTL	3.47810711.47815963.clu	ENSG00000132153	DHX30
0.0127493	0.765892	rs9940149	16	250642	1444	9.29e-10	6.37e-17	Type-2-Diabetes_Xue	Skeletal-Muscle-sQTL	16.262225.262424.clu	ENSG00000167930	FAM234A
0.138097	0.765891	rs79716074	2	277003	132	1.98e-08	1e-150	TG	Visceral-Adipose-sQTL	2.219001.229966.clu	ENSG00000035115	SH3YL1
0.0103264	0.765827	rs13737	15	75639788	1426	7.3e-10	1.63e-38	Type-2-Diabetes_Mahajan	Visceral-Adipose-eQTL	ENSG00000260274.1	ENSG00000260274	ENSG00000260274
0.00154013	0.765283	rs3874943	17	46494702	1525	1.94e-16	9.88e-50	WHR-adj-BMI	Skeletal-Muscle-sQTL	17.45545676.45584572.clu	ENSG00000214425	LRRC37A4P
0.0330671	0.765055	rs1982151	9	84002350	984	1.82e-08	1.62e-113	TG	Visceral-Adipose-sQTL	9.83978452.83980119.clu	ENSG00000165119	HNRNPK
0.00841689	0.76501	rs7828497	8	88327492	912	1.31e-14	4.62e-08	WHR-adj-BMI	Pancreas-eQTL	ENSG00000156103.15	ENSG00000156103	MMP16
0.0293835	0.764957	rs1982151	9	84002350	984	1.82e-08	1e-150	TG	Skeletal-Muscle-sQTL	9.83978452.83980119.clu	ENSG00000165119	HNRNPK
0.107653	0.764915	rs28932178	5	177210575	630	3.93e-09	6.7e-06	HDL	Subcutaneous-Adipose-sQTL	5.177307964.177310426.clu	ENSG00000213347	MXD3
0	0.764827	rs79716074	2	277003	132	3.02e-13	1e-150	HDL	Pancreas-sQTL	2.234272.247538.clu	ENSG00000035115	SH3YL1
0	0.764827	rs79716074	2	277003	132	3.02e-13	1.61e-30	HDL	Pancreas-sQTL	2.230044.230547.clu	ENSG00000035115	SH3YL1
0	0.764827	rs79716074	2	277003	132	3.02e-13	5.63e-89	HDL	Skeletal-Muscle-eQTL	ENSG00000035115.21	ENSG00000035115	SH3YL1
0	0.764827	rs79716074	2	277003	132	3.02e-13	1e-150	HDL	Subcutaneous-Adipose-sQTL	2.234272.247538.clu	ENSG00000035115	SH3YL1
0	0.764827	rs79716074	2	277003	132	3.02e-13	1.18e-52	HDL	Subcutaneous-Adipose-eQTL	ENSG00000035115.21	ENSG00000035115	SH3YL1
0	0.764827	rs79716074	2	277003	132	3.02e-13	2.84e-111	HDL	Liver-sQTL	2.234272.247538.clu	ENSG00000035115	SH3YL1
0	0.764827	rs79716074	2	277003	132	3.02e-13	1.13e-66	HDL	Visceral-Adipose-sQTL	2.243562.247538.clu	ENSG00000035115	SH3YL1
0	0.764827	rs79716074	2	277003	132	3.02e-13	2.78e-76	HDL	Skeletal-Muscle-sQTL	2.234272.243503.clu	ENSG00000035115	SH3YL1
0	0.764827	rs79716074	2	277003	132	3.02e-13	1e-150	HDL	Visceral-Adipose-sQTL	2.234272.247538.clu	ENSG00000035115	SH3YL1
0	0.764827	rs79716074	2	277003	132	3.02e-13	1e-150	HDL	Pancreas-sQTL	2.243562.247538.clu	ENSG00000035115	SH3YL1
0	0.764827	rs79716074	2	277003	132	3.02e-13	1e-150	HDL	Skeletal-Muscle-sQTL	2.234272.247538.clu	ENSG00000035115	SH3YL1
0	0.764827	rs79716074	2	277003	132	3.02e-13	1.12e-96	HDL	Subcutaneous-Adipose-sQTL	2.243562.247538.clu	ENSG00000035115	SH3YL1
0	0.764827	rs79716074	2	277003	132	3.02e-13	1.62e-35	HDL	Visceral-Adipose-eQTL	ENSG00000035115.21	ENSG00000035115	SH3YL1
0.00114222	0.764797	rs200576810	17	43014464	1523	1.05e-09	9.32e-13	TG	Skeletal-Muscle-sQTL	17.43190776.43193094.clu	ENSG00000188554	NBR1
0.0102502	0.764693	rs1982151	9	84002350	984	1.82e-08	1e-150	TG	Subcutaneous-Adipose-sQTL	9.83978452.83980119.clu	ENSG00000165119	HNRNPK
0.0257662	0.764581	rs2421016	10	122407996	1093	1.48e-10	1.1e-10	Type-2-Diabetes_Xue	Subcutaneous-Adipose-eQTL	ENSG00000107679.14	ENSG00000107679	PLEKHA1
0.0128335	0.764395	rs3766160	1	15482377	11	4.63e-09	2.91e-06	BMI	Skeletal-Muscle-eQTL	ENSG00000116138.12	ENSG00000116138	DNAJC16
0.0431445	0.764328	rs79716074	2	277003	132	1.98e-08	1e-150	TG	Visceral-Adipose-sQTL	2.224920.229966.clu	ENSG00000035115	SH3YL1
0.00341368	0.764123	rs79716074	2	277003	132	1.98e-08	6.01e-113	TG	Visceral-Adipose-sQTL	2.219001.224864.clu	ENSG00000035115	SH3YL1
0.0129272	0.763868	rs7748777	6	41166068	668	4.18e-11	4.28e-19	BMI	Liver-sQTL	6.41135341.41137357.clu	ENSG00000161912	ADCY10P1
0.0715948	0.763839	rs11709077	3	12295008	285	1.6e-27	7.17e-07	Type-2-Diabetes_Mahajan	Subcutaneous-Adipose-sQTL	3.12351674.12379704.clu	ENSG00000132170	PPARG
0.0334992	0.763823	rs10463416	5	149193352	611	9.28e-14	8.43e-09	WHR-adj-BMI	Visceral-Adipose-eQTL	ENSG00000173210.19	ENSG00000173210	ABLIM3
0	0.763724	rs353547	3	52234850	312	8.66e-16	3.69e-39	BMI	Liver-sQTL	3.52801146.52802334.clu	ENSG00000162267	ITIH3
2.01e-05	0.763688	rs7214661	17	45353330	1525	3.66e-17	1e-150	WHR-adj-BMI	Subcutaneous-Adipose-eQTL	ENSG00000214401.4	ENSG00000214401	KANSL1-AS1
0.00284521	0.763635	rs12680842	8	94570378	915	3.41e-16	3.42e-07	BMI	Subcutaneous-Adipose-eQTL	ENSG00000253704.1	ENSG00000253704	ENSG00000253704
0.0165343	0.763621	rs11171739	12	56076841	1223	3.13e-08	4.25e-24	HDL	Skeletal-Muscle-sQTL	12.55999590.56002212.clu	ENSG00000139531	SUOX
0.013855	0.763609	rs9940149	16	250642	1444	9.29e-10	9.44e-17	Type-2-Diabetes_Xue	Skeletal-Muscle-sQTL	16.262198.262424.clu	ENSG00000167930	FAM234A
0.0169218	0.763579	rs1513272	7	28160478	771	1.25e-26	4.09e-24	WHR-adj-BMI	Pancreas-eQTL	ENSG00000153814.11	ENSG00000153814	JAZF1
0.2812	0.763546	rs905938	1	155018913	76	1.34e-35	1.58e-06	WHR-adj-BMI	Subcutaneous-Adipose-sQTL	1.155258954.155260330.clu	ENSG00000116521	SCAMP3
7.24e-06	0.763462	rs7214661	17	45353330	1525	3.66e-17	1e-150	WHR-adj-BMI	Skeletal-Muscle-eQTL	ENSG00000262539.1	ENSG00000262539	ENSG00000262539
0.049228	0.763444	rs174576	11	61836038	1137	1.18e-18	7.67e-15	FastGlu	Skeletal-Muscle-eQTL	ENSG00000134824.13	ENSG00000134824	FADS2
0.0329518	0.763354	rs1982151	9	84002350	984	1.82e-08	1.53e-43	TG	Pancreas-sQTL	9.83978452.83980119.clu	ENSG00000165119	HNRNPK
0.0465855	0.763319	rs174576	11	61836038	1137	1.18e-18	3e-06	FastGlu	Subcutaneous-Adipose-sQTL	11.61816426.61837778.clu	ENSG00000134824	FADS2
0.0218001	0.763128	rs2241423	15	67794500	1422	3.6e-54	2.35e-15	BMI	Visceral-Adipose-eQTL	ENSG00000188779.10	ENSG00000188779	SKOR1
0.00563041	0.763124	rs2984618	1	47224766	29	3.8e-24	1.4e-07	BMI	Skeletal-Muscle-eQTL	ENSG00000162367.11	ENSG00000162367	TAL1
0.000668819	0.763001	rs7133378	12	123924955	1263	2.93e-13	7.16e-31	BMI	Subcutaneous-Adipose-eQTL	ENSG00000250091.2	ENSG00000250091	DNAH10OS
0.00829309	0.762943	rs79716074	2	277003	132	1.98e-08	6.97e-19	TG	Pancreas-sQTL	2.253115.264542.clu	ENSG00000035115	SH3YL1
1.5e-07	0.762911	rs7214661	17	45353330	1525	3.66e-17	1e-150	WHR-adj-BMI	Subcutaneous-Adipose-eQTL	ENSG00000264070.1	ENSG00000264070	DND1P1
2.9e-07	0.76291	rs7214661	17	45353330	1525	3.66e-17	1e-150	WHR-adj-BMI	Skeletal-Muscle-eQTL	ENSG00000263503.1	ENSG00000263503	MAPK8IP1P2
0	0.762906	rs7214661	17	45353330	1525	3.66e-17	1e-150	WHR-adj-BMI	Skeletal-Muscle-eQTL	ENSG00000214401.4	ENSG00000214401	KANSL1-AS1
0	0.762906	rs7214661	17	45353330	1525	3.66e-17	1e-150	WHR-adj-BMI	Skeletal-Muscle-sQTL	17.46094701.46170855.clu	ENSG00000120071	KANSL1
0.0281036	0.7629	rs10779751	1	11224279	8	2.66e-13	1.08e-18	BMI	Skeletal-Muscle-eQTL	ENSG00000226849.1	ENSG00000226849	ENSG00000226849
0.0704198	0.762755	rs1982151	9	84002350	984	1.82e-08	3.66e-20	TG	Liver-sQTL	9.83978452.83980119.clu	ENSG00000165119	HNRNPK
4e-08	0.762681	rs7214661	17	45353330	1525	3.66e-17	1e-150	WHR-adj-BMI	Skeletal-Muscle-eQTL	ENSG00000264070.1	ENSG00000264070	DND1P1
0.0557047	0.762661	rs174576	11	61836038	1137	1.18e-18	2e-21	FastGlu	Skeletal-Muscle-eQTL	ENSG00000149485.18	ENSG00000149485	FADS1
4.4e-07	0.762635	rs7214661	17	45353330	1525	3.66e-17	1e-150	WHR-adj-BMI	Subcutaneous-Adipose-eQTL	ENSG00000262539.1	ENSG00000262539	ENSG00000262539
0.0292229	0.762273	rs2726036	16	28335819	1466	3.69e-64	3.01e-62	BMI	Subcutaneous-Adipose-eQTL	ENSG00000259982.1	ENSG00000259982	CDC37P1
0.0408476	0.762267	rs2072597	19	12885926	1606	1.52e-09	2.19e-08	BMI	Skeletal-Muscle-sQTL	19.12878579.12880802.clu	ENSG00000105612	DNASE2
0.0470205	0.762208	rs8054299	16	53464743	1472	5.79e-14	5.9e-09	WHR-adj-BMI	Skeletal-Muscle-sQTL	16.53500329.53501106.clu	ENSG00000166971	AKTIP
0.0572991	0.762144	rs174576	11	61836038	1137	1.18e-18	4.98e-72	FastGlu	Pancreas-eQTL	ENSG00000149485.18	ENSG00000149485	FADS1
0.0323326	0.762036	rs17574378	13	98464130	1322	7.25e-14	5.1e-07	BMI	Pancreas-eQTL	ENSG00000102572.14	ENSG00000102572	STK24
0.294967	0.762019	rs145678014	11	32906232	1125	1.1e-11	3.53e-58	Type-2-Diabetes_Mahajan	Liver-sQTL	11.32601822.32602279.clu	ENSG00000149100	EIF3M
0.117895	0.761696	rs7952436	11	67257063	1140	2.02e-09	2.77e-07	WHR-adj-BMI	Liver-eQTL	ENSG00000172613.7	ENSG00000172613	RAD9A
0.0127567	0.761618	rs2622274	6	63530611	680	3.23e-10	7.78e-10	BMI	Skeletal-Muscle-sQTL	6.63528084.63576436.clu	ENSG00000112245	PTP4A1
3.37e-05	0.761497	rs353547	3	52234850	312	8.66e-16	3e-15	BMI	Skeletal-Muscle-eQTL	ENSG00000114904.12	ENSG00000114904	NEK4
0.00289998	0.761363	rs13737	15	75639788	1426	7.3e-10	1e-150	Type-2-Diabetes_Mahajan	Skeletal-Muscle-sQTL	15.75358618.75358704.clu	ENSG00000140400	MAN2C1
0.0029	0.761363	rs13737	15	75639788	1426	7.3e-10	1e-150	Type-2-Diabetes_Mahajan	Subcutaneous-Adipose-eQTL	ENSG00000140400.16	ENSG00000140400	MAN2C1
0.0029	0.761363	rs13737	15	75639788	1426	7.3e-10	1e-150	Type-2-Diabetes_Mahajan	Pancreas-sQTL	15.75358344.75358462.clu	ENSG00000140400	MAN2C1
0.0029	0.761363	rs13737	15	75639788	1426	7.3e-10	1e-150	Type-2-Diabetes_Mahajan	Subcutaneous-Adipose-sQTL	15.75358344.75358462.clu	ENSG00000140400	MAN2C1
0.0029	0.761363	rs13737	15	75639788	1426	7.3e-10	1e-150	Type-2-Diabetes_Mahajan	Skeletal-Muscle-sQTL	15.75358344.75358462.clu	ENSG00000140400	MAN2C1
0.0029	0.761363	rs13737	15	75639788	1426	7.3e-10	1e-150	Type-2-Diabetes_Mahajan	Pancreas-sQTL	15.75358618.75358704.clu	ENSG00000140400	MAN2C1
0.0029	0.761363	rs13737	15	75639788	1426	7.3e-10	1e-150	Type-2-Diabetes_Mahajan	Subcutaneous-Adipose-sQTL	15.75358618.75358704.clu	ENSG00000140400	MAN2C1
0.0448939	0.7611	rs10923724	1	119004219	73	1.14e-14	3.12e-08	BMI	Subcutaneous-Adipose-eQTL	ENSG00000092607.13	ENSG00000092607	TBX15
0.0109279	0.761091	rs147834269	4	6302004	407	4.35e-09	5.45e-11	Type-2-Diabetes_Spracklen	Visceral-Adipose-eQTL	ENSG00000109501.13	ENSG00000109501	WFS1
0.00099933	0.761016	rs7214661	17	45353330	1525	3.66e-17	1e-150	WHR-adj-BMI	Skeletal-Muscle-sQTL	17.45991586.45996399.clu	ENSG00000186868	MAPT
0.0354963	0.76091	rs2301254	11	32436129	1125	5.35e-11	4.63e-07	WHR-adj-BMI	Visceral-Adipose-sQTL	11.32435846.32437845.clu	ENSG00000183242	WT1-AS
7.33e-05	0.760897	rs3874943	17	46494702	1525	1.94e-16	1e-150	WHR-adj-BMI	Skeletal-Muscle-eQTL	ENSG00000214401.4	ENSG00000214401	KANSL1-AS1
0.014037	0.760738	rs11435035	15	89850717	1432	4.68e-08	4.4e-09	Type-2-Diabetes_Suzuki	Liver-sQTL	15.89877424.89888521.clu	ENSG00000157823	AP3S2
0.00346118	0.760725	rs7748777	6	41166068	668	4.18e-11	5.69e-09	BMI	Subcutaneous-Adipose-sQTL	6.41139779.41139856.clu	ENSG00000161912	ADCY10P1
0.0373494	0.760358	rs174576	11	61836038	1137	1.18e-18	2.6e-10	FastGlu	Skeletal-Muscle-eQTL	ENSG00000134825.15	ENSG00000134825	TMEM258
0.00069345	0.760337	rs7214661	17	45353330	1525	3.66e-17	1e-150	WHR-adj-BMI	Skeletal-Muscle-eQTL	ENSG00000204650.14	ENSG00000204650	LINC02210
0.0634733	0.760133	rs174576	11	61836038	1137	1.18e-18	4.99e-06	FastGlu	Visceral-Adipose-eQTL	ENSG00000149485.18	ENSG00000149485	FADS1
0.00367259	0.759859	rs12403994	1	213982055	107	1.68e-11	8.35e-17	Type-2-Diabetes_Spracklen	Liver-eQTL	ENSG00000274895.1	ENSG00000274895	ENSG00000274895
0.0197716	0.759595	rs7748777	6	41166068	668	4.18e-11	8.81e-11	BMI	Pancreas-sQTL	6.41138726.41139856.clu	ENSG00000161912	ADCY10P1
0.0153742	0.759466	rs4473241	17	44203914	1524	5.35e-09	2.06e-46	BMI	Skeletal-Muscle-eQTL	ENSG00000161664.6	ENSG00000161664	ASB16
0.0298666	0.759295	rs7072204	10	122435969	1093	2.22e-08	4.04e-06	Type-2-Diabetes_Suzuki	Subcutaneous-Adipose-sQTL	10.122427031.122429624.clu	ENSG00000107679	PLEKHA1
0.00192468	0.75905	rs2509967	11	62545314	1138	1.41e-26	2.87e-15	WHR-adj-BMI	Visceral-Adipose-sQTL	11.62610768.62610879.clu	ENSG00000149499	EML3
0.140881	0.758939	rs9901673	17	7580783	1505	2.22e-09	3.56e-06	HDL	Pancreas-eQTL	ENSG00000233223.2	ENSG00000233223	ENSG00000233223
0.00173952	0.758669	rs1707322	1	46039475	28	1.59e-14	9.76e-56	BMI	Skeletal-Muscle-sQTL	1.45913879.45959386.clu	ENSG00000086015	MAST2
0.0103305	0.758621	rs2633310	10	73834292	1065	2.37e-08	1.32e-13	Type-2-Diabetes_Xue	Subcutaneous-Adipose-eQTL	ENSG00000242338.6	ENSG00000242338	BMS1P4
0.00340374	0.758555	rs13737	15	75639788	1426	7.3e-10	3.15e-64	Type-2-Diabetes_Mahajan	Subcutaneous-Adipose-eQTL	ENSG00000260274.1	ENSG00000260274	ENSG00000260274
0.01027	0.758493	rs2633310	10	73834292	1065	2.37e-08	2.26e-42	Type-2-Diabetes_Xue	Subcutaneous-Adipose-sQTL	10.73728587.73730459.clu	ENSG00000242338	BMS1P4
0.0125953	0.758288	rs2287922	19	48728969	1629	1.06e-20	3.87e-10	TG	Visceral-Adipose-sQTL	19.48721259.48721854.clu	ENSG00000105538	RASIP1
0.016522	0.757944	rs6062343	20	64064578	1675	1.18e-10	2.66e-08	HDL	Visceral-Adipose-eQTL	ENSG00000125510.15	ENSG00000125510	OPRL1
0.0241225	0.757913	rs79716074	2	277003	132	3.02e-13	1.76e-08	HDL	Pancreas-sQTL	2.253115.256207.clu	ENSG00000035115	SH3YL1
0.00224474	0.757717	rs6120815	20	31597063	1656	1.85e-08	1.4e-22	HDL	Subcutaneous-Adipose-eQTL	ENSG00000131055.4	ENSG00000131055	COX4I2
0.00533731	0.757654	rs2581787	3	53093661	312	3e-08	8.57e-07	Type-2-Diabetes_Mahajan	Subcutaneous-Adipose-sQTL	3.53092618.53103953.clu	ENSG00000163933	RFT1
0.00901182	0.757602	rs2726036	16	28335819	1466	3.69e-64	3.72e-18	BMI	Subcutaneous-Adipose-sQTL	16.28863945.28866012.clu	ENSG00000178188	SH2B1
0.0300872	0.757391	rs112820281	10	122390826	1093	1.41e-10	4.04e-06	Type-2-Diabetes_Spracklen	Subcutaneous-Adipose-sQTL	10.122427031.122429624.clu	ENSG00000107679	PLEKHA1
0.0104117	0.757363	rs11577094	1	37560999	23	3.28e-10	2.69e-10	BMI	Subcutaneous-Adipose-sQTL	1.37576556.37582223.clu	ENSG00000134697	GNL2
0.0223444	0.757349	rs6047259	20	21117678	1652	4.32e-09	8.75e-14	WHR-adj-BMI	Visceral-Adipose-eQTL	ENSG00000088970.15	ENSG00000088970	KIZ
0	0.757344	rs353547	3	52234850	312	8.66e-16	7.89e-35	BMI	Liver-sQTL	3.52801146.52801341.clu	ENSG00000162267	ITIH3
0.0044872	0.757276	rs72692849	1	150024008	73	2.83e-10	1.68e-12	HDL	Visceral-Adipose-eQTL	ENSG00000159164.9	ENSG00000159164	SV2A
0.00835096	0.757192	rs2633310	10	73834292	1065	2.37e-08	8.83e-09	Type-2-Diabetes_Xue	Visceral-Adipose-sQTL	10.73743211.73744217.clu	ENSG00000242338	BMS1P4
0.00523514	0.757191	rs8046545	16	28903896	1466	2.3e-08	4.24e-36	Type-2-Diabetes_Mahajan	Pancreas-eQTL	ENSG00000259982.1	ENSG00000259982	CDC37P1
0.0160651	0.757114	rs1106766	12	57415673	1224	2.07e-29	2.52e-07	TG	Skeletal-Muscle-sQTL	12.57248198.57250993.clu	ENSG00000185482	STAC3
0.0670675	0.757113	rs79716074	2	277003	132	1.98e-08	4.86e-112	TG	Subcutaneous-Adipose-sQTL	2.219001.224864.clu	ENSG00000035115	SH3YL1
0.016059	0.757081	rs1106766	12	57415673	1224	1.09e-30	2.52e-07	HDL	Skeletal-Muscle-sQTL	12.57248198.57250993.clu	ENSG00000185482	STAC3
0.00372039	0.757062	rs35332062	7	73597712	795	5.07e-41	7.89e-16	HDL	Skeletal-Muscle-sQTL	7.73459718.73462922.clu	ENSG00000009954	BAZ1B
0.307244	0.757006	rs3783347	14	100372924	1386	1.32e-10	7.04e-17	FastGlu	Liver-sQTL	14.100325831.100326096.clu	ENSG00000140107	SLC25A47
0.00664518	0.756977	rs11642430	16	30034468	1467	1.2e-10	5.26e-09	Type-2-Diabetes_Mahajan	Skeletal-Muscle-eQTL	ENSG00000169592.14	ENSG00000169592	INO80E
0.0342031	0.756893	rs8122855	20	25211413	1655	4.11e-14	1.37e-06	BMI	Pancreas-sQTL	20.25210193.25213263.clu	ENSG00000197586	ENTPD6
0.0115721	0.756789	rs8026714	15	90979023	1433	1.06e-22	1.24e-32	Type-2-Diabetes_Spracklen	Visceral-Adipose-eQTL	ENSG00000166965.12	ENSG00000166965	RCCD1
0.00160604	0.756679	rs3874943	17	46494702	1525	1.94e-16	3.35e-09	WHR-adj-BMI	Skeletal-Muscle-eQTL	ENSG00000261575.2	ENSG00000261575	ENSG00000261575
0.000881828	0.756644	rs12150665	17	36558947	1520	1.74e-24	9.62e-12	BMI	Pancreas-eQTL	ENSG00000273611.4	ENSG00000273611	ZNHIT3
0.00936936	0.756601	rs174546	11	61802358	1137	8.23e-69	1.43e-07	HDL	Liver-eQTL	ENSG00000149485.18	ENSG00000149485	FADS1
0.00937604	0.756474	rs174546	11	61802358	1137	1e-150	1.43e-07	TG	Liver-eQTL	ENSG00000149485.18	ENSG00000149485	FADS1
0.00906436	0.756179	rs2633310	10	73834292	1065	2.37e-08	8.57e-12	Type-2-Diabetes_Xue	Pancreas-eQTL	ENSG00000172650.13	ENSG00000172650	AGAP5
0.00448794	0.756155	rs34791963	1	224475001	113	1.66e-11	2.5e-09	HDL	Skeletal-Muscle-sQTL	1.224454343.224456854.clu	ENSG00000143786	CNIH3
0.00112155	0.756134	rs8046545	16	28903896	1466	2.3e-08	1e-150	Type-2-Diabetes_Mahajan	Subcutaneous-Adipose-sQTL	16.28835399.28835549.clu	ENSG00000168488	ATXN2L
0.0130469	0.75608	rs6446204	3	48997446	310	1.16e-24	1.03e-07	WHR-adj-BMI	Pancreas-eQTL	ENSG00000270441.1	ENSG00000270441	ENSG00000270441
0.0119841	0.756047	rs11435035	15	89850717	1432	4.68e-08	1.79e-11	Type-2-Diabetes_Suzuki	Liver-sQTL	15.89871546.89888521.clu	ENSG00000157823	AP3S2
0.0001	0.755897	rs2303361	7	6409865	756	3.8e-25	1.44e-11	HDL	Liver-eQTL	ENSG00000164535.14	ENSG00000164535	DAGLB
0.0018163	0.755604	rs7133378	12	123924955	1263	2.93e-13	4.98e-14	BMI	Subcutaneous-Adipose-eQTL	ENSG00000270028.1	ENSG00000270028	ENSG00000270028
0.016863	0.755508	rs79716074	2	277003	132	1.98e-08	6.57e-13	TG	Pancreas-sQTL	2.219001.224868.clu	ENSG00000035115	SH3YL1
0.1254	0.755359	rs905938	1	155018913	76	1.34e-35	3.48e-08	WHR-adj-BMI	Visceral-Adipose-eQTL	ENSG00000160685.13	ENSG00000160685	ZBTB7B
0.00181557	0.755285	rs7932891	11	10899965	1111	1.39e-12	8.72e-16	WHR-adj-BMI	Skeletal-Muscle-eQTL	ENSG00000247271.6	ENSG00000247271	ZBED5-AS1
0.00954209	0.755226	rs7133378	12	123924955	1263	2.93e-13	4.16e-23	BMI	Skeletal-Muscle-eQTL	ENSG00000250091.2	ENSG00000250091	DNAH10OS
0.00113829	0.755214	rs8046545	16	28903896	1466	2.3e-08	1e-150	Type-2-Diabetes_Mahajan	Skeletal-Muscle-sQTL	16.28835399.28835546.clu	ENSG00000168488	ATXN2L
0.0067023	0.755187	rs2277862	20	35564866	1658	8.62e-11	5.67e-08	TG	Skeletal-Muscle-sQTL	20.35548865.35555044.clu	ENSG00000125991	ERGIC3
0.0104962	0.755156	rs8075273	17	63651521	1535	4.67e-14	1.66e-07	BMI	Liver-eQTL	ENSG00000198909.7	ENSG00000198909	MAP3K3
0.00217264	0.755074	rs11658335	17	82126945	1545	8.64e-11	6.93e-16	BMI	Visceral-Adipose-sQTL	17.82198422.82201538.clu	ENSG00000176155	CCDC57
0.0111311	0.754986	rs2633310	10	73834292	1065	2.37e-08	6.54e-12	Type-2-Diabetes_Xue	Visceral-Adipose-eQTL	ENSG00000196968.10	ENSG00000196968	FUT11
0.00585535	0.75497	rs2509967	11	62545314	1138	1.41e-26	2.04e-08	WHR-adj-BMI	Subcutaneous-Adipose-sQTL	11.62610768.62610879.clu	ENSG00000149499	EML3
0.0276864	0.754947	rs9901673	17	7580783	1505	2.22e-09	4.95e-07	HDL	Subcutaneous-Adipose-eQTL	ENSG00000233223.2	ENSG00000233223	ENSG00000233223
0.00112502	0.754807	rs8046545	16	28903896	1466	2.3e-08	1e-150	Type-2-Diabetes_Mahajan	Visceral-Adipose-sQTL	16.28835399.28835546.clu	ENSG00000168488	ATXN2L
0.00113508	0.754741	rs8046545	16	28903896	1466	2.3e-08	1e-150	Type-2-Diabetes_Mahajan	Skeletal-Muscle-sQTL	16.28835399.28835549.clu	ENSG00000168488	ATXN2L
0.00572215	0.754603	rs896852	8	94948658	915	6.41e-09	4.24e-09	Type-2-Diabetes_Spracklen	Liver-sQTL	8.94958179.94980855.clu	ENSG00000156170	NDUFAF6
0.00446913	0.754521	rs896852	8	94948658	915	6.41e-09	1.31e-67	Type-2-Diabetes_Spracklen	Pancreas-sQTL	8.94975983.94980859.clu	ENSG00000156170	NDUFAF6
0.00111989	0.754475	rs8046545	16	28903896	1466	2.3e-08	1e-150	Type-2-Diabetes_Mahajan	Subcutaneous-Adipose-sQTL	16.28835399.28835546.clu	ENSG00000168488	ATXN2L
0.00431446	0.754408	rs896852	8	94948658	915	6.41e-09	2.76e-49	Type-2-Diabetes_Spracklen	Pancreas-sQTL	8.94975415.94975817.clu	ENSG00000156170	NDUFAF6
0.00421693	0.754162	rs896852	8	94948658	915	6.41e-09	2.52e-36	Type-2-Diabetes_Spracklen	Skeletal-Muscle-sQTL	8.94958179.94980855.clu	ENSG00000156170	NDUFAF6
0.706149	0.753998	rs2270894	3	9933702	284	1.08e-08	9.67e-07	WHR-adj-BMI	Visceral-Adipose-eQTL	ENSG00000230082.1	ENSG00000230082	PRRT3-AS1
0.00112214	0.753973	rs8046545	16	28903896	1466	2.3e-08	4.28e-119	Type-2-Diabetes_Mahajan	Visceral-Adipose-sQTL	16.28835399.28835549.clu	ENSG00000168488	ATXN2L
0.0038304	0.753878	rs896852	8	94948658	915	6.41e-09	8.06e-46	Type-2-Diabetes_Spracklen	Pancreas-sQTL	8.94975415.94980855.clu	ENSG00000156170	NDUFAF6
0.00433962	0.753851	rs896852	8	94948658	915	6.41e-09	1.12e-28	Type-2-Diabetes_Spracklen	Subcutaneous-Adipose-sQTL	8.94958179.94980855.clu	ENSG00000156170	NDUFAF6
0.00103338	0.753706	rs8046545	16	28903896	1466	2.3e-08	1e-150	Type-2-Diabetes_Mahajan	Pancreas-sQTL	16.28835399.28835546.clu	ENSG00000168488	ATXN2L
0.0010334	0.753705	rs8046545	16	28903896	1466	2.3e-08	1e-150	Type-2-Diabetes_Mahajan	Pancreas-sQTL	16.28835399.28835549.clu	ENSG00000168488	ATXN2L
0.0333159	0.753608	rs746011	8	22600291	872	1.79e-10	1.04e-09	TG	Visceral-Adipose-eQTL	ENSG00000158941.16	ENSG00000158941	CCAR2
0.00107637	0.75341	rs8046545	16	28903896	1466	2.3e-08	1.66e-138	Type-2-Diabetes_Mahajan	Liver-sQTL	16.28835399.28835549.clu	ENSG00000168488	ATXN2L
0.119005	0.753306	rs174576	11	61836038	1137	1.18e-18	2.03e-07	FastGlu	Liver-eQTL	ENSG00000149485.18	ENSG00000149485	FADS1
0.0102516	0.753273	rs952471	15	77484156	1427	1.62e-26	7.66e-07	Type-2-Diabetes_Spracklen	Skeletal-Muscle-eQTL	ENSG00000140382.14	ENSG00000140382	HMG20A
0.00114606	0.753226	rs8046545	16	28903896	1466	2.3e-08	1e-150	Type-2-Diabetes_Mahajan	Liver-sQTL	16.28835399.28835546.clu	ENSG00000168488	ATXN2L
4.23e-05	0.752889	rs2306590	17	36498436	1520	5.83e-09	3.8e-29	TG	Skeletal-Muscle-eQTL	ENSG00000278535.4	ENSG00000278535	DHRS11
0.0351387	0.752848	rs746011	8	22600291	872	1.79e-10	3.4e-11	TG	Pancreas-eQTL	ENSG00000158941.16	ENSG00000158941	CCAR2
0.00600066	0.752718	rs622082	11	68936491	1141	1.36e-13	3.08e-15	HDL	Subcutaneous-Adipose-sQTL	11.68929357.68933299.clu	ENSG00000132740	IGHMBP2
0.0519502	0.752629	rs174576	11	61836038	1137	1.18e-18	8.76e-09	FastGlu	Liver-eQTL	ENSG00000221968.8	ENSG00000221968	FADS3
0.0273904	0.752519	rs6446204	3	48997446	310	1.16e-24	2e-24	WHR-adj-BMI	Subcutaneous-Adipose-eQTL	ENSG00000198218.10	ENSG00000198218	QRICH1
0.221283	0.752506	rs2943645	2	226234464	264	2.26e-19	1.29e-06	FastInsu	Visceral-Adipose-eQTL	ENSG00000272622.1	ENSG00000272622	ENSG00000272622
0.00237232	0.752416	rs2633310	10	73834292	1065	2.37e-08	2.66e-25	Type-2-Diabetes_Xue	Skeletal-Muscle-eQTL	ENSG00000196968.10	ENSG00000196968	FUT11
0.000920032	0.752407	rs12509234	4	119398279	477	3.89e-10	3.48e-08	BMI	Subcutaneous-Adipose-sQTL	4.119420590.119422451.clu	ENSG00000283050	GTF2IP12
0.00140675	0.752207	rs35332062	7	73597712	795	5.07e-41	1.24e-16	HDL	Skeletal-Muscle-sQTL	7.73459718.73462791.clu	ENSG00000009954	BAZ1B
0.00102207	0.752091	rs8046545	16	28903896	1466	2.3e-08	3.71e-23	Type-2-Diabetes_Mahajan	Subcutaneous-Adipose-eQTL	ENSG00000178188.14	ENSG00000178188	SH2B1
0.0268751	0.751926	rs2294120	8	144778182	943	1.62e-08	2.43e-11	Type-2-Diabetes_Xue	Visceral-Adipose-eQTL	ENSG00000198169.8	ENSG00000198169	ZNF251
0	0.751919	rs353547	3	52234850	312	8.66e-16	1.92e-38	BMI	Liver-sQTL	3.52801408.52802334.clu	ENSG00000162267	ITIH3
0.0231932	0.751863	rs11111134	12	102021478	1249	2.01e-08	1.13e-24	WHR-adj-BMI	Subcutaneous-Adipose-eQTL	ENSG00000120860.10	ENSG00000120860	WASHC3
0.040618	0.751786	rs11724804	4	971991	402	7.61e-21	8.44e-09	WHR-adj-BMI	Liver-sQTL	4.987949.1000612.clu	ENSG00000127415	IDUA
0.0104918	0.75167	rs930653	2	68237139	176	2.89e-09	5.1e-09	WHR-adj-BMI	Visceral-Adipose-eQTL	ENSG00000221823.10	ENSG00000221823	PPP3R1
0.0088734	0.751492	rs13737	15	75639788	1426	7.3e-10	6.16e-14	Type-2-Diabetes_Mahajan	Skeletal-Muscle-sQTL	15.75362748.75363210.clu	ENSG00000140400	MAN2C1
0.00326429	0.751304	rs34791963	1	224475001	113	1.66e-11	1.82e-09	HDL	Skeletal-Muscle-sQTL	1.224454343.224456859.clu	ENSG00000143786	CNIH3
0.00566591	0.751142	rs13737	15	75639788	1426	7.3e-10	2.13e-12	Type-2-Diabetes_Mahajan	Visceral-Adipose-sQTL	15.75362748.75363210.clu	ENSG00000140400	MAN2C1
0.0098273	0.75073	rs1549293	16	31130672	1467	4.27e-14	8.6e-08	TG	Subcutaneous-Adipose-eQTL	ENSG00000167394.12	ENSG00000167394	ZNF668
0.0077717	0.750726	rs6806156	3	115249171	347	1.59e-11	3.98e-10	Type-2-Diabetes_Spracklen	Subcutaneous-Adipose-sQTL	3.115027574.115071219.clu	ENSG00000181722	ZBTB20
0.00616777	0.750381	rs7180542	15	65747692	1421	4.06e-08	4.61e-09	BMI	Skeletal-Muscle-eQTL	ENSG00000103742.11	ENSG00000103742	IGDCC4
0.0074472	0.750145	rs10937721	4	6305036	407	1.6e-40	1.42e-09	Type-2-Diabetes_Mahajan	Skeletal-Muscle-sQTL	4.6291997.6295041.clu	ENSG00000109501	WFS1
0.0095119	0.749658	rs746011	8	22600291	872	1.79e-10	4.92e-15	TG	Visceral-Adipose-eQTL	ENSG00000147439.12	ENSG00000147439	BIN3
0.00163929	0.749585	rs6120815	20	31597063	1656	1.85e-08	6.85e-19	HDL	Skeletal-Muscle-eQTL	ENSG00000131055.4	ENSG00000131055	COX4I2
0.00305329	0.749479	rs531358	1	93210454	57	6.41e-25	3.44e-13	HDL	Skeletal-Muscle-sQTL	1.93158885.93160129.clu	ENSG00000117500	TMED5
0.018285	0.749203	rs838145	19	48745473	1629	2.44e-10	2.8e-15	WHR-adj-BMI	Skeletal-Muscle-sQTL	19.48714045.48714366.clu	ENSG00000176909	MAMSTR
0.0036362	0.749122	rs7845219	8	94925274	915	4.55e-09	4.53e-11	Type-2-Diabetes_Xue	Visceral-Adipose-eQTL	ENSG00000156170.12	ENSG00000156170	NDUFAF6
0.0494927	0.748982	rs6463489	7	5502882	755	2.5e-10	2.75e-10	BMI	Visceral-Adipose-eQTL	ENSG00000155034.18	ENSG00000155034	FBXL18
0.00994569	0.748978	rs9948087	18	268992	1548	4.58e-08	7.3e-13	TG	Visceral-Adipose-sQTL	18.166819.180236.clu	ENSG00000101557	USP14
0.00765235	0.748617	rs4889606	16	30999862	1467	2.9e-36	8.6e-08	BMI	Subcutaneous-Adipose-eQTL	ENSG00000167394.12	ENSG00000167394	ZNF668
0.00299881	0.748419	rs11869286	17	39657603	1521	7.3e-53	7.68e-09	HDL	Liver-sQTL	17.39676755.39684597.clu	ENSG00000161395	PGAP3
0.036515	0.7484	rs11538	22	17738065	1703	1.09e-09	9.73e-11	BMI	Skeletal-Muscle-eQTL	ENSG00000015475.18	ENSG00000015475	BID
0.104401	0.748352	rs13087851	3	49371541	311	8.47e-48	3.42e-13	BMI	Skeletal-Muscle-eQTL	ENSG00000164078.12	ENSG00000164078	MST1R
0	0.748305	rs7124681	11	47508395	1132	3.96e-55	1.14e-37	BMI	Skeletal-Muscle-eQTL	ENSG00000109919.9	ENSG00000109919	MTCH2
0.0398041	0.748119	rs849135	7	28156794	771	1.04e-43	9.77e-13	Type-2-Diabetes_Xue	Subcutaneous-Adipose-eQTL	ENSG00000153814.11	ENSG00000153814	JAZF1
0.0083116	0.748085	rs10212473	3	33831492	301	5.7e-09	1.94e-07	WHR-adj-BMI	Pancreas-eQTL	ENSG00000271643.1	ENSG00000271643	ENSG00000271643
0.0109593	0.747943	rs13737	15	75639788	1426	7.3e-10	7.01e-08	Type-2-Diabetes_Mahajan	Skeletal-Muscle-sQTL	15.75359153.75359328.clu	ENSG00000140400	MAN2C1
0.0183986	0.747343	rs10930502	2	172025679	235	2.74e-13	1.49e-59	BMI	Skeletal-Muscle-sQTL	2.171729853.171744049.clu	ENSG00000077380	DYNC1I2
0.00940404	0.747219	rs13737	15	75639788	1426	7.3e-10	1.84e-08	Type-2-Diabetes_Mahajan	Subcutaneous-Adipose-sQTL	15.75362748.75363210.clu	ENSG00000140400	MAN2C1
0.00871645	0.747158	rs1997243	7	1044141	750	1.79e-16	9.91e-08	HDL	Skeletal-Muscle-sQTL	7.1157750.1158158.clu	ENSG00000178381	ZFAND2A
0.00209979	0.747113	rs34791963	1	224475001	113	1.66e-11	3.1e-95	HDL	Skeletal-Muscle-eQTL	ENSG00000143771.11	ENSG00000143771	CNIH4
0.019364	0.747084	rs10930502	2	172025679	235	2.74e-13	2.89e-22	BMI	Pancreas-sQTL	2.171729853.171744049.clu	ENSG00000077380	DYNC1I2
0.00429592	0.746977	rs896852	8	94948658	915	6.41e-09	7.48e-46	Type-2-Diabetes_Spracklen	Pancreas-sQTL	8.94958179.94980855.clu	ENSG00000156170	NDUFAF6
0.0106569	0.746941	rs13737	15	75639788	1426	7.3e-10	4.71e-10	Type-2-Diabetes_Mahajan	Liver-eQTL	ENSG00000260274.1	ENSG00000260274	ENSG00000260274
0.00213232	0.746614	rs34791963	1	224475001	113	1.66e-11	1.73e-87	HDL	Subcutaneous-Adipose-eQTL	ENSG00000143771.11	ENSG00000143771	CNIH4
0	0.746149	rs35169799	11	64263769	1139	1.4e-24	4e-29	TG	Subcutaneous-Adipose-eQTL	ENSG00000173511.9	ENSG00000173511	VEGFB
0	0.746149	rs35169799	11	64263769	1139	1.05e-24	4e-29	HDL	Subcutaneous-Adipose-eQTL	ENSG00000173511.9	ENSG00000173511	VEGFB
0.0552758	0.746096	rs895330	19	4060709	1601	1.59e-19	2.32e-08	BMI	Skeletal-Muscle-sQTL	19.4055247.4065430.clu	ENSG00000178951	ZBTB7A
0.00500569	0.746082	rs7748777	6	41166068	668	4.18e-11	1.87e-11	BMI	Subcutaneous-Adipose-sQTL	6.41138726.41139856.clu	ENSG00000161912	ADCY10P1
0.00792074	0.74598	rs13737	15	75639788	1426	7.3e-10	2.08e-09	Type-2-Diabetes_Mahajan	Visceral-Adipose-sQTL	15.75363290.75363999.clu	ENSG00000140400	MAN2C1
0.0103285	0.745717	rs13737	15	75639788	1426	7.3e-10	2.56e-07	Type-2-Diabetes_Mahajan	Skeletal-Muscle-sQTL	15.75359191.75359328.clu	ENSG00000140400	MAN2C1
0.00103726	0.745673	rs11869286	17	39657603	1521	7.3e-53	2.21e-11	HDL	Skeletal-Muscle-eQTL	ENSG00000173991.5	ENSG00000173991	TCAP
0.00921167	0.745447	rs3768321	1	39570256	24	1.3e-26	1.99e-14	Type-2-Diabetes_Mahajan	Skeletal-Muscle-eQTL	ENSG00000090621.13	ENSG00000090621	PABPC4
0.0179979	0.745046	rs838145	19	48745473	1629	2.44e-10	2.66e-07	WHR-adj-BMI	Visceral-Adipose-sQTL	19.48727158.48727393.clu	ENSG00000105538	RASIP1
0.000585756	0.744746	rs2509967	11	62545314	1138	1.41e-26	2.31e-12	WHR-adj-BMI	Subcutaneous-Adipose-sQTL	11.62609696.62610879.clu	ENSG00000149499	EML3
0.000322216	0.74436	rs11658335	17	82126945	1545	8.64e-11	1.05e-30	BMI	Subcutaneous-Adipose-sQTL	17.82101866.82127692.clu	ENSG00000176155	CCDC57
0.00730649	0.744303	rs13737	15	75639788	1426	7.3e-10	2.21e-11	Type-2-Diabetes_Mahajan	Subcutaneous-Adipose-sQTL	15.75362748.75363999.clu	ENSG00000140400	MAN2C1
0	0.744032	rs2303361	7	6409865	756	3.8e-25	1e-150	HDL	Subcutaneous-Adipose-sQTL	7.6413034.6416259.clu	ENSG00000164535	DAGLB
0	0.744032	rs2303361	7	6409865	756	3.8e-25	4.44e-82	HDL	Visceral-Adipose-eQTL	ENSG00000164535.14	ENSG00000164535	DAGLB
0	0.744032	rs2303361	7	6409865	756	3.8e-25	1.45e-110	HDL	Subcutaneous-Adipose-sQTL	7.6413034.6416627.clu	ENSG00000164535	DAGLB
0	0.744032	rs2303361	7	6409865	756	3.8e-25	2.18e-32	HDL	Pancreas-eQTL	ENSG00000164535.14	ENSG00000164535	DAGLB
0	0.744032	rs2303361	7	6409865	756	3.8e-25	1e-150	HDL	Subcutaneous-Adipose-eQTL	ENSG00000164535.14	ENSG00000164535	DAGLB
0.00019992	0.744009	rs2303361	7	6409865	756	3.8e-25	3.54e-38	HDL	Visceral-Adipose-sQTL	7.6413034.6416627.clu	ENSG00000164535	DAGLB
0.0206804	0.743866	rs8026714	15	90979023	1433	1.06e-22	2.92e-09	Type-2-Diabetes_Spracklen	Pancreas-eQTL	ENSG00000258725.1	ENSG00000258725	PRC1-AS1
0.00711422	0.743696	rs10212473	3	33831492	301	5.7e-09	9.75e-08	WHR-adj-BMI	Pancreas-eQTL	ENSG00000271324.1	ENSG00000271324	ENSG00000271324
7.42e-05	0.74366	rs12150665	17	36558947	1520	1.74e-24	7.31e-31	BMI	Subcutaneous-Adipose-eQTL	ENSG00000278259.4	ENSG00000278259	MYO19
0.0170541	0.743574	rs704	17	28367840	1515	9.88e-11	4.41e-10	HDL	Visceral-Adipose-eQTL	ENSG00000244045.12	ENSG00000244045	TMEM199
0.00039975	0.74353	rs622082	11	68936491	1141	1.36e-13	3.2e-23	HDL	Visceral-Adipose-eQTL	ENSG00000256508.2	ENSG00000256508	MRGPRF-AS1
0	0.743287	rs2303361	7	6409865	756	3.8e-25	1.41e-20	HDL	Pancreas-sQTL	7.6413034.6416627.clu	ENSG00000164535	DAGLB
0.0446859	0.743269	rs34855406	17	42579393	1523	3.2e-12	4.08e-27	Type-2-Diabetes_Mahajan	Skeletal-Muscle-sQTL	17.42567655.42568837.clu	ENSG00000108788	MLX
0	0.743237	rs11869286	17	39657603	1521	7.3e-53	2.35e-19	HDL	Pancreas-sQTL	17.39676755.39684597.clu	ENSG00000161395	PGAP3
0.00164057	0.743222	rs13240600	7	99466843	809	7.9e-16	3.7e-14	BMI	Visceral-Adipose-sQTL	7.99377439.99385702.clu	ENSG00000130429	ARPC1B
0.00656187	0.743155	rs8046545	16	28903896	1466	2.3e-08	1.85e-07	Type-2-Diabetes_Mahajan	Visceral-Adipose-sQTL	16.28835187.28835549.clu	ENSG00000168488	ATXN2L
0.0116943	0.743063	rs2509967	11	62545314	1138	1.41e-26	3.58e-17	WHR-adj-BMI	Subcutaneous-Adipose-eQTL	ENSG00000254772.9	ENSG00000254772	EEF1G
0.00522811	0.742982	rs3800592	7	135164461	830	2.27e-08	2.09e-07	HDL	Subcutaneous-Adipose-sQTL	7.135169060.135170276.clu	ENSG00000122783	C7orf49
0.0391525	0.742927	rs12712928	2	44964941	159	1.83e-14	1.08e-14	Type-2-Diabetes_Spracklen	Pancreas-eQTL	ENSG00000138083.4	ENSG00000138083	SIX3
0.0110467	0.742592	rs2509967	11	62545314	1138	1.41e-26	4.7e-10	WHR-adj-BMI	Visceral-Adipose-eQTL	ENSG00000254772.9	ENSG00000254772	EEF1G
0.0236839	0.742413	rs6446204	3	48997446	310	1.16e-24	7.49e-12	WHR-adj-BMI	Skeletal-Muscle-sQTL	3.48934951.48945136.clu	ENSG00000177479	ARIH2
0.0435057	0.742394	rs34855406	17	42579393	1523	3.2e-12	1e-28	Type-2-Diabetes_Mahajan	Subcutaneous-Adipose-sQTL	17.42567655.42568837.clu	ENSG00000108788	MLX
0.0126048	0.742354	rs4473241	17	44203914	1524	5.35e-09	6.4e-33	BMI	Visceral-Adipose-eQTL	ENSG00000267080.5	ENSG00000267080	ASB16-AS1
0	0.74222	rs11869286	17	39657603	1521	7.3e-53	1.04e-29	HDL	Skeletal-Muscle-eQTL	ENSG00000161395.13	ENSG00000161395	PGAP3
0.00352309	0.742162	rs34791963	1	224475001	113	1.66e-11	1.22e-19	HDL	Skeletal-Muscle-sQTL	1.224439774.224454278.clu	ENSG00000143786	CNIH3
0.176635	0.741799	rs80196932	6	117675468	713	8.37e-12	3.85e-07	Type-2-Diabetes_Suzuki	Skeletal-Muscle-eQTL	ENSG00000153989.7	ENSG00000153989	NUS1
0.0344322	0.741729	rs2633310	10	73834292	1065	2.37e-08	5.08e-07	Type-2-Diabetes_Xue	Subcutaneous-Adipose-eQTL	ENSG00000148660.20	ENSG00000148660	CAMK2G
0.00327165	0.741708	rs13737	15	75639788	1426	7.3e-10	7.88e-55	Type-2-Diabetes_Mahajan	Liver-eQTL	ENSG00000140400.16	ENSG00000140400	MAN2C1
0.221802	0.741701	rs2943645	2	226234464	264	2.26e-19	5.1e-08	FastInsu	Subcutaneous-Adipose-eQTL	ENSG00000261379.1	ENSG00000261379	ENSG00000261379
0.0032	0.741689	rs13737	15	75639788	1426	7.3e-10	1e-150	Type-2-Diabetes_Mahajan	Visceral-Adipose-eQTL	ENSG00000140400.16	ENSG00000140400	MAN2C1
0.0103505	0.741651	rs13737	15	75639788	1426	7.3e-10	5.33e-07	Type-2-Diabetes_Mahajan	Pancreas-sQTL	15.75362453.75362642.clu	ENSG00000140400	MAN2C1
0.00319956	0.741623	rs13737	15	75639788	1426	7.3e-10	1e-150	Type-2-Diabetes_Mahajan	Pancreas-eQTL	ENSG00000140400.16	ENSG00000140400	MAN2C1
0.0128904	0.741106	rs2244648	8	11592913	864	5.2e-13	9.16e-20	Type-2-Diabetes_Mahajan	Visceral-Adipose-eQTL	ENSG00000269918.1	ENSG00000269918	ENSG00000269918
0.00865745	0.741042	rs34791963	1	224475001	113	1.66e-11	6.6e-08	HDL	Skeletal-Muscle-sQTL	1.224389860.224398097.clu	ENSG00000162923	WDR26
0.0118337	0.740902	rs982077	15	63531102	1420	2.58e-10	8.27e-09	Type-2-Diabetes_Xue	Skeletal-Muscle-eQTL	ENSG00000259248.5	ENSG00000259248	USP3-AS1
0.016428	0.740616	rs79716074	2	277003	132	1.98e-08	6.19e-53	TG	Skeletal-Muscle-sQTL	2.219001.224864.clu	ENSG00000035115	SH3YL1
0.0332349	0.740463	rs11871667	17	17574533	1513	8.8e-13	2.21e-14	TG	Subcutaneous-Adipose-sQTL	17.17577027.17577107.clu	ENSG00000133027	PEMT
0.00865202	0.740401	rs13737	15	75639788	1426	7.3e-10	2.71e-15	Type-2-Diabetes_Mahajan	Subcutaneous-Adipose-sQTL	15.75359366.75359620.clu	ENSG00000140400	MAN2C1
0.0542086	0.740399	rs7973997	12	128272393	1266	2.2e-08	2.31e-10	WHR-adj-BMI	Subcutaneous-Adipose-eQTL	ENSG00000181234.9	ENSG00000181234	TMEM132C
0.0036931	0.740111	rs34791963	1	224475001	113	1.66e-11	5.34e-27	HDL	Visceral-Adipose-sQTL	1.224456921.224459213.clu	ENSG00000143786	CNIH3
0.00857368	0.740031	rs3768321	1	39570256	24	1.3e-26	8.9e-15	Type-2-Diabetes_Mahajan	Visceral-Adipose-eQTL	ENSG00000090621.13	ENSG00000090621	PABPC4
0.0211446	0.740031	rs2245368	7	76978826	797	1.72e-25	9e-17	BMI	Pancreas-eQTL	ENSG00000186704.9	ENSG00000186704	DTX2P1
0.0137611	0.740017	rs4473241	17	44203914	1524	5.35e-09	2.38e-22	BMI	Pancreas-sQTL	17.44177816.44181623.clu	ENSG00000267080	ASB16-AS1
0.10282	0.739913	rs55747707	7	73623036	795	3.05e-25	1.16e-22	WHR-adj-BMI	Pancreas-eQTL	ENSG00000009950.15	ENSG00000009950	MLXIPL
0.00428062	0.739784	rs7845219	8	94925274	915	4.55e-09	1.6e-13	Type-2-Diabetes_Xue	Subcutaneous-Adipose-eQTL	ENSG00000156170.12	ENSG00000156170	NDUFAF6
0.0243835	0.739782	rs10090367	8	36967562	882	1.2e-08	5.04e-20	TG	Subcutaneous-Adipose-eQTL	ENSG00000183779.6	ENSG00000183779	ZNF703
0.0279761	0.739708	rs10090367	8	36967562	882	1.2e-08	1.02e-12	TG	Subcutaneous-Adipose-eQTL	ENSG00000254038.1	ENSG00000254038	ENSG00000254038
0.00816817	0.739487	rs13737	15	75639788	1426	7.3e-10	4.49e-22	Type-2-Diabetes_Mahajan	Skeletal-Muscle-eQTL	ENSG00000140400.16	ENSG00000140400	MAN2C1
0.00410832	0.739477	rs2249105	2	65060762	173	1.04e-22	6.51e-43	TG	Visceral-Adipose-eQTL	ENSG00000011523.13	ENSG00000011523	CEP68
0.00419526	0.739413	rs2249105	2	65060762	173	1.04e-22	3.26e-25	TG	Pancreas-eQTL	ENSG00000011523.13	ENSG00000011523	CEP68
0.00550141	0.739131	rs2767036	11	34960601	1126	2.5e-08	2.2e-49	Type-2-Diabetes_Mahajan	Skeletal-Muscle-sQTL	11.34895110.34896761.clu	ENSG00000149089	APIP
0.00462935	0.73885	rs1801214	4	6301295	407	5.52e-34	1.42e-09	Type-2-Diabetes_Xue	Skeletal-Muscle-sQTL	4.6291997.6295041.clu	ENSG00000109501	WFS1
0.00352762	0.738833	rs34791963	1	224475001	113	1.66e-11	2.18e-64	HDL	Visceral-Adipose-eQTL	ENSG00000143771.11	ENSG00000143771	CNIH4
0.392764	0.73868	rs16928809	11	2915722	1105	3.07e-12	2.41e-08	HDL	Subcutaneous-Adipose-sQTL	11.2918095.2919307.clu	ENSG00000110628	SLC22A18
0	0.738658	rs3874943	17	46494702	1525	1.94e-16	1e-150	WHR-adj-BMI	Skeletal-Muscle-eQTL	ENSG00000262539.1	ENSG00000262539	ENSG00000262539
0.0134511	0.738473	rs10930502	2	172025679	235	2.74e-13	6.7e-10	BMI	Liver-sQTL	2.171729853.171744049.clu	ENSG00000077380	DYNC1I2
0.00991735	0.738471	rs1767141	1	23407857	16	2.75e-10	7.85e-09	HDL	Liver-sQTL	1.23387419.23393879.clu	ENSG00000204219	TCEA3
0	0.738369	rs3874943	17	46494702	1525	1.94e-16	1.71e-116	WHR-adj-BMI	Pancreas-sQTL	17.46094701.46170855.clu	ENSG00000120071	KANSL1
0.0061206	0.738301	rs7178762	15	63579093	1420	7e-10	3.93e-17	Type-2-Diabetes_Mahajan	Skeletal-Muscle-eQTL	ENSG00000197361.7	ENSG00000197361	FBXL22
0.0293556	0.738138	rs1979527	3	127681938	355	2.36e-09	3.33e-14	WHR-adj-BMI	Subcutaneous-Adipose-sQTL	3.127673081.127675970.clu	ENSG00000114626	ABTB1
0.365755	0.738136	rs2726036	16	28335819	1466	3.69e-64	2.26e-17	BMI	Visceral-Adipose-eQTL	ENSG00000251417.2	ENSG00000251417	ENSG00000251417
2.06e-05	0.738088	rs3874943	17	46494702	1525	1.94e-16	1.13e-84	WHR-adj-BMI	Pancreas-eQTL	ENSG00000214401.4	ENSG00000214401	KANSL1-AS1
0.0548214	0.738012	rs11724804	4	971991	402	7.61e-21	6.97e-19	WHR-adj-BMI	Subcutaneous-Adipose-eQTL	ENSG00000127415.12	ENSG00000127415	IDUA
0.00367602	0.737868	rs34791963	1	224475001	113	1.66e-11	1.56e-16	HDL	Skeletal-Muscle-sQTL	1.224435187.224454278.clu	ENSG00000143786	CNIH3
0.0370617	0.737836	rs34855406	17	42579393	1523	3.2e-12	2.3e-18	Type-2-Diabetes_Mahajan	Visceral-Adipose-sQTL	17.42567655.42568837.clu	ENSG00000108788	MLX
0.0105443	0.737796	rs895953	12	121811142	1263	4.01e-08	2.07e-13	TG	Subcutaneous-Adipose-eQTL	ENSG00000139725.7	ENSG00000139725	RHOF
0.0133774	0.737777	rs147834269	4	6302004	407	4.35e-09	8.88e-18	Type-2-Diabetes_Spracklen	Visceral-Adipose-sQTL	4.6291997.6295041.clu	ENSG00000109501	WFS1
0.0036226	0.737644	rs34791963	1	224475001	113	1.66e-11	5.24e-51	HDL	Skeletal-Muscle-sQTL	1.224456921.224459143.clu	ENSG00000143786	CNIH3
0.00361426	0.737555	rs34791963	1	224475001	113	1.66e-11	6.54e-57	HDL	Skeletal-Muscle-sQTL	1.224456921.224459213.clu	ENSG00000143786	CNIH3
0.0404835	0.737479	rs34855406	17	42579393	1523	3.2e-12	1.85e-10	Type-2-Diabetes_Mahajan	Skeletal-Muscle-sQTL	17.42567655.42568470.clu	ENSG00000108788	MLX
0.457817	0.737385	rs13085136	3	72816032	325	1.4e-08	1.16e-06	Type-2-Diabetes_Mahajan	Pancreas-eQTL	ENSG00000163602.10	ENSG00000163602	RYBP
0.00157946	0.737176	rs2509967	11	62545314	1138	1.41e-26	1.83e-09	WHR-adj-BMI	Visceral-Adipose-sQTL	11.62609696.62610636.clu	ENSG00000149499	EML3
0.00137866	0.737089	rs147834269	4	6302004	407	4.35e-09	9.89e-24	Type-2-Diabetes_Spracklen	Subcutaneous-Adipose-sQTL	4.6291997.6295041.clu	ENSG00000109501	WFS1
0.00263429	0.737005	rs4881702	11	50137254	1133	1.03e-08	2.67e-17	BMI	Visceral-Adipose-eQTL	ENSG00000255042.3	ENSG00000255042	ENSG00000255042
0.0406583	0.736757	rs34855406	17	42579393	1523	3.2e-12	2.12e-11	Type-2-Diabetes_Mahajan	Skeletal-Muscle-eQTL	ENSG00000141699.10	ENSG00000141699	RETREG3
0.0634474	0.736703	rs3111316	19	12927601	1606	1.6e-12	6.77e-08	Type-2-Diabetes_Mahajan	Skeletal-Muscle-eQTL	ENSG00000179218.13	ENSG00000179218	CALR
0.0154448	0.736605	rs79716074	2	277003	132	1.98e-08	1.11e-21	TG	Liver-sQTL	2.224920.229966.clu	ENSG00000035115	SH3YL1
0.0499296	0.736533	rs174576	11	61836038	1137	1.18e-18	5.66e-06	FastGlu	Visceral-Adipose-eQTL	ENSG00000134825.15	ENSG00000134825	TMEM258
0.0217	0.736483	rs4660293	1	39562508	24	1.55e-65	1.13e-06	HDL	Liver-sQTL	1.39570002.39571097.clu	ENSG00000090621	PABPC4
0.000124776	0.736273	rs6088793	20	31623794	1656	3.22e-08	1.4e-22	TG	Subcutaneous-Adipose-eQTL	ENSG00000131055.4	ENSG00000131055	COX4I2
0.00799902	0.736239	rs79716074	2	277003	132	1.98e-08	4.78e-44	TG	Liver-sQTL	2.219001.229966.clu	ENSG00000035115	SH3YL1
0.0463129	0.736059	rs1708302	7	28159058	771	4.2e-48	9.77e-13	Type-2-Diabetes_Mahajan	Subcutaneous-Adipose-eQTL	ENSG00000153814.11	ENSG00000153814	JAZF1
0.00750948	0.735997	rs8075273	17	63651521	1535	4.67e-14	4.48e-08	BMI	Pancreas-eQTL	ENSG00000198909.7	ENSG00000198909	MAP3K3
0.00638197	0.735984	rs12442323	15	67362581	1422	1.71e-11	2.97e-12	WHR-adj-BMI	Visceral-Adipose-eQTL	ENSG00000103599.19	ENSG00000103599	IQCH
0.00915515	0.735783	rs8080966	17	18317360	1513	9.08e-14	4.29e-18	TG	Visceral-Adipose-sQTL	17.18328919.18329278.clu	ENSG00000176974	SHMT1
0.184467	0.735628	rs502333	11	65026266	1139	4.19e-08	6.83e-60	HDL	Skeletal-Muscle-eQTL	ENSG00000110025.12	ENSG00000110025	SNX15
0.303755	0.735621	rs6943153	7	50723882	784	1.63e-12	2.24e-06	FastGlu	Pancreas-sQTL	7.50710990.50755887.clu	ENSG00000106070	GRB10
0	0.735272	rs7124681	11	47508395	1132	3.96e-55	4.26e-87	BMI	Subcutaneous-Adipose-eQTL	ENSG00000172247.3	ENSG00000172247	C1QTNF4
0.0243326	0.73514	rs12712928	2	44964941	159	1.83e-14	7.74e-13	Type-2-Diabetes_Spracklen	Pancreas-eQTL	ENSG00000236502.1	ENSG00000236502	SIX3-AS1
0.0374199	0.735108	rs1513272	7	28160478	771	1.25e-26	9.77e-13	WHR-adj-BMI	Subcutaneous-Adipose-eQTL	ENSG00000153814.11	ENSG00000153814	JAZF1
0.0444212	0.73462	rs34855406	17	42579393	1523	3.2e-12	4.73e-11	Type-2-Diabetes_Mahajan	Subcutaneous-Adipose-sQTL	17.42567655.42568470.clu	ENSG00000108788	MLX
0.00124951	0.734485	rs8046545	16	28903896	1466	2.3e-08	1.02e-14	Type-2-Diabetes_Mahajan	Subcutaneous-Adipose-sQTL	16.28867033.28867331.clu	ENSG00000178188	SH2B1
0.11084	0.734441	rs12640250	4	17791246	417	4.5e-08	3.39e-37	Type-2-Diabetes_Mahajan	Subcutaneous-Adipose-eQTL	ENSG00000163257.10	ENSG00000163257	DCAF16
0.041386	0.734377	rs2287922	19	48728969	1629	1.06e-20	2.4e-06	TG	Visceral-Adipose-sQTL	19.48729590.48735196.clu	ENSG00000105538	RASIP1
0.00324643	0.734263	rs11577094	1	37560999	23	3.28e-10	2.92e-12	BMI	Pancreas-eQTL	ENSG00000163875.15	ENSG00000163875	MEAF6
0.005745	0.734262	rs2509967	11	62545314	1138	1.41e-26	1.59e-10	WHR-adj-BMI	Liver-sQTL	11.62611347.62611425.clu	ENSG00000149499	EML3
0.0103822	0.733621	rs1767141	1	23407857	16	2.75e-10	3.57e-08	HDL	Liver-sQTL	1.23387419.23394848.clu	ENSG00000204219	TCEA3
0.00534212	0.733618	rs2767036	11	34960601	1126	2.5e-08	8.97e-13	Type-2-Diabetes_Mahajan	Visceral-Adipose-sQTL	11.34895110.34896761.clu	ENSG00000149089	APIP
0.0158203	0.733517	rs2936512	8	6741484	859	5.26e-09	9.86e-09	HDL	Subcutaneous-Adipose-eQTL	ENSG00000155189.11	ENSG00000155189	AGPAT5
0.00863964	0.73344	rs965480	15	77489584	1427	1.24e-11	7.66e-07	Type-2-Diabetes_Suzuki	Skeletal-Muscle-eQTL	ENSG00000140382.14	ENSG00000140382	HMG20A
0.00114093	0.733314	rs8046545	16	28903896	1466	2.3e-08	3.72e-18	Type-2-Diabetes_Mahajan	Subcutaneous-Adipose-sQTL	16.28863945.28866012.clu	ENSG00000178188	SH2B1
0.00574439	0.733151	rs13737	15	75639788	1426	7.3e-10	3.51e-12	Type-2-Diabetes_Mahajan	Subcutaneous-Adipose-eQTL	ENSG00000140398.13	ENSG00000140398	NEIL1
0.0332639	0.732953	rs4849294	2	113862420	198	1.77e-13	4.91e-08	WHR-adj-BMI	Liver-eQTL	ENSG00000115084.13	ENSG00000115084	SLC35F5
0.000672473	0.73281	rs8046545	16	28903896	1466	2.3e-08	3.01e-62	Type-2-Diabetes_Mahajan	Subcutaneous-Adipose-eQTL	ENSG00000259982.1	ENSG00000259982	CDC37P1
0.0016636	0.732802	rs10923724	1	119004219	73	1.25e-89	3.12e-08	WHR-adj-BMI	Subcutaneous-Adipose-eQTL	ENSG00000092607.13	ENSG00000092607	TBX15
0.121089	0.732679	rs55747707	7	73623036	795	3.05e-25	3.17e-15	WHR-adj-BMI	Visceral-Adipose-eQTL	ENSG00000009950.15	ENSG00000009950	MLXIPL
0.000225445	0.732259	rs3874943	17	46494702	1525	1.94e-16	1e-150	WHR-adj-BMI	Subcutaneous-Adipose-eQTL	ENSG00000214401.4	ENSG00000214401	KANSL1-AS1
0.00315656	0.731685	rs4860948	4	68475273	448	1.32e-10	2.51e-22	HDL	Liver-eQTL	ENSG00000197888.2	ENSG00000197888	UGT2B17
0.197168	0.731312	rs56049603	3	49547810	311	5.12e-23	9.45e-12	WHR-adj-BMI	Skeletal-Muscle-sQTL	3.48934951.48945136.clu	ENSG00000177479	ARIH2
0.609927	0.731309	rs4474021	8	12775394	864	2.44e-10	5.99e-14	WHR-adj-BMI	Subcutaneous-Adipose-eQTL	ENSG00000154359.12	ENSG00000154359	LONRF1
0.10645	0.731174	rs12640250	4	17791246	417	4.5e-08	2.41e-17	Type-2-Diabetes_Mahajan	Visceral-Adipose-eQTL	ENSG00000163257.10	ENSG00000163257	DCAF16
0.0107304	0.731074	rs147834269	4	6302004	407	4.35e-09	9.79e-09	Type-2-Diabetes_Spracklen	Liver-sQTL	4.6291997.6295041.clu	ENSG00000109501	WFS1
0.0435135	0.730861	rs2280141	10	122433665	1093	2e-13	2.98e-11	Type-2-Diabetes_Mahajan	Visceral-Adipose-eQTL	ENSG00000107679.14	ENSG00000107679	PLEKHA1
0.0235114	0.730421	rs11871667	17	17574533	1513	8.8e-13	3.18e-30	TG	Subcutaneous-Adipose-eQTL	ENSG00000133027.17	ENSG00000133027	PEMT
0.0411083	0.730314	rs112820281	10	122390826	1093	1.41e-10	2.98e-11	Type-2-Diabetes_Spracklen	Visceral-Adipose-eQTL	ENSG00000107679.14	ENSG00000107679	PLEKHA1
0.00302433	0.730088	rs1982151	9	84002350	984	1.82e-08	2.83e-33	TG	Skeletal-Muscle-sQTL	9.83978452.83980153.clu	ENSG00000165119	HNRNPK
0.00870344	0.730075	rs622082	11	68936491	1141	1.36e-13	3.41e-12	HDL	Skeletal-Muscle-sQTL	11.68929357.68929734.clu	ENSG00000132740	IGHMBP2
9.85e-05	0.73002	rs28610092	16	2105818	1445	1.62e-09	5.15e-28	WHR-adj-BMI	Skeletal-Muscle-sQTL	16.2106024.2106091.clu	ENSG00000008710	PKD1
0.0119015	0.729966	rs147834269	4	6302004	407	4.35e-09	2.41e-06	Type-2-Diabetes_Spracklen	Subcutaneous-Adipose-sQTL	4.6295189.6300657.clu	ENSG00000109501	WFS1
0.0351941	0.729852	rs2972144	2	226236695	264	7.9e-46	4.6e-18	Type-2-Diabetes_Mahajan	Subcutaneous-Adipose-eQTL	ENSG00000169047.5	ENSG00000169047	IRS1
0.0633495	0.729834	rs12145743	1	156730859	77	3.47e-11	1.12e-06	HDL	Pancreas-eQTL	ENSG00000143303.11	ENSG00000143303	RRNAD1
0.057353	0.729524	rs9901673	17	7580783	1505	2.22e-09	8.66e-11	HDL	Subcutaneous-Adipose-sQTL	17.7560817.7560999.clu	ENSG00000161955	TNFSF13
0.00695362	0.729336	rs10930502	2	172025679	235	2.74e-13	9.84e-48	BMI	Skeletal-Muscle-eQTL	ENSG00000077380.15	ENSG00000077380	DYNC1I2
0.0271098	0.729234	rs72846967	5	172422094	627	2.13e-10	4.25e-14	WHR-adj-BMI	Visceral-Adipose-eQTL	ENSG00000174705.12	ENSG00000174705	SH3PXD2B
0.000242973	0.729139	rs6088793	20	31623794	1656	3.22e-08	6.85e-19	TG	Skeletal-Muscle-eQTL	ENSG00000131055.4	ENSG00000131055	COX4I2
0.076906	0.729095	rs972283	7	130782095	828	3.67e-32	1.03e-14	TG	Subcutaneous-Adipose-eQTL	ENSG00000266265.2	ENSG00000266265	KLF14
0.00317348	0.729075	rs1951455	14	91045995	1380	6.05e-15	7.2e-16	BMI	Skeletal-Muscle-eQTL	ENSG00000100784.10	ENSG00000100784	RPS6KA5
0.00422555	0.728914	rs2509967	11	62545314	1138	1.41e-26	3.35e-08	WHR-adj-BMI	Subcutaneous-Adipose-sQTL	11.62609696.62610636.clu	ENSG00000149499	EML3
0.0448895	0.728837	rs7072204	10	122435969	1093	2.22e-08	2.98e-11	Type-2-Diabetes_Suzuki	Visceral-Adipose-eQTL	ENSG00000107679.14	ENSG00000107679	PLEKHA1
0.0189936	0.728557	rs11111134	12	102021478	1249	2.01e-08	6.69e-09	WHR-adj-BMI	Skeletal-Muscle-sQTL	12.102050639.102061248.clu	ENSG00000120860	WASHC3
7.25e-05	0.728493	rs200576810	17	43014464	1523	1.05e-09	1.02e-30	TG	Subcutaneous-Adipose-eQTL	ENSG00000279602.1	ENSG00000279602	ENSG00000279602
0.0212533	0.728213	rs2237403	7	39409337	777	1.22e-12	4.45e-14	BMI	Liver-eQTL	ENSG00000224122.1	ENSG00000224122	POU6F2-AS1
0.0161807	0.727951	rs2509967	11	62545314	1138	1.41e-26	6.06e-08	WHR-adj-BMI	Subcutaneous-Adipose-sQTL	11.62613871.62614258.clu	ENSG00000149489	ROM1
0.0113123	0.727931	rs10502148	11	111777274	1169	5.87e-36	2.54e-23	WHR-adj-BMI	Visceral-Adipose-sQTL	11.112045230.112051234.clu	ENSG00000150768	DLAT
0.00904334	0.72788	rs838145	19	48745473	1629	2.44e-10	2.51e-18	WHR-adj-BMI	Skeletal-Muscle-sQTL	19.48714045.48714806.clu	ENSG00000176909	MAMSTR
0.00141374	0.727407	rs3874943	17	46494702	1525	1.94e-16	7.85e-26	WHR-adj-BMI	Skeletal-Muscle-eQTL	ENSG00000120071.13	ENSG00000120071	KANSL1
0.0010362	0.727303	rs8046545	16	28903896	1466	2.3e-08	2.89e-14	Type-2-Diabetes_Mahajan	Visceral-Adipose-sQTL	16.28863945.28866012.clu	ENSG00000178188	SH2B1
0.000390094	0.727277	rs61828641	1	174352859	85	2.49e-13	4.45e-14	BMI	Liver-eQTL	ENSG00000120332.15	ENSG00000120332	TNN
0.00501953	0.727146	rs2509967	11	62545314	1138	1.41e-26	7.91e-11	WHR-adj-BMI	Liver-sQTL	11.62611344.62611425.clu	ENSG00000149499	EML3
0.39359	0.726944	rs2281279	20	47661506	1666	1.24e-12	1.98e-14	HDL	Liver-sQTL	20.47661619.47661773.clu	ENSG00000196562	SULF2
0.00396936	0.726848	rs13737	15	75639788	1426	7.3e-10	1.36e-11	Type-2-Diabetes_Mahajan	Visceral-Adipose-sQTL	15.75359153.75359328.clu	ENSG00000140400	MAN2C1
0.0595012	0.726625	rs2126259	8	9327636	861	3.3e-13	2.44e-08	FastInsu	Liver-eQTL	ENSG00000173273.15	ENSG00000173273	TNKS
0.0453113	0.726594	rs1557765	11	17382092	1115	2.61e-13	1.09e-06	BMI	Visceral-Adipose-eQTL	ENSG00000188211.8	ENSG00000188211	NCR3LG1
0.0101719	0.726579	rs10930502	2	172025679	235	2.74e-13	2.63e-35	BMI	Subcutaneous-Adipose-eQTL	ENSG00000077380.15	ENSG00000077380	DYNC1I2
0.00857045	0.726464	rs531358	1	93210454	57	6.41e-25	2.58e-09	HDL	Skeletal-Muscle-eQTL	ENSG00000117505.12	ENSG00000117505	DR1
1.94e-05	0.726419	rs200576810	17	43014464	1523	1.05e-09	3.18e-66	TG	Skeletal-Muscle-eQTL	ENSG00000279602.1	ENSG00000279602	ENSG00000279602
0.00801283	0.726111	rs2493394	1	119928601	73	1.15e-10	6.76e-16	Type-2-Diabetes_Xue	Pancreas-eQTL	ENSG00000134250.19	ENSG00000134250	NOTCH2
0.000105655	0.725892	rs10971721	9	33827696	970	3.19e-13	6.61e-10	BMI	Visceral-Adipose-sQTL	9.34647961.34648048.clu	ENSG00000213930	GALT
0.00681496	0.725679	rs79716074	2	277003	132	1.98e-08	8.78e-17	TG	Liver-sQTL	2.219001.224864.clu	ENSG00000035115	SH3YL1
0.0084278	0.725465	rs7786095	7	157191153	846	9.64e-09	1.01e-08	Type-2-Diabetes_Xue	Skeletal-Muscle-eQTL	ENSG00000009335.17	ENSG00000009335	UBE3C
0.0110345	0.724906	rs10793310	11	78387968	1146	3.29e-11	7.57e-16	TG	Liver-eQTL	ENSG00000033327.12	ENSG00000033327	GAB2
0.0130275	0.72485	rs11111134	12	102021478	1249	2.01e-08	5.3e-16	WHR-adj-BMI	Visceral-Adipose-sQTL	12.102061346.102061912.clu	ENSG00000120860	WASHC3
0.00474102	0.7246	rs2509967	11	62545314	1138	1.41e-26	4.45e-34	WHR-adj-BMI	Subcutaneous-Adipose-eQTL	ENSG00000149499.11	ENSG00000149499	EML3
0.0319482	0.72452	rs2275774	10	5757650	1025	4.91e-08	1.68e-18	HDL	Skeletal-Muscle-eQTL	ENSG00000057608.16	ENSG00000057608	GDI2
0.0182612	0.724319	rs9940149	16	250642	1444	9.29e-10	1.16e-06	Type-2-Diabetes_Xue	Subcutaneous-Adipose-eQTL	ENSG00000076344.15	ENSG00000076344	RGS11
0.0160352	0.724236	rs1982151	9	84002350	984	1.82e-08	1.61e-38	TG	Subcutaneous-Adipose-sQTL	9.83978452.83980153.clu	ENSG00000165119	HNRNPK
0.0318224	0.724063	rs8046545	16	28903896	1466	2.3e-08	4.35e-09	Type-2-Diabetes_Mahajan	Pancreas-eQTL	ENSG00000184110.14	ENSG00000184110	EIF3C
5.29e-05	0.724059	rs8080966	17	18317360	1513	9.08e-14	3.56e-28	TG	Liver-sQTL	17.18330671.18340043.clu	ENSG00000176974	SHMT1
0.0517344	0.723905	rs6062343	20	64064578	1675	1.18e-10	1.71e-14	HDL	Visceral-Adipose-eQTL	ENSG00000171700.13	ENSG00000171700	RGS19
0.0917746	0.723767	rs12640250	4	17791246	417	4.5e-08	2.69e-10	Type-2-Diabetes_Mahajan	Pancreas-eQTL	ENSG00000163257.10	ENSG00000163257	DCAF16
0.0382876	0.723688	rs34801745	3	196388626	397	7e-11	7.09e-08	BMI	Visceral-Adipose-eQTL	ENSG00000235897.1	ENSG00000235897	TM4SF19-AS1
0.006	0.723618	rs2292642	17	78399349	1542	1.19e-58	3.76e-08	HDL	Subcutaneous-Adipose-sQTL	17.78396385.78398252.clu	ENSG00000087157	PGS1
0.006	0.723565	rs2292642	17	78399349	1542	2.41e-27	3.76e-08	TG	Subcutaneous-Adipose-sQTL	17.78396385.78398252.clu	ENSG00000087157	PGS1
0.00890921	0.723554	rs1997243	7	1044141	750	1.79e-16	1.28e-07	HDL	Skeletal-Muscle-sQTL	7.1155584.1157656.clu	ENSG00000178381	ZFAND2A
0.00698451	0.723536	rs746011	8	22600291	872	1.79e-10	4.06e-22	TG	Subcutaneous-Adipose-eQTL	ENSG00000147439.12	ENSG00000147439	BIN3
6.67e-05	0.723467	rs200576810	17	43014464	1523	1.05e-09	5.24e-35	TG	Visceral-Adipose-eQTL	ENSG00000279602.1	ENSG00000279602	ENSG00000279602
0.0170337	0.723327	rs622082	11	68936491	1141	8.64e-11	8.63e-13	TG	Skeletal-Muscle-sQTL	11.68898012.68900548.clu	ENSG00000197345	MRPL21
0.0130328	0.722895	rs62007683	14	103427734	1388	3.8e-08	2.22e-14	Type-2-Diabetes_Mahajan	Subcutaneous-Adipose-eQTL	ENSG00000075413.17	ENSG00000075413	MARK3
0.0022489	0.722855	rs12108720	5	133110019	604	2.76e-10	5.66e-29	TG	Skeletal-Muscle-eQTL	ENSG00000170606.14	ENSG00000170606	HSPA4
0.00420538	0.722545	rs13737	15	75639788	1426	7.3e-10	1.27e-09	Type-2-Diabetes_Mahajan	Visceral-Adipose-sQTL	15.75359191.75359328.clu	ENSG00000140400	MAN2C1
0.00245772	0.722539	rs562138031	1	45779228	28	3.96e-11	9.76e-56	Type-2-Diabetes_Spracklen	Skeletal-Muscle-sQTL	1.45913879.45959386.clu	ENSG00000086015	MAST2
0.0281223	0.722415	rs3816331	2	113192159	198	9.04e-09	1.6e-07	BMI	Pancreas-sQTL	2.113238212.113239743.clu	ENSG00000189223	PAX8-AS1
0.0182387	0.722314	rs704	17	28367840	1515	9.88e-11	7.18e-18	HDL	Subcutaneous-Adipose-eQTL	ENSG00000244045.12	ENSG00000244045	TMEM199
0.00354432	0.721966	rs3087591	17	31303952	1516	1e-09	5.43e-14	WHR-adj-BMI	Liver-eQTL	ENSG00000196712.17	ENSG00000196712	NF1
0.0206458	0.721885	rs8080966	17	18317360	1513	9.08e-14	1.06e-06	TG	Liver-eQTL	ENSG00000176994.10	ENSG00000176994	SMCR8
0.00786727	0.721674	rs1997243	7	1044141	750	1.79e-16	1.74e-12	HDL	Subcutaneous-Adipose-eQTL	ENSG00000224079.1	ENSG00000224079	ENSG00000224079
0.00891251	0.721666	rs11538	22	17738065	1703	1.09e-09	9.31e-08	BMI	Visceral-Adipose-eQTL	ENSG00000099968.17	ENSG00000099968	BCL2L13
0.0169543	0.721207	rs148089364	10	102127596	1081	7.61e-11	3.08e-08	TG	Liver-eQTL	ENSG00000107862.4	ENSG00000107862	GBF1
0.00100112	0.721168	rs12680842	8	94570378	915	3.41e-16	9.38e-08	BMI	Pancreas-eQTL	ENSG00000164944.11	ENSG00000164944	VIRMA
0.0160619	0.72092	rs7178762	15	63579093	1420	7e-10	8.27e-09	Type-2-Diabetes_Mahajan	Skeletal-Muscle-eQTL	ENSG00000259248.5	ENSG00000259248	USP3-AS1
0.00747603	0.720697	rs10212473	3	33831492	301	5.7e-09	4.27e-07	WHR-adj-BMI	Visceral-Adipose-eQTL	ENSG00000271020.1	ENSG00000271020	ENSG00000271020
0	0.720557	rs7124681	11	47508395	1132	3.96e-55	4.89e-35	BMI	Liver-eQTL	ENSG00000172247.3	ENSG00000172247	C1QTNF4
0.0991164	0.720155	rs174576	11	61836038	1137	1.18e-18	1.21e-06	FastGlu	Skeletal-Muscle-eQTL	ENSG00000168496.3	ENSG00000168496	FEN1
0.00500816	0.72002	rs13737	15	75639788	1426	7.3e-10	9.84e-09	Type-2-Diabetes_Mahajan	Visceral-Adipose-eQTL	ENSG00000140398.13	ENSG00000140398	NEIL1
0.00358049	0.71982	rs531358	1	93210454	57	6.41e-25	1.25e-08	HDL	Visceral-Adipose-sQTL	1.93156483.93160129.clu	ENSG00000117500	TMED5
0.123444	0.719482	rs4656994	1	161210087	79	1.6e-08	5.01e-10	WHR-adj-BMI	Subcutaneous-Adipose-eQTL	ENSG00000158864.12	ENSG00000158864	NDUFS2
0.0076613	0.719359	rs6884702	5	44682487	553	5.8e-09	7.38e-26	Type-2-Diabetes_Mahajan	Subcutaneous-Adipose-eQTL	ENSG00000272335.1	ENSG00000272335	ENSG00000272335
0.00659835	0.717911	rs11724872	4	143219512	494	8.34e-09	7.96e-08	BMI	Visceral-Adipose-eQTL	ENSG00000170185.9	ENSG00000170185	USP38
0.054484	0.717813	rs12990465	2	65054267	173	8.69e-19	1.24e-40	HDL	Skeletal-Muscle-eQTL	ENSG00000011523.13	ENSG00000011523	CEP68
0.00630415	0.71745	rs622082	11	68936491	1141	1.36e-13	4.17e-08	HDL	Pancreas-sQTL	11.68898012.68900548.clu	ENSG00000197345	MRPL21
0.0176014	0.717303	rs11538	22	17738065	1703	1.09e-09	5.55e-06	BMI	Visceral-Adipose-sQTL	22.17655832.17662899.clu	ENSG00000099968	BCL2L13
0.12769	0.716348	rs62261501	3	48776351	310	1.24e-16	4.04e-09	BMI	Liver-eQTL	ENSG00000164061.4	ENSG00000164061	BSN
0.1304	0.715769	rs1800588	15	58431476	1417	6.36e-56	9.02e-10	TG	Pancreas-eQTL	ENSG00000166035.10	ENSG00000166035	LIPC
0.0145997	0.715758	rs2726036	16	28335819	1466	3.69e-64	2.21e-14	BMI	Subcutaneous-Adipose-sQTL	16.28867033.28867331.clu	ENSG00000178188	SH2B1
0.0233568	0.715623	rs650194	1	70949180	45	1.03e-09	3.8e-09	HDL	Subcutaneous-Adipose-sQTL	1.70947475.70950735.clu	ENSG00000235782	ENSG00000235782
0.0462539	0.715585	rs17207196	7	75471799	796	1.58e-36	8.53e-19	BMI	Skeletal-Muscle-eQTL	ENSG00000170092.14	ENSG00000170092	SPDYE5
0.00591195	0.715042	rs1874129	1	235536723	120	3.41e-08	7.81e-10	BMI	Skeletal-Muscle-sQTL	1.235494828.235496186.clu	ENSG00000162885	B3GALNT2
0.00367472	0.71492	rs7845219	8	94925274	915	4.55e-09	4.24e-09	Type-2-Diabetes_Xue	Liver-sQTL	8.94958179.94980855.clu	ENSG00000156170	NDUFAF6
0.110157	0.714886	rs10507524	13	44110464	1289	2.68e-09	1.41e-14	WHR-adj-BMI	Subcutaneous-Adipose-eQTL	ENSG00000102804.14	ENSG00000102804	TSC22D1
0.00812744	0.71485	rs28819812	4	156731601	501	2.7e-08	3.17e-08	Type-2-Diabetes_Mahajan	Subcutaneous-Adipose-eQTL	ENSG00000145431.10	ENSG00000145431	PDGFC
0.0102125	0.714593	rs6720868	2	229798860	266	1.82e-17	1.3e-08	BMI	Visceral-Adipose-sQTL	2.229880128.229921880.clu	ENSG00000153827	TRIP12
0.00326322	0.714459	rs3087591	17	31303952	1516	1e-09	9.25e-08	WHR-adj-BMI	Visceral-Adipose-eQTL	ENSG00000196712.17	ENSG00000196712	NF1
0	0.714272	rs11057401	12	123942759	1263	1.88e-27	4.98e-14	TG	Subcutaneous-Adipose-eQTL	ENSG00000270028.1	ENSG00000270028	ENSG00000270028
0	0.714272	rs11057401	12	123942759	1263	4.93e-45	4.98e-14	HDL	Subcutaneous-Adipose-eQTL	ENSG00000270028.1	ENSG00000270028	ENSG00000270028
0.0006182	0.714267	rs2749024	6	52765789	675	1.13e-09	5.74e-45	TG	Liver-sQTL	6.52791980.52792856.clu	ENSG00000243955	GSTA1
0.0010397	0.714237	rs3874943	17	46494702	1525	1.94e-16	5.26e-09	WHR-adj-BMI	Skeletal-Muscle-sQTL	17.46172232.46192823.clu	ENSG00000120071	KANSL1
0.00534923	0.713908	rs8046545	16	28903896	1466	2.3e-08	1.3e-18	Type-2-Diabetes_Mahajan	Subcutaneous-Adipose-eQTL	ENSG00000184110.14	ENSG00000184110	EIF3C
0.00737108	0.71384	rs1493694	1	119984359	73	2.1e-16	6.76e-16	Type-2-Diabetes_Mahajan	Pancreas-eQTL	ENSG00000134250.19	ENSG00000134250	NOTCH2
0.00714401	0.71376	rs10930502	2	172025679	235	2.74e-13	4.59e-09	BMI	Pancreas-eQTL	ENSG00000077380.15	ENSG00000077380	DYNC1I2
0.0262185	0.713708	rs9940149	16	250642	1444	9.29e-10	5.1e-07	Type-2-Diabetes_Xue	Visceral-Adipose-eQTL	ENSG00000076344.15	ENSG00000076344	RGS11
0.0865807	0.713551	rs12940887	17	49325445	1526	4.62e-17	2.63e-08	TG	Subcutaneous-Adipose-eQTL	ENSG00000198740.8	ENSG00000198740	ZNF652
0.0434468	0.713422	rs174576	11	61836038	1137	1.18e-18	4.41e-08	FastGlu	Subcutaneous-Adipose-eQTL	ENSG00000149485.18	ENSG00000149485	FADS1
0.00770541	0.71326	rs13737	15	75639788	1426	7.3e-10	1.45e-09	Type-2-Diabetes_Mahajan	Pancreas-eQTL	ENSG00000169371.13	ENSG00000169371	SNUPN
0.0376267	0.713192	rs34855406	17	42579393	1523	3.2e-12	3.01e-09	Type-2-Diabetes_Mahajan	Skeletal-Muscle-sQTL	17.42568559.42568837.clu	ENSG00000108788	MLX
0.164333	0.713147	rs12403994	1	213982055	107	1.68e-11	2.01e-06	Type-2-Diabetes_Spracklen	Visceral-Adipose-eQTL	ENSG00000274895.1	ENSG00000274895	ENSG00000274895
0.0204665	0.71312	rs2749024	6	52765789	675	1.13e-09	2.53e-09	TG	Liver-eQTL	ENSG00000237674.1	ENSG00000237674	GSTA7P
0.0282662	0.712867	rs6463489	7	5502882	755	2.5e-10	6.58e-18	BMI	Visceral-Adipose-eQTL	ENSG00000230733.2	ENSG00000230733	ENSG00000230733
0.0214214	0.712735	rs11871667	17	17574533	1513	8.8e-13	2.71e-12	TG	Visceral-Adipose-eQTL	ENSG00000133027.17	ENSG00000133027	PEMT
0.0237611	0.712699	rs2875967	8	60515721	895	2.24e-08	9.19e-17	TG	Pancreas-eQTL	ENSG00000104388.14	ENSG00000104388	RAB2A
0.0055	0.71253	rs1126673	4	99124465	466	9.98e-16	1.63e-09	TG	Visceral-Adipose-sQTL	4.99089284.99133555.clu	ENSG00000246090	ENSG00000246090
0.00582411	0.712478	rs34791963	1	224475001	113	1.66e-11	2.73e-15	HDL	Visceral-Adipose-sQTL	1.224456921.224459143.clu	ENSG00000143786	CNIH3
0.0256025	0.712447	rs12145743	1	156730859	77	3.47e-11	1.87e-06	HDL	Skeletal-Muscle-eQTL	ENSG00000143321.18	ENSG00000143321	HDGF
0.0001	0.712343	rs2279162	17	75263002	1540	8.66e-13	4.82e-25	WHR-adj-BMI	Liver-sQTL	17.75226157.75226745.clu	ENSG00000125450	NUP85
0.0001	0.712343	rs2279162	17	75263002	1540	8.66e-13	2.68e-80	WHR-adj-BMI	Visceral-Adipose-eQTL	ENSG00000125450.10	ENSG00000125450	NUP85
0.0001	0.712343	rs2279162	17	75263002	1540	8.66e-13	1.98e-34	WHR-adj-BMI	Pancreas-sQTL	17.75226157.75226745.clu	ENSG00000125450	NUP85
0.0001	0.712343	rs2279162	17	75263002	1540	8.66e-13	3.72e-123	WHR-adj-BMI	Pancreas-eQTL	ENSG00000125450.10	ENSG00000125450	NUP85
0.682687	0.712339	rs7914	11	119309606	1174	2.45e-08	6.16e-08	WHR-adj-BMI	Skeletal-Muscle-sQTL	11.119309505.119309623.clu	ENSG00000076706	MCAM
0.0001	0.712306	rs2279162	17	75263002	1540	8.66e-13	1.38e-66	WHR-adj-BMI	Visceral-Adipose-sQTL	17.75226157.75226745.clu	ENSG00000125450	NUP85
9.99e-05	0.712277	rs2279162	17	75263002	1540	8.66e-13	3.53e-52	WHR-adj-BMI	Pancreas-sQTL	17.75226157.75231340.clu	ENSG00000125450	NUP85
0.0206257	0.712138	rs2875967	8	60515721	895	2.24e-08	5.91e-28	TG	Liver-sQTL	8.60572113.60584208.clu	ENSG00000104388	RAB2A
0.000737152	0.712075	rs622082	11	68936491	1141	8.64e-11	2.46e-17	TG	Pancreas-sQTL	11.68929357.68933299.clu	ENSG00000132740	IGHMBP2
0.0105523	0.711857	rs930653	2	68237139	176	2.89e-09	1.97e-08	WHR-adj-BMI	Pancreas-eQTL	ENSG00000115946.7	ENSG00000115946	PNO1
0.0040591	0.711776	rs6088793	20	31623794	1656	3.22e-08	1.47e-18	TG	Subcutaneous-Adipose-eQTL	ENSG00000180383.3	ENSG00000180383	DEFB124
1e-08	0.711725	rs2509967	11	62545314	1138	1.41e-26	7.89e-39	WHR-adj-BMI	Visceral-Adipose-sQTL	11.62611344.62611425.clu	ENSG00000149499	EML3
0.0674741	0.711713	rs382534	3	155829485	372	1.85e-09	4.68e-07	TG	Pancreas-eQTL	ENSG00000169359.13	ENSG00000169359	SLC33A1
0.00480284	0.711376	rs11724804	4	971991	402	7.61e-21	4.59e-11	WHR-adj-BMI	Liver-eQTL	ENSG00000145214.13	ENSG00000145214	DGKQ
0.0113965	0.711183	rs7124681	11	47508395	1132	3.96e-55	8.77e-09	BMI	Visceral-Adipose-eQTL	ENSG00000165915.13	ENSG00000165915	SLC39A13
0.0475268	0.711048	rs1549293	16	31130672	1467	4.27e-14	1.32e-10	TG	Liver-eQTL	ENSG00000103510.19	ENSG00000103510	KAT8
0.70143	0.710879	rs2298632	1	23383982	16	4.96e-19	4.01e-24	WHR-adj-BMI	Skeletal-Muscle-eQTL	ENSG00000204219.9	ENSG00000204219	TCEA3
9.97e-05	0.710859	rs2279162	17	75263002	1540	8.66e-13	1.28e-32	WHR-adj-BMI	Liver-eQTL	ENSG00000125450.10	ENSG00000125450	NUP85
1e-08	0.710832	rs2509967	11	62545314	1138	1.41e-26	1.54e-41	WHR-adj-BMI	Visceral-Adipose-sQTL	11.62611347.62611425.clu	ENSG00000149499	EML3
0.0050579	0.710821	rs823075	1	205805769	104	2.4e-08	9.05e-13	BMI	Pancreas-eQTL	ENSG00000069275.12	ENSG00000069275	NUCKS1
0.0128696	0.710597	rs62007683	14	103427734	1388	3.8e-08	1.69e-39	Type-2-Diabetes_Mahajan	Pancreas-sQTL	14.103451983.103457142.clu	ENSG00000075413	MARK3
[truncated: 28,197 more rows]
