# Supplementary material for: Integration of genetic colocalizations with physiological and pharmacological perturbations identifies cardiometabolic disease genes
Source: Genome Med. 2022 Mar 15;14:31. doi: 10.1186/s13073-022-01036-8 (PMC8925074; doi:10.1186/s13073-022-01036-8)
Supplement: Supplementary file 8 — Additional file 8. Directional effects of gene expression on GWAS traits for all colocalized gene / eQTL tissue / GWAS trait combinations. (XLSX 2807 kb) [file 13073_2022_1036_MOESM8_ESM.xlsx]

## Sheet: Additional file 8
Additional file 8: Directional effects of gene expression on GWAS traits for all colocalized gene / eQTL tissue / GWAS trait combinations.
hgnc	gwas_file	eqtl_file	chrom	pos	clpp_mod	gwas_effect_allele	gwas_other_allele	gwas_effect_increases_trait	eqtl_effect_allele	eqtl_other_allele	eqtl_effect_increases_expression	same_effect_allele_in_gwas_and_eqtl	effect_allele_same_dirs_in_gwas_and_eqtl	higher_expression_higher_trait
AAGAB	WHR-adj-BMI_GIANT_2018/WHR-adj-BMI_GIANT_2018.txt.gz	Adipose_Subcutaneous.allpairs.txt.gz.eQTLs.txt.gz	15	67362581	0.910353	T	C	FALSE	T	C	TRUE	TRUE	FALSE	FALSE
AAK1	BMI_GIANT_2018/BMI_GIANT_2018.txt.gz	Muscle_Skeletal.allpairs.txt.gz.eQTLs.txt.gz	2	69428658	0.546689	T	C	TRUE	C	T	TRUE	FALSE	TRUE	FALSE
ABALON	TG_GLGC_Expanded/TG_GLGC_Expanded.txt.gz	Adipose_Subcutaneous.allpairs.txt.gz.eQTLs.txt.gz	20	31623794	0.588461	T	C	TRUE	C	T	TRUE	FALSE	TRUE	FALSE
ABCB9	Type-2-Diabetes_Xue_2018/Type-2-Diabetes_Xue_2018.txt.gz	Muscle_Skeletal.allpairs.txt.gz.eQTLs.txt.gz	12	123007025	0.540866	G	A	FALSE	A	G	FALSE	FALSE	TRUE	FALSE
ABCB9	TG_GLGC_Expanded/TG_GLGC_Expanded.txt.gz	Muscle_Skeletal.allpairs.txt.gz.eQTLs.txt.gz	12	123007025	0.468486	A	G	TRUE	A	G	FALSE	TRUE	FALSE	FALSE
ABCB9	T2D_Mahajan_Europeans/T2D_Mahajan_Europeans.txt.gz	Liver.allpairs.txt.gz.eQTLs.txt.gz	12	122966218	0.38727	C	G	TRUE	C	G	FALSE	TRUE	FALSE	FALSE
ABCB9	Type-2-Diabetes_Xue_2018/Type-2-Diabetes_Xue_2018.txt.gz	Liver.allpairs.txt.gz.eQTLs.txt.gz	12	123007025	0.371549	G	A	FALSE	A	G	FALSE	FALSE	TRUE	FALSE
ABHD12	BMI_GIANT_2018/BMI_GIANT_2018.txt.gz	Adipose_Subcutaneous.allpairs.txt.gz.eQTLs.txt.gz	20	25211413	0.359427	A	G	TRUE	A	G	TRUE	TRUE	TRUE	TRUE
ABLIM3	WHR-adj-BMI_GIANT_2018/WHR-adj-BMI_GIANT_2018.txt.gz	Adipose_Subcutaneous.allpairs.txt.gz.eQTLs.txt.gz	5	149193352	0.923868	A	G	TRUE	A	G	TRUE	TRUE	TRUE	TRUE
ABLIM3	WHR-adj-BMI_GIANT_2018/WHR-adj-BMI_GIANT_2018.txt.gz	Adipose_Visceral_Omentum.allpairs.txt.gz.eQTLs.txt.gz	5	149193352	0.763823	A	G	TRUE	A	G	TRUE	TRUE	TRUE	TRUE
ABO	Type-2-Diabetes_Spracklen_2020/Type-2-Diabetes_Spracklen_2020.txt.gz	Liver.allpairs.txt.gz.eQTLs.txt.gz	9	133273682	0.779278	A	T	TRUE	T	A	FALSE	FALSE	FALSE	TRUE
ABO	Type-2-Diabetes_Spracklen_2020/Type-2-Diabetes_Spracklen_2020.txt.gz	Adipose_Visceral_Omentum.allpairs.txt.gz.eQTLs.txt.gz	9	133273682	0.778744	A	T	TRUE	T	A	FALSE	FALSE	FALSE	TRUE
ABO	Type-2-Diabetes_Spracklen_2020/Type-2-Diabetes_Spracklen_2020.txt.gz	Adipose_Subcutaneous.allpairs.txt.gz.eQTLs.txt.gz	9	133273682	0.778744	A	T	TRUE	T	A	FALSE	FALSE	FALSE	TRUE
ABO	Type-2-Diabetes_Spracklen_2020/Type-2-Diabetes_Spracklen_2020.txt.gz	Muscle_Skeletal.allpairs.txt.gz.eQTLs.txt.gz	9	133273682	0.778744	A	T	TRUE	T	A	FALSE	FALSE	FALSE	TRUE
ACADVL	BMI_GIANT_2018/BMI_GIANT_2018.txt.gz	Adipose_Subcutaneous.allpairs.txt.gz.eQTLs.txt.gz	17	7192188	0.367015	T	C	TRUE	T	C	FALSE	TRUE	FALSE	FALSE
ACO2	BMI_GIANT_2018/BMI_GIANT_2018.txt.gz	Muscle_Skeletal.allpairs.txt.gz.eQTLs.txt.gz	22	41408712	0.361168	A	G	FALSE	A	G	TRUE	TRUE	FALSE	FALSE
ACP1	HDL_GLGC_Expanded/HDL_GLGC_Expanded.txt.gz	Adipose_Subcutaneous.allpairs.txt.gz.eQTLs.txt.gz	2	277003	0.790133	A	G	FALSE	G	A	FALSE	FALSE	TRUE	FALSE
ACP1	TG_GLGC_Expanded/TG_GLGC_Expanded.txt.gz	Adipose_Subcutaneous.allpairs.txt.gz.eQTLs.txt.gz	2	277003	0.646596	A	G	TRUE	G	A	FALSE	FALSE	FALSE	TRUE
ACP2	HDL_GLGC_Expanded/HDL_GLGC_Expanded.txt.gz	Muscle_Skeletal.allpairs.txt.gz.eQTLs.txt.gz	11	46712834	0.952884	T	C	TRUE	T	C	FALSE	TRUE	FALSE	FALSE
ACP2	HDL_GLGC_Expanded/HDL_GLGC_Expanded.txt.gz	Adipose_Subcutaneous.allpairs.txt.gz.eQTLs.txt.gz	11	47264739	0.924108	T	C	FALSE	C	T	FALSE	FALSE	TRUE	FALSE
ACP2	TG_GLGC_Expanded/TG_GLGC_Expanded.txt.gz	Muscle_Skeletal.allpairs.txt.gz.eQTLs.txt.gz	11	47248704	0.914772	T	C	FALSE	T	C	FALSE	TRUE	TRUE	TRUE
ACP2	HDL_GLGC_Expanded/HDL_GLGC_Expanded.txt.gz	Muscle_Skeletal.allpairs.txt.gz.eQTLs.txt.gz	11	47264739	0.911854	T	C	FALSE	C	T	FALSE	FALSE	TRUE	FALSE
ACP2	TG_GLGC_Expanded/TG_GLGC_Expanded.txt.gz	Adipose_Subcutaneous.allpairs.txt.gz.eQTLs.txt.gz	11	47248704	0.874601	T	C	FALSE	T	C	FALSE	TRUE	TRUE	TRUE
ACP2	HDL_GLGC_Expanded/HDL_GLGC_Expanded.txt.gz	Adipose_Visceral_Omentum.allpairs.txt.gz.eQTLs.txt.gz	11	47264739	0.86515	T	C	FALSE	C	T	FALSE	FALSE	TRUE	FALSE
ACP2	TG_GLGC_Expanded/TG_GLGC_Expanded.txt.gz	Adipose_Visceral_Omentum.allpairs.txt.gz.eQTLs.txt.gz	11	47248704	0.846728	T	C	FALSE	T	C	FALSE	TRUE	TRUE	TRUE
ACP2	TG_GLGC_Expanded/TG_GLGC_Expanded.txt.gz	Adipose_Subcutaneous.allpairs.txt.gz.eQTLs.txt.gz	11	46723453	0.814606	T	C	FALSE	T	C	FALSE	TRUE	TRUE	TRUE
ACP2	HDL_GLGC_Expanded/HDL_GLGC_Expanded.txt.gz	Pancreas.allpairs.txt.gz.eQTLs.txt.gz	11	47264739	0.810279	T	C	FALSE	C	T	FALSE	FALSE	TRUE	FALSE
ACP2	TG_GLGC_Expanded/TG_GLGC_Expanded.txt.gz	Muscle_Skeletal.allpairs.txt.gz.eQTLs.txt.gz	11	46723453	0.801599	T	C	FALSE	T	C	FALSE	TRUE	TRUE	TRUE
ACP2	HDL_GLGC_Expanded/HDL_GLGC_Expanded.txt.gz	Adipose_Subcutaneous.allpairs.txt.gz.eQTLs.txt.gz	11	46712834	0.794137	T	C	TRUE	T	C	FALSE	TRUE	FALSE	FALSE
ACP2	TG_GLGC_Expanded/TG_GLGC_Expanded.txt.gz	Pancreas.allpairs.txt.gz.eQTLs.txt.gz	11	47248704	0.785715	T	C	FALSE	T	C	FALSE	TRUE	TRUE	TRUE
ACP2	HDL_GLGC_Expanded/HDL_GLGC_Expanded.txt.gz	Liver.allpairs.txt.gz.eQTLs.txt.gz	11	47264739	0.62045	T	C	FALSE	C	T	FALSE	FALSE	TRUE	FALSE
ACP2	TG_GLGC_Expanded/TG_GLGC_Expanded.txt.gz	Liver.allpairs.txt.gz.eQTLs.txt.gz	11	47248704	0.597878	T	C	FALSE	T	C	FALSE	TRUE	TRUE	TRUE
ACSS2	HDL_GLGC_Expanded/HDL_GLGC_Expanded.txt.gz	Muscle_Skeletal.allpairs.txt.gz.eQTLs.txt.gz	20	34624251	0.53698	A	G	FALSE	A	G	TRUE	TRUE	FALSE	FALSE
ADAM10	BMI_GIANT_2018/BMI_GIANT_2018.txt.gz	Muscle_Skeletal.allpairs.txt.gz.eQTLs.txt.gz	15	58547138	0.707014	A	G	TRUE	A	G	TRUE	TRUE	TRUE	TRUE
ADAM10	BMI_GIANT_2018/BMI_GIANT_2018.txt.gz	Adipose_Visceral_Omentum.allpairs.txt.gz.eQTLs.txt.gz	15	58547138	0.535761	A	G	TRUE	A	G	TRUE	TRUE	TRUE	TRUE
ADAM10	BMI_GIANT_2018/BMI_GIANT_2018.txt.gz	Pancreas.allpairs.txt.gz.eQTLs.txt.gz	15	58547138	0.470659	A	G	TRUE	A	G	TRUE	TRUE	TRUE	TRUE
ADAM17	WHR-adj-BMI_GIANT_2018/WHR-adj-BMI_GIANT_2018.txt.gz	Muscle_Skeletal.allpairs.txt.gz.eQTLs.txt.gz	2	9555153	0.640406	T	C	TRUE	T	C	FALSE	TRUE	FALSE	FALSE
ADAMTS7P3	WHR-adj-BMI_GIANT_2018/WHR-adj-BMI_GIANT_2018.txt.gz	Adipose_Subcutaneous.allpairs.txt.gz.eQTLs.txt.gz	15	78741147	0.413282	T	C	TRUE	C	T	TRUE	FALSE	TRUE	FALSE
ADAMTS7P3	WHR-adj-BMI_GIANT_2018/WHR-adj-BMI_GIANT_2018.txt.gz	Adipose_Visceral_Omentum.allpairs.txt.gz.eQTLs.txt.gz	15	78741147	0.367138	T	C	TRUE	C	T	TRUE	FALSE	TRUE	FALSE
ADAMTS8	WHR-adj-BMI_GIANT_2018/WHR-adj-BMI_GIANT_2018.txt.gz	Adipose_Visceral_Omentum.allpairs.txt.gz.eQTLs.txt.gz	11	130401752	0.699121	A	G	TRUE	G	A	TRUE	FALSE	TRUE	FALSE
ADCY3	BMI_GIANT_2018/BMI_GIANT_2018.txt.gz	Adipose_Subcutaneous.allpairs.txt.gz.eQTLs.txt.gz	2	24927427	0.64652	A	G	FALSE	G	A	TRUE	FALSE	FALSE	TRUE
ADCY3	BMI_GIANT_2018/BMI_GIANT_2018.txt.gz	Adipose_Visceral_Omentum.allpairs.txt.gz.eQTLs.txt.gz	2	24927427	0.622284	A	G	FALSE	G	A	TRUE	FALSE	FALSE	TRUE
ADCY5	WHR-adj-BMI_GIANT_2018/WHR-adj-BMI_GIANT_2018.txt.gz	Adipose_Subcutaneous.allpairs.txt.gz.eQTLs.txt.gz	3	123402439	0.515065	A	G	FALSE	G	A	FALSE	FALSE	TRUE	FALSE
ADH1B	TG_GLGC_Expanded/TG_GLGC_Expanded.txt.gz	Adipose_Visceral_Omentum.allpairs.txt.gz.eQTLs.txt.gz	4	99124465	0.448218	T	C	TRUE	T	C	TRUE	TRUE	TRUE	TRUE
ADH5	TG_GLGC_Expanded/TG_GLGC_Expanded.txt.gz	Liver.allpairs.txt.gz.eQTLs.txt.gz	4	99124465	0.674962	T	C	TRUE	T	C	FALSE	TRUE	FALSE	FALSE
ADK	BMI_GIANT_2018/BMI_GIANT_2018.txt.gz	Liver.allpairs.txt.gz.eQTLs.txt.gz	10	74287706	0.371322	T	C	TRUE	T	C	TRUE	TRUE	TRUE	TRUE
ADORA2B	BMI_GIANT_2018/BMI_GIANT_2018.txt.gz	Muscle_Skeletal.allpairs.txt.gz.eQTLs.txt.gz	17	16040596	0.565338	T	C	FALSE	C	T	FALSE	FALSE	TRUE	FALSE
ADORA2B	BMI_GIANT_2018/BMI_GIANT_2018.txt.gz	Adipose_Subcutaneous.allpairs.txt.gz.eQTLs.txt.gz	17	16040596	0.565316	T	C	FALSE	C	T	FALSE	FALSE	TRUE	FALSE
ADORA2B	BMI_GIANT_2018/BMI_GIANT_2018.txt.gz	Adipose_Visceral_Omentum.allpairs.txt.gz.eQTLs.txt.gz	17	16040596	0.565249	T	C	FALSE	C	T	FALSE	FALSE	TRUE	FALSE
ADORA2B	BMI_GIANT_2018/BMI_GIANT_2018.txt.gz	Liver.allpairs.txt.gz.eQTLs.txt.gz	17	16040596	0.562916	T	C	FALSE	C	T	FALSE	FALSE	TRUE	FALSE
ADORA2B	BMI_GIANT_2018/BMI_GIANT_2018.txt.gz	Pancreas.allpairs.txt.gz.eQTLs.txt.gz	17	16040596	0.54759	T	C	FALSE	C	T	FALSE	FALSE	TRUE	FALSE
AEBP1	Type-2-Diabetes_Suzuki_2019/Type-2-Diabetes_Suzuki_2019.txt.gz	Adipose_Visceral_Omentum.allpairs.txt.gz.eQTLs.txt.gz	7	44135258	0.386014	T	G	FALSE	G	T	TRUE	FALSE	FALSE	TRUE
AEBP1	Type-2-Diabetes_Spracklen_2020/Type-2-Diabetes_Spracklen_2020.txt.gz	Adipose_Visceral_Omentum.allpairs.txt.gz.eQTLs.txt.gz	7	44135258	0.353306	T	G	FALSE	G	T	TRUE	FALSE	FALSE	TRUE
AFF3	BMI_GIANT_2018/BMI_GIANT_2018.txt.gz	Adipose_Subcutaneous.allpairs.txt.gz.eQTLs.txt.gz	2	100213578	0.837234	T	C	TRUE	C	T	TRUE	FALSE	TRUE	FALSE
AFF3	WHR-adj-BMI_GIANT_2018/WHR-adj-BMI_GIANT_2018.txt.gz	Adipose_Subcutaneous.allpairs.txt.gz.eQTLs.txt.gz	2	99672016	0.547631	A	G	TRUE	G	A	FALSE	FALSE	FALSE	TRUE
AGAP5	Type-2-Diabetes_Xue_2018/Type-2-Diabetes_Xue_2018.txt.gz	Pancreas.allpairs.txt.gz.eQTLs.txt.gz	10	73834292	0.756179	T	G	FALSE	T	G	TRUE	TRUE	FALSE	FALSE
AGO4	WHR-adj-BMI_GIANT_2018/WHR-adj-BMI_GIANT_2018.txt.gz	Pancreas.allpairs.txt.gz.eQTLs.txt.gz	1	35908222	0.481721	C	G	FALSE	G	C	FALSE	FALSE	TRUE	FALSE
AGO4	WHR-adj-BMI_GIANT_2018/WHR-adj-BMI_GIANT_2018.txt.gz	Pancreas.allpairs.txt.gz.eQTLs.txt.gz	1	35360917	0.46506	T	C	FALSE	C	T	FALSE	FALSE	TRUE	FALSE
AHNAK	WHR-adj-BMI_GIANT_2018/WHR-adj-BMI_GIANT_2018.txt.gz	Pancreas.allpairs.txt.gz.eQTLs.txt.gz	11	62545314	0.781842	C	G	FALSE	G	C	TRUE	FALSE	FALSE	TRUE
AKNA	HDL_GLGC_Expanded/HDL_GLGC_Expanded.txt.gz	Liver.allpairs.txt.gz.eQTLs.txt.gz	9	114386150	0.488131	T	G	TRUE	T	G	FALSE	TRUE	FALSE	FALSE
AKR1C2	WHR-adj-BMI_GIANT_2018/WHR-adj-BMI_GIANT_2018.txt.gz	Pancreas.allpairs.txt.gz.eQTLs.txt.gz	10	4921135	0.791528	T	C	FALSE	T	C	TRUE	TRUE	FALSE	FALSE
AKTIP	WHR-adj-BMI_GIANT_2018/WHR-adj-BMI_GIANT_2018.txt.gz	Adipose_Subcutaneous.allpairs.txt.gz.eQTLs.txt.gz	16	53464743	0.423572	C	G	TRUE	G	C	FALSE	FALSE	FALSE	TRUE
ALG10	WHR-adj-BMI_GIANT_2018/WHR-adj-BMI_GIANT_2018.txt.gz	Adipose_Subcutaneous.allpairs.txt.gz.eQTLs.txt.gz	12	34483515	0.539004	A	G	TRUE	G	A	FALSE	FALSE	FALSE	TRUE
ALG10	WHR-adj-BMI_GIANT_2018/WHR-adj-BMI_GIANT_2018.txt.gz	Adipose_Visceral_Omentum.allpairs.txt.gz.eQTLs.txt.gz	12	34483515	0.531307	A	G	TRUE	G	A	FALSE	FALSE	FALSE	TRUE
ALG10	WHR-adj-BMI_GIANT_2018/WHR-adj-BMI_GIANT_2018.txt.gz	Adipose_Subcutaneous.allpairs.txt.gz.eQTLs.txt.gz	12	33582000	0.444022	A	G	FALSE	A	G	FALSE	TRUE	TRUE	TRUE
ALG10	WHR-adj-BMI_GIANT_2018/WHR-adj-BMI_GIANT_2018.txt.gz	Adipose_Visceral_Omentum.allpairs.txt.gz.eQTLs.txt.gz	12	33582000	0.440124	A	G	FALSE	A	G	FALSE	TRUE	TRUE	TRUE
ALG10	WHR-adj-BMI_GIANT_2018/WHR-adj-BMI_GIANT_2018.txt.gz	Pancreas.allpairs.txt.gz.eQTLs.txt.gz	12	33582000	0.430147	A	G	FALSE	A	G	FALSE	TRUE	TRUE	TRUE
ALG10B	WHR-adj-BMI_GIANT_2018/WHR-adj-BMI_GIANT_2018.txt.gz	Adipose_Subcutaneous.allpairs.txt.gz.eQTLs.txt.gz	12	38019453	0.479442	C	G	TRUE	G	C	TRUE	FALSE	TRUE	FALSE
ALG1L13P	TG_GLGC_Expanded/TG_GLGC_Expanded.txt.gz	Adipose_Visceral_Omentum.allpairs.txt.gz.eQTLs.txt.gz	8	8453413	0.365828	A	G	FALSE	A	G	TRUE	TRUE	FALSE	FALSE
ALKBH5	TG_GLGC_Expanded/TG_GLGC_Expanded.txt.gz	Muscle_Skeletal.allpairs.txt.gz.eQTLs.txt.gz	17	18317360	0.575023	T	C	FALSE	T	C	TRUE	TRUE	FALSE	FALSE
ALKBH5	TG_GLGC_Expanded/TG_GLGC_Expanded.txt.gz	Adipose_Visceral_Omentum.allpairs.txt.gz.eQTLs.txt.gz	17	18317360	0.574265	T	C	FALSE	T	C	TRUE	TRUE	FALSE	FALSE
ALKBH5	TG_GLGC_Expanded/TG_GLGC_Expanded.txt.gz	Adipose_Subcutaneous.allpairs.txt.gz.eQTLs.txt.gz	17	18317360	0.573321	T	C	FALSE	T	C	TRUE	TRUE	FALSE	FALSE
ALKBH5	TG_GLGC_Expanded/TG_GLGC_Expanded.txt.gz	Pancreas.allpairs.txt.gz.eQTLs.txt.gz	17	18317360	0.572054	T	C	FALSE	T	C	TRUE	TRUE	FALSE	FALSE
ALLC	HDL_GLGC_Expanded/HDL_GLGC_Expanded.txt.gz	Liver.allpairs.txt.gz.eQTLs.txt.gz	2	3587163	0.873209	T	C	TRUE	C	T	FALSE	FALSE	FALSE	TRUE
ALS2CR12	TG_GLGC_Expanded/TG_GLGC_Expanded.txt.gz	Adipose_Subcutaneous.allpairs.txt.gz.eQTLs.txt.gz	2	201258272	0.487621	A	G	FALSE	G	A	FALSE	FALSE	TRUE	FALSE
ALS2CR12	TG_GLGC_Expanded/TG_GLGC_Expanded.txt.gz	Muscle_Skeletal.allpairs.txt.gz.eQTLs.txt.gz	2	201258272	0.486688	A	G	FALSE	G	A	FALSE	FALSE	TRUE	FALSE
AMT	WHR-adj-BMI_GIANT_2018/WHR-adj-BMI_GIANT_2018.txt.gz	Pancreas.allpairs.txt.gz.eQTLs.txt.gz	3	49547810	0.656322	C	G	TRUE	G	C	FALSE	FALSE	FALSE	TRUE
AMT	WHR-adj-BMI_GIANT_2018/WHR-adj-BMI_GIANT_2018.txt.gz	Pancreas.allpairs.txt.gz.eQTLs.txt.gz	3	48997446	0.647024	T	C	FALSE	C	T	TRUE	FALSE	FALSE	TRUE
AMT	WHR-adj-BMI_GIANT_2018/WHR-adj-BMI_GIANT_2018.txt.gz	Adipose_Subcutaneous.allpairs.txt.gz.eQTLs.txt.gz	3	49547810	0.506739	C	G	TRUE	G	C	FALSE	FALSE	FALSE	TRUE
AMT	WHR-adj-BMI_GIANT_2018/WHR-adj-BMI_GIANT_2018.txt.gz	Muscle_Skeletal.allpairs.txt.gz.eQTLs.txt.gz	3	49547810	0.50542	C	G	TRUE	G	C	FALSE	FALSE	FALSE	TRUE
AMT	WHR-adj-BMI_GIANT_2018/WHR-adj-BMI_GIANT_2018.txt.gz	Adipose_Visceral_Omentum.allpairs.txt.gz.eQTLs.txt.gz	3	49547810	0.497118	C	G	TRUE	G	C	FALSE	FALSE	FALSE	TRUE
AMT	TG_GLGC_Expanded/TG_GLGC_Expanded.txt.gz	Adipose_Subcutaneous.allpairs.txt.gz.eQTLs.txt.gz	3	49003029	0.489726	A	G	FALSE	G	A	TRUE	FALSE	FALSE	TRUE
AMT	TG_GLGC_Expanded/TG_GLGC_Expanded.txt.gz	Muscle_Skeletal.allpairs.txt.gz.eQTLs.txt.gz	3	49003029	0.488652	A	G	FALSE	G	A	TRUE	FALSE	FALSE	TRUE
AMT	TG_GLGC_Expanded/TG_GLGC_Expanded.txt.gz	Adipose_Visceral_Omentum.allpairs.txt.gz.eQTLs.txt.gz	3	49003029	0.480635	A	G	FALSE	G	A	TRUE	FALSE	FALSE	TRUE
AMT	WHR-adj-BMI_GIANT_2018/WHR-adj-BMI_GIANT_2018.txt.gz	Adipose_Subcutaneous.allpairs.txt.gz.eQTLs.txt.gz	3	48997446	0.422263	T	C	FALSE	C	T	TRUE	FALSE	FALSE	TRUE
AMT	WHR-adj-BMI_GIANT_2018/WHR-adj-BMI_GIANT_2018.txt.gz	Muscle_Skeletal.allpairs.txt.gz.eQTLs.txt.gz	3	48997446	0.421082	T	C	FALSE	C	T	TRUE	FALSE	FALSE	TRUE
AMT	WHR-adj-BMI_GIANT_2018/WHR-adj-BMI_GIANT_2018.txt.gz	Adipose_Visceral_Omentum.allpairs.txt.gz.eQTLs.txt.gz	3	48997446	0.414622	T	C	FALSE	C	T	TRUE	FALSE	FALSE	TRUE
AMT	TG_GLGC_Expanded/TG_GLGC_Expanded.txt.gz	Pancreas.allpairs.txt.gz.eQTLs.txt.gz	3	49003029	0.381976	A	G	FALSE	G	A	TRUE	FALSE	FALSE	TRUE
ANAPC7	BMI_GIANT_2018/BMI_GIANT_2018.txt.gz	Muscle_Skeletal.allpairs.txt.gz.eQTLs.txt.gz	12	110465575	0.829711	C	G	FALSE	C	G	FALSE	TRUE	TRUE	TRUE
ANAPC7	BMI_GIANT_2018/BMI_GIANT_2018.txt.gz	Muscle_Skeletal.allpairs.txt.gz.eQTLs.txt.gz	12	109841007	0.634025	T	C	TRUE	T	C	TRUE	TRUE	TRUE	TRUE
ANK1	T2D_Mahajan_Europeans/T2D_Mahajan_Europeans.txt.gz	Muscle_Skeletal.allpairs.txt.gz.eQTLs.txt.gz	8	41651058	0.882075	A	C	FALSE	C	A	FALSE	FALSE	TRUE	FALSE
ANK1	Type-2-Diabetes_Xue_2018/Type-2-Diabetes_Xue_2018.txt.gz	Muscle_Skeletal.allpairs.txt.gz.eQTLs.txt.gz	8	41661730	0.872794	T	C	FALSE	C	T	TRUE	FALSE	FALSE	TRUE
ANK1	Type-2-Diabetes_Xue_2018/Type-2-Diabetes_Xue_2018.txt.gz	Adipose_Subcutaneous.allpairs.txt.gz.eQTLs.txt.gz	8	41661730	0.856409	T	C	FALSE	C	T	TRUE	FALSE	FALSE	TRUE
ANKDD1B	BMI_GIANT_2018/BMI_GIANT_2018.txt.gz	Adipose_Visceral_Omentum.allpairs.txt.gz.eQTLs.txt.gz	5	75719417	0.454076	T	G	TRUE	G	T	FALSE	FALSE	FALSE	TRUE
ANKDD1B	T2D_Mahajan_Europeans/T2D_Mahajan_Europeans.txt.gz	Adipose_Visceral_Omentum.allpairs.txt.gz.eQTLs.txt.gz	5	75707853	0.381677	T	C	TRUE	C	T	FALSE	FALSE	FALSE	TRUE
ANKDD1B	HDL_GLGC_Expanded/HDL_GLGC_Expanded.txt.gz	Adipose_Visceral_Omentum.allpairs.txt.gz.eQTLs.txt.gz	5	75707853	0.355094	T	C	FALSE	C	T	FALSE	FALSE	TRUE	FALSE
ANKLE2	BMI_GIANT_2018/BMI_GIANT_2018.txt.gz	Adipose_Subcutaneous.allpairs.txt.gz.eQTLs.txt.gz	12	132849897	0.58608	T	C	FALSE	C	T	TRUE	FALSE	FALSE	TRUE
ANKLE2	BMI_GIANT_2018/BMI_GIANT_2018.txt.gz	Adipose_Visceral_Omentum.allpairs.txt.gz.eQTLs.txt.gz	12	132849897	0.556719	T	C	FALSE	C	T	TRUE	FALSE	FALSE	TRUE
ANO3	WHR-adj-BMI_GIANT_2018/WHR-adj-BMI_GIANT_2018.txt.gz	Adipose_Subcutaneous.allpairs.txt.gz.eQTLs.txt.gz	11	26214745	0.677899	T	G	TRUE	T	G	TRUE	TRUE	TRUE	TRUE
ANXA5	WHR-adj-BMI_GIANT_2018/WHR-adj-BMI_GIANT_2018.txt.gz	Muscle_Skeletal.allpairs.txt.gz.eQTLs.txt.gz	4	121702910	0.48968	T	C	TRUE	C	T	FALSE	FALSE	FALSE	TRUE
ANXA5	WHR-adj-BMI_GIANT_2018/WHR-adj-BMI_GIANT_2018.txt.gz	Adipose_Subcutaneous.allpairs.txt.gz.eQTLs.txt.gz	4	121702910	0.487454	T	C	TRUE	C	T	FALSE	FALSE	FALSE	TRUE
ANXA5	WHR-adj-BMI_GIANT_2018/WHR-adj-BMI_GIANT_2018.txt.gz	Pancreas.allpairs.txt.gz.eQTLs.txt.gz	4	121702910	0.468532	T	C	TRUE	C	T	FALSE	FALSE	FALSE	TRUE
AOC1	T2D_Mahajan_Europeans/T2D_Mahajan_Europeans.txt.gz	Adipose_Visceral_Omentum.allpairs.txt.gz.eQTLs.txt.gz	7	150840547	0.419037	A	G	TRUE	A	G	TRUE	TRUE	TRUE	TRUE
AOC1	T2D_Mahajan_Europeans/T2D_Mahajan_Europeans.txt.gz	Adipose_Subcutaneous.allpairs.txt.gz.eQTLs.txt.gz	7	150840547	0.351359	A	G	TRUE	A	G	TRUE	TRUE	TRUE	TRUE
AP1S1	BMI_GIANT_2018/BMI_GIANT_2018.txt.gz	Adipose_Subcutaneous.allpairs.txt.gz.eQTLs.txt.gz	7	101157354	0.384774	A	G	FALSE	A	G	FALSE	TRUE	TRUE	TRUE
AP3M1	BMI_GIANT_2018/BMI_GIANT_2018.txt.gz	Muscle_Skeletal.allpairs.txt.gz.eQTLs.txt.gz	10	74287706	0.432831	T	C	TRUE	T	C	TRUE	TRUE	TRUE	TRUE
AP3S2	Type-2-Diabetes_Spracklen_2020/Type-2-Diabetes_Spracklen_2020.txt.gz	Liver.allpairs.txt.gz.eQTLs.txt.gz	15	89885662	0.841226	A	C	TRUE	C	A	FALSE	FALSE	FALSE	TRUE
AP3S2	Type-2-Diabetes_Spracklen_2020/Type-2-Diabetes_Spracklen_2020.txt.gz	Pancreas.allpairs.txt.gz.eQTLs.txt.gz	15	89885662	0.838829	A	C	TRUE	C	A	FALSE	FALSE	FALSE	TRUE
AP3S2	T2D_Mahajan_Europeans/T2D_Mahajan_Europeans.txt.gz	Liver.allpairs.txt.gz.eQTLs.txt.gz	15	89880061	0.836215	T	C	TRUE	C	T	FALSE	FALSE	FALSE	TRUE
AP3S2	T2D_Mahajan_Europeans/T2D_Mahajan_Europeans.txt.gz	Adipose_Visceral_Omentum.allpairs.txt.gz.eQTLs.txt.gz	15	89880061	0.834828	T	C	TRUE	C	T	FALSE	FALSE	FALSE	TRUE
AP3S2	T2D_Mahajan_Europeans/T2D_Mahajan_Europeans.txt.gz	Pancreas.allpairs.txt.gz.eQTLs.txt.gz	15	89880061	0.831253	T	C	TRUE	C	T	FALSE	FALSE	FALSE	TRUE
AP3S2	T2D_Mahajan_Europeans/T2D_Mahajan_Europeans.txt.gz	Adipose_Subcutaneous.allpairs.txt.gz.eQTLs.txt.gz	15	89880061	0.830995	T	C	TRUE	C	T	FALSE	FALSE	FALSE	TRUE
AP3S2	Type-2-Diabetes_Spracklen_2020/Type-2-Diabetes_Spracklen_2020.txt.gz	Adipose_Visceral_Omentum.allpairs.txt.gz.eQTLs.txt.gz	15	89885662	0.827135	A	C	TRUE	C	A	FALSE	FALSE	FALSE	TRUE
AP3S2	Type-2-Diabetes_Spracklen_2020/Type-2-Diabetes_Spracklen_2020.txt.gz	Adipose_Subcutaneous.allpairs.txt.gz.eQTLs.txt.gz	15	89885662	0.824146	A	C	TRUE	C	A	FALSE	FALSE	FALSE	TRUE
AP3S2	Type-2-Diabetes_Xue_2018/Type-2-Diabetes_Xue_2018.txt.gz	Liver.allpairs.txt.gz.eQTLs.txt.gz	15	89828835	0.819153	G	C	TRUE	C	G	FALSE	FALSE	FALSE	TRUE
AP3S2	Type-2-Diabetes_Xue_2018/Type-2-Diabetes_Xue_2018.txt.gz	Pancreas.allpairs.txt.gz.eQTLs.txt.gz	15	89828835	0.812411	G	C	TRUE	C	G	FALSE	FALSE	FALSE	TRUE
AP3S2	Type-2-Diabetes_Xue_2018/Type-2-Diabetes_Xue_2018.txt.gz	Adipose_Visceral_Omentum.allpairs.txt.gz.eQTLs.txt.gz	15	89828835	0.807505	G	C	TRUE	C	G	FALSE	FALSE	FALSE	TRUE
AP3S2	Type-2-Diabetes_Xue_2018/Type-2-Diabetes_Xue_2018.txt.gz	Adipose_Subcutaneous.allpairs.txt.gz.eQTLs.txt.gz	15	89828835	0.804476	G	C	TRUE	C	G	FALSE	FALSE	FALSE	TRUE
AP3S2	T2D_Mahajan_Europeans/T2D_Mahajan_Europeans.txt.gz	Muscle_Skeletal.allpairs.txt.gz.eQTLs.txt.gz	15	89880061	0.796469	T	C	TRUE	C	T	FALSE	FALSE	FALSE	TRUE
AP3S2	Type-2-Diabetes_Xue_2018/Type-2-Diabetes_Xue_2018.txt.gz	Muscle_Skeletal.allpairs.txt.gz.eQTLs.txt.gz	15	89828835	0.788424	G	C	TRUE	C	G	FALSE	FALSE	FALSE	TRUE
AP3S2	Type-2-Diabetes_Spracklen_2020/Type-2-Diabetes_Spracklen_2020.txt.gz	Muscle_Skeletal.allpairs.txt.gz.eQTLs.txt.gz	15	89885662	0.78559	A	C	TRUE	C	A	FALSE	FALSE	FALSE	TRUE
APEH	FastGlu_MAGIC_Europeans/FastGlu_MAGIC_Europeans.txt.gz	Adipose_Subcutaneous.allpairs.txt.gz.eQTLs.txt.gz	3	49417897	0.83547	C	T	TRUE	T	C	TRUE	FALSE	TRUE	FALSE
APEH	FastGlu_MAGIC_Europeans/FastGlu_MAGIC_Europeans.txt.gz	Adipose_Visceral_Omentum.allpairs.txt.gz.eQTLs.txt.gz	3	49417897	0.800291	C	T	TRUE	T	C	TRUE	FALSE	TRUE	FALSE
APOL5	TG_GLGC_Expanded/TG_GLGC_Expanded.txt.gz	Adipose_Subcutaneous.allpairs.txt.gz.eQTLs.txt.gz	22	35638936	0.600998	T	C	FALSE	C	T	FALSE	FALSE	TRUE	FALSE
APOL5	TG_GLGC_Expanded/TG_GLGC_Expanded.txt.gz	Adipose_Visceral_Omentum.allpairs.txt.gz.eQTLs.txt.gz	22	35638936	0.488056	T	C	FALSE	C	T	FALSE	FALSE	TRUE	FALSE
APOL6	TG_GLGC_Expanded/TG_GLGC_Expanded.txt.gz	Muscle_Skeletal.allpairs.txt.gz.eQTLs.txt.gz	22	35638936	0.596366	T	C	FALSE	C	T	FALSE	FALSE	TRUE	FALSE
APOL6	TG_GLGC_Expanded/TG_GLGC_Expanded.txt.gz	Adipose_Subcutaneous.allpairs.txt.gz.eQTLs.txt.gz	22	35638936	0.584446	T	C	FALSE	C	T	FALSE	FALSE	TRUE	FALSE
APOL6	TG_GLGC_Expanded/TG_GLGC_Expanded.txt.gz	Adipose_Visceral_Omentum.allpairs.txt.gz.eQTLs.txt.gz	22	35638936	0.566732	T	C	FALSE	C	T	FALSE	FALSE	TRUE	FALSE
ARF4	TG_GLGC_Expanded/TG_GLGC_Expanded.txt.gz	Adipose_Visceral_Omentum.allpairs.txt.gz.eQTLs.txt.gz	3	57542776	0.887608	A	G	TRUE	G	A	FALSE	FALSE	FALSE	TRUE
ARF4	HDL_GLGC_Expanded/HDL_GLGC_Expanded.txt.gz	Adipose_Visceral_Omentum.allpairs.txt.gz.eQTLs.txt.gz	3	57542776	0.886814	A	G	FALSE	G	A	FALSE	FALSE	TRUE	FALSE
ARG1	BMI_GIANT_2018/BMI_GIANT_2018.txt.gz	Adipose_Visceral_Omentum.allpairs.txt.gz.eQTLs.txt.gz	6	131577068	0.598952	T	C	FALSE	C	T	FALSE	FALSE	TRUE	FALSE
ARG1	Type-2-Diabetes_Xue_2018/Type-2-Diabetes_Xue_2018.txt.gz	Adipose_Visceral_Omentum.allpairs.txt.gz.eQTLs.txt.gz	6	131577068	0.438173	C	T	TRUE	C	T	FALSE	TRUE	FALSE	FALSE
ARHGAP19	Type-2-Diabetes_Spracklen_2020/Type-2-Diabetes_Spracklen_2020.txt.gz	Adipose_Visceral_Omentum.allpairs.txt.gz.eQTLs.txt.gz	10	97296433	0.558902	A	T	TRUE	T	A	TRUE	FALSE	TRUE	FALSE
ARHGAP19	BMI_GIANT_2018/BMI_GIANT_2018.txt.gz	Muscle_Skeletal.allpairs.txt.gz.eQTLs.txt.gz	10	97216136	0.39811	A	C	FALSE	C	A	FALSE	FALSE	TRUE	FALSE
ARHGDIG	Type-2-Diabetes_Xue_2018/Type-2-Diabetes_Xue_2018.txt.gz	Muscle_Skeletal.allpairs.txt.gz.eQTLs.txt.gz	16	250642	0.510558	A	G	FALSE	A	G	TRUE	TRUE	FALSE	FALSE
ARHGEF28	HDL_GLGC_Expanded/HDL_GLGC_Expanded.txt.gz	Liver.allpairs.txt.gz.eQTLs.txt.gz	5	73623753	0.836301	A	G	FALSE	G	A	FALSE	FALSE	TRUE	FALSE
ARHGEF28	HDL_GLGC_Expanded/HDL_GLGC_Expanded.txt.gz	Pancreas.allpairs.txt.gz.eQTLs.txt.gz	5	73623753	0.832861	A	G	FALSE	G	A	FALSE	FALSE	TRUE	FALSE
ARIH2	TG_GLGC_Expanded/TG_GLGC_Expanded.txt.gz	Pancreas.allpairs.txt.gz.eQTLs.txt.gz	3	49003029	0.61883	A	G	FALSE	G	A	TRUE	FALSE	FALSE	TRUE
ARIH2	TG_GLGC_Expanded/TG_GLGC_Expanded.txt.gz	Adipose_Visceral_Omentum.allpairs.txt.gz.eQTLs.txt.gz	3	49003029	0.611802	A	G	FALSE	G	A	TRUE	FALSE	FALSE	TRUE
ARIH2	TG_GLGC_Expanded/TG_GLGC_Expanded.txt.gz	Adipose_Subcutaneous.allpairs.txt.gz.eQTLs.txt.gz	3	49003029	0.599759	A	G	FALSE	G	A	TRUE	FALSE	FALSE	TRUE
ARIH2	TG_GLGC_Expanded/TG_GLGC_Expanded.txt.gz	Liver.allpairs.txt.gz.eQTLs.txt.gz	3	49003029	0.590978	A	G	FALSE	G	A	TRUE	FALSE	FALSE	TRUE
ARIH2	WHR-adj-BMI_GIANT_2018/WHR-adj-BMI_GIANT_2018.txt.gz	Pancreas.allpairs.txt.gz.eQTLs.txt.gz	3	49547810	0.406838	C	G	TRUE	G	C	FALSE	FALSE	FALSE	TRUE
ARIH2	WHR-adj-BMI_GIANT_2018/WHR-adj-BMI_GIANT_2018.txt.gz	Adipose_Subcutaneous.allpairs.txt.gz.eQTLs.txt.gz	3	49547810	0.388691	C	G	TRUE	G	C	FALSE	FALSE	FALSE	TRUE
ARL17A	WHR-adj-BMI_GIANT_2018/WHR-adj-BMI_GIANT_2018.txt.gz	Muscle_Skeletal.allpairs.txt.gz.eQTLs.txt.gz	17	46494702	0.821975	A	G	TRUE	G	A	FALSE	FALSE	FALSE	TRUE
ARL3	BMI_GIANT_2018/BMI_GIANT_2018.txt.gz	Muscle_Skeletal.allpairs.txt.gz.eQTLs.txt.gz	10	102959339	0.417027	A	G	TRUE	A	G	FALSE	TRUE	FALSE	FALSE
ARL3	BMI_GIANT_2018/BMI_GIANT_2018.txt.gz	Adipose_Subcutaneous.allpairs.txt.gz.eQTLs.txt.gz	10	102959339	0.411859	A	G	TRUE	A	G	FALSE	TRUE	FALSE	FALSE
ARL6IP4	T2D_Mahajan_Europeans/T2D_Mahajan_Europeans.txt.gz	Pancreas.allpairs.txt.gz.eQTLs.txt.gz	12	122966218	0.434796	C	G	TRUE	C	G	TRUE	TRUE	TRUE	TRUE
ARL6IP4	Type-2-Diabetes_Xue_2018/Type-2-Diabetes_Xue_2018.txt.gz	Adipose_Visceral_Omentum.allpairs.txt.gz.eQTLs.txt.gz	12	123007025	0.393831	G	A	FALSE	A	G	TRUE	FALSE	FALSE	TRUE
ARL6IP4	T2D_Mahajan_Europeans/T2D_Mahajan_Europeans.txt.gz	Adipose_Visceral_Omentum.allpairs.txt.gz.eQTLs.txt.gz	12	122966218	0.39169	C	G	TRUE	C	G	TRUE	TRUE	TRUE	TRUE
ARL6IP4	Type-2-Diabetes_Xue_2018/Type-2-Diabetes_Xue_2018.txt.gz	Pancreas.allpairs.txt.gz.eQTLs.txt.gz	12	123007025	0.387314	G	A	FALSE	A	G	TRUE	FALSE	FALSE	TRUE
ARPC2	WHR-adj-BMI_GIANT_2018/WHR-adj-BMI_GIANT_2018.txt.gz	Muscle_Skeletal.allpairs.txt.gz.eQTLs.txt.gz	2	218326533	0.440797	T	C	FALSE	C	T	FALSE	FALSE	TRUE	FALSE
ARPC3	BMI_GIANT_2018/BMI_GIANT_2018.txt.gz	Muscle_Skeletal.allpairs.txt.gz.eQTLs.txt.gz	12	109841007	0.875489	T	C	TRUE	T	C	FALSE	TRUE	FALSE	FALSE
ARPC3	BMI_GIANT_2018/BMI_GIANT_2018.txt.gz	Muscle_Skeletal.allpairs.txt.gz.eQTLs.txt.gz	12	110465575	0.442961	C	G	FALSE	C	G	TRUE	TRUE	FALSE	FALSE
AS3MT	BMI_GIANT_2018/BMI_GIANT_2018.txt.gz	Pancreas.allpairs.txt.gz.eQTLs.txt.gz	10	102959339	0.654409	A	G	TRUE	A	G	TRUE	TRUE	TRUE	TRUE
ASAH1	Type-2-Diabetes_Spracklen_2020/Type-2-Diabetes_Spracklen_2020.txt.gz	Adipose_Visceral_Omentum.allpairs.txt.gz.eQTLs.txt.gz	8	18070100	0.36479	T	C	TRUE	T	C	FALSE	TRUE	FALSE	FALSE
ASAP3	TG_GLGC_Expanded/TG_GLGC_Expanded.txt.gz	Adipose_Subcutaneous.allpairs.txt.gz.eQTLs.txt.gz	1	23439740	0.470922	T	C	TRUE	T	C	TRUE	TRUE	TRUE	TRUE
ASAP3	TG_GLGC_Expanded/TG_GLGC_Expanded.txt.gz	Adipose_Visceral_Omentum.allpairs.txt.gz.eQTLs.txt.gz	1	23439740	0.464009	T	C	TRUE	T	C	TRUE	TRUE	TRUE	TRUE
ASAP3	TG_GLGC_Expanded/TG_GLGC_Expanded.txt.gz	Muscle_Skeletal.allpairs.txt.gz.eQTLs.txt.gz	1	23439740	0.456238	T	C	TRUE	T	C	TRUE	TRUE	TRUE	TRUE
ASB13	WHR-adj-BMI_GIANT_2018/WHR-adj-BMI_GIANT_2018.txt.gz	Adipose_Visceral_Omentum.allpairs.txt.gz.eQTLs.txt.gz	10	5601548	0.453525	T	C	FALSE	T	C	TRUE	TRUE	FALSE	FALSE
ASB16	BMI_GIANT_2018/BMI_GIANT_2018.txt.gz	Muscle_Skeletal.allpairs.txt.gz.eQTLs.txt.gz	17	44203914	0.759466	T	G	TRUE	T	G	TRUE	TRUE	TRUE	TRUE
ASB16	BMI_GIANT_2018/BMI_GIANT_2018.txt.gz	Adipose_Visceral_Omentum.allpairs.txt.gz.eQTLs.txt.gz	17	44203914	0.580211	T	G	TRUE	T	G	FALSE	TRUE	FALSE	FALSE
ASB16-AS1	BMI_GIANT_2018/BMI_GIANT_2018.txt.gz	Adipose_Visceral_Omentum.allpairs.txt.gz.eQTLs.txt.gz	17	44203914	0.742354	T	G	TRUE	T	G	FALSE	TRUE	FALSE	FALSE
ASB16-AS1	BMI_GIANT_2018/BMI_GIANT_2018.txt.gz	Adipose_Subcutaneous.allpairs.txt.gz.eQTLs.txt.gz	17	44203914	0.638262	T	G	TRUE	T	G	FALSE	TRUE	FALSE	FALSE
ASB16-AS1	BMI_GIANT_2018/BMI_GIANT_2018.txt.gz	Pancreas.allpairs.txt.gz.eQTLs.txt.gz	17	44203914	0.637228	T	G	TRUE	T	G	FALSE	TRUE	FALSE	FALSE
ASPSCR1	WHR-adj-BMI_GIANT_2018/WHR-adj-BMI_GIANT_2018.txt.gz	Liver.allpairs.txt.gz.eQTLs.txt.gz	17	81976318	0.429407	A	C	TRUE	A	C	FALSE	TRUE	FALSE	FALSE
ASPSCR1	WHR-adj-BMI_GIANT_2018/WHR-adj-BMI_GIANT_2018.txt.gz	Muscle_Skeletal.allpairs.txt.gz.eQTLs.txt.gz	17	81976318	0.386836	A	C	TRUE	A	C	TRUE	TRUE	TRUE	TRUE
ATG7	WHR-adj-BMI_GIANT_2018/WHR-adj-BMI_GIANT_2018.txt.gz	Liver.allpairs.txt.gz.eQTLs.txt.gz	3	11365247	0.616942	T	C	FALSE	T	C	FALSE	TRUE	TRUE	TRUE
ATP13A2	WHR-adj-BMI_GIANT_2018/WHR-adj-BMI_GIANT_2018.txt.gz	Muscle_Skeletal.allpairs.txt.gz.eQTLs.txt.gz	1	16981663	0.496345	T	C	FALSE	T	C	FALSE	TRUE	TRUE	TRUE
ATP2A1-AS1	BMI_GIANT_2018/BMI_GIANT_2018.txt.gz	Muscle_Skeletal.allpairs.txt.gz.eQTLs.txt.gz	16	28335819	0.806473	A	C	FALSE	C	A	FALSE	FALSE	TRUE	FALSE
ATP2A1-AS1	BMI_GIANT_2018/BMI_GIANT_2018.txt.gz	Muscle_Skeletal.allpairs.txt.gz.eQTLs.txt.gz	16	28871920	0.642719	A	G	FALSE	G	A	FALSE	FALSE	TRUE	FALSE
ATP2A1-AS1	T2D_Mahajan_Europeans/T2D_Mahajan_Europeans.txt.gz	Muscle_Skeletal.allpairs.txt.gz.eQTLs.txt.gz	16	28903896	0.498027	A	G	FALSE	A	G	TRUE	TRUE	FALSE	FALSE
ATP5MC1	Type-2-Diabetes_Xue_2018/Type-2-Diabetes_Xue_2018.txt.gz	Muscle_Skeletal.allpairs.txt.gz.eQTLs.txt.gz	17	48911792	0.508083	G	A	FALSE	G	A	FALSE	TRUE	TRUE	TRUE
ATP5MC1	T2D_Mahajan_Europeans/T2D_Mahajan_Europeans.txt.gz	Muscle_Skeletal.allpairs.txt.gz.eQTLs.txt.gz	17	48982960	0.398313	A	C	FALSE	A	C	FALSE	TRUE	TRUE	TRUE
ATP5MF	BMI_GIANT_2018/BMI_GIANT_2018.txt.gz	Adipose_Subcutaneous.allpairs.txt.gz.eQTLs.txt.gz	7	99466843	0.780848	A	G	TRUE	G	A	FALSE	FALSE	FALSE	TRUE
ATP6V0D1	HDL_GLGC_Expanded/HDL_GLGC_Expanded.txt.gz	Muscle_Skeletal.allpairs.txt.gz.eQTLs.txt.gz	16	68394423	0.48624	A	G	FALSE	G	A	FALSE	FALSE	TRUE	FALSE
ATP6V1E1	BMI_GIANT_2018/BMI_GIANT_2018.txt.gz	Adipose_Visceral_Omentum.allpairs.txt.gz.eQTLs.txt.gz	22	17738065	0.506373	A	G	FALSE	G	A	FALSE	FALSE	TRUE	FALSE
ATP6V1E1	BMI_GIANT_2018/BMI_GIANT_2018.txt.gz	Muscle_Skeletal.allpairs.txt.gz.eQTLs.txt.gz	22	17738065	0.42855	A	G	FALSE	G	A	FALSE	FALSE	TRUE	FALSE
ATP6V1E1	BMI_GIANT_2018/BMI_GIANT_2018.txt.gz	Adipose_Subcutaneous.allpairs.txt.gz.eQTLs.txt.gz	22	17738065	0.425356	A	G	FALSE	G	A	FALSE	FALSE	TRUE	FALSE
ATXN2L	BMI_GIANT_2018/BMI_GIANT_2018.txt.gz	Adipose_Subcutaneous.allpairs.txt.gz.eQTLs.txt.gz	16	28871920	0.633022	A	G	FALSE	G	A	FALSE	FALSE	TRUE	FALSE
ATXN2L	T2D_Mahajan_Europeans/T2D_Mahajan_Europeans.txt.gz	Adipose_Subcutaneous.allpairs.txt.gz.eQTLs.txt.gz	16	28903896	0.49828	A	G	FALSE	A	G	TRUE	TRUE	FALSE	FALSE
AXL	TG_GLGC_Expanded/TG_GLGC_Expanded.txt.gz	Adipose_Subcutaneous.allpairs.txt.gz.eQTLs.txt.gz	19	41228655	0.455307	T	C	TRUE	C	T	TRUE	FALSE	TRUE	FALSE
AXL	TG_GLGC_Expanded/TG_GLGC_Expanded.txt.gz	Muscle_Skeletal.allpairs.txt.gz.eQTLs.txt.gz	19	41228655	0.429816	T	C	TRUE	C	T	TRUE	FALSE	TRUE	FALSE
BAG5	TG_GLGC_Expanded/TG_GLGC_Expanded.txt.gz	Muscle_Skeletal.allpairs.txt.gz.eQTLs.txt.gz	14	103805167	0.423848	A	G	TRUE	A	G	TRUE	TRUE	TRUE	TRUE
BAHD1	TG_GLGC_Expanded/TG_GLGC_Expanded.txt.gz	Adipose_Subcutaneous.allpairs.txt.gz.eQTLs.txt.gz	15	40459356	0.546824	A	C	FALSE	A	C	FALSE	TRUE	TRUE	TRUE
BAHD1	TG_GLGC_Expanded/TG_GLGC_Expanded.txt.gz	Muscle_Skeletal.allpairs.txt.gz.eQTLs.txt.gz	15	40459356	0.544459	A	C	FALSE	A	C	FALSE	TRUE	TRUE	TRUE
BAHD1	TG_GLGC_Expanded/TG_GLGC_Expanded.txt.gz	Pancreas.allpairs.txt.gz.eQTLs.txt.gz	15	40459356	0.52872	A	C	FALSE	A	C	FALSE	TRUE	TRUE	TRUE
BAHD1	HDL_GLGC_Expanded/HDL_GLGC_Expanded.txt.gz	Adipose_Subcutaneous.allpairs.txt.gz.eQTLs.txt.gz	15	40459356	0.454234	A	C	TRUE	A	C	FALSE	TRUE	FALSE	FALSE
BAHD1	HDL_GLGC_Expanded/HDL_GLGC_Expanded.txt.gz	Muscle_Skeletal.allpairs.txt.gz.eQTLs.txt.gz	15	40459356	0.429031	A	C	TRUE	A	C	FALSE	TRUE	FALSE	FALSE
BAHD1	HDL_GLGC_Expanded/HDL_GLGC_Expanded.txt.gz	Pancreas.allpairs.txt.gz.eQTLs.txt.gz	15	40459356	0.362162	A	C	TRUE	A	C	FALSE	TRUE	FALSE	FALSE
BARX1	WHR-adj-BMI_GIANT_2018/WHR-adj-BMI_GIANT_2018.txt.gz	Adipose_Visceral_Omentum.allpairs.txt.gz.eQTLs.txt.gz	9	93996060	0.600115	A	G	TRUE	G	A	FALSE	FALSE	FALSE	TRUE
BCAR3	WHR-adj-BMI_GIANT_2018/WHR-adj-BMI_GIANT_2018.txt.gz	Muscle_Skeletal.allpairs.txt.gz.eQTLs.txt.gz	1	93588825	0.443555	T	C	TRUE	C	T	TRUE	FALSE	TRUE	FALSE
BCL2L13	BMI_GIANT_2018/BMI_GIANT_2018.txt.gz	Muscle_Skeletal.allpairs.txt.gz.eQTLs.txt.gz	22	17738065	0.831866	A	G	FALSE	G	A	TRUE	FALSE	FALSE	TRUE
BCL2L13	BMI_GIANT_2018/BMI_GIANT_2018.txt.gz	Adipose_Visceral_Omentum.allpairs.txt.gz.eQTLs.txt.gz	22	17738065	0.721666	A	G	FALSE	G	A	TRUE	FALSE	FALSE	TRUE
BHMT	T2D_Mahajan_Europeans/T2D_Mahajan_Europeans.txt.gz	Adipose_Subcutaneous.allpairs.txt.gz.eQTLs.txt.gz	5	79134784	0.363115	A	C	FALSE	A	C	TRUE	TRUE	FALSE	FALSE
BID	BMI_GIANT_2018/BMI_GIANT_2018.txt.gz	Muscle_Skeletal.allpairs.txt.gz.eQTLs.txt.gz	22	17738065	0.7484	A	G	FALSE	G	A	FALSE	FALSE	TRUE	FALSE
BIN3	TG_GLGC_Expanded/TG_GLGC_Expanded.txt.gz	Pancreas.allpairs.txt.gz.eQTLs.txt.gz	8	22600291	0.792494	T	C	TRUE	T	C	TRUE	TRUE	TRUE	TRUE
BIN3	TG_GLGC_Expanded/TG_GLGC_Expanded.txt.gz	Adipose_Visceral_Omentum.allpairs.txt.gz.eQTLs.txt.gz	8	22600291	0.749658	T	C	TRUE	T	C	TRUE	TRUE	TRUE	TRUE
BIN3	TG_GLGC_Expanded/TG_GLGC_Expanded.txt.gz	Adipose_Subcutaneous.allpairs.txt.gz.eQTLs.txt.gz	8	22600291	0.723536	T	C	TRUE	T	C	TRUE	TRUE	TRUE	TRUE
BMP8A	BMI_GIANT_2018/BMI_GIANT_2018.txt.gz	Adipose_Subcutaneous.allpairs.txt.gz.eQTLs.txt.gz	1	39622371	0.704672	A	G	TRUE	A	G	TRUE	TRUE	TRUE	TRUE
BMP8A	BMI_GIANT_2018/BMI_GIANT_2018.txt.gz	Adipose_Subcutaneous.allpairs.txt.gz.eQTLs.txt.gz	1	39096955	0.687334	T	C	TRUE	T	C	TRUE	TRUE	TRUE	TRUE
BMP8A	Type-2-Diabetes_Xue_2018/Type-2-Diabetes_Xue_2018.txt.gz	Adipose_Subcutaneous.allpairs.txt.gz.eQTLs.txt.gz	1	39447679	0.624035	G	A	TRUE	G	A	TRUE	TRUE	TRUE	TRUE
BMP8A	TG_GLGC_Expanded/TG_GLGC_Expanded.txt.gz	Adipose_Subcutaneous.allpairs.txt.gz.eQTLs.txt.gz	1	39331383	0.508622	A	G	FALSE	G	A	TRUE	FALSE	FALSE	TRUE
BMP8A	T2D_Mahajan_Europeans/T2D_Mahajan_Europeans.txt.gz	Adipose_Subcutaneous.allpairs.txt.gz.eQTLs.txt.gz	1	39570256	0.450894	T	G	TRUE	T	G	TRUE	TRUE	TRUE	TRUE
BMP8A	HDL_GLGC_Expanded/HDL_GLGC_Expanded.txt.gz	Adipose_Subcutaneous.allpairs.txt.gz.eQTLs.txt.gz	1	39562508	0.369608	A	G	TRUE	G	A	TRUE	FALSE	TRUE	FALSE
BMS1P4	Type-2-Diabetes_Xue_2018/Type-2-Diabetes_Xue_2018.txt.gz	Muscle_Skeletal.allpairs.txt.gz.eQTLs.txt.gz	10	73834292	0.768516	T	G	FALSE	T	G	FALSE	TRUE	TRUE	TRUE
BMS1P4	Type-2-Diabetes_Xue_2018/Type-2-Diabetes_Xue_2018.txt.gz	Adipose_Subcutaneous.allpairs.txt.gz.eQTLs.txt.gz	10	73834292	0.758621	T	G	FALSE	T	G	FALSE	TRUE	TRUE	TRUE
BMS1P4	Type-2-Diabetes_Xue_2018/Type-2-Diabetes_Xue_2018.txt.gz	Adipose_Visceral_Omentum.allpairs.txt.gz.eQTLs.txt.gz	10	73834292	0.661973	T	G	FALSE	T	G	FALSE	TRUE	TRUE	TRUE
BNC2	TG_GLGC_Expanded/TG_GLGC_Expanded.txt.gz	Muscle_Skeletal.allpairs.txt.gz.eQTLs.txt.gz	9	16887368	0.406827	A	T	FALSE	A	T	FALSE	TRUE	TRUE	TRUE
BOLA2P2	WHR-adj-BMI_GIANT_2018/WHR-adj-BMI_GIANT_2018.txt.gz	Adipose_Visceral_Omentum.allpairs.txt.gz.eQTLs.txt.gz	3	46915808	0.355201	A	G	TRUE	A	G	TRUE	TRUE	TRUE	TRUE
BRCA2	HDL_GLGC_Expanded/HDL_GLGC_Expanded.txt.gz	Adipose_Visceral_Omentum.allpairs.txt.gz.eQTLs.txt.gz	13	32402221	0.411441	A	G	TRUE	A	G	FALSE	TRUE	FALSE	FALSE
BSN	BMI_GIANT_2018/BMI_GIANT_2018.txt.gz	Liver.allpairs.txt.gz.eQTLs.txt.gz	3	48776351	0.716348	T	C	FALSE	C	T	FALSE	FALSE	TRUE	FALSE
C11orf49	HDL_GLGC_Expanded/HDL_GLGC_Expanded.txt.gz	Liver.allpairs.txt.gz.eQTLs.txt.gz	11	46712834	0.57878	T	C	TRUE	T	C	FALSE	TRUE	FALSE	FALSE
C11orf49	HDL_GLGC_Expanded/HDL_GLGC_Expanded.txt.gz	Pancreas.allpairs.txt.gz.eQTLs.txt.gz	11	46712834	0.555311	T	C	TRUE	T	C	FALSE	TRUE	FALSE	FALSE
C11orf49	TG_GLGC_Expanded/TG_GLGC_Expanded.txt.gz	Liver.allpairs.txt.gz.eQTLs.txt.gz	11	46723453	0.4793	T	C	FALSE	T	C	FALSE	TRUE	TRUE	TRUE
C11orf49	TG_GLGC_Expanded/TG_GLGC_Expanded.txt.gz	Pancreas.allpairs.txt.gz.eQTLs.txt.gz	11	46723453	0.448917	T	C	FALSE	T	C	FALSE	TRUE	TRUE	TRUE
C11orf52	WHR-adj-BMI_GIANT_2018/WHR-adj-BMI_GIANT_2018.txt.gz	Adipose_Subcutaneous.allpairs.txt.gz.eQTLs.txt.gz	11	111777274	0.681203	T	C	FALSE	T	C	TRUE	TRUE	FALSE	FALSE
C11orf52	WHR-adj-BMI_GIANT_2018/WHR-adj-BMI_GIANT_2018.txt.gz	Muscle_Skeletal.allpairs.txt.gz.eQTLs.txt.gz	11	111777274	0.643057	T	C	FALSE	T	C	TRUE	TRUE	FALSE	FALSE
C12orf65	T2D_Mahajan_Europeans/T2D_Mahajan_Europeans.txt.gz	Adipose_Subcutaneous.allpairs.txt.gz.eQTLs.txt.gz	12	122966218	0.670067	C	G	TRUE	C	G	TRUE	TRUE	TRUE	TRUE
C12orf65	T2D_Mahajan_Europeans/T2D_Mahajan_Europeans.txt.gz	Adipose_Visceral_Omentum.allpairs.txt.gz.eQTLs.txt.gz	12	122966218	0.609276	C	G	TRUE	C	G	TRUE	TRUE	TRUE	TRUE
C12orf65	Type-2-Diabetes_Xue_2018/Type-2-Diabetes_Xue_2018.txt.gz	Pancreas.allpairs.txt.gz.eQTLs.txt.gz	12	123007025	0.473174	G	A	FALSE	A	G	TRUE	FALSE	FALSE	TRUE
C12orf65	Type-2-Diabetes_Xue_2018/Type-2-Diabetes_Xue_2018.txt.gz	Adipose_Visceral_Omentum.allpairs.txt.gz.eQTLs.txt.gz	12	123007025	0.399918	G	A	FALSE	A	G	TRUE	FALSE	FALSE	TRUE
C12orf65	Type-2-Diabetes_Xue_2018/Type-2-Diabetes_Xue_2018.txt.gz	Adipose_Subcutaneous.allpairs.txt.gz.eQTLs.txt.gz	12	123007025	0.376317	G	A	FALSE	A	G	TRUE	FALSE	FALSE	TRUE
C16orf45	HDL_GLGC_Expanded/HDL_GLGC_Expanded.txt.gz	Pancreas.allpairs.txt.gz.eQTLs.txt.gz	16	15507763	0.638005	T	C	FALSE	C	T	TRUE	FALSE	FALSE	TRUE
C1orf216	WHR-adj-BMI_GIANT_2018/WHR-adj-BMI_GIANT_2018.txt.gz	Liver.allpairs.txt.gz.eQTLs.txt.gz	1	35908222	0.442361	C	G	FALSE	G	C	FALSE	FALSE	TRUE	FALSE
C1orf216	WHR-adj-BMI_GIANT_2018/WHR-adj-BMI_GIANT_2018.txt.gz	Adipose_Visceral_Omentum.allpairs.txt.gz.eQTLs.txt.gz	1	35908222	0.43861	C	G	FALSE	G	C	FALSE	FALSE	TRUE	FALSE
C1orf216	WHR-adj-BMI_GIANT_2018/WHR-adj-BMI_GIANT_2018.txt.gz	Muscle_Skeletal.allpairs.txt.gz.eQTLs.txt.gz	1	35908222	0.43764	C	G	FALSE	G	C	FALSE	FALSE	TRUE	FALSE
C1orf216	WHR-adj-BMI_GIANT_2018/WHR-adj-BMI_GIANT_2018.txt.gz	Adipose_Subcutaneous.allpairs.txt.gz.eQTLs.txt.gz	1	35908222	0.437414	C	G	FALSE	G	C	FALSE	FALSE	TRUE	FALSE
C1orf220	HDL_GLGC_Expanded/HDL_GLGC_Expanded.txt.gz	Muscle_Skeletal.allpairs.txt.gz.eQTLs.txt.gz	1	178546177	0.594386	A	G	FALSE	A	G	FALSE	TRUE	TRUE	TRUE
C1orf54	BMI_GIANT_2018/BMI_GIANT_2018.txt.gz	Adipose_Subcutaneous.allpairs.txt.gz.eQTLs.txt.gz	1	150416469	0.520562	A	T	FALSE	T	A	FALSE	FALSE	TRUE	FALSE
C1QTNF4	BMI_GIANT_2018/BMI_GIANT_2018.txt.gz	Adipose_Visceral_Omentum.allpairs.txt.gz.eQTLs.txt.gz	11	47508395	0.957739	A	C	TRUE	A	C	FALSE	TRUE	FALSE	FALSE
C1QTNF4	BMI_GIANT_2018/BMI_GIANT_2018.txt.gz	Adipose_Subcutaneous.allpairs.txt.gz.eQTLs.txt.gz	11	46886699	0.767952	T	C	TRUE	T	C	FALSE	TRUE	FALSE	FALSE
C1QTNF4	BMI_GIANT_2018/BMI_GIANT_2018.txt.gz	Adipose_Subcutaneous.allpairs.txt.gz.eQTLs.txt.gz	11	47508395	0.735272	A	C	TRUE	A	C	FALSE	TRUE	FALSE	FALSE
C1QTNF4	BMI_GIANT_2018/BMI_GIANT_2018.txt.gz	Liver.allpairs.txt.gz.eQTLs.txt.gz	11	47508395	0.720557	A	C	TRUE	A	C	FALSE	TRUE	FALSE	FALSE
C1QTNF4	BMI_GIANT_2018/BMI_GIANT_2018.txt.gz	Muscle_Skeletal.allpairs.txt.gz.eQTLs.txt.gz	11	47508395	0.678245	A	C	TRUE	A	C	FALSE	TRUE	FALSE	FALSE
C1QTNF4	BMI_GIANT_2018/BMI_GIANT_2018.txt.gz	Pancreas.allpairs.txt.gz.eQTLs.txt.gz	11	47508395	0.672486	A	C	TRUE	A	C	FALSE	TRUE	FALSE	FALSE
C1QTNF4	T2D_Mahajan_Europeans/T2D_Mahajan_Europeans.txt.gz	Adipose_Visceral_Omentum.allpairs.txt.gz.eQTLs.txt.gz	11	47508395	0.408325	A	C	TRUE	A	C	FALSE	TRUE	FALSE	FALSE
C3orf14	MI_adjBMI_European/MI_adjBMI_European.txt.gz	Adipose_Subcutaneous.allpairs.txt.gz.eQTLs.txt.gz	3	62319398	0.863466	C	G	TRUE	C	G	FALSE	TRUE	FALSE	FALSE
C3orf14	MI_adjBMI_European/MI_adjBMI_European.txt.gz	Adipose_Visceral_Omentum.allpairs.txt.gz.eQTLs.txt.gz	3	62319398	0.863364	C	G	TRUE	C	G	FALSE	TRUE	FALSE	FALSE
C3orf14	MI_adjBMI_European/MI_adjBMI_European.txt.gz	Pancreas.allpairs.txt.gz.eQTLs.txt.gz	3	62319398	0.799117	C	G	TRUE	C	G	FALSE	TRUE	FALSE	FALSE
C3orf14	MI_adjBMI_European/MI_adjBMI_European.txt.gz	Liver.allpairs.txt.gz.eQTLs.txt.gz	3	62319398	0.682664	C	G	TRUE	C	G	FALSE	TRUE	FALSE	FALSE
C3orf18	WHR-adj-BMI_GIANT_2018/WHR-adj-BMI_GIANT_2018.txt.gz	Muscle_Skeletal.allpairs.txt.gz.eQTLs.txt.gz	3	51171215	0.573397	A	T	FALSE	A	T	FALSE	TRUE	TRUE	TRUE
C4orf3	BMI_GIANT_2018/BMI_GIANT_2018.txt.gz	Muscle_Skeletal.allpairs.txt.gz.eQTLs.txt.gz	4	119398279	0.812214	T	C	FALSE	C	T	TRUE	FALSE	FALSE	TRUE
C7orf49	HDL_GLGC_Expanded/HDL_GLGC_Expanded.txt.gz	Pancreas.allpairs.txt.gz.eQTLs.txt.gz	7	135164461	0.922534	A	G	FALSE	A	G	TRUE	TRUE	FALSE	FALSE
C7orf49	HDL_GLGC_Expanded/HDL_GLGC_Expanded.txt.gz	Liver.allpairs.txt.gz.eQTLs.txt.gz	7	135164461	0.855383	A	G	FALSE	A	G	TRUE	TRUE	FALSE	FALSE
C7orf49	HDL_GLGC_Expanded/HDL_GLGC_Expanded.txt.gz	Muscle_Skeletal.allpairs.txt.gz.eQTLs.txt.gz	7	135164461	0.837648	A	G	FALSE	A	G	FALSE	TRUE	TRUE	TRUE
C7orf49	HDL_GLGC_Expanded/HDL_GLGC_Expanded.txt.gz	Adipose_Visceral_Omentum.allpairs.txt.gz.eQTLs.txt.gz	7	135164461	0.595374	A	G	FALSE	A	G	TRUE	TRUE	FALSE	FALSE
C7orf50	HDL_GLGC_Expanded/HDL_GLGC_Expanded.txt.gz	Adipose_Subcutaneous.allpairs.txt.gz.eQTLs.txt.gz	7	1044141	0.700607	A	G	FALSE	G	A	FALSE	FALSE	TRUE	FALSE
C7orf50	HDL_GLGC_Expanded/HDL_GLGC_Expanded.txt.gz	Adipose_Visceral_Omentum.allpairs.txt.gz.eQTLs.txt.gz	7	1044141	0.457941	A	G	FALSE	G	A	FALSE	FALSE	TRUE	FALSE
C8orf58	TG_GLGC_Expanded/TG_GLGC_Expanded.txt.gz	Pancreas.allpairs.txt.gz.eQTLs.txt.gz	8	22600291	0.646621	T	C	TRUE	T	C	TRUE	TRUE	TRUE	TRUE
C8orf58	TG_GLGC_Expanded/TG_GLGC_Expanded.txt.gz	Adipose_Subcutaneous.allpairs.txt.gz.eQTLs.txt.gz	8	22600291	0.609855	T	C	TRUE	T	C	TRUE	TRUE	TRUE	TRUE
C8orf58	TG_GLGC_Expanded/TG_GLGC_Expanded.txt.gz	Muscle_Skeletal.allpairs.txt.gz.eQTLs.txt.gz	8	22600291	0.573072	T	C	TRUE	T	C	TRUE	TRUE	TRUE	TRUE
C8orf58	TG_GLGC_Expanded/TG_GLGC_Expanded.txt.gz	Adipose_Visceral_Omentum.allpairs.txt.gz.eQTLs.txt.gz	8	22600291	0.430609	T	C	TRUE	T	C	TRUE	TRUE	TRUE	TRUE
C9orf64	TG_GLGC_Expanded/TG_GLGC_Expanded.txt.gz	Muscle_Skeletal.allpairs.txt.gz.eQTLs.txt.gz	9	84002350	0.384192	A	G	FALSE	G	A	FALSE	FALSE	TRUE	FALSE
CALR	T2D_Mahajan_Europeans/T2D_Mahajan_Europeans.txt.gz	Muscle_Skeletal.allpairs.txt.gz.eQTLs.txt.gz	19	12927601	0.736703	A	G	TRUE	A	G	TRUE	TRUE	TRUE	TRUE
CALR	T2D_Mahajan_Europeans/T2D_Mahajan_Europeans.txt.gz	Adipose_Subcutaneous.allpairs.txt.gz.eQTLs.txt.gz	19	12927601	0.707856	A	G	TRUE	A	G	TRUE	TRUE	TRUE	TRUE
CALR	T2D_Mahajan_Europeans/T2D_Mahajan_Europeans.txt.gz	Pancreas.allpairs.txt.gz.eQTLs.txt.gz	19	12927601	0.585138	A	G	TRUE	A	G	TRUE	TRUE	TRUE	TRUE
CAMK2G	Type-2-Diabetes_Xue_2018/Type-2-Diabetes_Xue_2018.txt.gz	Adipose_Subcutaneous.allpairs.txt.gz.eQTLs.txt.gz	10	73834292	0.741729	T	G	FALSE	T	G	FALSE	TRUE	TRUE	TRUE
CAPRIN2	WHR-adj-BMI_GIANT_2018/WHR-adj-BMI_GIANT_2018.txt.gz	Adipose_Subcutaneous.allpairs.txt.gz.eQTLs.txt.gz	12	30630541	0.522575	A	G	TRUE	G	A	FALSE	FALSE	FALSE	TRUE
CARF	BMI_GIANT_2018/BMI_GIANT_2018.txt.gz	Muscle_Skeletal.allpairs.txt.gz.eQTLs.txt.gz	2	203105560	0.675352	A	G	TRUE	G	A	FALSE	FALSE	FALSE	TRUE
CARF	BMI_GIANT_2018/BMI_GIANT_2018.txt.gz	Pancreas.allpairs.txt.gz.eQTLs.txt.gz	2	203105560	0.476361	A	G	TRUE	G	A	FALSE	FALSE	FALSE	TRUE
CASP8	TG_GLGC_Expanded/TG_GLGC_Expanded.txt.gz	Adipose_Visceral_Omentum.allpairs.txt.gz.eQTLs.txt.gz	2	201258272	0.489538	A	G	FALSE	G	A	TRUE	FALSE	FALSE	TRUE
CASP8	TG_GLGC_Expanded/TG_GLGC_Expanded.txt.gz	Adipose_Subcutaneous.allpairs.txt.gz.eQTLs.txt.gz	2	201258272	0.489122	A	G	FALSE	G	A	TRUE	FALSE	FALSE	TRUE
CASP8	TG_GLGC_Expanded/TG_GLGC_Expanded.txt.gz	Pancreas.allpairs.txt.gz.eQTLs.txt.gz	2	201258272	0.487775	A	G	FALSE	G	A	TRUE	FALSE	FALSE	TRUE
CASP8	TG_GLGC_Expanded/TG_GLGC_Expanded.txt.gz	Muscle_Skeletal.allpairs.txt.gz.eQTLs.txt.gz	2	201258272	0.487209	A	G	FALSE	G	A	TRUE	FALSE	FALSE	TRUE
CBX1	BMI_GIANT_2018/BMI_GIANT_2018.txt.gz	Muscle_Skeletal.allpairs.txt.gz.eQTLs.txt.gz	17	48174984	0.556642	T	C	TRUE	C	T	TRUE	FALSE	TRUE	FALSE
CBX3	WHR-adj-BMI_GIANT_2018/WHR-adj-BMI_GIANT_2018.txt.gz	Adipose_Subcutaneous.allpairs.txt.gz.eQTLs.txt.gz	7	26357619	0.994834	A	C	FALSE	A	C	TRUE	TRUE	FALSE	FALSE
CBX3	HDL_GLGC_Expanded/HDL_GLGC_Expanded.txt.gz	Adipose_Subcutaneous.allpairs.txt.gz.eQTLs.txt.gz	7	26357619	0.99438	A	C	TRUE	A	C	TRUE	TRUE	TRUE	TRUE
CBX8	BMI_GIANT_2018/BMI_GIANT_2018.txt.gz	Muscle_Skeletal.allpairs.txt.gz.eQTLs.txt.gz	17	79823090	0.36065	C	G	FALSE	C	G	FALSE	TRUE	TRUE	TRUE
CCAR2	TG_GLGC_Expanded/TG_GLGC_Expanded.txt.gz	Adipose_Subcutaneous.allpairs.txt.gz.eQTLs.txt.gz	8	22600291	0.784034	T	C	TRUE	T	C	TRUE	TRUE	TRUE	TRUE
CCAR2	TG_GLGC_Expanded/TG_GLGC_Expanded.txt.gz	Adipose_Visceral_Omentum.allpairs.txt.gz.eQTLs.txt.gz	8	22600291	0.753608	T	C	TRUE	T	C	TRUE	TRUE	TRUE	TRUE
CCAR2	TG_GLGC_Expanded/TG_GLGC_Expanded.txt.gz	Pancreas.allpairs.txt.gz.eQTLs.txt.gz	8	22600291	0.752848	T	C	TRUE	T	C	TRUE	TRUE	TRUE	TRUE
CCAR2	TG_GLGC_Expanded/TG_GLGC_Expanded.txt.gz	Muscle_Skeletal.allpairs.txt.gz.eQTLs.txt.gz	8	22600291	0.611991	T	C	TRUE	T	C	TRUE	TRUE	TRUE	TRUE
CCDC116	HDL_GLGC_Expanded/HDL_GLGC_Expanded.txt.gz	Adipose_Subcutaneous.allpairs.txt.gz.eQTLs.txt.gz	22	21577779	0.986415	T	C	FALSE	T	C	FALSE	TRUE	TRUE	TRUE
CCDC116	HDL_GLGC_Expanded/HDL_GLGC_Expanded.txt.gz	Muscle_Skeletal.allpairs.txt.gz.eQTLs.txt.gz	22	21577779	0.944641	T	C	FALSE	T	C	FALSE	TRUE	TRUE	TRUE
CCDC116	HDL_GLGC_Expanded/HDL_GLGC_Expanded.txt.gz	Adipose_Visceral_Omentum.allpairs.txt.gz.eQTLs.txt.gz	22	21577779	0.626731	T	C	FALSE	T	C	FALSE	TRUE	TRUE	TRUE
CCDC116	HDL_GLGC_Expanded/HDL_GLGC_Expanded.txt.gz	Pancreas.allpairs.txt.gz.eQTLs.txt.gz	22	21577779	0.480156	T	C	FALSE	T	C	FALSE	TRUE	TRUE	TRUE
CCDC12	WHR-adj-BMI_GIANT_2018/WHR-adj-BMI_GIANT_2018.txt.gz	Adipose_Subcutaneous.allpairs.txt.gz.eQTLs.txt.gz	3	47431678	0.424124	T	C	FALSE	T	C	FALSE	TRUE	TRUE	TRUE
CCDC134	BMI_GIANT_2018/BMI_GIANT_2018.txt.gz	Adipose_Subcutaneous.allpairs.txt.gz.eQTLs.txt.gz	22	41408712	0.363552	A	G	FALSE	A	G	FALSE	TRUE	TRUE	TRUE
CCDC17	BMI_GIANT_2018/BMI_GIANT_2018.txt.gz	Adipose_Subcutaneous.allpairs.txt.gz.eQTLs.txt.gz	1	46039475	0.555392	A	G	FALSE	G	A	TRUE	FALSE	FALSE	TRUE
CCDC17	BMI_GIANT_2018/BMI_GIANT_2018.txt.gz	Adipose_Visceral_Omentum.allpairs.txt.gz.eQTLs.txt.gz	1	46039475	0.538551	A	G	FALSE	G	A	TRUE	FALSE	FALSE	TRUE
CCDC171	BMI_GIANT_2018/BMI_GIANT_2018.txt.gz	Pancreas.allpairs.txt.gz.eQTLs.txt.gz	9	15634328	0.510495	T	C	TRUE	C	T	TRUE	FALSE	TRUE	FALSE
CCDC171	BMI_GIANT_2018/BMI_GIANT_2018.txt.gz	Adipose_Subcutaneous.allpairs.txt.gz.eQTLs.txt.gz	9	15634328	0.423702	T	C	TRUE	C	T	TRUE	FALSE	TRUE	FALSE
CCDC171	BMI_GIANT_2018/BMI_GIANT_2018.txt.gz	Muscle_Skeletal.allpairs.txt.gz.eQTLs.txt.gz	9	15634328	0.42088	T	C	TRUE	C	T	TRUE	FALSE	TRUE	FALSE
CCDC18	HDL_GLGC_Expanded/HDL_GLGC_Expanded.txt.gz	Adipose_Subcutaneous.allpairs.txt.gz.eQTLs.txt.gz	1	93210454	0.452576	T	C	FALSE	T	C	TRUE	TRUE	FALSE	FALSE
CCDC32	TG_GLGC_Expanded/TG_GLGC_Expanded.txt.gz	Adipose_Subcutaneous.allpairs.txt.gz.eQTLs.txt.gz	15	40459356	0.457518	A	C	FALSE	A	C	TRUE	TRUE	FALSE	FALSE
CCDC32	TG_GLGC_Expanded/TG_GLGC_Expanded.txt.gz	Pancreas.allpairs.txt.gz.eQTLs.txt.gz	15	40459356	0.445845	A	C	FALSE	A	C	TRUE	TRUE	FALSE	FALSE
CCDC32	TG_GLGC_Expanded/TG_GLGC_Expanded.txt.gz	Liver.allpairs.txt.gz.eQTLs.txt.gz	15	40459356	0.44474	A	C	FALSE	A	C	TRUE	TRUE	FALSE	FALSE
CCDC32	TG_GLGC_Expanded/TG_GLGC_Expanded.txt.gz	Adipose_Visceral_Omentum.allpairs.txt.gz.eQTLs.txt.gz	15	40459356	0.42414	A	C	FALSE	A	C	TRUE	TRUE	FALSE	FALSE
CCDC32	HDL_GLGC_Expanded/HDL_GLGC_Expanded.txt.gz	Adipose_Visceral_Omentum.allpairs.txt.gz.eQTLs.txt.gz	15	40459356	0.366077	A	C	TRUE	A	C	TRUE	TRUE	TRUE	TRUE
CCDC32	HDL_GLGC_Expanded/HDL_GLGC_Expanded.txt.gz	Adipose_Subcutaneous.allpairs.txt.gz.eQTLs.txt.gz	15	40459356	0.361986	A	C	TRUE	A	C	TRUE	TRUE	TRUE	TRUE
CCDC32	HDL_GLGC_Expanded/HDL_GLGC_Expanded.txt.gz	Pancreas.allpairs.txt.gz.eQTLs.txt.gz	15	40459356	0.359841	A	C	TRUE	A	C	TRUE	TRUE	TRUE	TRUE
CCDC32	HDL_GLGC_Expanded/HDL_GLGC_Expanded.txt.gz	Liver.allpairs.txt.gz.eQTLs.txt.gz	15	40459356	0.359128	A	C	TRUE	A	C	TRUE	TRUE	TRUE	TRUE
CCDC36	TG_GLGC_Expanded/TG_GLGC_Expanded.txt.gz	Muscle_Skeletal.allpairs.txt.gz.eQTLs.txt.gz	3	49003029	0.594128	A	G	FALSE	G	A	TRUE	FALSE	FALSE	TRUE
CCDC36	TG_GLGC_Expanded/TG_GLGC_Expanded.txt.gz	Adipose_Subcutaneous.allpairs.txt.gz.eQTLs.txt.gz	3	49003029	0.537972	A	G	FALSE	G	A	TRUE	FALSE	FALSE	TRUE
CCDC36	TG_GLGC_Expanded/TG_GLGC_Expanded.txt.gz	Adipose_Visceral_Omentum.allpairs.txt.gz.eQTLs.txt.gz	3	49003029	0.523734	A	G	FALSE	G	A	TRUE	FALSE	FALSE	TRUE
CCDC36	WHR-adj-BMI_GIANT_2018/WHR-adj-BMI_GIANT_2018.txt.gz	Muscle_Skeletal.allpairs.txt.gz.eQTLs.txt.gz	3	49547810	0.380585	C	G	TRUE	G	C	FALSE	FALSE	FALSE	TRUE
CCDC57	BMI_GIANT_2018/BMI_GIANT_2018.txt.gz	Muscle_Skeletal.allpairs.txt.gz.eQTLs.txt.gz	17	82126945	0.877918	T	C	FALSE	T	C	TRUE	TRUE	FALSE	FALSE
CCDC57	BMI_GIANT_2018/BMI_GIANT_2018.txt.gz	Pancreas.allpairs.txt.gz.eQTLs.txt.gz	17	82126945	0.867254	T	C	FALSE	T	C	TRUE	TRUE	FALSE	FALSE
CCDC57	BMI_GIANT_2018/BMI_GIANT_2018.txt.gz	Adipose_Subcutaneous.allpairs.txt.gz.eQTLs.txt.gz	17	82126945	0.859503	T	C	FALSE	T	C	TRUE	TRUE	FALSE	FALSE
CCDC92	HDL_GLGC_Expanded/HDL_GLGC_Expanded.txt.gz	Muscle_Skeletal.allpairs.txt.gz.eQTLs.txt.gz	12	123942759	0.869624	A	T	TRUE	A	T	TRUE	TRUE	TRUE	TRUE
CCDC92	TG_GLGC_Expanded/TG_GLGC_Expanded.txt.gz	Muscle_Skeletal.allpairs.txt.gz.eQTLs.txt.gz	12	123942759	0.869624	A	T	FALSE	A	T	TRUE	TRUE	FALSE	FALSE
CCDC92	HDL_GLGC_Expanded/HDL_GLGC_Expanded.txt.gz	Pancreas.allpairs.txt.gz.eQTLs.txt.gz	12	123942759	0.867897	A	T	TRUE	A	T	TRUE	TRUE	TRUE	TRUE
CCDC92	TG_GLGC_Expanded/TG_GLGC_Expanded.txt.gz	Pancreas.allpairs.txt.gz.eQTLs.txt.gz	12	123942759	0.867897	A	T	FALSE	A	T	TRUE	TRUE	FALSE	FALSE
CCDC92	HDL_GLGC_Expanded/HDL_GLGC_Expanded.txt.gz	Adipose_Visceral_Omentum.allpairs.txt.gz.eQTLs.txt.gz	12	123942759	0.797286	A	T	TRUE	A	T	TRUE	TRUE	TRUE	TRUE
CCDC92	TG_GLGC_Expanded/TG_GLGC_Expanded.txt.gz	Adipose_Visceral_Omentum.allpairs.txt.gz.eQTLs.txt.gz	12	123942759	0.797286	A	T	FALSE	A	T	TRUE	TRUE	FALSE	FALSE
CCDC92	BMI_GIANT_2018/BMI_GIANT_2018.txt.gz	Liver.allpairs.txt.gz.eQTLs.txt.gz	12	123924955	0.767319	A	G	TRUE	A	G	TRUE	TRUE	TRUE	TRUE
CCDC92	BMI_GIANT_2018/BMI_GIANT_2018.txt.gz	Pancreas.allpairs.txt.gz.eQTLs.txt.gz	12	123924955	0.670736	A	G	TRUE	A	G	TRUE	TRUE	TRUE	TRUE
CCDC92	BMI_GIANT_2018/BMI_GIANT_2018.txt.gz	Muscle_Skeletal.allpairs.txt.gz.eQTLs.txt.gz	12	123924955	0.669535	A	G	TRUE	A	G	TRUE	TRUE	TRUE	TRUE
CCDC92	BMI_GIANT_2018/BMI_GIANT_2018.txt.gz	Adipose_Visceral_Omentum.allpairs.txt.gz.eQTLs.txt.gz	12	123924955	0.657275	A	G	TRUE	A	G	TRUE	TRUE	TRUE	TRUE
CCDC92	HDL_GLGC_Expanded/HDL_GLGC_Expanded.txt.gz	Liver.allpairs.txt.gz.eQTLs.txt.gz	12	123942759	0.640124	A	T	TRUE	A	T	TRUE	TRUE	TRUE	TRUE
CCDC92	TG_GLGC_Expanded/TG_GLGC_Expanded.txt.gz	Liver.allpairs.txt.gz.eQTLs.txt.gz	12	123942759	0.640124	A	T	FALSE	A	T	TRUE	TRUE	FALSE	FALSE
CCDC92	TG_GLGC_Expanded/TG_GLGC_Expanded.txt.gz	Adipose_Subcutaneous.allpairs.txt.gz.eQTLs.txt.gz	12	123942759	0.638761	A	T	FALSE	A	T	TRUE	TRUE	FALSE	FALSE
CCDC92	HDL_GLGC_Expanded/HDL_GLGC_Expanded.txt.gz	Adipose_Subcutaneous.allpairs.txt.gz.eQTLs.txt.gz	12	123942759	0.638761	A	T	TRUE	A	T	TRUE	TRUE	TRUE	TRUE
CCDC92	BMI_GIANT_2018/BMI_GIANT_2018.txt.gz	Adipose_Subcutaneous.allpairs.txt.gz.eQTLs.txt.gz	12	123924955	0.459033	A	G	TRUE	A	G	TRUE	TRUE	TRUE	TRUE
CCDC97	HDL_GLGC_Expanded/HDL_GLGC_Expanded.txt.gz	Adipose_Visceral_Omentum.allpairs.txt.gz.eQTLs.txt.gz	19	41307470	0.920039	T	C	FALSE	C	T	TRUE	FALSE	FALSE	TRUE
CCDC97	HDL_GLGC_Expanded/HDL_GLGC_Expanded.txt.gz	Adipose_Subcutaneous.allpairs.txt.gz.eQTLs.txt.gz	19	41307470	0.917091	T	C	FALSE	C	T	TRUE	FALSE	FALSE	TRUE
CCDC9B	Type-2-Diabetes_Suzuki_2019/Type-2-Diabetes_Suzuki_2019.txt.gz	Adipose_Subcutaneous.allpairs.txt.gz.eQTLs.txt.gz	15	40344217	0.478882	A	G	FALSE	A	G	TRUE	TRUE	FALSE	FALSE
CCNE2	Type-2-Diabetes_Xue_2018/Type-2-Diabetes_Xue_2018.txt.gz	Adipose_Visceral_Omentum.allpairs.txt.gz.eQTLs.txt.gz	8	94925274	0.657373	C	T	FALSE	C	T	TRUE	TRUE	FALSE	FALSE
CCNE2	T2D_Mahajan_Europeans/T2D_Mahajan_Europeans.txt.gz	Adipose_Visceral_Omentum.allpairs.txt.gz.eQTLs.txt.gz	8	94949398	0.608982	T	C	TRUE	C	T	TRUE	FALSE	TRUE	FALSE
CCNE2	Type-2-Diabetes_Spracklen_2020/Type-2-Diabetes_Spracklen_2020.txt.gz	Adipose_Visceral_Omentum.allpairs.txt.gz.eQTLs.txt.gz	8	94948658	0.596329	T	G	FALSE	T	G	TRUE	TRUE	FALSE	FALSE
CD164	HDL_GLGC_Expanded/HDL_GLGC_Expanded.txt.gz	Muscle_Skeletal.allpairs.txt.gz.eQTLs.txt.gz	6	109252892	0.593181	A	G	FALSE	A	G	TRUE	TRUE	FALSE	FALSE
CD36	HDL_GLGC_Expanded/HDL_GLGC_Expanded.txt.gz	Adipose_Subcutaneous.allpairs.txt.gz.eQTLs.txt.gz	7	80671133	0.959409	T	G	FALSE	G	T	FALSE	FALSE	TRUE	FALSE
CD36	HDL_GLGC_Expanded/HDL_GLGC_Expanded.txt.gz	Muscle_Skeletal.allpairs.txt.gz.eQTLs.txt.gz	7	80671133	0.945017	T	G	FALSE	G	T	FALSE	FALSE	TRUE	FALSE
CD36	HDL_GLGC_Expanded/HDL_GLGC_Expanded.txt.gz	Adipose_Visceral_Omentum.allpairs.txt.gz.eQTLs.txt.gz	7	80671133	0.864853	T	G	FALSE	G	T	FALSE	FALSE	TRUE	FALSE
CD79B	WHR-adj-BMI_GIANT_2018/WHR-adj-BMI_GIANT_2018.txt.gz	Adipose_Subcutaneous.allpairs.txt.gz.eQTLs.txt.gz	17	63908667	0.84436	A	G	TRUE	G	A	TRUE	FALSE	TRUE	FALSE
CD79B	WHR-adj-BMI_GIANT_2018/WHR-adj-BMI_GIANT_2018.txt.gz	Pancreas.allpairs.txt.gz.eQTLs.txt.gz	17	63908667	0.79031	A	G	TRUE	G	A	TRUE	FALSE	TRUE	FALSE
CDADC1	WHR-adj-BMI_GIANT_2018/WHR-adj-BMI_GIANT_2018.txt.gz	Muscle_Skeletal.allpairs.txt.gz.eQTLs.txt.gz	13	49321508	0.798006	A	G	TRUE	A	G	TRUE	TRUE	TRUE	TRUE
CDC25A	TG_GLGC_Expanded/TG_GLGC_Expanded.txt.gz	Muscle_Skeletal.allpairs.txt.gz.eQTLs.txt.gz	3	49003029	0.583812	A	G	FALSE	G	A	TRUE	FALSE	FALSE	TRUE
CDC37P1	BMI_GIANT_2018/BMI_GIANT_2018.txt.gz	Pancreas.allpairs.txt.gz.eQTLs.txt.gz	16	28871920	0.978658	A	G	FALSE	G	A	TRUE	FALSE	FALSE	TRUE
CDC37P1	BMI_GIANT_2018/BMI_GIANT_2018.txt.gz	Adipose_Subcutaneous.allpairs.txt.gz.eQTLs.txt.gz	16	28871920	0.950124	A	G	FALSE	G	A	TRUE	FALSE	FALSE	TRUE
CDC37P1	BMI_GIANT_2018/BMI_GIANT_2018.txt.gz	Pancreas.allpairs.txt.gz.eQTLs.txt.gz	16	28335819	0.775857	A	C	FALSE	C	A	TRUE	FALSE	FALSE	TRUE
CDC37P1	BMI_GIANT_2018/BMI_GIANT_2018.txt.gz	Adipose_Subcutaneous.allpairs.txt.gz.eQTLs.txt.gz	16	28335819	0.762273	A	C	FALSE	C	A	TRUE	FALSE	FALSE	TRUE
CDC37P1	T2D_Mahajan_Europeans/T2D_Mahajan_Europeans.txt.gz	Pancreas.allpairs.txt.gz.eQTLs.txt.gz	16	28903896	0.757191	A	G	FALSE	A	G	FALSE	TRUE	TRUE	TRUE
CDC37P1	T2D_Mahajan_Europeans/T2D_Mahajan_Europeans.txt.gz	Adipose_Subcutaneous.allpairs.txt.gz.eQTLs.txt.gz	16	28903896	0.73281	A	G	FALSE	A	G	FALSE	TRUE	TRUE	TRUE
CDC37P1	BMI_GIANT_2018/BMI_GIANT_2018.txt.gz	Liver.allpairs.txt.gz.eQTLs.txt.gz	16	28871920	0.613544	A	G	FALSE	G	A	TRUE	FALSE	FALSE	TRUE
CDC37P1	T2D_Mahajan_Europeans/T2D_Mahajan_Europeans.txt.gz	Liver.allpairs.txt.gz.eQTLs.txt.gz	16	28903896	0.497596	A	G	FALSE	A	G	FALSE	TRUE	TRUE	TRUE
CDC37P1	BMI_GIANT_2018/BMI_GIANT_2018.txt.gz	Liver.allpairs.txt.gz.eQTLs.txt.gz	16	28335819	0.463027	A	C	FALSE	C	A	TRUE	FALSE	FALSE	TRUE
CDC42SE1	BMI_GIANT_2018/BMI_GIANT_2018.txt.gz	Muscle_Skeletal.allpairs.txt.gz.eQTLs.txt.gz	1	151046385	0.490586	A	G	TRUE	G	A	TRUE	FALSE	TRUE	FALSE
CDC42SE1	BMI_GIANT_2018/BMI_GIANT_2018.txt.gz	Adipose_Subcutaneous.allpairs.txt.gz.eQTLs.txt.gz	1	151046385	0.375981	A	G	TRUE	G	A	FALSE	FALSE	FALSE	TRUE
CDIP1	WHR-adj-BMI_GIANT_2018/WHR-adj-BMI_GIANT_2018.txt.gz	Adipose_Visceral_Omentum.allpairs.txt.gz.eQTLs.txt.gz	16	4365695	0.422378	C	G	TRUE	G	C	TRUE	FALSE	TRUE	FALSE
CDK11B	BMI_GIANT_2018/BMI_GIANT_2018.txt.gz	Pancreas.allpairs.txt.gz.eQTLs.txt.gz	1	1659060	0.396879	A	G	FALSE	A	G	FALSE	TRUE	TRUE	TRUE
CDK5RAP3	BMI_GIANT_2018/BMI_GIANT_2018.txt.gz	Pancreas.allpairs.txt.gz.eQTLs.txt.gz	17	48174984	0.39427	T	C	TRUE	C	T	TRUE	FALSE	TRUE	FALSE
CDKN2C	Type-2-Diabetes_Spracklen_2020/Type-2-Diabetes_Spracklen_2020.txt.gz	Muscle_Skeletal.allpairs.txt.gz.eQTLs.txt.gz	1	50726263	0.608051	A	T	FALSE	A	T	FALSE	TRUE	TRUE	TRUE
CDKN2C	T2D_Mahajan_Europeans/T2D_Mahajan_Europeans.txt.gz	Muscle_Skeletal.allpairs.txt.gz.eQTLs.txt.gz	1	50790419	0.582014	T	C	FALSE	T	C	FALSE	TRUE	TRUE	TRUE
CDKN2C	Type-2-Diabetes_Xue_2018/Type-2-Diabetes_Xue_2018.txt.gz	Muscle_Skeletal.allpairs.txt.gz.eQTLs.txt.gz	1	50444313	0.579628	A	G	FALSE	A	G	FALSE	TRUE	TRUE	TRUE
CDKN2C	WHR-adj-BMI_GIANT_2018/WHR-adj-BMI_GIANT_2018.txt.gz	Muscle_Skeletal.allpairs.txt.gz.eQTLs.txt.gz	1	50819233	0.523138	T	C	TRUE	C	T	FALSE	FALSE	FALSE	TRUE
CDKN2C	Type-2-Diabetes_Xue_2018/Type-2-Diabetes_Xue_2018.txt.gz	Muscle_Skeletal.allpairs.txt.gz.eQTLs.txt.gz	1	51041214	0.492436	G	A	FALSE	G	A	FALSE	TRUE	TRUE	TRUE
CDKN2C	Type-2-Diabetes_Suzuki_2019/Type-2-Diabetes_Suzuki_2019.txt.gz	Muscle_Skeletal.allpairs.txt.gz.eQTLs.txt.gz	1	50637596	0.409656	T	C	FALSE	C	T	TRUE	FALSE	FALSE	TRUE
CDKN2C	TG_GLGC_Expanded/TG_GLGC_Expanded.txt.gz	Muscle_Skeletal.allpairs.txt.gz.eQTLs.txt.gz	1	50974421	0.381349	T	C	FALSE	T	C	FALSE	TRUE	TRUE	TRUE
CELSR2	HDL_GLGC_Expanded/HDL_GLGC_Expanded.txt.gz	Liver.allpairs.txt.gz.eQTLs.txt.gz	1	109274968	0.999749	T	G	TRUE	T	G	TRUE	TRUE	TRUE	TRUE
CELSR2	TG_GLGC_Expanded/TG_GLGC_Expanded.txt.gz	Liver.allpairs.txt.gz.eQTLs.txt.gz	1	109274968	0.994955	T	G	FALSE	T	G	TRUE	TRUE	FALSE	FALSE
CELSR2	HDL_GLGC_Expanded/HDL_GLGC_Expanded.txt.gz	Muscle_Skeletal.allpairs.txt.gz.eQTLs.txt.gz	1	109274968	0.983928	T	G	TRUE	T	G	TRUE	TRUE	TRUE	TRUE
CELSR2	HDL_GLGC_Expanded/HDL_GLGC_Expanded.txt.gz	Pancreas.allpairs.txt.gz.eQTLs.txt.gz	1	109274968	0.982395	T	G	TRUE	T	G	TRUE	TRUE	TRUE	TRUE
CELSR2	TG_GLGC_Expanded/TG_GLGC_Expanded.txt.gz	Muscle_Skeletal.allpairs.txt.gz.eQTLs.txt.gz	1	109274968	0.97929	T	G	FALSE	T	G	TRUE	TRUE	FALSE	FALSE
CELSR2	TG_GLGC_Expanded/TG_GLGC_Expanded.txt.gz	Pancreas.allpairs.txt.gz.eQTLs.txt.gz	1	109274968	0.9778	T	G	FALSE	T	G	TRUE	TRUE	FALSE	FALSE
CELSR3	TG_GLGC_Expanded/TG_GLGC_Expanded.txt.gz	Adipose_Subcutaneous.allpairs.txt.gz.eQTLs.txt.gz	3	49003029	0.553414	A	G	FALSE	G	A	TRUE	FALSE	FALSE	TRUE
CELSR3	WHR-adj-BMI_GIANT_2018/WHR-adj-BMI_GIANT_2018.txt.gz	Adipose_Subcutaneous.allpairs.txt.gz.eQTLs.txt.gz	3	49547810	0.395736	C	G	TRUE	G	C	FALSE	FALSE	FALSE	TRUE
CENPO	BMI_GIANT_2018/BMI_GIANT_2018.txt.gz	Adipose_Visceral_Omentum.allpairs.txt.gz.eQTLs.txt.gz	2	24927427	0.650807	A	G	FALSE	G	A	TRUE	FALSE	FALSE	TRUE
CENPO	BMI_GIANT_2018/BMI_GIANT_2018.txt.gz	Adipose_Subcutaneous.allpairs.txt.gz.eQTLs.txt.gz	2	24927427	0.606469	A	G	FALSE	G	A	TRUE	FALSE	FALSE	TRUE
CENPV	BMI_GIANT_2018/BMI_GIANT_2018.txt.gz	Muscle_Skeletal.allpairs.txt.gz.eQTLs.txt.gz	17	16040596	0.359807	T	C	FALSE	C	T	FALSE	FALSE	TRUE	FALSE
CENPV	BMI_GIANT_2018/BMI_GIANT_2018.txt.gz	Adipose_Visceral_Omentum.allpairs.txt.gz.eQTLs.txt.gz	17	16040596	0.357101	T	C	FALSE	C	T	FALSE	FALSE	TRUE	FALSE
CENPV	BMI_GIANT_2018/BMI_GIANT_2018.txt.gz	Adipose_Subcutaneous.allpairs.txt.gz.eQTLs.txt.gz	17	16040596	0.350119	T	C	FALSE	C	T	FALSE	FALSE	TRUE	FALSE
CENPW	Type-2-Diabetes_Xue_2018/Type-2-Diabetes_Xue_2018.txt.gz	Adipose_Subcutaneous.allpairs.txt.gz.eQTLs.txt.gz	6	126747838	0.504971	T	C	TRUE	C	T	TRUE	FALSE	TRUE	FALSE
CENPW	T2D_Mahajan_Europeans/T2D_Mahajan_Europeans.txt.gz	Adipose_Subcutaneous.allpairs.txt.gz.eQTLs.txt.gz	6	126470949	0.376598	A	G	FALSE	G	A	FALSE	FALSE	TRUE	FALSE
CEP250	WHR-adj-BMI_GIANT_2018/WHR-adj-BMI_GIANT_2018.txt.gz	Adipose_Visceral_Omentum.allpairs.txt.gz.eQTLs.txt.gz	20	35437976	0.458974	A	G	TRUE	A	G	FALSE	TRUE	FALSE	FALSE
CEP250	WHR-adj-BMI_GIANT_2018/WHR-adj-BMI_GIANT_2018.txt.gz	Adipose_Subcutaneous.allpairs.txt.gz.eQTLs.txt.gz	20	35437976	0.366727	A	G	TRUE	A	G	FALSE	TRUE	FALSE	FALSE
CEP68	Type-2-Diabetes_Xue_2018/Type-2-Diabetes_Xue_2018.txt.gz	Adipose_Subcutaneous.allpairs.txt.gz.eQTLs.txt.gz	2	65049318	0.884883	C	T	FALSE	C	T	FALSE	TRUE	TRUE	TRUE
CEP68	Type-2-Diabetes_Xue_2018/Type-2-Diabetes_Xue_2018.txt.gz	Adipose_Visceral_Omentum.allpairs.txt.gz.eQTLs.txt.gz	2	65049318	0.883985	C	T	FALSE	C	T	FALSE	TRUE	TRUE	TRUE
CEP68	Type-2-Diabetes_Xue_2018/Type-2-Diabetes_Xue_2018.txt.gz	Muscle_Skeletal.allpairs.txt.gz.eQTLs.txt.gz	2	65049318	0.883515	C	T	FALSE	C	T	FALSE	TRUE	TRUE	TRUE
CEP68	Type-2-Diabetes_Xue_2018/Type-2-Diabetes_Xue_2018.txt.gz	Pancreas.allpairs.txt.gz.eQTLs.txt.gz	2	65049318	0.880085	C	T	FALSE	C	T	FALSE	TRUE	TRUE	TRUE
CEP68	TG_GLGC_Expanded/TG_GLGC_Expanded.txt.gz	Liver.allpairs.txt.gz.eQTLs.txt.gz	2	65060762	0.836525	A	G	TRUE	G	A	FALSE	FALSE	FALSE	TRUE
CEP68	TG_GLGC_Expanded/TG_GLGC_Expanded.txt.gz	Adipose_Visceral_Omentum.allpairs.txt.gz.eQTLs.txt.gz	2	65060762	0.739477	A	G	TRUE	G	A	FALSE	FALSE	FALSE	TRUE
CEP68	TG_GLGC_Expanded/TG_GLGC_Expanded.txt.gz	Pancreas.allpairs.txt.gz.eQTLs.txt.gz	2	65060762	0.739413	A	G	TRUE	G	A	FALSE	FALSE	FALSE	TRUE
CEP68	HDL_GLGC_Expanded/HDL_GLGC_Expanded.txt.gz	Muscle_Skeletal.allpairs.txt.gz.eQTLs.txt.gz	2	65054267	0.717813	T	C	TRUE	T	C	FALSE	TRUE	FALSE	FALSE
CEP68	HDL_GLGC_Expanded/HDL_GLGC_Expanded.txt.gz	Adipose_Subcutaneous.allpairs.txt.gz.eQTLs.txt.gz	2	65054267	0.696682	T	C	TRUE	T	C	FALSE	TRUE	FALSE	FALSE
CEP68	TG_GLGC_Expanded/TG_GLGC_Expanded.txt.gz	Adipose_Subcutaneous.allpairs.txt.gz.eQTLs.txt.gz	2	65060762	0.61239	A	G	TRUE	G	A	FALSE	FALSE	FALSE	TRUE
CEP68	HDL_GLGC_Expanded/HDL_GLGC_Expanded.txt.gz	Adipose_Visceral_Omentum.allpairs.txt.gz.eQTLs.txt.gz	2	65054267	0.607069	T	C	TRUE	T	C	FALSE	TRUE	FALSE	FALSE
CEP68	HDL_GLGC_Expanded/HDL_GLGC_Expanded.txt.gz	Pancreas.allpairs.txt.gz.eQTLs.txt.gz	2	65054267	0.606896	T	C	TRUE	T	C	FALSE	TRUE	FALSE	FALSE
CEP68	TG_GLGC_Expanded/TG_GLGC_Expanded.txt.gz	Muscle_Skeletal.allpairs.txt.gz.eQTLs.txt.gz	2	65060762	0.581852	A	G	TRUE	G	A	FALSE	FALSE	FALSE	TRUE
CEP68	HDL_GLGC_Expanded/HDL_GLGC_Expanded.txt.gz	Liver.allpairs.txt.gz.eQTLs.txt.gz	2	65054267	0.564284	T	C	TRUE	T	C	FALSE	TRUE	FALSE	FALSE
CEP68	Type-2-Diabetes_Xue_2018/Type-2-Diabetes_Xue_2018.txt.gz	Liver.allpairs.txt.gz.eQTLs.txt.gz	2	65049318	0.5541	C	T	FALSE	C	T	FALSE	TRUE	TRUE	TRUE
CEP68	T2D_Mahajan_Europeans/T2D_Mahajan_Europeans.txt.gz	Liver.allpairs.txt.gz.eQTLs.txt.gz	2	65060762	0.353619	A	G	TRUE	G	A	FALSE	FALSE	FALSE	TRUE
CETP	TG_GLGC_Expanded/TG_GLGC_Expanded.txt.gz	Pancreas.allpairs.txt.gz.eQTLs.txt.gz	16	56955678	0.864768	T	C	FALSE	T	C	FALSE	TRUE	TRUE	TRUE
CETP	TG_GLGC_Expanded/TG_GLGC_Expanded.txt.gz	Adipose_Subcutaneous.allpairs.txt.gz.eQTLs.txt.gz	16	56955678	0.829895	T	C	FALSE	T	C	FALSE	TRUE	TRUE	TRUE
CHID1	MI_adjBMI_European/MI_adjBMI_European.txt.gz	Pancreas.allpairs.txt.gz.eQTLs.txt.gz	11	851214	0.463472	A	G	TRUE	G	A	FALSE	FALSE	FALSE	TRUE
CHMP3	BMI_GIANT_2018/BMI_GIANT_2018.txt.gz	Adipose_Visceral_Omentum.allpairs.txt.gz.eQTLs.txt.gz	2	86585426	0.890305	T	C	FALSE	T	C	TRUE	TRUE	FALSE	FALSE
CHMP3	BMI_GIANT_2018/BMI_GIANT_2018.txt.gz	Muscle_Skeletal.allpairs.txt.gz.eQTLs.txt.gz	2	86585426	0.886567	T	C	FALSE	T	C	TRUE	TRUE	FALSE	FALSE
CILP2	BMI_GIANT_2018/BMI_GIANT_2018.txt.gz	Adipose_Visceral_Omentum.allpairs.txt.gz.eQTLs.txt.gz	19	19260108	0.476289	T	C	FALSE	T	C	TRUE	TRUE	FALSE	FALSE
CILP2	BMI_GIANT_2018/BMI_GIANT_2018.txt.gz	Adipose_Subcutaneous.allpairs.txt.gz.eQTLs.txt.gz	19	19260108	0.406102	T	C	FALSE	T	C	TRUE	TRUE	FALSE	FALSE
CISD2	T2D_Mahajan_Europeans/T2D_Mahajan_Europeans.txt.gz	Adipose_Subcutaneous.allpairs.txt.gz.eQTLs.txt.gz	4	103219691	0.650372	A	C	FALSE	A	C	FALSE	TRUE	TRUE	TRUE
CISD2	Type-2-Diabetes_Xue_2018/Type-2-Diabetes_Xue_2018.txt.gz	Adipose_Subcutaneous.allpairs.txt.gz.eQTLs.txt.gz	4	103067742	0.629991	T	G	FALSE	T	G	FALSE	TRUE	TRUE	TRUE
CISD2	Type-2-Diabetes_Xue_2018/Type-2-Diabetes_Xue_2018.txt.gz	Adipose_Visceral_Omentum.allpairs.txt.gz.eQTLs.txt.gz	4	103067742	0.608851	T	G	FALSE	T	G	FALSE	TRUE	TRUE	TRUE
CKB	T2D_Mahajan_Europeans/T2D_Mahajan_Europeans.txt.gz	Pancreas.allpairs.txt.gz.eQTLs.txt.gz	14	103427734	0.372331	T	G	FALSE	T	G	TRUE	TRUE	FALSE	FALSE
CLCN6	TG_GLGC_Expanded/TG_GLGC_Expanded.txt.gz	Adipose_Subcutaneous.allpairs.txt.gz.eQTLs.txt.gz	1	11778394	0.880445	T	C	FALSE	T	C	TRUE	TRUE	FALSE	FALSE
CLCN6	TG_GLGC_Expanded/TG_GLGC_Expanded.txt.gz	Adipose_Visceral_Omentum.allpairs.txt.gz.eQTLs.txt.gz	1	11778394	0.691219	T	C	FALSE	T	C	TRUE	TRUE	FALSE	FALSE
CLCN6	TG_GLGC_Expanded/TG_GLGC_Expanded.txt.gz	Muscle_Skeletal.allpairs.txt.gz.eQTLs.txt.gz	1	11778394	0.422387	T	C	FALSE	T	C	TRUE	TRUE	FALSE	FALSE
CLUAP1	Type-2-Diabetes_Spracklen_2020/Type-2-Diabetes_Spracklen_2020.txt.gz	Liver.allpairs.txt.gz.eQTLs.txt.gz	16	3597097	0.475808	A	G	TRUE	A	G	TRUE	TRUE	TRUE	TRUE
CMIP	BMI_GIANT_2018/BMI_GIANT_2018.txt.gz	Adipose_Subcutaneous.allpairs.txt.gz.eQTLs.txt.gz	16	81694476	0.511258	A	C	TRUE	A	C	TRUE	TRUE	TRUE	TRUE
CMIP	BMI_GIANT_2018/BMI_GIANT_2018.txt.gz	Adipose_Visceral_Omentum.allpairs.txt.gz.eQTLs.txt.gz	16	81694476	0.485126	A	C	TRUE	A	C	TRUE	TRUE	TRUE	TRUE
CNIH4	HDL_GLGC_Expanded/HDL_GLGC_Expanded.txt.gz	Liver.allpairs.txt.gz.eQTLs.txt.gz	1	224475001	0.766175	T	C	TRUE	C	T	FALSE	FALSE	FALSE	TRUE
CNIH4	HDL_GLGC_Expanded/HDL_GLGC_Expanded.txt.gz	Muscle_Skeletal.allpairs.txt.gz.eQTLs.txt.gz	1	224475001	0.747113	T	C	TRUE	C	T	FALSE	FALSE	FALSE	TRUE
CNIH4	HDL_GLGC_Expanded/HDL_GLGC_Expanded.txt.gz	Adipose_Subcutaneous.allpairs.txt.gz.eQTLs.txt.gz	1	224475001	0.746614	T	C	TRUE	C	T	FALSE	FALSE	FALSE	TRUE
CNIH4	HDL_GLGC_Expanded/HDL_GLGC_Expanded.txt.gz	Adipose_Visceral_Omentum.allpairs.txt.gz.eQTLs.txt.gz	1	224475001	0.738833	T	C	TRUE	C	T	FALSE	FALSE	FALSE	TRUE
CNIH4	HDL_GLGC_Expanded/HDL_GLGC_Expanded.txt.gz	Pancreas.allpairs.txt.gz.eQTLs.txt.gz	1	224475001	0.443164	T	C	TRUE	C	T	FALSE	FALSE	FALSE	TRUE
CNOT9	BMI_GIANT_2018/BMI_GIANT_2018.txt.gz	Muscle_Skeletal.allpairs.txt.gz.eQTLs.txt.gz	2	218414374	0.688417	A	G	TRUE	G	A	FALSE	FALSE	FALSE	TRUE
CNPY3	HDL_GLGC_Expanded/HDL_GLGC_Expanded.txt.gz	Muscle_Skeletal.allpairs.txt.gz.eQTLs.txt.gz	6	42964977	0.396588	T	C	TRUE	T	C	FALSE	TRUE	FALSE	FALSE
CNTNAP1	Type-2-Diabetes_Suzuki_2019/Type-2-Diabetes_Suzuki_2019.txt.gz	Adipose_Subcutaneous.allpairs.txt.gz.eQTLs.txt.gz	17	42761348	0.427723	T	C	FALSE	T	C	FALSE	TRUE	TRUE	TRUE
CNTNAP1	Type-2-Diabetes_Suzuki_2019/Type-2-Diabetes_Suzuki_2019.txt.gz	Pancreas.allpairs.txt.gz.eQTLs.txt.gz	17	42761348	0.415783	T	C	FALSE	T	C	FALSE	TRUE	TRUE	TRUE
COLEC11	HDL_GLGC_Expanded/HDL_GLGC_Expanded.txt.gz	Liver.allpairs.txt.gz.eQTLs.txt.gz	2	3587163	0.622375	T	C	TRUE	C	T	FALSE	FALSE	FALSE	TRUE
COMMD10	BMI_GIANT_2018/BMI_GIANT_2018.txt.gz	Pancreas.allpairs.txt.gz.eQTLs.txt.gz	5	116373459	0.436215	A	C	TRUE	C	A	TRUE	FALSE	TRUE	FALSE
COMMD10	BMI_GIANT_2018/BMI_GIANT_2018.txt.gz	Adipose_Subcutaneous.allpairs.txt.gz.eQTLs.txt.gz	5	116373459	0.369897	A	C	TRUE	C	A	TRUE	FALSE	TRUE	FALSE
COMMD4	Type-2-Diabetes_Spracklen_2020/Type-2-Diabetes_Spracklen_2020.txt.gz	Muscle_Skeletal.allpairs.txt.gz.eQTLs.txt.gz	15	75444946	0.465478	T	C	TRUE	C	T	TRUE	FALSE	TRUE	FALSE
COX16	HDL_GLGC_Expanded/HDL_GLGC_Expanded.txt.gz	Pancreas.allpairs.txt.gz.eQTLs.txt.gz	14	70317226	0.768964	A	G	TRUE	G	A	TRUE	FALSE	TRUE	FALSE
COX4I2	HDL_GLGC_Expanded/HDL_GLGC_Expanded.txt.gz	Adipose_Visceral_Omentum.allpairs.txt.gz.eQTLs.txt.gz	20	31597063	0.839887	T	C	FALSE	C	T	TRUE	FALSE	FALSE	TRUE
COX4I2	TG_GLGC_Expanded/TG_GLGC_Expanded.txt.gz	Adipose_Visceral_Omentum.allpairs.txt.gz.eQTLs.txt.gz	20	31623794	0.824739	T	C	TRUE	C	T	TRUE	FALSE	TRUE	FALSE
COX4I2	HDL_GLGC_Expanded/HDL_GLGC_Expanded.txt.gz	Adipose_Subcutaneous.allpairs.txt.gz.eQTLs.txt.gz	20	31597063	0.757717	T	C	FALSE	C	T	TRUE	FALSE	FALSE	TRUE
COX4I2	HDL_GLGC_Expanded/HDL_GLGC_Expanded.txt.gz	Muscle_Skeletal.allpairs.txt.gz.eQTLs.txt.gz	20	31597063	0.749585	T	C	FALSE	C	T	TRUE	FALSE	FALSE	TRUE
COX4I2	TG_GLGC_Expanded/TG_GLGC_Expanded.txt.gz	Adipose_Subcutaneous.allpairs.txt.gz.eQTLs.txt.gz	20	31623794	0.736273	T	C	TRUE	C	T	TRUE	FALSE	TRUE	FALSE
COX4I2	TG_GLGC_Expanded/TG_GLGC_Expanded.txt.gz	Muscle_Skeletal.allpairs.txt.gz.eQTLs.txt.gz	20	31623794	0.729139	T	C	TRUE	C	T	TRUE	FALSE	TRUE	FALSE
CPED1	WHR-adj-BMI_GIANT_2018/WHR-adj-BMI_GIANT_2018.txt.gz	Adipose_Subcutaneous.allpairs.txt.gz.eQTLs.txt.gz	7	121262131	0.588514	C	G	FALSE	C	G	TRUE	TRUE	FALSE	FALSE
CPNE3	BMI_GIANT_2018/BMI_GIANT_2018.txt.gz	Liver.allpairs.txt.gz.eQTLs.txt.gz	8	86493739	0.352115	T	C	TRUE	T	C	FALSE	TRUE	FALSE	FALSE
CPNE4	BMI_GIANT_2018/BMI_GIANT_2018.txt.gz	Adipose_Subcutaneous.allpairs.txt.gz.eQTLs.txt.gz	3	132032784	0.460122	A	G	TRUE	A	G	TRUE	TRUE	TRUE	TRUE
CPSF4	BMI_GIANT_2018/BMI_GIANT_2018.txt.gz	Adipose_Visceral_Omentum.allpairs.txt.gz.eQTLs.txt.gz	7	99466843	0.432207	A	G	TRUE	G	A	FALSE	FALSE	FALSE	TRUE
CRACR2B	WHR-adj-BMI_GIANT_2018/WHR-adj-BMI_GIANT_2018.txt.gz	Pancreas.allpairs.txt.gz.eQTLs.txt.gz	11	823586	0.857775	C	G	FALSE	G	C	FALSE	FALSE	TRUE	FALSE
CRELD1	WHR-adj-BMI_GIANT_2018/WHR-adj-BMI_GIANT_2018.txt.gz	Adipose_Subcutaneous.allpairs.txt.gz.eQTLs.txt.gz	3	9933702	0.985602	C	G	FALSE	G	C	TRUE	FALSE	FALSE	TRUE
CRELD1	WHR-adj-BMI_GIANT_2018/WHR-adj-BMI_GIANT_2018.txt.gz	Adipose_Visceral_Omentum.allpairs.txt.gz.eQTLs.txt.gz	3	9933702	0.985602	C	G	FALSE	G	C	TRUE	FALSE	FALSE	TRUE
CRELD1	WHR-adj-BMI_GIANT_2018/WHR-adj-BMI_GIANT_2018.txt.gz	Muscle_Skeletal.allpairs.txt.gz.eQTLs.txt.gz	3	9933702	0.705795	C	G	FALSE	G	C	TRUE	FALSE	FALSE	TRUE
CRHR1	WHR-adj-BMI_GIANT_2018/WHR-adj-BMI_GIANT_2018.txt.gz	Adipose_Visceral_Omentum.allpairs.txt.gz.eQTLs.txt.gz	17	46494702	0.830939	A	G	TRUE	G	A	FALSE	FALSE	FALSE	TRUE
CRHR1	WHR-adj-BMI_GIANT_2018/WHR-adj-BMI_GIANT_2018.txt.gz	Adipose_Subcutaneous.allpairs.txt.gz.eQTLs.txt.gz	17	46494702	0.807298	A	G	TRUE	G	A	FALSE	FALSE	FALSE	TRUE
CRHR1	WHR-adj-BMI_GIANT_2018/WHR-adj-BMI_GIANT_2018.txt.gz	Muscle_Skeletal.allpairs.txt.gz.eQTLs.txt.gz	17	46494702	0.787629	A	G	TRUE	G	A	FALSE	FALSE	FALSE	TRUE
CRISPLD1	WHR-adj-BMI_GIANT_2018/WHR-adj-BMI_GIANT_2018.txt.gz	Adipose_Visceral_Omentum.allpairs.txt.gz.eQTLs.txt.gz	8	75083726	0.457585	A	G	FALSE	G	A	FALSE	FALSE	TRUE	FALSE
CRISPLD1	WHR-adj-BMI_GIANT_2018/WHR-adj-BMI_GIANT_2018.txt.gz	Adipose_Subcutaneous.allpairs.txt.gz.eQTLs.txt.gz	8	75083726	0.447404	A	G	FALSE	G	A	FALSE	FALSE	TRUE	FALSE
CROCC	WHR-adj-BMI_GIANT_2018/WHR-adj-BMI_GIANT_2018.txt.gz	Pancreas.allpairs.txt.gz.eQTLs.txt.gz	1	16981663	0.54099	T	C	FALSE	T	C	TRUE	TRUE	FALSE	FALSE
CROCC	WHR-adj-BMI_GIANT_2018/WHR-adj-BMI_GIANT_2018.txt.gz	Adipose_Visceral_Omentum.allpairs.txt.gz.eQTLs.txt.gz	1	16981663	0.505096	T	C	FALSE	T	C	TRUE	TRUE	FALSE	FALSE
CROCC	WHR-adj-BMI_GIANT_2018/WHR-adj-BMI_GIANT_2018.txt.gz	Adipose_Subcutaneous.allpairs.txt.gz.eQTLs.txt.gz	1	16981663	0.505096	T	C	FALSE	T	C	TRUE	TRUE	FALSE	FALSE
CROCC	WHR-adj-BMI_GIANT_2018/WHR-adj-BMI_GIANT_2018.txt.gz	Muscle_Skeletal.allpairs.txt.gz.eQTLs.txt.gz	1	16981663	0.505096	T	C	FALSE	T	C	TRUE	TRUE	FALSE	FALSE
CROCC	WHR-adj-BMI_GIANT_2018/WHR-adj-BMI_GIANT_2018.txt.gz	Liver.allpairs.txt.gz.eQTLs.txt.gz	1	16981663	0.504549	T	C	FALSE	T	C	TRUE	TRUE	FALSE	FALSE
CRTC2	TG_GLGC_Expanded/TG_GLGC_Expanded.txt.gz	Muscle_Skeletal.allpairs.txt.gz.eQTLs.txt.gz	1	153881904	0.880262	T	C	TRUE	T	C	FALSE	TRUE	FALSE	FALSE
CSF1	HDL_GLGC_Expanded/HDL_GLGC_Expanded.txt.gz	Adipose_Subcutaneous.allpairs.txt.gz.eQTLs.txt.gz	1	109928142	0.995065	A	G	FALSE	A	G	TRUE	TRUE	FALSE	FALSE
CSF1	HDL_GLGC_Expanded/HDL_GLGC_Expanded.txt.gz	Muscle_Skeletal.allpairs.txt.gz.eQTLs.txt.gz	1	109928142	0.953729	A	G	FALSE	A	G	TRUE	TRUE	FALSE	FALSE
CTSB	TG_GLGC_Expanded/TG_GLGC_Expanded.txt.gz	Adipose_Subcutaneous.allpairs.txt.gz.eQTLs.txt.gz	8	11844866	0.971635	A	G	TRUE	A	G	TRUE	TRUE	TRUE	TRUE
CTSB	TG_GLGC_Expanded/TG_GLGC_Expanded.txt.gz	Adipose_Visceral_Omentum.allpairs.txt.gz.eQTLs.txt.gz	8	11844866	0.842368	A	G	TRUE	A	G	TRUE	TRUE	TRUE	TRUE
CTSW	HDL_GLGC_Expanded/HDL_GLGC_Expanded.txt.gz	Liver.allpairs.txt.gz.eQTLs.txt.gz	11	65895768	0.355841	T	C	FALSE	C	T	TRUE	FALSE	FALSE	TRUE
CTSW	HDL_GLGC_Expanded/HDL_GLGC_Expanded.txt.gz	Muscle_Skeletal.allpairs.txt.gz.eQTLs.txt.gz	11	65895768	0.355068	T	C	FALSE	C	T	TRUE	FALSE	FALSE	TRUE
CTSW	HDL_GLGC_Expanded/HDL_GLGC_Expanded.txt.gz	Pancreas.allpairs.txt.gz.eQTLs.txt.gz	11	65895768	0.351337	T	C	FALSE	C	T	TRUE	FALSE	FALSE	TRUE
CTSW	HDL_GLGC_Expanded/HDL_GLGC_Expanded.txt.gz	Adipose_Visceral_Omentum.allpairs.txt.gz.eQTLs.txt.gz	11	65895768	0.351074	T	C	FALSE	C	T	TRUE	FALSE	FALSE	TRUE
CTSW	HDL_GLGC_Expanded/HDL_GLGC_Expanded.txt.gz	Adipose_Subcutaneous.allpairs.txt.gz.eQTLs.txt.gz	11	65895768	0.351031	T	C	FALSE	C	T	TRUE	FALSE	FALSE	TRUE
CWF19L1	HDL_GLGC_Expanded/HDL_GLGC_Expanded.txt.gz	Liver.allpairs.txt.gz.eQTLs.txt.gz	10	100152307	0.909758	T	C	FALSE	C	T	TRUE	FALSE	FALSE	TRUE
CWF19L1	HDL_GLGC_Expanded/HDL_GLGC_Expanded.txt.gz	Adipose_Subcutaneous.allpairs.txt.gz.eQTLs.txt.gz	10	100152307	0.895894	T	C	FALSE	C	T	TRUE	FALSE	FALSE	TRUE
CWF19L1	HDL_GLGC_Expanded/HDL_GLGC_Expanded.txt.gz	Pancreas.allpairs.txt.gz.eQTLs.txt.gz	10	100152307	0.895096	T	C	FALSE	C	T	TRUE	FALSE	FALSE	TRUE
CWF19L1	HDL_GLGC_Expanded/HDL_GLGC_Expanded.txt.gz	Adipose_Visceral_Omentum.allpairs.txt.gz.eQTLs.txt.gz	10	100152307	0.886909	T	C	FALSE	C	T	TRUE	FALSE	FALSE	TRUE
CWF19L1	HDL_GLGC_Expanded/HDL_GLGC_Expanded.txt.gz	Muscle_Skeletal.allpairs.txt.gz.eQTLs.txt.gz	10	100152307	0.874898	T	C	FALSE	C	T	TRUE	FALSE	FALSE	TRUE
CWF19L1	Type-2-Diabetes_Xue_2018/Type-2-Diabetes_Xue_2018.txt.gz	Pancreas.allpairs.txt.gz.eQTLs.txt.gz	10	100216744	0.840339	C	G	FALSE	C	G	TRUE	TRUE	FALSE	FALSE
CWF19L1	Type-2-Diabetes_Xue_2018/Type-2-Diabetes_Xue_2018.txt.gz	Adipose_Subcutaneous.allpairs.txt.gz.eQTLs.txt.gz	10	100216744	0.840028	C	G	FALSE	C	G	TRUE	TRUE	FALSE	FALSE
CWF19L1	Type-2-Diabetes_Xue_2018/Type-2-Diabetes_Xue_2018.txt.gz	Adipose_Visceral_Omentum.allpairs.txt.gz.eQTLs.txt.gz	10	100216744	0.838237	C	G	FALSE	C	G	TRUE	TRUE	FALSE	FALSE
CWF19L1	Type-2-Diabetes_Xue_2018/Type-2-Diabetes_Xue_2018.txt.gz	Liver.allpairs.txt.gz.eQTLs.txt.gz	10	100216744	0.837598	C	G	FALSE	C	G	TRUE	TRUE	FALSE	FALSE
CWF19L1	Type-2-Diabetes_Xue_2018/Type-2-Diabetes_Xue_2018.txt.gz	Muscle_Skeletal.allpairs.txt.gz.eQTLs.txt.gz	10	100216744	0.834376	C	G	FALSE	C	G	TRUE	TRUE	FALSE	FALSE
CWH43	BMI_GIANT_2018/BMI_GIANT_2018.txt.gz	Liver.allpairs.txt.gz.eQTLs.txt.gz	4	49062470	0.650849	A	G	TRUE	G	A	TRUE	FALSE	TRUE	FALSE
CYBRD1	WHR-adj-BMI_GIANT_2018/WHR-adj-BMI_GIANT_2018.txt.gz	Muscle_Skeletal.allpairs.txt.gz.eQTLs.txt.gz	2	171520702	0.830101	C	G	TRUE	G	C	TRUE	FALSE	TRUE	FALSE
CYBRD1	WHR-adj-BMI_GIANT_2018/WHR-adj-BMI_GIANT_2018.txt.gz	Adipose_Subcutaneous.allpairs.txt.gz.eQTLs.txt.gz	2	171520702	0.558789	C	G	TRUE	G	C	TRUE	FALSE	TRUE	FALSE
CYBRD1	WHR-adj-BMI_GIANT_2018/WHR-adj-BMI_GIANT_2018.txt.gz	Pancreas.allpairs.txt.gz.eQTLs.txt.gz	2	171520702	0.447715	C	G	TRUE	G	C	TRUE	FALSE	TRUE	FALSE
CYP19A1	WHR-adj-BMI_GIANT_2018/WHR-adj-BMI_GIANT_2018.txt.gz	Adipose_Subcutaneous.allpairs.txt.gz.eQTLs.txt.gz	15	51237900	0.376118	T	C	FALSE	C	T	FALSE	FALSE	TRUE	FALSE
CYP2D7	BMI_GIANT_2018/BMI_GIANT_2018.txt.gz	Liver.allpairs.txt.gz.eQTLs.txt.gz	22	42196233	0.352538	T	C	TRUE	T	C	TRUE	TRUE	TRUE	TRUE
DAGLB	HDL_GLGC_Expanded/HDL_GLGC_Expanded.txt.gz	Muscle_Skeletal.allpairs.txt.gz.eQTLs.txt.gz	7	6409865	0.827158	T	C	FALSE	C	T	TRUE	FALSE	FALSE	TRUE
DAGLB	HDL_GLGC_Expanded/HDL_GLGC_Expanded.txt.gz	Liver.allpairs.txt.gz.eQTLs.txt.gz	7	6409865	0.755897	T	C	FALSE	C	T	TRUE	FALSE	FALSE	TRUE
DAGLB	HDL_GLGC_Expanded/HDL_GLGC_Expanded.txt.gz	Adipose_Visceral_Omentum.allpairs.txt.gz.eQTLs.txt.gz	7	6409865	0.744032	T	C	FALSE	C	T	TRUE	FALSE	FALSE	TRUE
DAGLB	HDL_GLGC_Expanded/HDL_GLGC_Expanded.txt.gz	Pancreas.allpairs.txt.gz.eQTLs.txt.gz	7	6409865	0.744032	T	C	FALSE	C	T	TRUE	FALSE	FALSE	TRUE
DAGLB	HDL_GLGC_Expanded/HDL_GLGC_Expanded.txt.gz	Adipose_Subcutaneous.allpairs.txt.gz.eQTLs.txt.gz	7	6409865	0.744032	T	C	FALSE	C	T	TRUE	FALSE	FALSE	TRUE
DALRD3	TG_GLGC_Expanded/TG_GLGC_Expanded.txt.gz	Adipose_Subcutaneous.allpairs.txt.gz.eQTLs.txt.gz	3	49003029	0.625256	A	G	FALSE	G	A	TRUE	FALSE	FALSE	TRUE
DALRD3	TG_GLGC_Expanded/TG_GLGC_Expanded.txt.gz	Adipose_Visceral_Omentum.allpairs.txt.gz.eQTLs.txt.gz	3	49003029	0.609425	A	G	FALSE	G	A	TRUE	FALSE	FALSE	TRUE
DALRD3	TG_GLGC_Expanded/TG_GLGC_Expanded.txt.gz	Liver.allpairs.txt.gz.eQTLs.txt.gz	3	49003029	0.591863	A	G	FALSE	G	A	TRUE	FALSE	FALSE	TRUE
DALRD3	TG_GLGC_Expanded/TG_GLGC_Expanded.txt.gz	Pancreas.allpairs.txt.gz.eQTLs.txt.gz	3	49003029	0.560529	A	G	FALSE	G	A	TRUE	FALSE	FALSE	TRUE
DALRD3	TG_GLGC_Expanded/TG_GLGC_Expanded.txt.gz	Muscle_Skeletal.allpairs.txt.gz.eQTLs.txt.gz	3	49003029	0.547363	A	G	FALSE	G	A	TRUE	FALSE	FALSE	TRUE
DALRD3	WHR-adj-BMI_GIANT_2018/WHR-adj-BMI_GIANT_2018.txt.gz	Muscle_Skeletal.allpairs.txt.gz.eQTLs.txt.gz	3	49547810	0.478216	C	G	TRUE	G	C	FALSE	FALSE	FALSE	TRUE
DALRD3	WHR-adj-BMI_GIANT_2018/WHR-adj-BMI_GIANT_2018.txt.gz	Liver.allpairs.txt.gz.eQTLs.txt.gz	3	49547810	0.444275	C	G	TRUE	G	C	FALSE	FALSE	FALSE	TRUE
DALRD3	WHR-adj-BMI_GIANT_2018/WHR-adj-BMI_GIANT_2018.txt.gz	Adipose_Subcutaneous.allpairs.txt.gz.eQTLs.txt.gz	3	49547810	0.412474	C	G	TRUE	G	C	FALSE	FALSE	FALSE	TRUE
DALRD3	WHR-adj-BMI_GIANT_2018/WHR-adj-BMI_GIANT_2018.txt.gz	Muscle_Skeletal.allpairs.txt.gz.eQTLs.txt.gz	3	48997446	0.407764	T	C	FALSE	C	T	TRUE	FALSE	FALSE	TRUE
DALRD3	WHR-adj-BMI_GIANT_2018/WHR-adj-BMI_GIANT_2018.txt.gz	Pancreas.allpairs.txt.gz.eQTLs.txt.gz	3	49547810	0.368429	C	G	TRUE	G	C	FALSE	FALSE	FALSE	TRUE
DALRD3	WHR-adj-BMI_GIANT_2018/WHR-adj-BMI_GIANT_2018.txt.gz	Liver.allpairs.txt.gz.eQTLs.txt.gz	3	48997446	0.36277	T	C	FALSE	C	T	TRUE	FALSE	FALSE	TRUE
DARS2	BMI_GIANT_2018/BMI_GIANT_2018.txt.gz	Adipose_Subcutaneous.allpairs.txt.gz.eQTLs.txt.gz	1	174352859	0.482723	A	G	TRUE	A	G	FALSE	TRUE	FALSE	FALSE
DCAF16	T2D_Mahajan_Europeans/T2D_Mahajan_Europeans.txt.gz	Adipose_Subcutaneous.allpairs.txt.gz.eQTLs.txt.gz	4	17791246	0.734441	A	C	FALSE	C	A	FALSE	FALSE	TRUE	FALSE
DCAF16	T2D_Mahajan_Europeans/T2D_Mahajan_Europeans.txt.gz	Adipose_Visceral_Omentum.allpairs.txt.gz.eQTLs.txt.gz	4	17791246	0.731174	A	C	FALSE	C	A	FALSE	FALSE	TRUE	FALSE
DCAF16	T2D_Mahajan_Europeans/T2D_Mahajan_Europeans.txt.gz	Pancreas.allpairs.txt.gz.eQTLs.txt.gz	4	17791246	0.723767	A	C	FALSE	C	A	FALSE	FALSE	TRUE	FALSE
DCAF16	T2D_Mahajan_Europeans/T2D_Mahajan_Europeans.txt.gz	Muscle_Skeletal.allpairs.txt.gz.eQTLs.txt.gz	4	17791246	0.696438	A	C	FALSE	C	A	FALSE	FALSE	TRUE	FALSE
DCAKD	TG_GLGC_Expanded/TG_GLGC_Expanded.txt.gz	Adipose_Subcutaneous.allpairs.txt.gz.eQTLs.txt.gz	17	45130754	0.432963	A	T	FALSE	T	A	FALSE	FALSE	TRUE	FALSE
DCAKD	TG_GLGC_Expanded/TG_GLGC_Expanded.txt.gz	Muscle_Skeletal.allpairs.txt.gz.eQTLs.txt.gz	17	45130754	0.430793	A	T	FALSE	T	A	FALSE	FALSE	TRUE	FALSE
DCK	Type-2-Diabetes_Suzuki_2019/Type-2-Diabetes_Suzuki_2019.txt.gz	Adipose_Visceral_Omentum.allpairs.txt.gz.eQTLs.txt.gz	4	70882528	0.4451	A	G	FALSE	A	G	TRUE	TRUE	FALSE	FALSE
DCK	Type-2-Diabetes_Spracklen_2020/Type-2-Diabetes_Spracklen_2020.txt.gz	Muscle_Skeletal.allpairs.txt.gz.eQTLs.txt.gz	4	70978401	0.418175	A	G	TRUE	A	G	FALSE	TRUE	FALSE	FALSE
DCK	Type-2-Diabetes_Suzuki_2019/Type-2-Diabetes_Suzuki_2019.txt.gz	Muscle_Skeletal.allpairs.txt.gz.eQTLs.txt.gz	4	70882528	0.407719	A	G	FALSE	A	G	TRUE	TRUE	FALSE	FALSE
DCK	Type-2-Diabetes_Suzuki_2019/Type-2-Diabetes_Suzuki_2019.txt.gz	Adipose_Subcutaneous.allpairs.txt.gz.eQTLs.txt.gz	4	70882528	0.399311	A	G	FALSE	A	G	TRUE	TRUE	FALSE	FALSE
DCK	Type-2-Diabetes_Spracklen_2020/Type-2-Diabetes_Spracklen_2020.txt.gz	Adipose_Visceral_Omentum.allpairs.txt.gz.eQTLs.txt.gz	4	70978401	0.380557	A	G	TRUE	A	G	FALSE	TRUE	FALSE	FALSE
DCXR	BMI_GIANT_2018/BMI_GIANT_2018.txt.gz	Muscle_Skeletal.allpairs.txt.gz.eQTLs.txt.gz	17	82126945	0.904904	T	C	FALSE	T	C	TRUE	TRUE	FALSE	FALSE
DDB2	HDL_GLGC_Expanded/HDL_GLGC_Expanded.txt.gz	Muscle_Skeletal.allpairs.txt.gz.eQTLs.txt.gz	11	46712834	0.661386	T	C	TRUE	T	C	FALSE	TRUE	FALSE	FALSE
DDB2	TG_GLGC_Expanded/TG_GLGC_Expanded.txt.gz	Muscle_Skeletal.allpairs.txt.gz.eQTLs.txt.gz	11	46723453	0.466705	T	C	FALSE	T	C	FALSE	TRUE	TRUE	TRUE
DDB2	TG_GLGC_Expanded/TG_GLGC_Expanded.txt.gz	Adipose_Subcutaneous.allpairs.txt.gz.eQTLs.txt.gz	11	46723453	0.452042	T	C	FALSE	T	C	FALSE	TRUE	TRUE	TRUE
DDN-AS1	BMI_GIANT_2018/BMI_GIANT_2018.txt.gz	Muscle_Skeletal.allpairs.txt.gz.eQTLs.txt.gz	12	49005349	0.38304	C	G	TRUE	C	G	FALSE	TRUE	FALSE	FALSE
DDX42	BMI_GIANT_2018/BMI_GIANT_2018.txt.gz	Pancreas.allpairs.txt.gz.eQTLs.txt.gz	17	63651521	0.851783	A	C	FALSE	A	C	FALSE	TRUE	TRUE	TRUE
DDX42	Type-2-Diabetes_Xue_2018/Type-2-Diabetes_Xue_2018.txt.gz	Pancreas.allpairs.txt.gz.eQTLs.txt.gz	17	63610240	0.648314	T	C	FALSE	T	C	FALSE	TRUE	TRUE	TRUE
DEFB124	TG_GLGC_Expanded/TG_GLGC_Expanded.txt.gz	Adipose_Subcutaneous.allpairs.txt.gz.eQTLs.txt.gz	20	31623794	0.711776	T	C	TRUE	C	T	TRUE	FALSE	TRUE	FALSE
DEFB124	HDL_GLGC_Expanded/HDL_GLGC_Expanded.txt.gz	Adipose_Subcutaneous.allpairs.txt.gz.eQTLs.txt.gz	20	31597063	0.709916	T	C	FALSE	C	T	TRUE	FALSE	FALSE	TRUE
DEFB124	TG_GLGC_Expanded/TG_GLGC_Expanded.txt.gz	Muscle_Skeletal.allpairs.txt.gz.eQTLs.txt.gz	20	31623794	0.648202	T	C	TRUE	C	T	TRUE	FALSE	TRUE	FALSE
DEFB124	HDL_GLGC_Expanded/HDL_GLGC_Expanded.txt.gz	Muscle_Skeletal.allpairs.txt.gz.eQTLs.txt.gz	20	31597063	0.639711	T	C	FALSE	C	T	TRUE	FALSE	FALSE	TRUE
DEFB124	HDL_GLGC_Expanded/HDL_GLGC_Expanded.txt.gz	Adipose_Visceral_Omentum.allpairs.txt.gz.eQTLs.txt.gz	20	31597063	0.482907	T	C	FALSE	C	T	TRUE	FALSE	FALSE	TRUE
DEFB124	TG_GLGC_Expanded/TG_GLGC_Expanded.txt.gz	Adipose_Visceral_Omentum.allpairs.txt.gz.eQTLs.txt.gz	20	31623794	0.481244	T	C	TRUE	C	T	TRUE	FALSE	TRUE	FALSE
DEFB134	TG_GLGC_Expanded/TG_GLGC_Expanded.txt.gz	Pancreas.allpairs.txt.gz.eQTLs.txt.gz	8	11319617	0.488177	A	C	FALSE	A	C	TRUE	TRUE	FALSE	FALSE
DENND6A-AS1	TG_GLGC_Expanded/TG_GLGC_Expanded.txt.gz	Muscle_Skeletal.allpairs.txt.gz.eQTLs.txt.gz	3	57542776	0.356435	A	G	TRUE	G	A	TRUE	FALSE	TRUE	FALSE
DENND6A-AS1	HDL_GLGC_Expanded/HDL_GLGC_Expanded.txt.gz	Muscle_Skeletal.allpairs.txt.gz.eQTLs.txt.gz	3	57542776	0.356122	A	G	FALSE	G	A	TRUE	FALSE	FALSE	TRUE
DESI1	BMI_GIANT_2018/BMI_GIANT_2018.txt.gz	Adipose_Subcutaneous.allpairs.txt.gz.eQTLs.txt.gz	22	41408712	0.37523	A	G	FALSE	A	G	FALSE	TRUE	TRUE	TRUE
DGKQ	WHR-adj-BMI_GIANT_2018/WHR-adj-BMI_GIANT_2018.txt.gz	Liver.allpairs.txt.gz.eQTLs.txt.gz	4	971991	0.711376	A	G	FALSE	A	G	TRUE	TRUE	FALSE	FALSE
DGKQ	WHR-adj-BMI_GIANT_2018/WHR-adj-BMI_GIANT_2018.txt.gz	Pancreas.allpairs.txt.gz.eQTLs.txt.gz	4	971991	0.695488	A	G	FALSE	A	G	TRUE	TRUE	FALSE	FALSE
DGKQ	WHR-adj-BMI_GIANT_2018/WHR-adj-BMI_GIANT_2018.txt.gz	Adipose_Visceral_Omentum.allpairs.txt.gz.eQTLs.txt.gz	4	971991	0.695468	A	G	FALSE	A	G	TRUE	TRUE	FALSE	FALSE
DGKQ	WHR-adj-BMI_GIANT_2018/WHR-adj-BMI_GIANT_2018.txt.gz	Adipose_Subcutaneous.allpairs.txt.gz.eQTLs.txt.gz	4	971991	0.695468	A	G	FALSE	A	G	TRUE	TRUE	FALSE	FALSE
DHRS11	TG_GLGC_Expanded/TG_GLGC_Expanded.txt.gz	Pancreas.allpairs.txt.gz.eQTLs.txt.gz	17	36498436	0.867172	A	G	FALSE	A	G	FALSE	TRUE	TRUE	TRUE
DHRS11	BMI_GIANT_2018/BMI_GIANT_2018.txt.gz	Pancreas.allpairs.txt.gz.eQTLs.txt.gz	17	36558947	0.835383	T	C	TRUE	C	T	FALSE	FALSE	FALSE	TRUE
DHRS11	BMI_GIANT_2018/BMI_GIANT_2018.txt.gz	Muscle_Skeletal.allpairs.txt.gz.eQTLs.txt.gz	17	36558947	0.786739	T	C	TRUE	C	T	FALSE	FALSE	FALSE	TRUE
DHRS11	TG_GLGC_Expanded/TG_GLGC_Expanded.txt.gz	Muscle_Skeletal.allpairs.txt.gz.eQTLs.txt.gz	17	36498436	0.752889	A	G	FALSE	A	G	FALSE	TRUE	TRUE	TRUE
DHRS11	BMI_GIANT_2018/BMI_GIANT_2018.txt.gz	Adipose_Subcutaneous.allpairs.txt.gz.eQTLs.txt.gz	17	36558947	0.687223	T	C	TRUE	C	T	TRUE	FALSE	TRUE	FALSE
DHRS11	TG_GLGC_Expanded/TG_GLGC_Expanded.txt.gz	Adipose_Subcutaneous.allpairs.txt.gz.eQTLs.txt.gz	17	36498436	0.630246	A	G	FALSE	A	G	TRUE	TRUE	FALSE	FALSE
DHRS11	WHR-adj-BMI_GIANT_2018/WHR-adj-BMI_GIANT_2018.txt.gz	Adipose_Subcutaneous.allpairs.txt.gz.eQTLs.txt.gz	17	36511076	0.474228	A	G	TRUE	G	A	TRUE	FALSE	TRUE	FALSE
DIAPH3	BMI_GIANT_2018/BMI_GIANT_2018.txt.gz	Adipose_Visceral_Omentum.allpairs.txt.gz.eQTLs.txt.gz	13	59923197	0.685161	T	C	FALSE	C	T	TRUE	FALSE	FALSE	TRUE
DISP2	WHR-adj-BMI_GIANT_2018/WHR-adj-BMI_GIANT_2018.txt.gz	Liver.allpairs.txt.gz.eQTLs.txt.gz	15	40368314	0.655267	A	G	TRUE	A	G	TRUE	TRUE	TRUE	TRUE
DISP2	WHR-adj-BMI_GIANT_2018/WHR-adj-BMI_GIANT_2018.txt.gz	Pancreas.allpairs.txt.gz.eQTLs.txt.gz	15	40368314	0.493591	A	G	TRUE	A	G	TRUE	TRUE	TRUE	TRUE
DISP2	WHR-adj-BMI_GIANT_2018/WHR-adj-BMI_GIANT_2018.txt.gz	Muscle_Skeletal.allpairs.txt.gz.eQTLs.txt.gz	15	40368314	0.490388	A	G	TRUE	A	G	TRUE	TRUE	TRUE	TRUE
DISP2	WHR-adj-BMI_GIANT_2018/WHR-adj-BMI_GIANT_2018.txt.gz	Pancreas.allpairs.txt.gz.eQTLs.txt.gz	15	40930289	0.39808	C	G	TRUE	C	G	TRUE	TRUE	TRUE	TRUE
DISP2	WHR-adj-BMI_GIANT_2018/WHR-adj-BMI_GIANT_2018.txt.gz	Muscle_Skeletal.allpairs.txt.gz.eQTLs.txt.gz	15	40930289	0.39808	C	G	TRUE	C	G	TRUE	TRUE	TRUE	TRUE
DISP2	WHR-adj-BMI_GIANT_2018/WHR-adj-BMI_GIANT_2018.txt.gz	Adipose_Visceral_Omentum.allpairs.txt.gz.eQTLs.txt.gz	15	40930289	0.39808	C	G	TRUE	C	G	TRUE	TRUE	TRUE	TRUE
DISP2	WHR-adj-BMI_GIANT_2018/WHR-adj-BMI_GIANT_2018.txt.gz	Adipose_Subcutaneous.allpairs.txt.gz.eQTLs.txt.gz	15	40930289	0.39808	C	G	TRUE	C	G	TRUE	TRUE	TRUE	TRUE
DISP2	WHR-adj-BMI_GIANT_2018/WHR-adj-BMI_GIANT_2018.txt.gz	Adipose_Visceral_Omentum.allpairs.txt.gz.eQTLs.txt.gz	15	40368314	0.377595	A	G	TRUE	A	G	TRUE	TRUE	TRUE	TRUE
DISP2	WHR-adj-BMI_GIANT_2018/WHR-adj-BMI_GIANT_2018.txt.gz	Adipose_Subcutaneous.allpairs.txt.gz.eQTLs.txt.gz	15	40368314	0.368894	A	G	TRUE	A	G	TRUE	TRUE	TRUE	TRUE
DLAT	WHR-adj-BMI_GIANT_2018/WHR-adj-BMI_GIANT_2018.txt.gz	Muscle_Skeletal.allpairs.txt.gz.eQTLs.txt.gz	11	111777274	0.495953	T	C	FALSE	T	C	FALSE	TRUE	TRUE	TRUE
DMXL1	TG_GLGC_Expanded/TG_GLGC_Expanded.txt.gz	Adipose_Visceral_Omentum.allpairs.txt.gz.eQTLs.txt.gz	5	119393591	0.60925	T	C	FALSE	T	C	TRUE	TRUE	FALSE	FALSE
DMXL1	WHR-adj-BMI_GIANT_2018/WHR-adj-BMI_GIANT_2018.txt.gz	Adipose_Visceral_Omentum.allpairs.txt.gz.eQTLs.txt.gz	5	119393591	0.586687	T	C	FALSE	T	C	TRUE	TRUE	FALSE	FALSE
DMXL1	HDL_GLGC_Expanded/HDL_GLGC_Expanded.txt.gz	Adipose_Visceral_Omentum.allpairs.txt.gz.eQTLs.txt.gz	5	119393591	0.585592	T	C	TRUE	T	C	TRUE	TRUE	TRUE	TRUE
DNAH10OS	BMI_GIANT_2018/BMI_GIANT_2018.txt.gz	Adipose_Visceral_Omentum.allpairs.txt.gz.eQTLs.txt.gz	12	123924955	0.795502	A	G	TRUE	A	G	TRUE	TRUE	TRUE	TRUE
DNAH10OS	BMI_GIANT_2018/BMI_GIANT_2018.txt.gz	Adipose_Subcutaneous.allpairs.txt.gz.eQTLs.txt.gz	12	123924955	0.763001	A	G	TRUE	A	G	TRUE	TRUE	TRUE	TRUE
DNAH10OS	BMI_GIANT_2018/BMI_GIANT_2018.txt.gz	Muscle_Skeletal.allpairs.txt.gz.eQTLs.txt.gz	12	123924955	0.755226	A	G	TRUE	A	G	TRUE	TRUE	TRUE	TRUE
DNAH10OS	TG_GLGC_Expanded/TG_GLGC_Expanded.txt.gz	Adipose_Subcutaneous.allpairs.txt.gz.eQTLs.txt.gz	12	123942759	0.709055	A	T	FALSE	A	T	TRUE	TRUE	FALSE	FALSE
DNAH10OS	HDL_GLGC_Expanded/HDL_GLGC_Expanded.txt.gz	Adipose_Subcutaneous.allpairs.txt.gz.eQTLs.txt.gz	12	123942759	0.709055	A	T	TRUE	A	T	TRUE	TRUE	TRUE	TRUE
DNAH10OS	HDL_GLGC_Expanded/HDL_GLGC_Expanded.txt.gz	Muscle_Skeletal.allpairs.txt.gz.eQTLs.txt.gz	12	123942759	0.692766	A	T	TRUE	A	T	TRUE	TRUE	TRUE	TRUE
DNAH10OS	TG_GLGC_Expanded/TG_GLGC_Expanded.txt.gz	Muscle_Skeletal.allpairs.txt.gz.eQTLs.txt.gz	12	123942759	0.692766	A	T	FALSE	A	T	TRUE	TRUE	FALSE	FALSE
DNAH10OS	TG_GLGC_Expanded/TG_GLGC_Expanded.txt.gz	Adipose_Visceral_Omentum.allpairs.txt.gz.eQTLs.txt.gz	12	123942759	0.651831	A	T	FALSE	A	T	TRUE	TRUE	FALSE	FALSE
DNAH10OS	HDL_GLGC_Expanded/HDL_GLGC_Expanded.txt.gz	Adipose_Visceral_Omentum.allpairs.txt.gz.eQTLs.txt.gz	12	123942759	0.651831	A	T	TRUE	A	T	TRUE	TRUE	TRUE	TRUE
DNAH10OS	HDL_GLGC_Expanded/HDL_GLGC_Expanded.txt.gz	Pancreas.allpairs.txt.gz.eQTLs.txt.gz	12	123942759	0.628484	A	T	TRUE	A	T	TRUE	TRUE	TRUE	TRUE
DNAH10OS	TG_GLGC_Expanded/TG_GLGC_Expanded.txt.gz	Pancreas.allpairs.txt.gz.eQTLs.txt.gz	12	123942759	0.628484	A	T	FALSE	A	T	TRUE	TRUE	FALSE	FALSE
DNAH17	WHR-adj-BMI_GIANT_2018/WHR-adj-BMI_GIANT_2018.txt.gz	Liver.allpairs.txt.gz.eQTLs.txt.gz	17	78421802	0.540122	T	C	FALSE	C	T	TRUE	FALSE	FALSE	TRUE
DNAH17	WHR-adj-BMI_GIANT_2018/WHR-adj-BMI_GIANT_2018.txt.gz	Pancreas.allpairs.txt.gz.eQTLs.txt.gz	17	78421802	0.402464	T	C	FALSE	C	T	TRUE	FALSE	FALSE	TRUE
DNAJC16	BMI_GIANT_2018/BMI_GIANT_2018.txt.gz	Adipose_Subcutaneous.allpairs.txt.gz.eQTLs.txt.gz	1	15482377	0.877808	A	G	FALSE	A	G	TRUE	TRUE	FALSE	FALSE
DNAJC16	BMI_GIANT_2018/BMI_GIANT_2018.txt.gz	Adipose_Visceral_Omentum.allpairs.txt.gz.eQTLs.txt.gz	1	15482377	0.824293	A	G	FALSE	A	G	TRUE	TRUE	FALSE	FALSE
DNAJC16	BMI_GIANT_2018/BMI_GIANT_2018.txt.gz	Muscle_Skeletal.allpairs.txt.gz.eQTLs.txt.gz	1	15482377	0.764395	A	G	FALSE	A	G	TRUE	TRUE	FALSE	FALSE
DNALI1	BMI_GIANT_2018/BMI_GIANT_2018.txt.gz	Adipose_Visceral_Omentum.allpairs.txt.gz.eQTLs.txt.gz	1	37560999	0.976168	T	C	TRUE	T	C	FALSE	TRUE	FALSE	FALSE
DNALI1	BMI_GIANT_2018/BMI_GIANT_2018.txt.gz	Adipose_Subcutaneous.allpairs.txt.gz.eQTLs.txt.gz	1	37560999	0.970223	T	C	TRUE	T	C	FALSE	TRUE	FALSE	FALSE
DNALI1	BMI_GIANT_2018/BMI_GIANT_2018.txt.gz	Pancreas.allpairs.txt.gz.eQTLs.txt.gz	1	37560999	0.865324	T	C	TRUE	T	C	FALSE	TRUE	FALSE	FALSE
DNASE2	BMI_GIANT_2018/BMI_GIANT_2018.txt.gz	Muscle_Skeletal.allpairs.txt.gz.eQTLs.txt.gz	19	12885926	0.856555	A	G	FALSE	G	A	FALSE	FALSE	TRUE	FALSE
DND1P1	WHR-adj-BMI_GIANT_2018/WHR-adj-BMI_GIANT_2018.txt.gz	Adipose_Visceral_Omentum.allpairs.txt.gz.eQTLs.txt.gz	17	46494702	0.825618	A	G	TRUE	G	A	FALSE	FALSE	FALSE	TRUE
DND1P1	WHR-adj-BMI_GIANT_2018/WHR-adj-BMI_GIANT_2018.txt.gz	Muscle_Skeletal.allpairs.txt.gz.eQTLs.txt.gz	17	46494702	0.823475	A	G	TRUE	G	A	FALSE	FALSE	FALSE	TRUE
DND1P1	WHR-adj-BMI_GIANT_2018/WHR-adj-BMI_GIANT_2018.txt.gz	Adipose_Subcutaneous.allpairs.txt.gz.eQTLs.txt.gz	17	46494702	0.822763	A	G	TRUE	G	A	FALSE	FALSE	FALSE	TRUE
DND1P1	WHR-adj-BMI_GIANT_2018/WHR-adj-BMI_GIANT_2018.txt.gz	Pancreas.allpairs.txt.gz.eQTLs.txt.gz	17	46494702	0.820684	A	G	TRUE	G	A	FALSE	FALSE	FALSE	TRUE
DND1P1	WHR-adj-BMI_GIANT_2018/WHR-adj-BMI_GIANT_2018.txt.gz	Liver.allpairs.txt.gz.eQTLs.txt.gz	17	46494702	0.816825	A	G	TRUE	G	A	FALSE	FALSE	FALSE	TRUE
DND1P1	WHR-adj-BMI_GIANT_2018/WHR-adj-BMI_GIANT_2018.txt.gz	Adipose_Subcutaneous.allpairs.txt.gz.eQTLs.txt.gz	17	45353330	0.762911	A	G	TRUE	G	A	FALSE	FALSE	FALSE	TRUE
DND1P1	WHR-adj-BMI_GIANT_2018/WHR-adj-BMI_GIANT_2018.txt.gz	Muscle_Skeletal.allpairs.txt.gz.eQTLs.txt.gz	17	45353330	0.762681	A	G	TRUE	G	A	FALSE	FALSE	FALSE	TRUE
DOC2A	T2D_Mahajan_Europeans/T2D_Mahajan_Europeans.txt.gz	Pancreas.allpairs.txt.gz.eQTLs.txt.gz	16	30034468	0.591254	C	G	FALSE	G	C	FALSE	FALSE	TRUE	FALSE
DOC2A	T2D_Mahajan_Europeans/T2D_Mahajan_Europeans.txt.gz	Adipose_Subcutaneous.allpairs.txt.gz.eQTLs.txt.gz	16	30034468	0.522256	C	G	FALSE	G	C	FALSE	FALSE	TRUE	FALSE
DOC2A	T2D_Mahajan_Europeans/T2D_Mahajan_Europeans.txt.gz	Adipose_Visceral_Omentum.allpairs.txt.gz.eQTLs.txt.gz	16	30034468	0.494955	C	G	FALSE	G	C	FALSE	FALSE	TRUE	FALSE
DOC2A	BMI_GIANT_2018/BMI_GIANT_2018.txt.gz	Pancreas.allpairs.txt.gz.eQTLs.txt.gz	16	29983601	0.430219	T	C	TRUE	T	C	FALSE	TRUE	FALSE	FALSE
DOC2A	BMI_GIANT_2018/BMI_GIANT_2018.txt.gz	Adipose_Subcutaneous.allpairs.txt.gz.eQTLs.txt.gz	16	29983601	0.392139	T	C	TRUE	T	C	FALSE	TRUE	FALSE	FALSE
DPP8	BMI_GIANT_2018/BMI_GIANT_2018.txt.gz	Muscle_Skeletal.allpairs.txt.gz.eQTLs.txt.gz	15	65747692	0.770305	T	C	FALSE	T	C	FALSE	TRUE	TRUE	TRUE
DPYSL4	BMI_GIANT_2018/BMI_GIANT_2018.txt.gz	Pancreas.allpairs.txt.gz.eQTLs.txt.gz	10	132179185	0.647153	T	C	FALSE	T	C	FALSE	TRUE	TRUE	TRUE
DPYSL4	BMI_GIANT_2018/BMI_GIANT_2018.txt.gz	Muscle_Skeletal.allpairs.txt.gz.eQTLs.txt.gz	10	132179185	0.39342	T	C	FALSE	T	C	FALSE	TRUE	TRUE	TRUE
DR1	HDL_GLGC_Expanded/HDL_GLGC_Expanded.txt.gz	Pancreas.allpairs.txt.gz.eQTLs.txt.gz	1	93210454	0.894845	T	C	FALSE	T	C	FALSE	TRUE	TRUE	TRUE
DR1	HDL_GLGC_Expanded/HDL_GLGC_Expanded.txt.gz	Muscle_Skeletal.allpairs.txt.gz.eQTLs.txt.gz	1	93210454	0.726464	T	C	FALSE	T	C	FALSE	TRUE	TRUE	TRUE
DTX1	WHR-adj-BMI_GIANT_2018/WHR-adj-BMI_GIANT_2018.txt.gz	Adipose_Subcutaneous.allpairs.txt.gz.eQTLs.txt.gz	12	113075140	0.452087	T	C	TRUE	T	C	TRUE	TRUE	TRUE	TRUE
DTX2P1	BMI_GIANT_2018/BMI_GIANT_2018.txt.gz	Pancreas.allpairs.txt.gz.eQTLs.txt.gz	7	76978826	0.740031	T	C	FALSE	T	C	FALSE	TRUE	TRUE	TRUE
DYM	WHR-adj-BMI_GIANT_2018/WHR-adj-BMI_GIANT_2018.txt.gz	Adipose_Subcutaneous.allpairs.txt.gz.eQTLs.txt.gz	18	49358655	0.792013	A	G	FALSE	G	A	FALSE	FALSE	TRUE	FALSE
DYNC1I2	BMI_GIANT_2018/BMI_GIANT_2018.txt.gz	Muscle_Skeletal.allpairs.txt.gz.eQTLs.txt.gz	2	172025679	0.729336	A	G	TRUE	G	A	FALSE	FALSE	FALSE	TRUE
DYNC1I2	BMI_GIANT_2018/BMI_GIANT_2018.txt.gz	Adipose_Subcutaneous.allpairs.txt.gz.eQTLs.txt.gz	2	172025679	0.726579	A	G	TRUE	G	A	FALSE	FALSE	FALSE	TRUE
DYNC1I2	BMI_GIANT_2018/BMI_GIANT_2018.txt.gz	Pancreas.allpairs.txt.gz.eQTLs.txt.gz	2	172025679	0.71376	A	G	TRUE	G	A	FALSE	FALSE	FALSE	TRUE
E2F2	TG_GLGC_Expanded/TG_GLGC_Expanded.txt.gz	Adipose_Subcutaneous.allpairs.txt.gz.eQTLs.txt.gz	1	23439740	0.447011	T	C	TRUE	T	C	TRUE	TRUE	TRUE	TRUE
EBLN3P	BMI_GIANT_2018/BMI_GIANT_2018.txt.gz	Muscle_Skeletal.allpairs.txt.gz.eQTLs.txt.gz	9	37200106	0.4024	A	G	FALSE	A	G	FALSE	TRUE	TRUE	TRUE
ECE2	BMI_GIANT_2018/BMI_GIANT_2018.txt.gz	Pancreas.allpairs.txt.gz.eQTLs.txt.gz	3	184278280	0.38464	T	C	FALSE	T	C	FALSE	TRUE	TRUE	TRUE
EDEM3	BMI_GIANT_2018/BMI_GIANT_2018.txt.gz	Adipose_Subcutaneous.allpairs.txt.gz.eQTLs.txt.gz	1	184682688	0.59841	T	C	FALSE	C	T	FALSE	FALSE	TRUE	FALSE
EDEM3	BMI_GIANT_2018/BMI_GIANT_2018.txt.gz	Muscle_Skeletal.allpairs.txt.gz.eQTLs.txt.gz	1	184682688	0.596717	T	C	FALSE	C	T	FALSE	FALSE	TRUE	FALSE
EDEM3	BMI_GIANT_2018/BMI_GIANT_2018.txt.gz	Adipose_Visceral_Omentum.allpairs.txt.gz.eQTLs.txt.gz	1	184682688	0.594837	T	C	FALSE	C	T	FALSE	FALSE	TRUE	FALSE
EDEM3	BMI_GIANT_2018/BMI_GIANT_2018.txt.gz	Pancreas.allpairs.txt.gz.eQTLs.txt.gz	1	184682688	0.537832	T	C	FALSE	C	T	FALSE	FALSE	TRUE	FALSE
EDEM3	BMI_GIANT_2018/BMI_GIANT_2018.txt.gz	Liver.allpairs.txt.gz.eQTLs.txt.gz	1	184682688	0.49328	T	C	FALSE	C	T	FALSE	FALSE	TRUE	FALSE
EEF1B2	WHR-adj-BMI_GIANT_2018/WHR-adj-BMI_GIANT_2018.txt.gz	Muscle_Skeletal.allpairs.txt.gz.eQTLs.txt.gz	2	206176329	0.807295	T	C	FALSE	C	T	TRUE	FALSE	FALSE	TRUE
EEF1DP7	BMI_GIANT_2018/BMI_GIANT_2018.txt.gz	Adipose_Subcutaneous.allpairs.txt.gz.eQTLs.txt.gz	17	63651521	0.651875	A	C	FALSE	A	C	TRUE	TRUE	FALSE	FALSE
EEF1DP7	Type-2-Diabetes_Xue_2018/Type-2-Diabetes_Xue_2018.txt.gz	Adipose_Subcutaneous.allpairs.txt.gz.eQTLs.txt.gz	17	63610240	0.588523	T	C	FALSE	T	C	TRUE	TRUE	FALSE	FALSE
EEF1G	WHR-adj-BMI_GIANT_2018/WHR-adj-BMI_GIANT_2018.txt.gz	Adipose_Subcutaneous.allpairs.txt.gz.eQTLs.txt.gz	11	62545314	0.743063	C	G	FALSE	G	C	FALSE	FALSE	TRUE	FALSE
EEF1G	WHR-adj-BMI_GIANT_2018/WHR-adj-BMI_GIANT_2018.txt.gz	Adipose_Visceral_Omentum.allpairs.txt.gz.eQTLs.txt.gz	11	62545314	0.742592	C	G	FALSE	G	C	FALSE	FALSE	TRUE	FALSE
EFCAB13	HDL_GLGC_Expanded/HDL_GLGC_Expanded.txt.gz	Liver.allpairs.txt.gz.eQTLs.txt.gz	17	47402080	0.533614	A	C	FALSE	C	A	TRUE	FALSE	FALSE	TRUE
EFCAB13	TG_GLGC_Expanded/TG_GLGC_Expanded.txt.gz	Liver.allpairs.txt.gz.eQTLs.txt.gz	17	47655408	0.490026	A	C	TRUE	A	C	FALSE	TRUE	FALSE	FALSE
EFCAB5	BMI_GIANT_2018/BMI_GIANT_2018.txt.gz	Adipose_Subcutaneous.allpairs.txt.gz.eQTLs.txt.gz	17	29747545	0.629003	T	G	FALSE	G	T	FALSE	FALSE	TRUE	FALSE
EIF3C	T2D_Mahajan_Europeans/T2D_Mahajan_Europeans.txt.gz	Pancreas.allpairs.txt.gz.eQTLs.txt.gz	16	28903896	0.724063	A	G	FALSE	A	G	FALSE	TRUE	TRUE	TRUE
EIF3C	T2D_Mahajan_Europeans/T2D_Mahajan_Europeans.txt.gz	Adipose_Subcutaneous.allpairs.txt.gz.eQTLs.txt.gz	16	28903896	0.713908	A	G	FALSE	A	G	FALSE	TRUE	TRUE	TRUE
EIF3C	BMI_GIANT_2018/BMI_GIANT_2018.txt.gz	Adipose_Subcutaneous.allpairs.txt.gz.eQTLs.txt.gz	16	28871920	0.681955	A	G	FALSE	G	A	TRUE	FALSE	FALSE	TRUE
EIF3C	BMI_GIANT_2018/BMI_GIANT_2018.txt.gz	Pancreas.allpairs.txt.gz.eQTLs.txt.gz	16	28871920	0.678416	A	G	FALSE	G	A	TRUE	FALSE	FALSE	TRUE
EIF3C	T2D_Mahajan_Europeans/T2D_Mahajan_Europeans.txt.gz	Adipose_Visceral_Omentum.allpairs.txt.gz.eQTLs.txt.gz	16	28903896	0.658427	A	G	FALSE	A	G	FALSE	TRUE	TRUE	TRUE
EIF3C	BMI_GIANT_2018/BMI_GIANT_2018.txt.gz	Adipose_Subcutaneous.allpairs.txt.gz.eQTLs.txt.gz	16	28335819	0.564	A	C	FALSE	C	A	TRUE	FALSE	FALSE	TRUE
EIF3KP1	WHR-adj-BMI_GIANT_2018/WHR-adj-BMI_GIANT_2018.txt.gz	Adipose_Subcutaneous.allpairs.txt.gz.eQTLs.txt.gz	5	102969361	0.631795	A	C	FALSE	A	C	TRUE	TRUE	FALSE	FALSE
EIF3KP1	WHR-adj-BMI_GIANT_2018/WHR-adj-BMI_GIANT_2018.txt.gz	Adipose_Visceral_Omentum.allpairs.txt.gz.eQTLs.txt.gz	5	102969361	0.626243	A	C	FALSE	A	C	TRUE	TRUE	FALSE	FALSE
EIF3KP1	WHR-adj-BMI_GIANT_2018/WHR-adj-BMI_GIANT_2018.txt.gz	Muscle_Skeletal.allpairs.txt.gz.eQTLs.txt.gz	5	102969361	0.621098	A	C	FALSE	A	C	TRUE	TRUE	FALSE	FALSE
ELP6	WHR-adj-BMI_GIANT_2018/WHR-adj-BMI_GIANT_2018.txt.gz	Pancreas.allpairs.txt.gz.eQTLs.txt.gz	3	47431678	0.465426	T	C	FALSE	T	C	TRUE	TRUE	FALSE	FALSE
EMILIN2	WHR-adj-BMI_GIANT_2018/WHR-adj-BMI_GIANT_2018.txt.gz	Adipose_Subcutaneous.allpairs.txt.gz.eQTLs.txt.gz	18	2846814	1	A	T	TRUE	T	A	TRUE	FALSE	TRUE	FALSE
EMILIN2	WHR-adj-BMI_GIANT_2018/WHR-adj-BMI_GIANT_2018.txt.gz	Adipose_Visceral_Omentum.allpairs.txt.gz.eQTLs.txt.gz	18	2846814	0.996384	A	T	TRUE	T	A	TRUE	FALSE	TRUE	FALSE
EMILIN3	FastGlu_MAGIC_Europeans/FastGlu_MAGIC_Europeans.txt.gz	Adipose_Visceral_Omentum.allpairs.txt.gz.eQTLs.txt.gz	20	41115265	0.794468	G	A	FALSE	A	G	TRUE	FALSE	FALSE	TRUE
EMILIN3	FastGlu_MAGIC_Europeans/FastGlu_MAGIC_Europeans.txt.gz	Liver.allpairs.txt.gz.eQTLs.txt.gz	20	41115265	0.517414	G	A	FALSE	A	G	TRUE	FALSE	FALSE	TRUE
EML3	WHR-adj-BMI_GIANT_2018/WHR-adj-BMI_GIANT_2018.txt.gz	Adipose_Subcutaneous.allpairs.txt.gz.eQTLs.txt.gz	11	62545314	0.7246	C	G	FALSE	G	C	TRUE	FALSE	FALSE	TRUE
EML3	WHR-adj-BMI_GIANT_2018/WHR-adj-BMI_GIANT_2018.txt.gz	Muscle_Skeletal.allpairs.txt.gz.eQTLs.txt.gz	11	62545314	0.71019	C	G	FALSE	G	C	TRUE	FALSE	FALSE	TRUE
EML3	WHR-adj-BMI_GIANT_2018/WHR-adj-BMI_GIANT_2018.txt.gz	Pancreas.allpairs.txt.gz.eQTLs.txt.gz	11	62545314	0.687478	C	G	FALSE	G	C	TRUE	FALSE	FALSE	TRUE
EML3	WHR-adj-BMI_GIANT_2018/WHR-adj-BMI_GIANT_2018.txt.gz	Adipose_Visceral_Omentum.allpairs.txt.gz.eQTLs.txt.gz	11	62545314	0.641049	C	G	FALSE	G	C	TRUE	FALSE	FALSE	TRUE
ENDOG	WHR-adj-BMI_GIANT_2018/WHR-adj-BMI_GIANT_2018.txt.gz	Adipose_Subcutaneous.allpairs.txt.gz.eQTLs.txt.gz	9	128798831	0.686125	A	G	TRUE	A	G	FALSE	TRUE	FALSE	FALSE
ENDOG	WHR-adj-BMI_GIANT_2018/WHR-adj-BMI_GIANT_2018.txt.gz	Pancreas.allpairs.txt.gz.eQTLs.txt.gz	9	128798831	0.67933	A	G	TRUE	A	G	FALSE	TRUE	FALSE	FALSE
ENDOG	WHR-adj-BMI_GIANT_2018/WHR-adj-BMI_GIANT_2018.txt.gz	Liver.allpairs.txt.gz.eQTLs.txt.gz	9	128798831	0.67195	A	G	TRUE	A	G	FALSE	TRUE	FALSE	FALSE
ENDOG	WHR-adj-BMI_GIANT_2018/WHR-adj-BMI_GIANT_2018.txt.gz	Adipose_Visceral_Omentum.allpairs.txt.gz.eQTLs.txt.gz	9	128798831	0.670699	A	G	TRUE	A	G	FALSE	TRUE	FALSE	FALSE
ENDOG	WHR-adj-BMI_GIANT_2018/WHR-adj-BMI_GIANT_2018.txt.gz	Muscle_Skeletal.allpairs.txt.gz.eQTLs.txt.gz	9	128798831	0.666419	A	G	TRUE	A	G	FALSE	TRUE	FALSE	FALSE
ENSG00000175773	WHR-adj-BMI_GIANT_2018/WHR-adj-BMI_GIANT_2018.txt.gz	Liver.allpairs.txt.gz.eQTLs.txt.gz	11	130401752	0.43578	A	G	TRUE	G	A	TRUE	FALSE	TRUE	FALSE
ENSG00000175773	WHR-adj-BMI_GIANT_2018/WHR-adj-BMI_GIANT_2018.txt.gz	Pancreas.allpairs.txt.gz.eQTLs.txt.gz	11	130401752	0.403961	A	G	TRUE	G	A	TRUE	FALSE	TRUE	FALSE
ENSG00000181123	HDL_GLGC_Expanded/HDL_GLGC_Expanded.txt.gz	Liver.allpairs.txt.gz.eQTLs.txt.gz	22	30492540	0.971786	T	C	FALSE	T	C	TRUE	TRUE	FALSE	FALSE
ENSG00000188897	WHR-adj-BMI_GIANT_2018/WHR-adj-BMI_GIANT_2018.txt.gz	Adipose_Subcutaneous.allpairs.txt.gz.eQTLs.txt.gz	16	11548386	0.445001	T	C	FALSE	C	T	FALSE	FALSE	TRUE	FALSE
ENSG00000197815	T2D_Mahajan_Europeans/T2D_Mahajan_Europeans.txt.gz	Adipose_Subcutaneous.allpairs.txt.gz.eQTLs.txt.gz	17	17758488	0.477112	A	G	TRUE	G	A	TRUE	FALSE	TRUE	FALSE
ENSG00000197815	T2D_Mahajan_Europeans/T2D_Mahajan_Europeans.txt.gz	Muscle_Skeletal.allpairs.txt.gz.eQTLs.txt.gz	17	17758488	0.417311	A	G	TRUE	G	A	TRUE	FALSE	TRUE	FALSE
ENSG00000197815	T2D_Mahajan_Europeans/T2D_Mahajan_Europeans.txt.gz	Adipose_Visceral_Omentum.allpairs.txt.gz.eQTLs.txt.gz	17	17758488	0.401597	A	G	TRUE	G	A	TRUE	FALSE	TRUE	FALSE
ENSG00000197815	WHR-adj-BMI_GIANT_2018/WHR-adj-BMI_GIANT_2018.txt.gz	Muscle_Skeletal.allpairs.txt.gz.eQTLs.txt.gz	17	18221594	0.392432	T	C	FALSE	T	C	TRUE	TRUE	FALSE	FALSE
ENSG00000197815	WHR-adj-BMI_GIANT_2018/WHR-adj-BMI_GIANT_2018.txt.gz	Adipose_Visceral_Omentum.allpairs.txt.gz.eQTLs.txt.gz	17	18221594	0.364215	T	C	FALSE	T	C	TRUE	TRUE	FALSE	FALSE
ENSG00000224079	HDL_GLGC_Expanded/HDL_GLGC_Expanded.txt.gz	Adipose_Subcutaneous.allpairs.txt.gz.eQTLs.txt.gz	7	1044141	0.721674	A	G	FALSE	G	A	FALSE	FALSE	TRUE	FALSE
ENSG00000224093	WHR-adj-BMI_GIANT_2018/WHR-adj-BMI_GIANT_2018.txt.gz	Pancreas.allpairs.txt.gz.eQTLs.txt.gz	1	93588825	0.435669	T	C	TRUE	C	T	FALSE	FALSE	FALSE	TRUE
ENSG00000225156	Type-2-Diabetes_Spracklen_2020/Type-2-Diabetes_Spracklen_2020.txt.gz	Pancreas.allpairs.txt.gz.eQTLs.txt.gz	2	44964941	0.789037	C	G	TRUE	C	G	FALSE	TRUE	FALSE	FALSE
ENSG00000225213	BMI_GIANT_2018/BMI_GIANT_2018.txt.gz	Pancreas.allpairs.txt.gz.eQTLs.txt.gz	10	16708130	0.448241	T	G	TRUE	T	G	TRUE	TRUE	TRUE	TRUE
ENSG00000225399	TG_GLGC_Expanded/TG_GLGC_Expanded.txt.gz	Adipose_Visceral_Omentum.allpairs.txt.gz.eQTLs.txt.gz	3	49003029	0.553561	A	G	FALSE	G	A	TRUE	FALSE	FALSE	TRUE
ENSG00000225399	TG_GLGC_Expanded/TG_GLGC_Expanded.txt.gz	Muscle_Skeletal.allpairs.txt.gz.eQTLs.txt.gz	3	49003029	0.532549	A	G	FALSE	G	A	TRUE	FALSE	FALSE	TRUE
ENSG00000225399	TG_GLGC_Expanded/TG_GLGC_Expanded.txt.gz	Adipose_Subcutaneous.allpairs.txt.gz.eQTLs.txt.gz	3	49003029	0.522392	A	G	FALSE	G	A	TRUE	FALSE	FALSE	TRUE
ENSG00000225399	WHR-adj-BMI_GIANT_2018/WHR-adj-BMI_GIANT_2018.txt.gz	Adipose_Visceral_Omentum.allpairs.txt.gz.eQTLs.txt.gz	3	49547810	0.350685	C	G	TRUE	G	C	FALSE	FALSE	FALSE	TRUE
ENSG00000225498	Type-2-Diabetes_Spracklen_2020/Type-2-Diabetes_Spracklen_2020.txt.gz	Adipose_Subcutaneous.allpairs.txt.gz.eQTLs.txt.gz	7	90105004	0.460775	A	C	TRUE	A	C	TRUE	TRUE	TRUE	TRUE
ENSG00000226251	WHR-adj-BMI_GIANT_2018/WHR-adj-BMI_GIANT_2018.txt.gz	Pancreas.allpairs.txt.gz.eQTLs.txt.gz	1	212242736	0.359194	T	C	FALSE	T	C	FALSE	TRUE	TRUE	TRUE
ENSG00000226251	WHR-adj-BMI_GIANT_2018/WHR-adj-BMI_GIANT_2018.txt.gz	Adipose_Visceral_Omentum.allpairs.txt.gz.eQTLs.txt.gz	1	212242736	0.359115	T	C	FALSE	T	C	FALSE	TRUE	TRUE	TRUE
ENSG00000226251	WHR-adj-BMI_GIANT_2018/WHR-adj-BMI_GIANT_2018.txt.gz	Adipose_Subcutaneous.allpairs.txt.gz.eQTLs.txt.gz	1	212242736	0.359045	T	C	FALSE	T	C	FALSE	TRUE	TRUE	TRUE
ENSG00000226622	BMI_GIANT_2018/BMI_GIANT_2018.txt.gz	Adipose_Visceral_Omentum.allpairs.txt.gz.eQTLs.txt.gz	2	62621184	0.448093	T	C	FALSE	C	T	TRUE	FALSE	FALSE	TRUE
ENSG00000226849	BMI_GIANT_2018/BMI_GIANT_2018.txt.gz	Adipose_Subcutaneous.allpairs.txt.gz.eQTLs.txt.gz	1	11224279	0.78903	A	G	TRUE	G	A	TRUE	FALSE	TRUE	FALSE
ENSG00000226849	BMI_GIANT_2018/BMI_GIANT_2018.txt.gz	Muscle_Skeletal.allpairs.txt.gz.eQTLs.txt.gz	1	11224279	0.7629	A	G	TRUE	G	A	TRUE	FALSE	TRUE	FALSE
ENSG00000226849	BMI_GIANT_2018/BMI_GIANT_2018.txt.gz	Adipose_Visceral_Omentum.allpairs.txt.gz.eQTLs.txt.gz	1	11224279	0.642272	A	G	TRUE	G	A	TRUE	FALSE	TRUE	FALSE
ENSG00000226849	MAGIC_ISI_Model_2_AgeSexBMI.txt/MAGIC_ISI_Model_2_AgeSexBMI.txt.txt.gz	Adipose_Subcutaneous.allpairs.txt.gz.eQTLs.txt.gz	1	11069202	0.62548	T	G	TRUE	G	T	TRUE	FALSE	TRUE	FALSE
ENSG00000226849	MAGIC_ISI_Model_2_AgeSexBMI.txt/MAGIC_ISI_Model_2_AgeSexBMI.txt.txt.gz	Muscle_Skeletal.allpairs.txt.gz.eQTLs.txt.gz	1	11069202	0.608761	T	G	TRUE	G	T	TRUE	FALSE	TRUE	FALSE
ENSG00000226849	MAGIC_ISI_Model_2_AgeSexBMI.txt/MAGIC_ISI_Model_2_AgeSexBMI.txt.txt.gz	Adipose_Visceral_Omentum.allpairs.txt.gz.eQTLs.txt.gz	1	11069202	0.545921	T	G	TRUE	G	T	TRUE	FALSE	TRUE	FALSE
ENSG00000227775	BMI_GIANT_2018/BMI_GIANT_2018.txt.gz	Adipose_Visceral_Omentum.allpairs.txt.gz.eQTLs.txt.gz	1	1659060	0.396879	A	G	FALSE	A	G	TRUE	TRUE	FALSE	FALSE
ENSG00000227775	BMI_GIANT_2018/BMI_GIANT_2018.txt.gz	Pancreas.allpairs.txt.gz.eQTLs.txt.gz	1	1659060	0.396879	A	G	FALSE	A	G	TRUE	TRUE	FALSE	FALSE
ENSG00000227775	BMI_GIANT_2018/BMI_GIANT_2018.txt.gz	Adipose_Subcutaneous.allpairs.txt.gz.eQTLs.txt.gz	1	1659060	0.396879	A	G	FALSE	A	G	TRUE	TRUE	FALSE	FALSE
ENSG00000227775	BMI_GIANT_2018/BMI_GIANT_2018.txt.gz	Muscle_Skeletal.allpairs.txt.gz.eQTLs.txt.gz	1	1659060	0.396879	A	G	FALSE	A	G	TRUE	TRUE	FALSE	FALSE
ENSG00000227775	BMI_GIANT_2018/BMI_GIANT_2018.txt.gz	Liver.allpairs.txt.gz.eQTLs.txt.gz	1	1659060	0.396879	A	G	FALSE	A	G	TRUE	TRUE	FALSE	FALSE
ENSG00000228060	T2D_Mahajan_Europeans/T2D_Mahajan_Europeans.txt.gz	Pancreas.allpairs.txt.gz.eQTLs.txt.gz	1	39570256	0.832727	T	G	TRUE	T	G	FALSE	TRUE	FALSE	FALSE
ENSG00000228060	HDL_GLGC_Expanded/HDL_GLGC_Expanded.txt.gz	Pancreas.allpairs.txt.gz.eQTLs.txt.gz	1	39562508	0.818526	A	G	TRUE	G	A	FALSE	FALSE	FALSE	TRUE
ENSG00000228060	Type-2-Diabetes_Xue_2018/Type-2-Diabetes_Xue_2018.txt.gz	Pancreas.allpairs.txt.gz.eQTLs.txt.gz	1	39447679	0.559432	G	A	TRUE	G	A	FALSE	TRUE	FALSE	FALSE
ENSG00000228060	T2D_Mahajan_Europeans/T2D_Mahajan_Europeans.txt.gz	Adipose_Subcutaneous.allpairs.txt.gz.eQTLs.txt.gz	1	39570256	0.508431	T	G	TRUE	T	G	FALSE	TRUE	FALSE	FALSE
ENSG00000228060	HDL_GLGC_Expanded/HDL_GLGC_Expanded.txt.gz	Adipose_Subcutaneous.allpairs.txt.gz.eQTLs.txt.gz	1	39562508	0.488379	A	G	TRUE	G	A	FALSE	FALSE	FALSE	TRUE
ENSG00000228060	TG_GLGC_Expanded/TG_GLGC_Expanded.txt.gz	Pancreas.allpairs.txt.gz.eQTLs.txt.gz	1	39331383	0.487659	A	G	FALSE	G	A	FALSE	FALSE	TRUE	FALSE
ENSG00000228060	BMI_GIANT_2018/BMI_GIANT_2018.txt.gz	Pancreas.allpairs.txt.gz.eQTLs.txt.gz	1	39622371	0.453846	A	G	TRUE	A	G	FALSE	TRUE	FALSE	FALSE
ENSG00000228060	BMI_GIANT_2018/BMI_GIANT_2018.txt.gz	Pancreas.allpairs.txt.gz.eQTLs.txt.gz	1	39096955	0.431151	T	C	TRUE	T	C	FALSE	TRUE	FALSE	FALSE
ENSG00000228172	WHR-adj-BMI_GIANT_2018/WHR-adj-BMI_GIANT_2018.txt.gz	Pancreas.allpairs.txt.gz.eQTLs.txt.gz	1	25870572	0.376848	T	C	TRUE	T	C	TRUE	TRUE	TRUE	TRUE
ENSG00000228536	WHR-adj-BMI_GIANT_2018/WHR-adj-BMI_GIANT_2018.txt.gz	Adipose_Subcutaneous.allpairs.txt.gz.eQTLs.txt.gz	1	219482027	0.580617	T	G	FALSE	G	T	FALSE	FALSE	TRUE	FALSE
ENSG00000228536	BMI_GIANT_2018/BMI_GIANT_2018.txt.gz	Adipose_Subcutaneous.allpairs.txt.gz.eQTLs.txt.gz	1	219460527	0.45151	A	G	TRUE	G	A	FALSE	FALSE	FALSE	TRUE
ENSG00000228536	Type-2-Diabetes_Xue_2018/Type-2-Diabetes_Xue_2018.txt.gz	Adipose_Subcutaneous.allpairs.txt.gz.eQTLs.txt.gz	1	219487193	0.42947	A	G	FALSE	G	A	FALSE	FALSE	TRUE	FALSE
ENSG00000229628	BMI_GIANT_2018/BMI_GIANT_2018.txt.gz	Muscle_Skeletal.allpairs.txt.gz.eQTLs.txt.gz	7	46022773	0.495136	A	G	TRUE	A	G	TRUE	TRUE	TRUE	TRUE
ENSG00000229635	HDL_GLGC_Expanded/HDL_GLGC_Expanded.txt.gz	Adipose_Subcutaneous.allpairs.txt.gz.eQTLs.txt.gz	1	93210454	0.403275	T	C	FALSE	T	C	TRUE	TRUE	FALSE	FALSE
ENSG00000230733	BMI_GIANT_2018/BMI_GIANT_2018.txt.gz	Adipose_Visceral_Omentum.allpairs.txt.gz.eQTLs.txt.gz	7	5502882	0.712867	T	C	TRUE	C	T	FALSE	FALSE	FALSE	TRUE
ENSG00000230733	BMI_GIANT_2018/BMI_GIANT_2018.txt.gz	Adipose_Subcutaneous.allpairs.txt.gz.eQTLs.txt.gz	7	5502882	0.701003	T	C	TRUE	C	T	FALSE	FALSE	FALSE	TRUE
ENSG00000230896	BMI_GIANT_2018/BMI_GIANT_2018.txt.gz	Muscle_Skeletal.allpairs.txt.gz.eQTLs.txt.gz	1	46039475	0.561419	A	G	FALSE	G	A	TRUE	FALSE	FALSE	TRUE
ENSG00000230896	BMI_GIANT_2018/BMI_GIANT_2018.txt.gz	Muscle_Skeletal.allpairs.txt.gz.eQTLs.txt.gz	1	45533216	0.457221	A	G	FALSE	A	G	FALSE	TRUE	TRUE	TRUE
ENSG00000231113	HDL_GLGC_Expanded/HDL_GLGC_Expanded.txt.gz	Pancreas.allpairs.txt.gz.eQTLs.txt.gz	6	42964977	0.687486	T	C	TRUE	T	C	TRUE	TRUE	TRUE	TRUE
ENSG00000231794	HDL_GLGC_Expanded/HDL_GLGC_Expanded.txt.gz	Muscle_Skeletal.allpairs.txt.gz.eQTLs.txt.gz	7	135164461	0.819666	A	G	FALSE	A	G	TRUE	TRUE	FALSE	FALSE
ENSG00000231969	Type-2-Diabetes_Spracklen_2020/Type-2-Diabetes_Spracklen_2020.txt.gz	Adipose_Subcutaneous.allpairs.txt.gz.eQTLs.txt.gz	2	148810827	0.352146	T	C	FALSE	T	C	FALSE	TRUE	TRUE	TRUE
ENSG00000232748	TG_GLGC_Expanded/TG_GLGC_Expanded.txt.gz	Liver.allpairs.txt.gz.eQTLs.txt.gz	16	31130672	0.820927	T	C	FALSE	T	C	TRUE	TRUE	FALSE	FALSE
ENSG00000232748	BMI_GIANT_2018/BMI_GIANT_2018.txt.gz	Liver.allpairs.txt.gz.eQTLs.txt.gz	16	30999862	0.81687	A	G	TRUE	G	A	TRUE	FALSE	TRUE	FALSE
ENSG00000232912	BMI_GIANT_2018/BMI_GIANT_2018.txt.gz	Pancreas.allpairs.txt.gz.eQTLs.txt.gz	1	8648470	0.508787	T	C	FALSE	C	T	TRUE	FALSE	FALSE	TRUE
ENSG00000232912	BMI_GIANT_2018/BMI_GIANT_2018.txt.gz	Adipose_Subcutaneous.allpairs.txt.gz.eQTLs.txt.gz	1	8648470	0.490816	T	C	FALSE	C	T	TRUE	FALSE	FALSE	TRUE
ENSG00000232912	BMI_GIANT_2018/BMI_GIANT_2018.txt.gz	Muscle_Skeletal.allpairs.txt.gz.eQTLs.txt.gz	1	8648470	0.489131	T	C	FALSE	C	T	TRUE	FALSE	FALSE	TRUE
ENSG00000232912	BMI_GIANT_2018/BMI_GIANT_2018.txt.gz	Adipose_Visceral_Omentum.allpairs.txt.gz.eQTLs.txt.gz	1	8648470	0.419227	T	C	FALSE	C	T	TRUE	FALSE	FALSE	TRUE
ENSG00000233081	BMI_GIANT_2018/BMI_GIANT_2018.txt.gz	Adipose_Subcutaneous.allpairs.txt.gz.eQTLs.txt.gz	9	91424965	0.823232	T	C	FALSE	T	C	TRUE	TRUE	FALSE	FALSE
ENSG00000233081	BMI_GIANT_2018/BMI_GIANT_2018.txt.gz	Adipose_Visceral_Omentum.allpairs.txt.gz.eQTLs.txt.gz	9	91424965	0.78849	T	C	FALSE	T	C	TRUE	TRUE	FALSE	FALSE
ENSG00000233223	HDL_GLGC_Expanded/HDL_GLGC_Expanded.txt.gz	Pancreas.allpairs.txt.gz.eQTLs.txt.gz	17	7580783	0.758939	A	C	FALSE	A	C	FALSE	TRUE	TRUE	TRUE
ENSG00000233223	HDL_GLGC_Expanded/HDL_GLGC_Expanded.txt.gz	Adipose_Subcutaneous.allpairs.txt.gz.eQTLs.txt.gz	17	7580783	0.754947	A	C	FALSE	A	C	FALSE	TRUE	TRUE	TRUE
ENSG00000233223	HDL_GLGC_Expanded/HDL_GLGC_Expanded.txt.gz	Adipose_Visceral_Omentum.allpairs.txt.gz.eQTLs.txt.gz	17	7580783	0.600543	A	C	FALSE	A	C	FALSE	TRUE	TRUE	TRUE
ENSG00000233569	BMI_GIANT_2018/BMI_GIANT_2018.txt.gz	Pancreas.allpairs.txt.gz.eQTLs.txt.gz	9	117616205	0.584734	T	C	TRUE	C	T	TRUE	FALSE	TRUE	FALSE
ENSG00000234072	FastGlu_MAGIC_Europeans/FastGlu_MAGIC_Europeans.txt.gz	Pancreas.allpairs.txt.gz.eQTLs.txt.gz	2	27508073	0.461789	C	T	TRUE	C	T	FALSE	TRUE	FALSE	FALSE
ENSG00000234072	FastInsu_adjBMI_MAGIC_Europeans/FastInsu_adjBMI_MAGIC_Europeans.txt.gz	Pancreas.allpairs.txt.gz.eQTLs.txt.gz	2	27508073	0.461299	T	C	FALSE	C	T	FALSE	FALSE	TRUE	FALSE
ENSG00000234072	FastGlu_MAGIC_Europeans/FastGlu_MAGIC_Europeans.txt.gz	Adipose_Visceral_Omentum.allpairs.txt.gz.eQTLs.txt.gz	2	27508073	0.458529	C	T	TRUE	C	T	FALSE	TRUE	FALSE	FALSE
ENSG00000234072	FastInsu_adjBMI_MAGIC_Europeans/FastInsu_adjBMI_MAGIC_Europeans.txt.gz	Adipose_Visceral_Omentum.allpairs.txt.gz.eQTLs.txt.gz	2	27508073	0.457982	T	C	FALSE	C	T	FALSE	FALSE	TRUE	FALSE
ENSG00000234072	T2D_Mahajan_Europeans/T2D_Mahajan_Europeans.txt.gz	Adipose_Visceral_Omentum.allpairs.txt.gz.eQTLs.txt.gz	2	27508073	0.370724	T	C	FALSE	C	T	FALSE	FALSE	TRUE	FALSE
ENSG00000234072	Type-2-Diabetes_Spracklen_2020/Type-2-Diabetes_Spracklen_2020.txt.gz	Adipose_Visceral_Omentum.allpairs.txt.gz.eQTLs.txt.gz	2	27508073	0.365072	T	C	FALSE	C	T	FALSE	FALSE	TRUE	FALSE
ENSG00000234072	Type-2-Diabetes_Xue_2018/Type-2-Diabetes_Xue_2018.txt.gz	Adipose_Visceral_Omentum.allpairs.txt.gz.eQTLs.txt.gz	2	27518370	0.350049	T	C	FALSE	C	T	FALSE	FALSE	TRUE	FALSE
ENSG00000234329	BMI_GIANT_2018/BMI_GIANT_2018.txt.gz	Adipose_Subcutaneous.allpairs.txt.gz.eQTLs.txt.gz	1	46039475	0.679752	A	G	FALSE	G	A	FALSE	FALSE	TRUE	FALSE
ENSG00000234329	BMI_GIANT_2018/BMI_GIANT_2018.txt.gz	Adipose_Visceral_Omentum.allpairs.txt.gz.eQTLs.txt.gz	1	46039475	0.61229	A	G	FALSE	G	A	FALSE	FALSE	TRUE	FALSE
ENSG00000234329	BMI_GIANT_2018/BMI_GIANT_2018.txt.gz	Muscle_Skeletal.allpairs.txt.gz.eQTLs.txt.gz	1	46039475	0.556149	A	G	FALSE	G	A	FALSE	FALSE	TRUE	FALSE
ENSG00000235241	WHR-adj-BMI_GIANT_2018/WHR-adj-BMI_GIANT_2018.txt.gz	Muscle_Skeletal.allpairs.txt.gz.eQTLs.txt.gz	1	16981663	0.505096	T	C	FALSE	T	C	TRUE	TRUE	FALSE	FALSE
ENSG00000235423	T2D_Mahajan_Europeans/T2D_Mahajan_Europeans.txt.gz	Muscle_Skeletal.allpairs.txt.gz.eQTLs.txt.gz	12	122966218	0.675384	C	G	TRUE	C	G	TRUE	TRUE	TRUE	TRUE
ENSG00000235423	T2D_Mahajan_Europeans/T2D_Mahajan_Europeans.txt.gz	Adipose_Subcutaneous.allpairs.txt.gz.eQTLs.txt.gz	12	122966218	0.659261	C	G	TRUE	C	G	TRUE	TRUE	TRUE	TRUE
ENSG00000235423	T2D_Mahajan_Europeans/T2D_Mahajan_Europeans.txt.gz	Adipose_Visceral_Omentum.allpairs.txt.gz.eQTLs.txt.gz	12	122966218	0.632199	C	G	TRUE	C	G	TRUE	TRUE	TRUE	TRUE
ENSG00000235423	T2D_Mahajan_Europeans/T2D_Mahajan_Europeans.txt.gz	Pancreas.allpairs.txt.gz.eQTLs.txt.gz	12	122966218	0.438952	C	G	TRUE	C	G	TRUE	TRUE	TRUE	TRUE
ENSG00000235423	Type-2-Diabetes_Xue_2018/Type-2-Diabetes_Xue_2018.txt.gz	Pancreas.allpairs.txt.gz.eQTLs.txt.gz	12	123007025	0.394758	G	A	FALSE	A	G	TRUE	FALSE	FALSE	TRUE
ENSG00000235423	Type-2-Diabetes_Xue_2018/Type-2-Diabetes_Xue_2018.txt.gz	Adipose_Visceral_Omentum.allpairs.txt.gz.eQTLs.txt.gz	12	123007025	0.386554	G	A	FALSE	A	G	TRUE	FALSE	FALSE	TRUE
ENSG00000235423	Type-2-Diabetes_Xue_2018/Type-2-Diabetes_Xue_2018.txt.gz	Muscle_Skeletal.allpairs.txt.gz.eQTLs.txt.gz	12	123007025	0.382175	G	A	FALSE	A	G	TRUE	FALSE	FALSE	TRUE
ENSG00000235423	Type-2-Diabetes_Xue_2018/Type-2-Diabetes_Xue_2018.txt.gz	Adipose_Subcutaneous.allpairs.txt.gz.eQTLs.txt.gz	12	123007025	0.37995	G	A	FALSE	A	G	TRUE	FALSE	FALSE	TRUE
ENSG00000235513	T2D_Mahajan_Europeans/T2D_Mahajan_Europeans.txt.gz	Pancreas.allpairs.txt.gz.eQTLs.txt.gz	22	41093916	0.615989	A	G	TRUE	A	G	TRUE	TRUE	TRUE	TRUE
ENSG00000235513	T2D_Mahajan_Europeans/T2D_Mahajan_Europeans.txt.gz	Adipose_Visceral_Omentum.allpairs.txt.gz.eQTLs.txt.gz	22	41093916	0.614803	A	G	TRUE	A	G	TRUE	TRUE	TRUE	TRUE
ENSG00000235513	T2D_Mahajan_Europeans/T2D_Mahajan_Europeans.txt.gz	Liver.allpairs.txt.gz.eQTLs.txt.gz	22	41093916	0.600709	A	G	TRUE	A	G	TRUE	TRUE	TRUE	TRUE
ENSG00000235513	T2D_Mahajan_Europeans/T2D_Mahajan_Europeans.txt.gz	Adipose_Subcutaneous.allpairs.txt.gz.eQTLs.txt.gz	22	41093916	0.478054	A	G	TRUE	A	G	TRUE	TRUE	TRUE	TRUE
ENSG00000237372	BMI_GIANT_2018/BMI_GIANT_2018.txt.gz	Liver.allpairs.txt.gz.eQTLs.txt.gz	9	89592393	0.529035	A	G	FALSE	G	A	FALSE	FALSE	TRUE	FALSE
ENSG00000237435	BMI_GIANT_2018/BMI_GIANT_2018.txt.gz	Adipose_Visceral_Omentum.allpairs.txt.gz.eQTLs.txt.gz	1	95810642	0.617268	C	G	TRUE	C	G	TRUE	TRUE	TRUE	TRUE
ENSG00000237614	TG_GLGC_Expanded/TG_GLGC_Expanded.txt.gz	Adipose_Subcutaneous.allpairs.txt.gz.eQTLs.txt.gz	2	120551655	0.606957	C	G	FALSE	G	C	TRUE	FALSE	FALSE	TRUE
ENSG00000237614	TG_GLGC_Expanded/TG_GLGC_Expanded.txt.gz	Muscle_Skeletal.allpairs.txt.gz.eQTLs.txt.gz	2	120551655	0.446031	C	G	FALSE	G	C	TRUE	FALSE	FALSE	TRUE
ENSG00000237641	BMI_GIANT_2018/BMI_GIANT_2018.txt.gz	Adipose_Visceral_Omentum.allpairs.txt.gz.eQTLs.txt.gz	2	231856361	0.505588	T	C	TRUE	T	C	FALSE	TRUE	FALSE	FALSE
ENSG00000237641	BMI_GIANT_2018/BMI_GIANT_2018.txt.gz	Adipose_Subcutaneous.allpairs.txt.gz.eQTLs.txt.gz	2	231856361	0.498351	T	C	TRUE	T	C	FALSE	TRUE	FALSE	FALSE
ENSG00000237742	BMI_GIANT_2018/BMI_GIANT_2018.txt.gz	Adipose_Visceral_Omentum.allpairs.txt.gz.eQTLs.txt.gz	6	125769131	0.613106	T	C	FALSE	C	T	FALSE	FALSE	TRUE	FALSE
ENSG00000237742	BMI_GIANT_2018/BMI_GIANT_2018.txt.gz	Liver.allpairs.txt.gz.eQTLs.txt.gz	6	125769131	0.573951	T	C	FALSE	C	T	FALSE	FALSE	TRUE	FALSE
ENSG00000237742	BMI_GIANT_2018/BMI_GIANT_2018.txt.gz	Muscle_Skeletal.allpairs.txt.gz.eQTLs.txt.gz	6	125769131	0.561109	T	C	FALSE	C	T	FALSE	FALSE	TRUE	FALSE
ENSG00000237742	BMI_GIANT_2018/BMI_GIANT_2018.txt.gz	Pancreas.allpairs.txt.gz.eQTLs.txt.gz	6	125769131	0.553788	T	C	FALSE	C	T	FALSE	FALSE	TRUE	FALSE
ENSG00000237742	BMI_GIANT_2018/BMI_GIANT_2018.txt.gz	Adipose_Subcutaneous.allpairs.txt.gz.eQTLs.txt.gz	6	125769131	0.549954	T	C	FALSE	C	T	FALSE	FALSE	TRUE	FALSE
ENSG00000239300	WHR-adj-BMI_GIANT_2018/WHR-adj-BMI_GIANT_2018.txt.gz	Muscle_Skeletal.allpairs.txt.gz.eQTLs.txt.gz	2	9555153	0.893657	T	C	TRUE	T	C	TRUE	TRUE	TRUE	TRUE
ENSG00000241770	BMI_GIANT_2018/BMI_GIANT_2018.txt.gz	Liver.allpairs.txt.gz.eQTLs.txt.gz	3	157144252	0.576854	T	C	TRUE	T	C	FALSE	TRUE	FALSE	FALSE
ENSG00000243176	BMI_GIANT_2018/BMI_GIANT_2018.txt.gz	Pancreas.allpairs.txt.gz.eQTLs.txt.gz	3	157144252	0.604436	T	C	TRUE	T	C	TRUE	TRUE	TRUE	TRUE
ENSG00000243176	BMI_GIANT_2018/BMI_GIANT_2018.txt.gz	Adipose_Visceral_Omentum.allpairs.txt.gz.eQTLs.txt.gz	3	157144252	0.57662	T	C	TRUE	T	C	TRUE	TRUE	TRUE	TRUE
ENSG00000243176	BMI_GIANT_2018/BMI_GIANT_2018.txt.gz	Adipose_Subcutaneous.allpairs.txt.gz.eQTLs.txt.gz	3	157144252	0.407159	T	C	TRUE	T	C	TRUE	TRUE	TRUE	TRUE
ENSG00000245958	BMI_GIANT_2018/BMI_GIANT_2018.txt.gz	Liver.allpairs.txt.gz.eQTLs.txt.gz	4	119398279	0.8387	T	C	FALSE	C	T	FALSE	FALSE	TRUE	FALSE
ENSG00000245958	BMI_GIANT_2018/BMI_GIANT_2018.txt.gz	Adipose_Subcutaneous.allpairs.txt.gz.eQTLs.txt.gz	4	119398279	0.825462	T	C	FALSE	C	T	FALSE	FALSE	TRUE	FALSE
ENSG00000245958	BMI_GIANT_2018/BMI_GIANT_2018.txt.gz	Muscle_Skeletal.allpairs.txt.gz.eQTLs.txt.gz	4	119398279	0.816386	T	C	FALSE	C	T	FALSE	FALSE	TRUE	FALSE
ENSG00000245958	BMI_GIANT_2018/BMI_GIANT_2018.txt.gz	Adipose_Visceral_Omentum.allpairs.txt.gz.eQTLs.txt.gz	4	119398279	0.815578	T	C	FALSE	C	T	FALSE	FALSE	TRUE	FALSE
ENSG00000245958	BMI_GIANT_2018/BMI_GIANT_2018.txt.gz	Pancreas.allpairs.txt.gz.eQTLs.txt.gz	4	119398279	0.813812	T	C	FALSE	C	T	FALSE	FALSE	TRUE	FALSE
ENSG00000246250	T2D_Mahajan_Europeans/T2D_Mahajan_Europeans.txt.gz	Pancreas.allpairs.txt.gz.eQTLs.txt.gz	11	43856384	0.918939	A	C	TRUE	A	C	FALSE	TRUE	FALSE	FALSE
ENSG00000246250	T2D_Mahajan_Europeans/T2D_Mahajan_Europeans.txt.gz	Adipose_Subcutaneous.allpairs.txt.gz.eQTLs.txt.gz	11	43856384	0.906032	A	C	TRUE	A	C	FALSE	TRUE	FALSE	FALSE
ENSG00000246250	T2D_Mahajan_Europeans/T2D_Mahajan_Europeans.txt.gz	Muscle_Skeletal.allpairs.txt.gz.eQTLs.txt.gz	11	43856384	0.900294	A	C	TRUE	A	C	FALSE	TRUE	FALSE	FALSE
ENSG00000246250	T2D_Mahajan_Europeans/T2D_Mahajan_Europeans.txt.gz	Adipose_Visceral_Omentum.allpairs.txt.gz.eQTLs.txt.gz	11	43856384	0.827125	A	C	TRUE	A	C	FALSE	TRUE	FALSE	FALSE
ENSG00000246250	BMI_GIANT_2018/BMI_GIANT_2018.txt.gz	Pancreas.allpairs.txt.gz.eQTLs.txt.gz	11	43632283	0.397351	T	G	FALSE	T	G	TRUE	TRUE	FALSE	FALSE
ENSG00000246250	BMI_GIANT_2018/BMI_GIANT_2018.txt.gz	Adipose_Visceral_Omentum.allpairs.txt.gz.eQTLs.txt.gz	11	43632283	0.382064	T	G	FALSE	T	G	TRUE	TRUE	FALSE	FALSE
ENSG00000246250	BMI_GIANT_2018/BMI_GIANT_2018.txt.gz	Adipose_Subcutaneous.allpairs.txt.gz.eQTLs.txt.gz	11	43632283	0.380266	T	G	FALSE	T	G	TRUE	TRUE	FALSE	FALSE
ENSG00000248514	TG_GLGC_Expanded/TG_GLGC_Expanded.txt.gz	Adipose_Subcutaneous.allpairs.txt.gz.eQTLs.txt.gz	5	181216131	0.404746	A	G	FALSE	A	G	TRUE	TRUE	FALSE	FALSE
ENSG00000248514	TG_GLGC_Expanded/TG_GLGC_Expanded.txt.gz	Adipose_Visceral_Omentum.allpairs.txt.gz.eQTLs.txt.gz	5	181216131	0.401562	A	G	FALSE	A	G	TRUE	TRUE	FALSE	FALSE
ENSG00000248896	Type-2-Diabetes_Xue_2018/Type-2-Diabetes_Xue_2018.txt.gz	Adipose_Visceral_Omentum.allpairs.txt.gz.eQTLs.txt.gz	8	10775649	0.549684	A	C	TRUE	C	A	FALSE	FALSE	FALSE	TRUE
ENSG00000249244	BMI_GIANT_2018/BMI_GIANT_2018.txt.gz	Liver.allpairs.txt.gz.eQTLs.txt.gz	4	119398279	0.807201	T	C	FALSE	C	T	TRUE	FALSE	FALSE	TRUE
ENSG00000249244	BMI_GIANT_2018/BMI_GIANT_2018.txt.gz	Adipose_Subcutaneous.allpairs.txt.gz.eQTLs.txt.gz	4	119398279	0.78022	T	C	FALSE	C	T	TRUE	FALSE	FALSE	TRUE
ENSG00000250041	WHR-adj-BMI_GIANT_2018/WHR-adj-BMI_GIANT_2018.txt.gz	Muscle_Skeletal.allpairs.txt.gz.eQTLs.txt.gz	11	10899965	0.449562	A	G	TRUE	G	A	FALSE	FALSE	FALSE	TRUE
ENSG00000250326	BMI_GIANT_2018/BMI_GIANT_2018.txt.gz	Adipose_Subcutaneous.allpairs.txt.gz.eQTLs.txt.gz	4	143219512	0.370986	T	C	FALSE	T	C	FALSE	TRUE	TRUE	TRUE
ENSG00000250508	HDL_GLGC_Expanded/HDL_GLGC_Expanded.txt.gz	Liver.allpairs.txt.gz.eQTLs.txt.gz	11	68936491	0.677899	A	G	TRUE	G	A	FALSE	FALSE	FALSE	TRUE
ENSG00000250508	HDL_GLGC_Expanded/HDL_GLGC_Expanded.txt.gz	Adipose_Subcutaneous.allpairs.txt.gz.eQTLs.txt.gz	11	68936491	0.631382	A	G	TRUE	G	A	FALSE	FALSE	FALSE	TRUE
ENSG00000250508	TG_GLGC_Expanded/TG_GLGC_Expanded.txt.gz	Liver.allpairs.txt.gz.eQTLs.txt.gz	11	68936491	0.605438	A	G	FALSE	G	A	FALSE	FALSE	TRUE	FALSE
ENSG00000250508	TG_GLGC_Expanded/TG_GLGC_Expanded.txt.gz	Adipose_Subcutaneous.allpairs.txt.gz.eQTLs.txt.gz	11	68936491	0.562705	A	G	FALSE	G	A	FALSE	FALSE	TRUE	FALSE
ENSG00000251417	BMI_GIANT_2018/BMI_GIANT_2018.txt.gz	Adipose_Visceral_Omentum.allpairs.txt.gz.eQTLs.txt.gz	16	28335819	0.738136	A	C	FALSE	C	A	FALSE	FALSE	TRUE	FALSE
ENSG00000251417	T2D_Mahajan_Europeans/T2D_Mahajan_Europeans.txt.gz	Adipose_Subcutaneous.allpairs.txt.gz.eQTLs.txt.gz	16	28903896	0.681492	A	G	FALSE	A	G	TRUE	TRUE	FALSE	FALSE
ENSG00000251417	BMI_GIANT_2018/BMI_GIANT_2018.txt.gz	Adipose_Visceral_Omentum.allpairs.txt.gz.eQTLs.txt.gz	16	28871920	0.678995	A	G	FALSE	G	A	FALSE	FALSE	TRUE	FALSE
ENSG00000251417	BMI_GIANT_2018/BMI_GIANT_2018.txt.gz	Adipose_Subcutaneous.allpairs.txt.gz.eQTLs.txt.gz	16	28871920	0.671954	A	G	FALSE	G	A	FALSE	FALSE	TRUE	FALSE
ENSG00000251417	BMI_GIANT_2018/BMI_GIANT_2018.txt.gz	Muscle_Skeletal.allpairs.txt.gz.eQTLs.txt.gz	16	28871920	0.631778	A	G	FALSE	G	A	FALSE	FALSE	TRUE	FALSE
ENSG00000251417	T2D_Mahajan_Europeans/T2D_Mahajan_Europeans.txt.gz	Pancreas.allpairs.txt.gz.eQTLs.txt.gz	16	28903896	0.62677	A	G	FALSE	A	G	TRUE	TRUE	FALSE	FALSE
ENSG00000251417	BMI_GIANT_2018/BMI_GIANT_2018.txt.gz	Adipose_Subcutaneous.allpairs.txt.gz.eQTLs.txt.gz	16	28335819	0.60753	A	C	FALSE	C	A	FALSE	FALSE	TRUE	FALSE
ENSG00000251417	BMI_GIANT_2018/BMI_GIANT_2018.txt.gz	Muscle_Skeletal.allpairs.txt.gz.eQTLs.txt.gz	16	28335819	0.575957	A	C	FALSE	C	A	FALSE	FALSE	TRUE	FALSE
ENSG00000251417	BMI_GIANT_2018/BMI_GIANT_2018.txt.gz	Pancreas.allpairs.txt.gz.eQTLs.txt.gz	16	28871920	0.568959	A	G	FALSE	G	A	FALSE	FALSE	TRUE	FALSE
ENSG00000251417	T2D_Mahajan_Europeans/T2D_Mahajan_Europeans.txt.gz	Adipose_Visceral_Omentum.allpairs.txt.gz.eQTLs.txt.gz	16	28903896	0.55737	A	G	FALSE	A	G	TRUE	TRUE	FALSE	FALSE
ENSG00000251417	T2D_Mahajan_Europeans/T2D_Mahajan_Europeans.txt.gz	Muscle_Skeletal.allpairs.txt.gz.eQTLs.txt.gz	16	28903896	0.499564	A	G	FALSE	A	G	TRUE	TRUE	FALSE	FALSE
ENSG00000253111	HDL_GLGC_Expanded/HDL_GLGC_Expanded.txt.gz	Liver.allpairs.txt.gz.eQTLs.txt.gz	8	125495147	0.696877	A	C	TRUE	A	C	FALSE	TRUE	FALSE	FALSE
ENSG00000253704	BMI_GIANT_2018/BMI_GIANT_2018.txt.gz	Adipose_Visceral_Omentum.allpairs.txt.gz.eQTLs.txt.gz	8	94570378	0.789497	A	G	TRUE	G	A	TRUE	FALSE	TRUE	FALSE
ENSG00000253704	BMI_GIANT_2018/BMI_GIANT_2018.txt.gz	Adipose_Subcutaneous.allpairs.txt.gz.eQTLs.txt.gz	8	94570378	0.763635	A	G	TRUE	G	A	TRUE	FALSE	TRUE	FALSE
ENSG00000253704	BMI_GIANT_2018/BMI_GIANT_2018.txt.gz	Muscle_Skeletal.allpairs.txt.gz.eQTLs.txt.gz	8	94570378	0.361059	A	G	TRUE	G	A	TRUE	FALSE	TRUE	FALSE
ENSG00000254038	Type-2-Diabetes_Xue_2018/Type-2-Diabetes_Xue_2018.txt.gz	Adipose_Subcutaneous.allpairs.txt.gz.eQTLs.txt.gz	8	37001668	0.882978	C	T	TRUE	C	T	FALSE	TRUE	FALSE	FALSE
ENSG00000254038	TG_GLGC_Expanded/TG_GLGC_Expanded.txt.gz	Adipose_Subcutaneous.allpairs.txt.gz.eQTLs.txt.gz	8	36967562	0.739708	A	G	FALSE	G	A	FALSE	FALSE	TRUE	FALSE
ENSG00000254038	Type-2-Diabetes_Spracklen_2020/Type-2-Diabetes_Spracklen_2020.txt.gz	Adipose_Subcutaneous.allpairs.txt.gz.eQTLs.txt.gz	8	36974792	0.636317	A	G	TRUE	A	G	FALSE	TRUE	FALSE	FALSE
ENSG00000254237	FastInsu_adjBMI_MAGIC_Europeans/FastInsu_adjBMI_MAGIC_Europeans.txt.gz	Liver.allpairs.txt.gz.eQTLs.txt.gz	8	9327636	0.709672	T	C	TRUE	C	T	TRUE	FALSE	TRUE	FALSE
ENSG00000254237	HDL_GLGC_Expanded/HDL_GLGC_Expanded.txt.gz	Liver.allpairs.txt.gz.eQTLs.txt.gz	8	9326086	0.568992	A	G	FALSE	G	A	TRUE	FALSE	FALSE	TRUE
ENSG00000254237	FastGlu_MAGIC_Europeans/FastGlu_MAGIC_Europeans.txt.gz	Liver.allpairs.txt.gz.eQTLs.txt.gz	8	9320222	0.556124	G	T	FALSE	G	T	TRUE	TRUE	FALSE	FALSE
ENSG00000254237	TG_GLGC_Expanded/TG_GLGC_Expanded.txt.gz	Liver.allpairs.txt.gz.eQTLs.txt.gz	8	9326086	0.528227	A	G	TRUE	G	A	TRUE	FALSE	TRUE	FALSE
ENSG00000255020	WHR-adj-BMI_GIANT_2018/WHR-adj-BMI_GIANT_2018.txt.gz	Pancreas.allpairs.txt.gz.eQTLs.txt.gz	8	11986249	0.549816	A	G	FALSE	A	G	TRUE	TRUE	FALSE	FALSE
ENSG00000255020	T2D_Mahajan_Europeans/T2D_Mahajan_Europeans.txt.gz	Pancreas.allpairs.txt.gz.eQTLs.txt.gz	8	11592913	0.435484	A	G	FALSE	G	A	TRUE	FALSE	FALSE	TRUE
ENSG00000255020	T2D_Mahajan_Europeans/T2D_Mahajan_Europeans.txt.gz	Pancreas.allpairs.txt.gz.eQTLs.txt.gz	8	11045965	0.434356	A	T	FALSE	A	T	FALSE	TRUE	TRUE	TRUE
ENSG00000255020	BMI_GIANT_2018/BMI_GIANT_2018.txt.gz	Pancreas.allpairs.txt.gz.eQTLs.txt.gz	8	10930102	0.421354	T	C	TRUE	C	T	FALSE	FALSE	FALSE	TRUE
ENSG00000255020	BMI_GIANT_2018/BMI_GIANT_2018.txt.gz	Pancreas.allpairs.txt.gz.eQTLs.txt.gz	8	11576400	0.390666	T	C	TRUE	C	T	FALSE	FALSE	FALSE	TRUE
ENSG00000255042	BMI_GIANT_2018/BMI_GIANT_2018.txt.gz	Adipose_Visceral_Omentum.allpairs.txt.gz.eQTLs.txt.gz	11	50137254	0.737005	T	C	TRUE	T	C	TRUE	TRUE	TRUE	TRUE
ENSG00000255042	TG_GLGC_Expanded/TG_GLGC_Expanded.txt.gz	Adipose_Visceral_Omentum.allpairs.txt.gz.eQTLs.txt.gz	11	50387402	0.510444	T	C	TRUE	T	C	TRUE	TRUE	TRUE	TRUE
ENSG00000255042	BMI_GIANT_2018/BMI_GIANT_2018.txt.gz	Adipose_Visceral_Omentum.allpairs.txt.gz.eQTLs.txt.gz	11	49437922	0.504765	T	C	TRUE	T	C	TRUE	TRUE	TRUE	TRUE
ENSG00000255108	WHR-adj-BMI_GIANT_2018/WHR-adj-BMI_GIANT_2018.txt.gz	Pancreas.allpairs.txt.gz.eQTLs.txt.gz	11	823586	0.426091	C	G	FALSE	G	C	FALSE	FALSE	TRUE	FALSE
ENSG00000255142	WHR-adj-BMI_GIANT_2018/WHR-adj-BMI_GIANT_2018.txt.gz	Adipose_Subcutaneous.allpairs.txt.gz.eQTLs.txt.gz	11	823586	0.508401	C	G	FALSE	G	C	FALSE	FALSE	TRUE	FALSE
ENSG00000255142	WHR-adj-BMI_GIANT_2018/WHR-adj-BMI_GIANT_2018.txt.gz	Pancreas.allpairs.txt.gz.eQTLs.txt.gz	11	823586	0.502437	C	G	FALSE	G	C	FALSE	FALSE	TRUE	FALSE
ENSG00000255142	WHR-adj-BMI_GIANT_2018/WHR-adj-BMI_GIANT_2018.txt.gz	Liver.allpairs.txt.gz.eQTLs.txt.gz	11	823586	0.50241	C	G	FALSE	G	C	FALSE	FALSE	TRUE	FALSE
ENSG00000255142	WHR-adj-BMI_GIANT_2018/WHR-adj-BMI_GIANT_2018.txt.gz	Adipose_Visceral_Omentum.allpairs.txt.gz.eQTLs.txt.gz	11	823586	0.502366	C	G	FALSE	G	C	FALSE	FALSE	TRUE	FALSE
ENSG00000255142	WHR-adj-BMI_GIANT_2018/WHR-adj-BMI_GIANT_2018.txt.gz	Muscle_Skeletal.allpairs.txt.gz.eQTLs.txt.gz	11	823586	0.501142	C	G	FALSE	G	C	FALSE	FALSE	TRUE	FALSE
ENSG00000255243	WHR-adj-BMI_GIANT_2018/WHR-adj-BMI_GIANT_2018.txt.gz	Adipose_Subcutaneous.allpairs.txt.gz.eQTLs.txt.gz	11	26214745	0.810761	T	G	TRUE	T	G	TRUE	TRUE	TRUE	TRUE
ENSG00000255284	WHR-adj-BMI_GIANT_2018/WHR-adj-BMI_GIANT_2018.txt.gz	Muscle_Skeletal.allpairs.txt.gz.eQTLs.txt.gz	11	823586	0.551401	C	G	FALSE	G	C	FALSE	FALSE	TRUE	FALSE
ENSG00000255284	WHR-adj-BMI_GIANT_2018/WHR-adj-BMI_GIANT_2018.txt.gz	Adipose_Subcutaneous.allpairs.txt.gz.eQTLs.txt.gz	11	823586	0.539687	C	G	FALSE	G	C	FALSE	FALSE	TRUE	FALSE
ENSG00000255284	WHR-adj-BMI_GIANT_2018/WHR-adj-BMI_GIANT_2018.txt.gz	Liver.allpairs.txt.gz.eQTLs.txt.gz	11	823586	0.50275	C	G	FALSE	G	C	FALSE	FALSE	TRUE	FALSE
ENSG00000255284	WHR-adj-BMI_GIANT_2018/WHR-adj-BMI_GIANT_2018.txt.gz	Adipose_Visceral_Omentum.allpairs.txt.gz.eQTLs.txt.gz	11	823586	0.502427	C	G	FALSE	G	C	FALSE	FALSE	TRUE	FALSE
ENSG00000255284	WHR-adj-BMI_GIANT_2018/WHR-adj-BMI_GIANT_2018.txt.gz	Pancreas.allpairs.txt.gz.eQTLs.txt.gz	11	823586	0.502427	C	G	FALSE	G	C	FALSE	FALSE	TRUE	FALSE
ENSG00000255310	T2D_Mahajan_Europeans/T2D_Mahajan_Europeans.txt.gz	Adipose_Visceral_Omentum.allpairs.txt.gz.eQTLs.txt.gz	8	11592913	0.67943	A	G	FALSE	G	A	TRUE	FALSE	FALSE	TRUE
ENSG00000255310	BMI_GIANT_2018/BMI_GIANT_2018.txt.gz	Adipose_Visceral_Omentum.allpairs.txt.gz.eQTLs.txt.gz	8	11576400	0.642225	T	C	TRUE	C	T	FALSE	FALSE	FALSE	TRUE
ENSG00000255310	T2D_Mahajan_Europeans/T2D_Mahajan_Europeans.txt.gz	Adipose_Visceral_Omentum.allpairs.txt.gz.eQTLs.txt.gz	8	11045965	0.612037	A	T	FALSE	A	T	FALSE	TRUE	TRUE	TRUE
ENSG00000255310	T2D_Mahajan_Europeans/T2D_Mahajan_Europeans.txt.gz	Muscle_Skeletal.allpairs.txt.gz.eQTLs.txt.gz	8	11592913	0.5978	A	G	FALSE	G	A	TRUE	FALSE	FALSE	TRUE
ENSG00000255310	BMI_GIANT_2018/BMI_GIANT_2018.txt.gz	Pancreas.allpairs.txt.gz.eQTLs.txt.gz	8	10385908	0.582401	A	C	FALSE	A	C	FALSE	TRUE	TRUE	TRUE
ENSG00000255310	T2D_Mahajan_Europeans/T2D_Mahajan_Europeans.txt.gz	Muscle_Skeletal.allpairs.txt.gz.eQTLs.txt.gz	8	11045965	0.541105	A	T	FALSE	A	T	FALSE	TRUE	TRUE	TRUE
ENSG00000255310	BMI_GIANT_2018/BMI_GIANT_2018.txt.gz	Muscle_Skeletal.allpairs.txt.gz.eQTLs.txt.gz	8	11576400	0.527928	T	C	TRUE	C	T	FALSE	FALSE	FALSE	TRUE
ENSG00000255310	BMI_GIANT_2018/BMI_GIANT_2018.txt.gz	Adipose_Visceral_Omentum.allpairs.txt.gz.eQTLs.txt.gz	8	10930102	0.52367	T	C	TRUE	C	T	FALSE	FALSE	FALSE	TRUE
ENSG00000255310	BMI_GIANT_2018/BMI_GIANT_2018.txt.gz	Muscle_Skeletal.allpairs.txt.gz.eQTLs.txt.gz	8	10930102	0.452817	T	C	TRUE	C	T	FALSE	FALSE	FALSE	TRUE
ENSG00000255310	BMI_GIANT_2018/BMI_GIANT_2018.txt.gz	Pancreas.allpairs.txt.gz.eQTLs.txt.gz	8	11576400	0.421637	T	C	TRUE	C	T	FALSE	FALSE	FALSE	TRUE
ENSG00000255310	BMI_GIANT_2018/BMI_GIANT_2018.txt.gz	Adipose_Subcutaneous.allpairs.txt.gz.eQTLs.txt.gz	8	11576400	0.412293	T	C	TRUE	C	T	FALSE	FALSE	FALSE	TRUE
ENSG00000255310	T2D_Mahajan_Europeans/T2D_Mahajan_Europeans.txt.gz	Pancreas.allpairs.txt.gz.eQTLs.txt.gz	8	11592913	0.37896	A	G	FALSE	G	A	TRUE	FALSE	FALSE	TRUE
ENSG00000255310	WHR-adj-BMI_GIANT_2018/WHR-adj-BMI_GIANT_2018.txt.gz	Muscle_Skeletal.allpairs.txt.gz.eQTLs.txt.gz	8	11986249	0.369794	A	G	FALSE	A	G	TRUE	TRUE	FALSE	FALSE
ENSG00000255310	WHR-adj-BMI_GIANT_2018/WHR-adj-BMI_GIANT_2018.txt.gz	Pancreas.allpairs.txt.gz.eQTLs.txt.gz	8	11986249	0.364792	A	G	FALSE	A	G	TRUE	TRUE	FALSE	FALSE
ENSG00000255310	T2D_Mahajan_Europeans/T2D_Mahajan_Europeans.txt.gz	Adipose_Subcutaneous.allpairs.txt.gz.eQTLs.txt.gz	8	11592913	0.360624	A	G	FALSE	G	A	TRUE	FALSE	FALSE	TRUE
ENSG00000255310	WHR-adj-BMI_GIANT_2018/WHR-adj-BMI_GIANT_2018.txt.gz	Liver.allpairs.txt.gz.eQTLs.txt.gz	8	11986249	0.35888	A	G	FALSE	A	G	TRUE	TRUE	FALSE	FALSE
ENSG00000255310	WHR-adj-BMI_GIANT_2018/WHR-adj-BMI_GIANT_2018.txt.gz	Adipose_Visceral_Omentum.allpairs.txt.gz.eQTLs.txt.gz	8	10783897	0.350212	T	C	TRUE	T	C	FALSE	TRUE	FALSE	FALSE
ENSG00000255495	T2D_Mahajan_Europeans/T2D_Mahajan_Europeans.txt.gz	Adipose_Subcutaneous.allpairs.txt.gz.eQTLs.txt.gz	8	11592913	0.428342	A	G	FALSE	G	A	TRUE	FALSE	FALSE	TRUE
ENSG00000255495	WHR-adj-BMI_GIANT_2018/WHR-adj-BMI_GIANT_2018.txt.gz	Liver.allpairs.txt.gz.eQTLs.txt.gz	8	11986249	0.394107	A	G	FALSE	A	G	TRUE	TRUE	FALSE	FALSE
ENSG00000255495	BMI_GIANT_2018/BMI_GIANT_2018.txt.gz	Liver.allpairs.txt.gz.eQTLs.txt.gz	8	11576400	0.357104	T	C	TRUE	C	T	FALSE	FALSE	FALSE	TRUE
ENSG00000258053	Type-2-Diabetes_Spracklen_2020/Type-2-Diabetes_Spracklen_2020.txt.gz	Muscle_Skeletal.allpairs.txt.gz.eQTLs.txt.gz	12	71055741	0.768133	T	G	TRUE	T	G	TRUE	TRUE	TRUE	TRUE
ENSG00000258053	T2D_Mahajan_Europeans/T2D_Mahajan_Europeans.txt.gz	Muscle_Skeletal.allpairs.txt.gz.eQTLs.txt.gz	12	71129173	0.592199	C	G	FALSE	C	G	FALSE	TRUE	TRUE	TRUE
ENSG00000258053	Type-2-Diabetes_Xue_2018/Type-2-Diabetes_Xue_2018.txt.gz	Muscle_Skeletal.allpairs.txt.gz.eQTLs.txt.gz	12	71045809	0.36132	C	T	TRUE	T	C	FALSE	FALSE	FALSE	TRUE
ENSG00000258666	FastGlu_MAGIC_Europeans/FastGlu_MAGIC_Europeans.txt.gz	Pancreas.allpairs.txt.gz.eQTLs.txt.gz	14	100372924	0.901024	G	T	TRUE	T	G	TRUE	FALSE	TRUE	FALSE
ENSG00000258682	WHR-adj-BMI_GIANT_2018/WHR-adj-BMI_GIANT_2018.txt.gz	Muscle_Skeletal.allpairs.txt.gz.eQTLs.txt.gz	14	58349121	0.658304	T	C	TRUE	C	T	FALSE	FALSE	FALSE	TRUE
ENSG00000259015	BMI_GIANT_2018/BMI_GIANT_2018.txt.gz	Adipose_Subcutaneous.allpairs.txt.gz.eQTLs.txt.gz	14	73362103	0.700111	A	G	FALSE	G	A	FALSE	FALSE	TRUE	FALSE
ENSG00000259211	TG_GLGC_Expanded/TG_GLGC_Expanded.txt.gz	Pancreas.allpairs.txt.gz.eQTLs.txt.gz	15	40459356	0.469763	A	C	FALSE	A	C	FALSE	TRUE	TRUE	TRUE
ENSG00000259211	TG_GLGC_Expanded/TG_GLGC_Expanded.txt.gz	Adipose_Subcutaneous.allpairs.txt.gz.eQTLs.txt.gz	15	40459356	0.366266	A	C	FALSE	A	C	FALSE	TRUE	TRUE	TRUE
ENSG00000259211	HDL_GLGC_Expanded/HDL_GLGC_Expanded.txt.gz	Pancreas.allpairs.txt.gz.eQTLs.txt.gz	15	40459356	0.358176	A	C	TRUE	A	C	FALSE	TRUE	FALSE	FALSE
ENSG00000259530	HDL_GLGC_Expanded/HDL_GLGC_Expanded.txt.gz	Adipose_Subcutaneous.allpairs.txt.gz.eQTLs.txt.gz	15	61656236	0.426694	A	C	FALSE	A	C	TRUE	TRUE	FALSE	FALSE
ENSG00000259530	HDL_GLGC_Expanded/HDL_GLGC_Expanded.txt.gz	Muscle_Skeletal.allpairs.txt.gz.eQTLs.txt.gz	15	61656236	0.375037	A	C	FALSE	A	C	TRUE	TRUE	FALSE	FALSE
ENSG00000259616	HDL_GLGC_Expanded/HDL_GLGC_Expanded.txt.gz	Adipose_Visceral_Omentum.allpairs.txt.gz.eQTLs.txt.gz	15	61656236	0.514168	A	C	FALSE	A	C	TRUE	TRUE	FALSE	FALSE
ENSG00000259616	HDL_GLGC_Expanded/HDL_GLGC_Expanded.txt.gz	Muscle_Skeletal.allpairs.txt.gz.eQTLs.txt.gz	15	61656236	0.444549	A	C	FALSE	A	C	TRUE	TRUE	FALSE	FALSE
ENSG00000259616	HDL_GLGC_Expanded/HDL_GLGC_Expanded.txt.gz	Adipose_Subcutaneous.allpairs.txt.gz.eQTLs.txt.gz	15	61656236	0.374089	A	C	FALSE	A	C	TRUE	TRUE	FALSE	FALSE
ENSG00000259675	HDL_GLGC_Expanded/HDL_GLGC_Expanded.txt.gz	Muscle_Skeletal.allpairs.txt.gz.eQTLs.txt.gz	15	61656236	0.431174	A	C	FALSE	A	C	TRUE	TRUE	FALSE	FALSE
ENSG00000259675	HDL_GLGC_Expanded/HDL_GLGC_Expanded.txt.gz	Adipose_Subcutaneous.allpairs.txt.gz.eQTLs.txt.gz	15	61656236	0.379412	A	C	FALSE	A	C	TRUE	TRUE	FALSE	FALSE
ENSG00000259677	Type-2-Diabetes_Spracklen_2020/Type-2-Diabetes_Spracklen_2020.txt.gz	Adipose_Visceral_Omentum.allpairs.txt.gz.eQTLs.txt.gz	15	89885662	0.826503	A	C	TRUE	C	A	TRUE	FALSE	TRUE	FALSE
ENSG00000259677	Type-2-Diabetes_Xue_2018/Type-2-Diabetes_Xue_2018.txt.gz	Adipose_Visceral_Omentum.allpairs.txt.gz.eQTLs.txt.gz	15	89828835	0.812409	G	C	TRUE	C	G	TRUE	FALSE	TRUE	FALSE
ENSG00000259677	T2D_Mahajan_Europeans/T2D_Mahajan_Europeans.txt.gz	Adipose_Visceral_Omentum.allpairs.txt.gz.eQTLs.txt.gz	15	89880061	0.792713	T	C	TRUE	C	T	TRUE	FALSE	TRUE	FALSE
ENSG00000259828	BMI_GIANT_2018/BMI_GIANT_2018.txt.gz	Muscle_Skeletal.allpairs.txt.gz.eQTLs.txt.gz	6	141705418	0.522991	A	C	TRUE	C	A	TRUE	FALSE	TRUE	FALSE
ENSG00000259828	BMI_GIANT_2018/BMI_GIANT_2018.txt.gz	Muscle_Skeletal.allpairs.txt.gz.eQTLs.txt.gz	6	141173465	0.426094	T	C	TRUE	T	C	FALSE	TRUE	FALSE	FALSE
ENSG00000260063	HDL_GLGC_Expanded/HDL_GLGC_Expanded.txt.gz	Adipose_Subcutaneous.allpairs.txt.gz.eQTLs.txt.gz	1	26811902	0.882403	T	C	FALSE	T	C	FALSE	TRUE	TRUE	TRUE
ENSG00000260063	TG_GLGC_Expanded/TG_GLGC_Expanded.txt.gz	Adipose_Subcutaneous.allpairs.txt.gz.eQTLs.txt.gz	1	26811902	0.425472	T	C	TRUE	T	C	FALSE	TRUE	FALSE	FALSE
ENSG00000260196	BMI_GIANT_2018/BMI_GIANT_2018.txt.gz	Adipose_Subcutaneous.allpairs.txt.gz.eQTLs.txt.gz	11	17382092	0.928891	T	C	FALSE	C	T	TRUE	FALSE	FALSE	TRUE
ENSG00000260196	WHR-adj-BMI_GIANT_2018/WHR-adj-BMI_GIANT_2018.txt.gz	Adipose_Subcutaneous.allpairs.txt.gz.eQTLs.txt.gz	11	17350896	0.892369	A	C	FALSE	A	C	TRUE	TRUE	FALSE	FALSE
ENSG00000260196	T2D_Mahajan_Europeans/T2D_Mahajan_Europeans.txt.gz	Adipose_Subcutaneous.allpairs.txt.gz.eQTLs.txt.gz	11	17386857	0.871198	T	C	FALSE	T	C	TRUE	TRUE	FALSE	FALSE
ENSG00000260196	Type-2-Diabetes_Xue_2018/Type-2-Diabetes_Xue_2018.txt.gz	Adipose_Subcutaneous.allpairs.txt.gz.eQTLs.txt.gz	11	17387083	0.85889	C	T	TRUE	T	C	TRUE	FALSE	TRUE	FALSE
ENSG00000260196	Type-2-Diabetes_Spracklen_2020/Type-2-Diabetes_Spracklen_2020.txt.gz	Adipose_Subcutaneous.allpairs.txt.gz.eQTLs.txt.gz	11	17393643	0.828707	C	G	TRUE	G	C	TRUE	FALSE	TRUE	FALSE
ENSG00000260274	Type-2-Diabetes_Spracklen_2020/Type-2-Diabetes_Spracklen_2020.txt.gz	Adipose_Subcutaneous.allpairs.txt.gz.eQTLs.txt.gz	15	75444946	0.933588	T	C	TRUE	C	T	TRUE	FALSE	TRUE	FALSE
ENSG00000260274	Type-2-Diabetes_Spracklen_2020/Type-2-Diabetes_Spracklen_2020.txt.gz	Adipose_Visceral_Omentum.allpairs.txt.gz.eQTLs.txt.gz	15	75444946	0.930779	T	C	TRUE	C	T	TRUE	FALSE	TRUE	FALSE
ENSG00000260274	Type-2-Diabetes_Spracklen_2020/Type-2-Diabetes_Spracklen_2020.txt.gz	Liver.allpairs.txt.gz.eQTLs.txt.gz	15	75444946	0.891244	T	C	TRUE	C	T	TRUE	FALSE	TRUE	FALSE
ENSG00000260274	Type-2-Diabetes_Spracklen_2020/Type-2-Diabetes_Spracklen_2020.txt.gz	Muscle_Skeletal.allpairs.txt.gz.eQTLs.txt.gz	15	75444946	0.86258	T	C	TRUE	C	T	TRUE	FALSE	TRUE	FALSE
ENSG00000260274	T2D_Mahajan_Europeans/T2D_Mahajan_Europeans.txt.gz	Adipose_Visceral_Omentum.allpairs.txt.gz.eQTLs.txt.gz	15	75639788	0.765827	T	G	FALSE	T	G	TRUE	TRUE	FALSE	FALSE
ENSG00000260274	T2D_Mahajan_Europeans/T2D_Mahajan_Europeans.txt.gz	Adipose_Subcutaneous.allpairs.txt.gz.eQTLs.txt.gz	15	75639788	0.758555	T	G	FALSE	T	G	TRUE	TRUE	FALSE	FALSE
ENSG00000260274	T2D_Mahajan_Europeans/T2D_Mahajan_Europeans.txt.gz	Liver.allpairs.txt.gz.eQTLs.txt.gz	15	75639788	0.746941	T	G	FALSE	T	G	TRUE	TRUE	FALSE	FALSE
ENSG00000260710	WHR-adj-BMI_GIANT_2018/WHR-adj-BMI_GIANT_2018.txt.gz	Liver.allpairs.txt.gz.eQTLs.txt.gz	16	1299208	0.564744	T	C	TRUE	C	T	TRUE	FALSE	TRUE	FALSE
ENSG00000260735	BMI_GIANT_2018/BMI_GIANT_2018.txt.gz	Liver.allpairs.txt.gz.eQTLs.txt.gz	16	15035602	0.391919	A	G	TRUE	G	A	FALSE	FALSE	FALSE	TRUE
ENSG00000260735	BMI_GIANT_2018/BMI_GIANT_2018.txt.gz	Adipose_Visceral_Omentum.allpairs.txt.gz.eQTLs.txt.gz	16	15035602	0.374027	A	G	TRUE	G	A	FALSE	FALSE	FALSE	TRUE
ENSG00000260735	BMI_GIANT_2018/BMI_GIANT_2018.txt.gz	Pancreas.allpairs.txt.gz.eQTLs.txt.gz	16	15035602	0.362081	A	G	TRUE	G	A	FALSE	FALSE	FALSE	TRUE
ENSG00000260793	BMI_GIANT_2018/BMI_GIANT_2018.txt.gz	Muscle_Skeletal.allpairs.txt.gz.eQTLs.txt.gz	17	44203914	0.571105	T	G	TRUE	T	G	FALSE	TRUE	FALSE	FALSE
ENSG00000260911	BMI_GIANT_2018/BMI_GIANT_2018.txt.gz	Muscle_Skeletal.allpairs.txt.gz.eQTLs.txt.gz	16	30999862	0.504011	A	G	TRUE	G	A	FALSE	FALSE	FALSE	TRUE
ENSG00000260911	BMI_GIANT_2018/BMI_GIANT_2018.txt.gz	Pancreas.allpairs.txt.gz.eQTLs.txt.gz	16	30999862	0.502512	A	G	TRUE	G	A	FALSE	FALSE	FALSE	TRUE
ENSG00000260911	TG_GLGC_Expanded/TG_GLGC_Expanded.txt.gz	Muscle_Skeletal.allpairs.txt.gz.eQTLs.txt.gz	16	31130672	0.501408	T	C	FALSE	T	C	FALSE	TRUE	TRUE	TRUE
ENSG00000260911	BMI_GIANT_2018/BMI_GIANT_2018.txt.gz	Liver.allpairs.txt.gz.eQTLs.txt.gz	16	30999862	0.483018	A	G	TRUE	G	A	FALSE	FALSE	FALSE	TRUE
ENSG00000260911	TG_GLGC_Expanded/TG_GLGC_Expanded.txt.gz	Adipose_Visceral_Omentum.allpairs.txt.gz.eQTLs.txt.gz	16	31130672	0.410939	T	C	FALSE	T	C	FALSE	TRUE	TRUE	TRUE
ENSG00000260911	BMI_GIANT_2018/BMI_GIANT_2018.txt.gz	Adipose_Visceral_Omentum.allpairs.txt.gz.eQTLs.txt.gz	16	30999862	0.382585	A	G	TRUE	G	A	FALSE	FALSE	FALSE	TRUE
ENSG00000260947	T2D_Mahajan_Europeans/T2D_Mahajan_Europeans.txt.gz	Pancreas.allpairs.txt.gz.eQTLs.txt.gz	9	34074478	0.353178	T	C	FALSE	C	T	TRUE	FALSE	FALSE	TRUE
ENSG00000261123	WHR-adj-BMI_GIANT_2018/WHR-adj-BMI_GIANT_2018.txt.gz	Adipose_Visceral_Omentum.allpairs.txt.gz.eQTLs.txt.gz	16	2105818	0.382402	A	C	TRUE	C	A	TRUE	FALSE	TRUE	FALSE
ENSG00000261135	BMI_GIANT_2018/BMI_GIANT_2018.txt.gz	Pancreas.allpairs.txt.gz.eQTLs.txt.gz	1	16975177	0.414597	T	C	TRUE	C	T	FALSE	FALSE	FALSE	TRUE
ENSG00000261338	WHR-adj-BMI_GIANT_2018/WHR-adj-BMI_GIANT_2018.txt.gz	Liver.allpairs.txt.gz.eQTLs.txt.gz	2	218326533	0.354114	T	C	FALSE	C	T	FALSE	FALSE	TRUE	FALSE
ENSG00000261379	FastInsu_adjBMI_MAGIC_Europeans/FastInsu_adjBMI_MAGIC_Europeans.txt.gz	Adipose_Subcutaneous.allpairs.txt.gz.eQTLs.txt.gz	2	226234464	0.741701	C	T	FALSE	T	C	FALSE	FALSE	TRUE	FALSE
ENSG00000261379	HDL_GLGC_Expanded/HDL_GLGC_Expanded.txt.gz	Adipose_Subcutaneous.allpairs.txt.gz.eQTLs.txt.gz	2	226229029	0.705163	T	C	TRUE	C	T	FALSE	FALSE	FALSE	TRUE
ENSG00000261379	TG_GLGC_Expanded/TG_GLGC_Expanded.txt.gz	Adipose_Subcutaneous.allpairs.txt.gz.eQTLs.txt.gz	2	226229029	0.705163	T	C	FALSE	C	T	FALSE	FALSE	TRUE	FALSE
ENSG00000261379	T2D_Mahajan_Europeans/T2D_Mahajan_Europeans.txt.gz	Adipose_Subcutaneous.allpairs.txt.gz.eQTLs.txt.gz	2	226236695	0.703233	A	G	FALSE	G	A	FALSE	FALSE	TRUE	FALSE
ENSG00000261379	Type-2-Diabetes_Xue_2018/Type-2-Diabetes_Xue_2018.txt.gz	Adipose_Subcutaneous.allpairs.txt.gz.eQTLs.txt.gz	2	226236695	0.657104	A	G	FALSE	G	A	FALSE	FALSE	TRUE	FALSE
ENSG00000261379	MAGIC_ISI_Model_2_AgeSexBMI.txt/MAGIC_ISI_Model_2_AgeSexBMI.txt.txt.gz	Adipose_Subcutaneous.allpairs.txt.gz.eQTLs.txt.gz	2	226243730	0.654562	T	C	FALSE	T	C	FALSE	TRUE	TRUE	TRUE
ENSG00000261575	WHR-adj-BMI_GIANT_2018/WHR-adj-BMI_GIANT_2018.txt.gz	Adipose_Subcutaneous.allpairs.txt.gz.eQTLs.txt.gz	17	46494702	0.826973	A	G	TRUE	G	A	FALSE	FALSE	FALSE	TRUE
ENSG00000261575	WHR-adj-BMI_GIANT_2018/WHR-adj-BMI_GIANT_2018.txt.gz	Pancreas.allpairs.txt.gz.eQTLs.txt.gz	17	46494702	0.826602	A	G	TRUE	G	A	FALSE	FALSE	FALSE	TRUE
ENSG00000261575	WHR-adj-BMI_GIANT_2018/WHR-adj-BMI_GIANT_2018.txt.gz	Adipose_Visceral_Omentum.allpairs.txt.gz.eQTLs.txt.gz	17	46494702	0.818182	A	G	TRUE	G	A	FALSE	FALSE	FALSE	TRUE
ENSG00000261575	WHR-adj-BMI_GIANT_2018/WHR-adj-BMI_GIANT_2018.txt.gz	Muscle_Skeletal.allpairs.txt.gz.eQTLs.txt.gz	17	46494702	0.756679	A	G	TRUE	G	A	FALSE	FALSE	FALSE	TRUE
ENSG00000261662	Type-2-Diabetes_Xue_2018/Type-2-Diabetes_Xue_2018.txt.gz	Adipose_Visceral_Omentum.allpairs.txt.gz.eQTLs.txt.gz	1	119928601	0.949828	G	A	TRUE	G	A	TRUE	TRUE	TRUE	TRUE
ENSG00000261662	T2D_Mahajan_Europeans/T2D_Mahajan_Europeans.txt.gz	Adipose_Visceral_Omentum.allpairs.txt.gz.eQTLs.txt.gz	1	119984359	0.90591	T	C	TRUE	T	C	TRUE	TRUE	TRUE	TRUE
ENSG00000261766	BMI_GIANT_2018/BMI_GIANT_2018.txt.gz	Muscle_Skeletal.allpairs.txt.gz.eQTLs.txt.gz	16	28871920	0.771615	A	G	FALSE	G	A	FALSE	FALSE	TRUE	FALSE
ENSG00000262185	BMI_GIANT_2018/BMI_GIANT_2018.txt.gz	Pancreas.allpairs.txt.gz.eQTLs.txt.gz	16	3965728	0.941005	T	C	TRUE	T	C	FALSE	TRUE	FALSE	FALSE
ENSG00000262185	BMI_GIANT_2018/BMI_GIANT_2018.txt.gz	Liver.allpairs.txt.gz.eQTLs.txt.gz	16	3965728	0.889213	T	C	TRUE	T	C	FALSE	TRUE	FALSE	FALSE
ENSG00000262539	WHR-adj-BMI_GIANT_2018/WHR-adj-BMI_GIANT_2018.txt.gz	Pancreas.allpairs.txt.gz.eQTLs.txt.gz	17	46494702	0.826249	A	G	TRUE	G	A	FALSE	FALSE	FALSE	TRUE
ENSG00000262539	WHR-adj-BMI_GIANT_2018/WHR-adj-BMI_GIANT_2018.txt.gz	Adipose_Visceral_Omentum.allpairs.txt.gz.eQTLs.txt.gz	17	46494702	0.82223	A	G	TRUE	G	A	FALSE	FALSE	FALSE	TRUE
ENSG00000262539	WHR-adj-BMI_GIANT_2018/WHR-adj-BMI_GIANT_2018.txt.gz	Liver.allpairs.txt.gz.eQTLs.txt.gz	17	46494702	0.816903	A	G	TRUE	G	A	FALSE	FALSE	FALSE	TRUE
ENSG00000262539	WHR-adj-BMI_GIANT_2018/WHR-adj-BMI_GIANT_2018.txt.gz	Adipose_Subcutaneous.allpairs.txt.gz.eQTLs.txt.gz	17	46494702	0.815889	A	G	TRUE	G	A	FALSE	FALSE	FALSE	TRUE
ENSG00000262539	WHR-adj-BMI_GIANT_2018/WHR-adj-BMI_GIANT_2018.txt.gz	Muscle_Skeletal.allpairs.txt.gz.eQTLs.txt.gz	17	45353330	0.763462	A	G	TRUE	G	A	FALSE	FALSE	FALSE	TRUE
ENSG00000262539	WHR-adj-BMI_GIANT_2018/WHR-adj-BMI_GIANT_2018.txt.gz	Adipose_Subcutaneous.allpairs.txt.gz.eQTLs.txt.gz	17	45353330	0.762635	A	G	TRUE	G	A	FALSE	FALSE	FALSE	TRUE
ENSG00000262539	WHR-adj-BMI_GIANT_2018/WHR-adj-BMI_GIANT_2018.txt.gz	Muscle_Skeletal.allpairs.txt.gz.eQTLs.txt.gz	17	46494702	0.738658	A	G	TRUE	G	A	FALSE	FALSE	FALSE	TRUE
ENSG00000262881	WHR-adj-BMI_GIANT_2018/WHR-adj-BMI_GIANT_2018.txt.gz	Liver.allpairs.txt.gz.eQTLs.txt.gz	17	46494702	0.814083	A	G	TRUE	G	A	TRUE	FALSE	TRUE	FALSE
ENSG00000262888	BMI_GIANT_2018/BMI_GIANT_2018.txt.gz	Pancreas.allpairs.txt.gz.eQTLs.txt.gz	16	3965728	0.933548	T	C	TRUE	T	C	FALSE	TRUE	FALSE	FALSE
ENSG00000262905	HDL_GLGC_Expanded/HDL_GLGC_Expanded.txt.gz	Adipose_Subcutaneous.allpairs.txt.gz.eQTLs.txt.gz	17	583581	0.626667	A	C	FALSE	A	C	FALSE	TRUE	TRUE	TRUE
ENSG00000263272	BMI_GIANT_2018/BMI_GIANT_2018.txt.gz	Adipose_Subcutaneous.allpairs.txt.gz.eQTLs.txt.gz	17	5379957	0.494728	A	G	FALSE	G	A	FALSE	FALSE	TRUE	FALSE
ENSG00000263293	HDL_GLGC_Expanded/HDL_GLGC_Expanded.txt.gz	Adipose_Subcutaneous.allpairs.txt.gz.eQTLs.txt.gz	17	47402080	0.476662	A	C	FALSE	C	A	TRUE	FALSE	FALSE	TRUE
ENSG00000263293	TG_GLGC_Expanded/TG_GLGC_Expanded.txt.gz	Adipose_Subcutaneous.allpairs.txt.gz.eQTLs.txt.gz	17	47655408	0.448024	A	C	TRUE	A	C	FALSE	TRUE	FALSE	FALSE
ENSG00000263843	WHR-adj-BMI_GIANT_2018/WHR-adj-BMI_GIANT_2018.txt.gz	Adipose_Subcutaneous.allpairs.txt.gz.eQTLs.txt.gz	17	75263002	0.513961	T	C	TRUE	T	C	TRUE	TRUE	TRUE	TRUE
ENSG00000263843	WHR-adj-BMI_GIANT_2018/WHR-adj-BMI_GIANT_2018.txt.gz	Pancreas.allpairs.txt.gz.eQTLs.txt.gz	17	75263002	0.489305	T	C	TRUE	T	C	TRUE	TRUE	TRUE	TRUE
ENSG00000263843	WHR-adj-BMI_GIANT_2018/WHR-adj-BMI_GIANT_2018.txt.gz	Adipose_Visceral_Omentum.allpairs.txt.gz.eQTLs.txt.gz	17	75263002	0.440366	T	C	TRUE	T	C	TRUE	TRUE	TRUE	TRUE
ENSG00000264490	MI_adjBMI_European/MI_adjBMI_European.txt.gz	Muscle_Skeletal.allpairs.txt.gz.eQTLs.txt.gz	20	62584340	0.521342	T	C	TRUE	C	T	FALSE	FALSE	FALSE	TRUE
ENSG00000265055	T2D_Mahajan_Europeans/T2D_Mahajan_Europeans.txt.gz	Adipose_Subcutaneous.allpairs.txt.gz.eQTLs.txt.gz	17	67896391	0.418466	C	G	TRUE	C	G	TRUE	TRUE	TRUE	TRUE
ENSG00000265055	T2D_Mahajan_Europeans/T2D_Mahajan_Europeans.txt.gz	Adipose_Visceral_Omentum.allpairs.txt.gz.eQTLs.txt.gz	17	67896391	0.407178	C	G	TRUE	C	G	TRUE	TRUE	TRUE	TRUE
ENSG00000265055	BMI_GIANT_2018/BMI_GIANT_2018.txt.gz	Adipose_Subcutaneous.allpairs.txt.gz.eQTLs.txt.gz	17	67873957	0.378458	T	C	TRUE	T	C	TRUE	TRUE	TRUE	TRUE
ENSG00000265055	BMI_GIANT_2018/BMI_GIANT_2018.txt.gz	Adipose_Visceral_Omentum.allpairs.txt.gz.eQTLs.txt.gz	17	67873957	0.353948	T	C	TRUE	T	C	TRUE	TRUE	TRUE	TRUE
ENSG00000265055	HDL_GLGC_Expanded/HDL_GLGC_Expanded.txt.gz	Adipose_Subcutaneous.allpairs.txt.gz.eQTLs.txt.gz	17	67873957	0.350582	T	C	FALSE	T	C	TRUE	TRUE	FALSE	FALSE
ENSG00000265511	TG_GLGC_Expanded/TG_GLGC_Expanded.txt.gz	Adipose_Subcutaneous.allpairs.txt.gz.eQTLs.txt.gz	17	17574533	0.688374	T	C	FALSE	T	C	FALSE	TRUE	TRUE	TRUE
ENSG00000267213	HDL_GLGC_Expanded/HDL_GLGC_Expanded.txt.gz	Adipose_Visceral_Omentum.allpairs.txt.gz.eQTLs.txt.gz	19	32426549	0.670467	A	T	TRUE	A	T	FALSE	TRUE	FALSE	FALSE
ENSG00000267213	BMI_GIANT_2018/BMI_GIANT_2018.txt.gz	Adipose_Visceral_Omentum.allpairs.txt.gz.eQTLs.txt.gz	19	32333404	0.478301	A	C	FALSE	A	C	FALSE	TRUE	TRUE	TRUE
ENSG00000267213	HDL_GLGC_Expanded/HDL_GLGC_Expanded.txt.gz	Liver.allpairs.txt.gz.eQTLs.txt.gz	19	32426549	0.373599	A	T	TRUE	A	T	FALSE	TRUE	FALSE	FALSE
ENSG00000267342	BMI_GIANT_2018/BMI_GIANT_2018.txt.gz	Adipose_Subcutaneous.allpairs.txt.gz.eQTLs.txt.gz	17	75875386	0.368008	A	G	TRUE	A	G	FALSE	TRUE	FALSE	FALSE
ENSG00000267391	HDL_GLGC_Expanded/HDL_GLGC_Expanded.txt.gz	Muscle_Skeletal.allpairs.txt.gz.eQTLs.txt.gz	18	58442627	0.710092	A	C	TRUE	A	C	TRUE	TRUE	TRUE	TRUE
ENSG00000267801	BMI_GIANT_2018/BMI_GIANT_2018.txt.gz	Muscle_Skeletal.allpairs.txt.gz.eQTLs.txt.gz	17	75875386	0.652206	A	G	TRUE	A	G	TRUE	TRUE	TRUE	TRUE
ENSG00000269894	WHR-adj-BMI_GIANT_2018/WHR-adj-BMI_GIANT_2018.txt.gz	Adipose_Subcutaneous.allpairs.txt.gz.eQTLs.txt.gz	3	9933702	0.985602	C	G	FALSE	G	C	TRUE	FALSE	FALSE	TRUE
ENSG00000269918	T2D_Mahajan_Europeans/T2D_Mahajan_Europeans.txt.gz	Adipose_Visceral_Omentum.allpairs.txt.gz.eQTLs.txt.gz	8	11592913	0.741106	A	G	FALSE	G	A	TRUE	FALSE	FALSE	TRUE
ENSG00000269918	BMI_GIANT_2018/BMI_GIANT_2018.txt.gz	Adipose_Visceral_Omentum.allpairs.txt.gz.eQTLs.txt.gz	8	11576400	0.689631	T	C	TRUE	C	T	FALSE	FALSE	FALSE	TRUE
ENSG00000269918	T2D_Mahajan_Europeans/T2D_Mahajan_Europeans.txt.gz	Adipose_Visceral_Omentum.allpairs.txt.gz.eQTLs.txt.gz	8	11045965	0.669707	A	T	FALSE	A	T	FALSE	TRUE	TRUE	TRUE
ENSG00000269918	T2D_Mahajan_Europeans/T2D_Mahajan_Europeans.txt.gz	Pancreas.allpairs.txt.gz.eQTLs.txt.gz	8	11592913	0.656327	A	G	FALSE	G	A	TRUE	FALSE	FALSE	TRUE
ENSG00000269918	T2D_Mahajan_Europeans/T2D_Mahajan_Europeans.txt.gz	Pancreas.allpairs.txt.gz.eQTLs.txt.gz	8	11045965	0.579322	A	T	FALSE	A	T	FALSE	TRUE	TRUE	TRUE
ENSG00000269918	T2D_Mahajan_Europeans/T2D_Mahajan_Europeans.txt.gz	Muscle_Skeletal.allpairs.txt.gz.eQTLs.txt.gz	8	11592913	0.570295	A	G	FALSE	G	A	TRUE	FALSE	FALSE	TRUE
ENSG00000269918	BMI_GIANT_2018/BMI_GIANT_2018.txt.gz	Pancreas.allpairs.txt.gz.eQTLs.txt.gz	8	11576400	0.556752	T	C	TRUE	C	T	FALSE	FALSE	FALSE	TRUE
ENSG00000269918	BMI_GIANT_2018/BMI_GIANT_2018.txt.gz	Adipose_Visceral_Omentum.allpairs.txt.gz.eQTLs.txt.gz	8	10930102	0.544473	T	C	TRUE	C	T	FALSE	FALSE	FALSE	TRUE
ENSG00000269918	T2D_Mahajan_Europeans/T2D_Mahajan_Europeans.txt.gz	Muscle_Skeletal.allpairs.txt.gz.eQTLs.txt.gz	8	11045965	0.523496	A	T	FALSE	A	T	FALSE	TRUE	TRUE	TRUE
ENSG00000269918	BMI_GIANT_2018/BMI_GIANT_2018.txt.gz	Muscle_Skeletal.allpairs.txt.gz.eQTLs.txt.gz	8	11576400	0.506687	T	C	TRUE	C	T	FALSE	FALSE	FALSE	TRUE
ENSG00000269918	WHR-adj-BMI_GIANT_2018/WHR-adj-BMI_GIANT_2018.txt.gz	Adipose_Visceral_Omentum.allpairs.txt.gz.eQTLs.txt.gz	8	11986249	0.476594	A	G	FALSE	A	G	TRUE	TRUE	FALSE	FALSE
ENSG00000269918	BMI_GIANT_2018/BMI_GIANT_2018.txt.gz	Pancreas.allpairs.txt.gz.eQTLs.txt.gz	8	10930102	0.470159	T	C	TRUE	C	T	FALSE	FALSE	FALSE	TRUE
ENSG00000269918	T2D_Mahajan_Europeans/T2D_Mahajan_Europeans.txt.gz	Adipose_Subcutaneous.allpairs.txt.gz.eQTLs.txt.gz	8	11592913	0.456068	A	G	FALSE	G	A	TRUE	FALSE	FALSE	TRUE
ENSG00000269918	BMI_GIANT_2018/BMI_GIANT_2018.txt.gz	Adipose_Subcutaneous.allpairs.txt.gz.eQTLs.txt.gz	8	11576400	0.43892	T	C	TRUE	C	T	FALSE	FALSE	FALSE	TRUE
ENSG00000269918	T2D_Mahajan_Europeans/T2D_Mahajan_Europeans.txt.gz	Adipose_Subcutaneous.allpairs.txt.gz.eQTLs.txt.gz	8	11045965	0.410451	A	T	FALSE	A	T	FALSE	TRUE	TRUE	TRUE
ENSG00000269918	WHR-adj-BMI_GIANT_2018/WHR-adj-BMI_GIANT_2018.txt.gz	Adipose_Subcutaneous.allpairs.txt.gz.eQTLs.txt.gz	8	11986249	0.407786	A	G	FALSE	A	G	TRUE	TRUE	FALSE	FALSE
ENSG00000269918	WHR-adj-BMI_GIANT_2018/WHR-adj-BMI_GIANT_2018.txt.gz	Adipose_Visceral_Omentum.allpairs.txt.gz.eQTLs.txt.gz	8	10783897	0.3735	T	C	TRUE	T	C	FALSE	TRUE	FALSE	FALSE
ENSG00000269918	BMI_GIANT_2018/BMI_GIANT_2018.txt.gz	Adipose_Subcutaneous.allpairs.txt.gz.eQTLs.txt.gz	8	10930102	0.356177	T	C	TRUE	C	T	FALSE	FALSE	FALSE	TRUE
ENSG00000269918	Type-2-Diabetes_Xue_2018/Type-2-Diabetes_Xue_2018.txt.gz	Adipose_Visceral_Omentum.allpairs.txt.gz.eQTLs.txt.gz	8	10775649	0.355791	A	C	TRUE	C	A	FALSE	FALSE	FALSE	TRUE
ENSG00000269918	BMI_GIANT_2018/BMI_GIANT_2018.txt.gz	Pancreas.allpairs.txt.gz.eQTLs.txt.gz	8	10385908	0.355512	A	C	FALSE	A	C	FALSE	TRUE	TRUE	TRUE
ENSG00000269958	TG_GLGC_Expanded/TG_GLGC_Expanded.txt.gz	Adipose_Visceral_Omentum.allpairs.txt.gz.eQTLs.txt.gz	14	103805167	0.516441	A	G	TRUE	A	G	TRUE	TRUE	TRUE	TRUE
ENSG00000269958	TG_GLGC_Expanded/TG_GLGC_Expanded.txt.gz	Adipose_Subcutaneous.allpairs.txt.gz.eQTLs.txt.gz	14	103805167	0.514397	A	G	TRUE	A	G	TRUE	TRUE	TRUE	TRUE
ENSG00000269958	TG_GLGC_Expanded/TG_GLGC_Expanded.txt.gz	Muscle_Skeletal.allpairs.txt.gz.eQTLs.txt.gz	14	103805167	0.451776	A	G	TRUE	A	G	TRUE	TRUE	TRUE	TRUE
ENSG00000270028	BMI_GIANT_2018/BMI_GIANT_2018.txt.gz	Adipose_Visceral_Omentum.allpairs.txt.gz.eQTLs.txt.gz	12	123924955	0.792524	A	G	TRUE	A	G	TRUE	TRUE	TRUE	TRUE
ENSG00000270028	BMI_GIANT_2018/BMI_GIANT_2018.txt.gz	Muscle_Skeletal.allpairs.txt.gz.eQTLs.txt.gz	12	123924955	0.790017	A	G	TRUE	A	G	TRUE	TRUE	TRUE	TRUE
ENSG00000270028	BMI_GIANT_2018/BMI_GIANT_2018.txt.gz	Adipose_Subcutaneous.allpairs.txt.gz.eQTLs.txt.gz	12	123924955	0.755604	A	G	TRUE	A	G	TRUE	TRUE	TRUE	TRUE
ENSG00000270028	TG_GLGC_Expanded/TG_GLGC_Expanded.txt.gz	Adipose_Subcutaneous.allpairs.txt.gz.eQTLs.txt.gz	12	123942759	0.714272	A	T	FALSE	A	T	TRUE	TRUE	FALSE	FALSE
ENSG00000270028	HDL_GLGC_Expanded/HDL_GLGC_Expanded.txt.gz	Adipose_Subcutaneous.allpairs.txt.gz.eQTLs.txt.gz	12	123942759	0.714272	A	T	TRUE	A	T	TRUE	TRUE	TRUE	TRUE
ENSG00000270028	TG_GLGC_Expanded/TG_GLGC_Expanded.txt.gz	Muscle_Skeletal.allpairs.txt.gz.eQTLs.txt.gz	12	123942759	0.680502	A	T	FALSE	A	T	TRUE	TRUE	FALSE	FALSE
ENSG00000270028	HDL_GLGC_Expanded/HDL_GLGC_Expanded.txt.gz	Muscle_Skeletal.allpairs.txt.gz.eQTLs.txt.gz	12	123942759	0.680502	A	T	TRUE	A	T	TRUE	TRUE	TRUE	TRUE
ENSG00000270028	HDL_GLGC_Expanded/HDL_GLGC_Expanded.txt.gz	Adipose_Visceral_Omentum.allpairs.txt.gz.eQTLs.txt.gz	12	123942759	0.642829	A	T	TRUE	A	T	TRUE	TRUE	TRUE	TRUE
ENSG00000270028	TG_GLGC_Expanded/TG_GLGC_Expanded.txt.gz	Adipose_Visceral_Omentum.allpairs.txt.gz.eQTLs.txt.gz	12	123942759	0.642829	A	T	FALSE	A	T	TRUE	TRUE	FALSE	FALSE
ENSG00000270108	BMI_GIANT_2018/BMI_GIANT_2018.txt.gz	Muscle_Skeletal.allpairs.txt.gz.eQTLs.txt.gz	14	103395985	0.352157	A	G	FALSE	A	G	TRUE	TRUE	FALSE	FALSE
ENSG00000270154	WHR-adj-BMI_GIANT_2018/WHR-adj-BMI_GIANT_2018.txt.gz	Adipose_Visceral_Omentum.allpairs.txt.gz.eQTLs.txt.gz	8	11986249	0.415101	A	G	FALSE	A	G	TRUE	TRUE	FALSE	FALSE
ENSG00000270441	WHR-adj-BMI_GIANT_2018/WHR-adj-BMI_GIANT_2018.txt.gz	Pancreas.allpairs.txt.gz.eQTLs.txt.gz	3	48997446	0.75608	T	C	FALSE	C	T	TRUE	FALSE	FALSE	TRUE
ENSG00000270441	WHR-adj-BMI_GIANT_2018/WHR-adj-BMI_GIANT_2018.txt.gz	Pancreas.allpairs.txt.gz.eQTLs.txt.gz	3	49547810	0.580147	C	G	TRUE	G	C	FALSE	FALSE	FALSE	TRUE
ENSG00000270441	TG_GLGC_Expanded/TG_GLGC_Expanded.txt.gz	Pancreas.allpairs.txt.gz.eQTLs.txt.gz	3	49003029	0.355774	A	G	FALSE	G	A	TRUE	FALSE	FALSE	TRUE
ENSG00000271020	WHR-adj-BMI_GIANT_2018/WHR-adj-BMI_GIANT_2018.txt.gz	Adipose_Visceral_Omentum.allpairs.txt.gz.eQTLs.txt.gz	3	33831492	0.720697	A	G	FALSE	G	A	TRUE	FALSE	FALSE	TRUE
ENSG00000271020	WHR-adj-BMI_GIANT_2018/WHR-adj-BMI_GIANT_2018.txt.gz	Pancreas.allpairs.txt.gz.eQTLs.txt.gz	3	33831492	0.554277	A	G	FALSE	G	A	TRUE	FALSE	FALSE	TRUE
ENSG00000271324	WHR-adj-BMI_GIANT_2018/WHR-adj-BMI_GIANT_2018.txt.gz	Adipose_Visceral_Omentum.allpairs.txt.gz.eQTLs.txt.gz	3	33831492	0.893227	A	G	FALSE	G	A	TRUE	FALSE	FALSE	TRUE
ENSG00000271324	WHR-adj-BMI_GIANT_2018/WHR-adj-BMI_GIANT_2018.txt.gz	Pancreas.allpairs.txt.gz.eQTLs.txt.gz	3	33831492	0.743696	A	G	FALSE	G	A	TRUE	FALSE	FALSE	TRUE
ENSG00000271324	WHR-adj-BMI_GIANT_2018/WHR-adj-BMI_GIANT_2018.txt.gz	Muscle_Skeletal.allpairs.txt.gz.eQTLs.txt.gz	3	33831492	0.664401	A	G	FALSE	G	A	TRUE	FALSE	FALSE	TRUE
ENSG00000271426	TG_GLGC_Expanded/TG_GLGC_Expanded.txt.gz	Liver.allpairs.txt.gz.eQTLs.txt.gz	20	12988752	0.530613	A	G	TRUE	G	A	FALSE	FALSE	FALSE	TRUE
ENSG00000271643	WHR-adj-BMI_GIANT_2018/WHR-adj-BMI_GIANT_2018.txt.gz	Pancreas.allpairs.txt.gz.eQTLs.txt.gz	3	33831492	0.748085	A	G	FALSE	G	A	TRUE	FALSE	FALSE	TRUE
ENSG00000271751	BMI_GIANT_2018/BMI_GIANT_2018.txt.gz	Muscle_Skeletal.allpairs.txt.gz.eQTLs.txt.gz	11	119073965	0.686565	T	C	TRUE	T	C	FALSE	TRUE	FALSE	FALSE
ENSG00000271751	BMI_GIANT_2018/BMI_GIANT_2018.txt.gz	Pancreas.allpairs.txt.gz.eQTLs.txt.gz	11	119073965	0.685679	T	C	TRUE	T	C	FALSE	TRUE	FALSE	FALSE
ENSG00000271751	BMI_GIANT_2018/BMI_GIANT_2018.txt.gz	Adipose_Visceral_Omentum.allpairs.txt.gz.eQTLs.txt.gz	11	119073965	0.685326	T	C	TRUE	T	C	FALSE	TRUE	FALSE	FALSE
ENSG00000271751	BMI_GIANT_2018/BMI_GIANT_2018.txt.gz	Adipose_Subcutaneous.allpairs.txt.gz.eQTLs.txt.gz	11	119073965	0.676085	T	C	TRUE	T	C	FALSE	TRUE	FALSE	FALSE
ENSG00000271895	MAGIC_ISI_Model_2_AgeSexBMI.txt/MAGIC_ISI_Model_2_AgeSexBMI.txt.txt.gz	Adipose_Subcutaneous.allpairs.txt.gz.eQTLs.txt.gz	1	11069202	0.405049	T	G	TRUE	G	T	FALSE	FALSE	FALSE	TRUE
ENSG00000272186	BMI_GIANT_2018/BMI_GIANT_2018.txt.gz	Muscle_Skeletal.allpairs.txt.gz.eQTLs.txt.gz	11	119073965	0.666344	T	C	TRUE	T	C	FALSE	TRUE	FALSE	FALSE
ENSG00000272288	WHR-adj-BMI_GIANT_2018/WHR-adj-BMI_GIANT_2018.txt.gz	Adipose_Visceral_Omentum.allpairs.txt.gz.eQTLs.txt.gz	6	35294414	0.372968	A	G	TRUE	A	G	TRUE	TRUE	TRUE	TRUE
ENSG00000272335	T2D_Mahajan_Europeans/T2D_Mahajan_Europeans.txt.gz	Adipose_Subcutaneous.allpairs.txt.gz.eQTLs.txt.gz	5	44682487	0.719359	A	G	FALSE	G	A	FALSE	FALSE	TRUE	FALSE
ENSG00000272335	T2D_Mahajan_Europeans/T2D_Mahajan_Europeans.txt.gz	Pancreas.allpairs.txt.gz.eQTLs.txt.gz	5	44682487	0.665143	A	G	FALSE	G	A	FALSE	FALSE	TRUE	FALSE
ENSG00000272335	T2D_Mahajan_Europeans/T2D_Mahajan_Europeans.txt.gz	Adipose_Visceral_Omentum.allpairs.txt.gz.eQTLs.txt.gz	5	44682487	0.643896	A	G	FALSE	G	A	FALSE	FALSE	TRUE	FALSE
ENSG00000272622	FastInsu_adjBMI_MAGIC_Europeans/FastInsu_adjBMI_MAGIC_Europeans.txt.gz	Adipose_Visceral_Omentum.allpairs.txt.gz.eQTLs.txt.gz	2	226234464	0.752506	C	T	FALSE	T	C	FALSE	FALSE	TRUE	FALSE
ENSG00000272622	FastInsu_adjBMI_MAGIC_Europeans/FastInsu_adjBMI_MAGIC_Europeans.txt.gz	Adipose_Subcutaneous.allpairs.txt.gz.eQTLs.txt.gz	2	226234464	0.637321	C	T	FALSE	T	C	FALSE	FALSE	TRUE	FALSE
ENSG00000272622	TG_GLGC_Expanded/TG_GLGC_Expanded.txt.gz	Adipose_Subcutaneous.allpairs.txt.gz.eQTLs.txt.gz	2	226229029	0.634273	T	C	FALSE	C	T	FALSE	FALSE	TRUE	FALSE
ENSG00000272622	HDL_GLGC_Expanded/HDL_GLGC_Expanded.txt.gz	Adipose_Subcutaneous.allpairs.txt.gz.eQTLs.txt.gz	2	226229029	0.634273	T	C	TRUE	C	T	FALSE	FALSE	FALSE	TRUE
ENSG00000272622	Type-2-Diabetes_Xue_2018/Type-2-Diabetes_Xue_2018.txt.gz	Adipose_Subcutaneous.allpairs.txt.gz.eQTLs.txt.gz	2	226236695	0.532365	A	G	FALSE	G	A	FALSE	FALSE	TRUE	FALSE
ENSG00000272622	MAGIC_ISI_Model_2_AgeSexBMI.txt/MAGIC_ISI_Model_2_AgeSexBMI.txt.txt.gz	Adipose_Subcutaneous.allpairs.txt.gz.eQTLs.txt.gz	2	226243730	0.525326	T	C	FALSE	T	C	FALSE	TRUE	TRUE	TRUE
ENSG00000272622	T2D_Mahajan_Europeans/T2D_Mahajan_Europeans.txt.gz	Adipose_Subcutaneous.allpairs.txt.gz.eQTLs.txt.gz	2	226236695	0.52176	A	G	FALSE	G	A	FALSE	FALSE	TRUE	FALSE
ENSG00000272622	HDL_GLGC_Expanded/HDL_GLGC_Expanded.txt.gz	Adipose_Visceral_Omentum.allpairs.txt.gz.eQTLs.txt.gz	2	226229029	0.516379	T	C	TRUE	C	T	FALSE	FALSE	FALSE	TRUE
ENSG00000272622	TG_GLGC_Expanded/TG_GLGC_Expanded.txt.gz	Adipose_Visceral_Omentum.allpairs.txt.gz.eQTLs.txt.gz	2	226229029	0.516379	T	C	FALSE	C	T	FALSE	FALSE	TRUE	FALSE
ENSG00000272622	MAGIC_ISI_Model_2_AgeSexBMI.txt/MAGIC_ISI_Model_2_AgeSexBMI.txt.txt.gz	Adipose_Visceral_Omentum.allpairs.txt.gz.eQTLs.txt.gz	2	226243730	0.493784	T	C	FALSE	T	C	FALSE	TRUE	TRUE	TRUE
ENSG00000272622	Type-2-Diabetes_Xue_2018/Type-2-Diabetes_Xue_2018.txt.gz	Adipose_Visceral_Omentum.allpairs.txt.gz.eQTLs.txt.gz	2	226236695	0.452221	A	G	FALSE	G	A	FALSE	FALSE	TRUE	FALSE
ENSG00000272622	T2D_Mahajan_Europeans/T2D_Mahajan_Europeans.txt.gz	Adipose_Visceral_Omentum.allpairs.txt.gz.eQTLs.txt.gz	2	226236695	0.440647	A	G	FALSE	G	A	FALSE	FALSE	TRUE	FALSE
ENSG00000272849	TG_GLGC_Expanded/TG_GLGC_Expanded.txt.gz	Adipose_Visceral_Omentum.allpairs.txt.gz.eQTLs.txt.gz	12	121811142	0.860228	T	G	TRUE	T	G	TRUE	TRUE	TRUE	TRUE
ENSG00000272849	TG_GLGC_Expanded/TG_GLGC_Expanded.txt.gz	Pancreas.allpairs.txt.gz.eQTLs.txt.gz	12	121811142	0.835576	T	G	TRUE	T	G	TRUE	TRUE	TRUE	TRUE
ENSG00000272849	TG_GLGC_Expanded/TG_GLGC_Expanded.txt.gz	Adipose_Subcutaneous.allpairs.txt.gz.eQTLs.txt.gz	12	121811142	0.833342	T	G	TRUE	T	G	TRUE	TRUE	TRUE	TRUE
ENSG00000272849	TG_GLGC_Expanded/TG_GLGC_Expanded.txt.gz	Muscle_Skeletal.allpairs.txt.gz.eQTLs.txt.gz	12	121811142	0.807916	T	G	TRUE	T	G	TRUE	TRUE	TRUE	TRUE
ENSG00000272941	HDL_GLGC_Expanded/HDL_GLGC_Expanded.txt.gz	Liver.allpairs.txt.gz.eQTLs.txt.gz	7	135164461	0.922503	A	G	FALSE	A	G	TRUE	TRUE	FALSE	FALSE
ENSG00000272941	HDL_GLGC_Expanded/HDL_GLGC_Expanded.txt.gz	Pancreas.allpairs.txt.gz.eQTLs.txt.gz	7	135164461	0.916298	A	G	FALSE	A	G	TRUE	TRUE	FALSE	FALSE
ENSG00000272941	HDL_GLGC_Expanded/HDL_GLGC_Expanded.txt.gz	Muscle_Skeletal.allpairs.txt.gz.eQTLs.txt.gz	7	135164461	0.894031	A	G	FALSE	A	G	FALSE	TRUE	TRUE	TRUE
ENSG00000272941	HDL_GLGC_Expanded/HDL_GLGC_Expanded.txt.gz	Adipose_Subcutaneous.allpairs.txt.gz.eQTLs.txt.gz	7	135164461	0.862237	A	G	FALSE	A	G	TRUE	TRUE	FALSE	FALSE
ENSG00000272941	HDL_GLGC_Expanded/HDL_GLGC_Expanded.txt.gz	Adipose_Visceral_Omentum.allpairs.txt.gz.eQTLs.txt.gz	7	135164461	0.407755	A	G	FALSE	A	G	TRUE	TRUE	FALSE	FALSE
ENSG00000272966	TG_GLGC_Expanded/TG_GLGC_Expanded.txt.gz	Pancreas.allpairs.txt.gz.eQTLs.txt.gz	2	202567081	0.670671	A	G	FALSE	G	A	TRUE	FALSE	FALSE	TRUE
ENSG00000273257	WHR-adj-BMI_GIANT_2018/WHR-adj-BMI_GIANT_2018.txt.gz	Adipose_Subcutaneous.allpairs.txt.gz.eQTLs.txt.gz	4	55432133	0.636702	A	G	TRUE	A	G	FALSE	TRUE	FALSE	FALSE
ENSG00000273384	HDL_GLGC_Expanded/HDL_GLGC_Expanded.txt.gz	Liver.allpairs.txt.gz.eQTLs.txt.gz	1	178546177	0.477684	A	G	FALSE	A	G	TRUE	TRUE	FALSE	FALSE
ENSG00000273449	BMI_GIANT_2018/BMI_GIANT_2018.txt.gz	Adipose_Subcutaneous.allpairs.txt.gz.eQTLs.txt.gz	4	163438526	0.418856	A	T	TRUE	T	A	TRUE	FALSE	TRUE	FALSE
ENSG00000273456	TG_GLGC_Expanded/TG_GLGC_Expanded.txt.gz	Adipose_Subcutaneous.allpairs.txt.gz.eQTLs.txt.gz	2	202567081	0.875749	A	G	FALSE	G	A	TRUE	FALSE	FALSE	TRUE
ENSG00000273456	TG_GLGC_Expanded/TG_GLGC_Expanded.txt.gz	Pancreas.allpairs.txt.gz.eQTLs.txt.gz	2	202567081	0.855268	A	G	FALSE	G	A	TRUE	FALSE	FALSE	TRUE
ENSG00000273456	TG_GLGC_Expanded/TG_GLGC_Expanded.txt.gz	Adipose_Visceral_Omentum.allpairs.txt.gz.eQTLs.txt.gz	2	202567081	0.843819	A	G	FALSE	G	A	TRUE	FALSE	FALSE	TRUE
ENSG00000273456	TG_GLGC_Expanded/TG_GLGC_Expanded.txt.gz	Muscle_Skeletal.allpairs.txt.gz.eQTLs.txt.gz	2	202567081	0.826991	A	G	FALSE	G	A	TRUE	FALSE	FALSE	TRUE
ENSG00000273486	WHR-adj-BMI_GIANT_2018/WHR-adj-BMI_GIANT_2018.txt.gz	Adipose_Subcutaneous.allpairs.txt.gz.eQTLs.txt.gz	3	136954315	0.402172	A	T	FALSE	T	A	FALSE	FALSE	TRUE	FALSE
ENSG00000274080	WHR-adj-BMI_GIANT_2018/WHR-adj-BMI_GIANT_2018.txt.gz	Adipose_Visceral_Omentum.allpairs.txt.gz.eQTLs.txt.gz	7	73623036	0.701085	A	G	FALSE	A	G	TRUE	TRUE	FALSE	FALSE
ENSG00000274080	WHR-adj-BMI_GIANT_2018/WHR-adj-BMI_GIANT_2018.txt.gz	Adipose_Subcutaneous.allpairs.txt.gz.eQTLs.txt.gz	7	73623036	0.67599	A	G	FALSE	A	G	TRUE	TRUE	FALSE	FALSE
ENSG00000274080	HDL_GLGC_Expanded/HDL_GLGC_Expanded.txt.gz	Adipose_Subcutaneous.allpairs.txt.gz.eQTLs.txt.gz	7	73597712	0.618382	A	G	TRUE	A	G	TRUE	TRUE	TRUE	TRUE
ENSG00000274080	HDL_GLGC_Expanded/HDL_GLGC_Expanded.txt.gz	Adipose_Visceral_Omentum.allpairs.txt.gz.eQTLs.txt.gz	7	73597712	0.569841	A	G	TRUE	A	G	TRUE	TRUE	TRUE	TRUE
ENSG00000274080	TG_GLGC_Expanded/TG_GLGC_Expanded.txt.gz	Adipose_Subcutaneous.allpairs.txt.gz.eQTLs.txt.gz	7	73441939	0.565702	A	G	FALSE	A	G	TRUE	TRUE	FALSE	FALSE
ENSG00000274080	TG_GLGC_Expanded/TG_GLGC_Expanded.txt.gz	Adipose_Visceral_Omentum.allpairs.txt.gz.eQTLs.txt.gz	7	73441939	0.52107	A	G	FALSE	A	G	TRUE	TRUE	FALSE	FALSE
ENSG00000274292	TG_GLGC_Expanded/TG_GLGC_Expanded.txt.gz	Pancreas.allpairs.txt.gz.eQTLs.txt.gz	12	121811142	0.818649	T	G	TRUE	T	G	TRUE	TRUE	TRUE	TRUE
ENSG00000274292	TG_GLGC_Expanded/TG_GLGC_Expanded.txt.gz	Adipose_Visceral_Omentum.allpairs.txt.gz.eQTLs.txt.gz	12	121811142	0.813048	T	G	TRUE	T	G	TRUE	TRUE	TRUE	TRUE
ENSG00000274292	TG_GLGC_Expanded/TG_GLGC_Expanded.txt.gz	Muscle_Skeletal.allpairs.txt.gz.eQTLs.txt.gz	12	121811142	0.79894	T	G	TRUE	T	G	TRUE	TRUE	TRUE	TRUE
ENSG00000274292	TG_GLGC_Expanded/TG_GLGC_Expanded.txt.gz	Adipose_Subcutaneous.allpairs.txt.gz.eQTLs.txt.gz	12	121811142	0.785066	T	G	TRUE	T	G	TRUE	TRUE	TRUE	TRUE
ENSG00000274560	HDL_GLGC_Expanded/HDL_GLGC_Expanded.txt.gz	Adipose_Visceral_Omentum.allpairs.txt.gz.eQTLs.txt.gz	12	101480178	0.646476	T	C	TRUE	T	C	TRUE	TRUE	TRUE	TRUE
ENSG00000274883	WHR-adj-BMI_GIANT_2018/WHR-adj-BMI_GIANT_2018.txt.gz	Liver.allpairs.txt.gz.eQTLs.txt.gz	17	46494702	0.835896	A	G	TRUE	G	A	TRUE	FALSE	TRUE	FALSE
ENSG00000274895	T2D_Mahajan_Europeans/T2D_Mahajan_Europeans.txt.gz	Pancreas.allpairs.txt.gz.eQTLs.txt.gz	1	213985913	0.613139	T	C	FALSE	C	T	TRUE	FALSE	FALSE	TRUE
ENSG00000274895	Type-2-Diabetes_Xue_2018/Type-2-Diabetes_Xue_2018.txt.gz	Pancreas.allpairs.txt.gz.eQTLs.txt.gz	1	213985913	0.583269	T	C	FALSE	C	T	TRUE	FALSE	FALSE	TRUE
ENSG00000274895	T2D_Mahajan_Europeans/T2D_Mahajan_Europeans.txt.gz	Liver.allpairs.txt.gz.eQTLs.txt.gz	1	213985913	0.539318	T	C	FALSE	C	T	TRUE	FALSE	FALSE	TRUE
ENSG00000274895	Type-2-Diabetes_Xue_2018/Type-2-Diabetes_Xue_2018.txt.gz	Liver.allpairs.txt.gz.eQTLs.txt.gz	1	213985913	0.524924	T	C	FALSE	C	T	TRUE	FALSE	FALSE	TRUE
ENSG00000274895	Type-2-Diabetes_Xue_2018/Type-2-Diabetes_Xue_2018.txt.gz	Adipose_Visceral_Omentum.allpairs.txt.gz.eQTLs.txt.gz	1	213985913	0.508714	T	C	FALSE	C	T	TRUE	FALSE	FALSE	TRUE
ENSG00000274895	T2D_Mahajan_Europeans/T2D_Mahajan_Europeans.txt.gz	Adipose_Visceral_Omentum.allpairs.txt.gz.eQTLs.txt.gz	1	213985913	0.488727	T	C	FALSE	C	T	TRUE	FALSE	FALSE	TRUE
ENSG00000274979	BMI_GIANT_2018/BMI_GIANT_2018.txt.gz	Pancreas.allpairs.txt.gz.eQTLs.txt.gz	12	69280815	0.484177	T	C	FALSE	T	C	FALSE	TRUE	TRUE	TRUE
ENSG00000275263	BMI_GIANT_2018/BMI_GIANT_2018.txt.gz	Adipose_Visceral_Omentum.allpairs.txt.gz.eQTLs.txt.gz	16	30999862	0.386671	A	G	TRUE	G	A	TRUE	FALSE	TRUE	FALSE
ENSG00000275784	BMI_GIANT_2018/BMI_GIANT_2018.txt.gz	Adipose_Visceral_Omentum.allpairs.txt.gz.eQTLs.txt.gz	20	33965289	0.769444	T	C	TRUE	T	C	FALSE	TRUE	FALSE	FALSE
ENSG00000275784	BMI_GIANT_2018/BMI_GIANT_2018.txt.gz	Adipose_Subcutaneous.allpairs.txt.gz.eQTLs.txt.gz	20	33965289	0.650396	T	C	TRUE	T	C	FALSE	TRUE	FALSE	FALSE
ENSG00000275784	T2D_Mahajan_Europeans/T2D_Mahajan_Europeans.txt.gz	Adipose_Subcutaneous.allpairs.txt.gz.eQTLs.txt.gz	20	34008898	0.454683	A	G	TRUE	A	G	FALSE	TRUE	FALSE	FALSE
ENSG00000275784	T2D_Mahajan_Europeans/T2D_Mahajan_Europeans.txt.gz	Adipose_Visceral_Omentum.allpairs.txt.gz.eQTLs.txt.gz	20	34008898	0.396516	A	G	TRUE	A	G	FALSE	TRUE	FALSE	FALSE
ENSG00000275910	HDL_GLGC_Expanded/HDL_GLGC_Expanded.txt.gz	Liver.allpairs.txt.gz.eQTLs.txt.gz	16	15507763	0.38427	T	C	FALSE	C	T	TRUE	FALSE	FALSE	TRUE
ENSG00000276073	BMI_GIANT_2018/BMI_GIANT_2018.txt.gz	Liver.allpairs.txt.gz.eQTLs.txt.gz	20	33965289	0.815017	T	C	TRUE	T	C	FALSE	TRUE	FALSE	FALSE
ENSG00000276073	BMI_GIANT_2018/BMI_GIANT_2018.txt.gz	Muscle_Skeletal.allpairs.txt.gz.eQTLs.txt.gz	20	33965289	0.782141	T	C	TRUE	T	C	FALSE	TRUE	FALSE	FALSE
ENSG00000276073	BMI_GIANT_2018/BMI_GIANT_2018.txt.gz	Adipose_Visceral_Omentum.allpairs.txt.gz.eQTLs.txt.gz	20	33965289	0.779158	T	C	TRUE	T	C	FALSE	TRUE	FALSE	FALSE
ENSG00000276073	BMI_GIANT_2018/BMI_GIANT_2018.txt.gz	Pancreas.allpairs.txt.gz.eQTLs.txt.gz	20	33965289	0.776595	T	C	TRUE	T	C	FALSE	TRUE	FALSE	FALSE
ENSG00000276073	BMI_GIANT_2018/BMI_GIANT_2018.txt.gz	Adipose_Subcutaneous.allpairs.txt.gz.eQTLs.txt.gz	20	33965289	0.603431	T	C	TRUE	T	C	FALSE	TRUE	FALSE	FALSE
ENSG00000276073	T2D_Mahajan_Europeans/T2D_Mahajan_Europeans.txt.gz	Adipose_Visceral_Omentum.allpairs.txt.gz.eQTLs.txt.gz	20	34008898	0.399995	A	G	TRUE	A	G	FALSE	TRUE	FALSE	FALSE
ENSG00000276073	T2D_Mahajan_Europeans/T2D_Mahajan_Europeans.txt.gz	Pancreas.allpairs.txt.gz.eQTLs.txt.gz	20	34008898	0.399319	A	G	TRUE	A	G	FALSE	TRUE	FALSE	FALSE
ENSG00000276073	T2D_Mahajan_Europeans/T2D_Mahajan_Europeans.txt.gz	Muscle_Skeletal.allpairs.txt.gz.eQTLs.txt.gz	20	34008898	0.398069	A	G	TRUE	A	G	FALSE	TRUE	FALSE	FALSE
ENSG00000276073	T2D_Mahajan_Europeans/T2D_Mahajan_Europeans.txt.gz	Adipose_Subcutaneous.allpairs.txt.gz.eQTLs.txt.gz	20	34008898	0.397034	A	G	TRUE	A	G	FALSE	TRUE	FALSE	FALSE
ENSG00000276073	T2D_Mahajan_Europeans/T2D_Mahajan_Europeans.txt.gz	Liver.allpairs.txt.gz.eQTLs.txt.gz	20	34008898	0.360456	A	G	TRUE	A	G	FALSE	TRUE	FALSE	FALSE
ENSG00000277151	BMI_GIANT_2018/BMI_GIANT_2018.txt.gz	Adipose_Subcutaneous.allpairs.txt.gz.eQTLs.txt.gz	13	32610151	0.710265	T	C	TRUE	C	T	FALSE	FALSE	FALSE	TRUE
ENSG00000277476	T2D_Mahajan_Europeans/T2D_Mahajan_Europeans.txt.gz	Adipose_Subcutaneous.allpairs.txt.gz.eQTLs.txt.gz	17	67896391	0.414569	C	G	TRUE	C	G	TRUE	TRUE	TRUE	TRUE
ENSG00000277476	TG_GLGC_Expanded/TG_GLGC_Expanded.txt.gz	Adipose_Visceral_Omentum.allpairs.txt.gz.eQTLs.txt.gz	17	67873957	0.378782	T	C	TRUE	T	C	TRUE	TRUE	TRUE	TRUE
ENSG00000277476	HDL_GLGC_Expanded/HDL_GLGC_Expanded.txt.gz	Adipose_Visceral_Omentum.allpairs.txt.gz.eQTLs.txt.gz	17	67873957	0.373858	T	C	FALSE	T	C	TRUE	TRUE	FALSE	FALSE
ENSG00000277476	BMI_GIANT_2018/BMI_GIANT_2018.txt.gz	Adipose_Subcutaneous.allpairs.txt.gz.eQTLs.txt.gz	17	67873957	0.366779	T	C	TRUE	T	C	TRUE	TRUE	TRUE	TRUE
ENSG00000278126	BMI_GIANT_2018/BMI_GIANT_2018.txt.gz	Adipose_Subcutaneous.allpairs.txt.gz.eQTLs.txt.gz	12	51199833	0.863225	T	G	TRUE	G	T	TRUE	FALSE	TRUE	FALSE
ENSG00000278126	BMI_GIANT_2018/BMI_GIANT_2018.txt.gz	Muscle_Skeletal.allpairs.txt.gz.eQTLs.txt.gz	12	51199833	0.599784	T	G	TRUE	G	T	TRUE	FALSE	TRUE	FALSE
ENSG00000278730	T2D_Mahajan_Europeans/T2D_Mahajan_Europeans.txt.gz	Adipose_Visceral_Omentum.allpairs.txt.gz.eQTLs.txt.gz	17	67896391	0.425685	C	G	TRUE	C	G	TRUE	TRUE	TRUE	TRUE
ENSG00000278730	T2D_Mahajan_Europeans/T2D_Mahajan_Europeans.txt.gz	Adipose_Subcutaneous.allpairs.txt.gz.eQTLs.txt.gz	17	67896391	0.422805	C	G	TRUE	C	G	TRUE	TRUE	TRUE	TRUE
ENSG00000278730	BMI_GIANT_2018/BMI_GIANT_2018.txt.gz	Adipose_Visceral_Omentum.allpairs.txt.gz.eQTLs.txt.gz	17	67873957	0.386202	T	C	TRUE	T	C	TRUE	TRUE	TRUE	TRUE
ENSG00000278730	BMI_GIANT_2018/BMI_GIANT_2018.txt.gz	Adipose_Subcutaneous.allpairs.txt.gz.eQTLs.txt.gz	17	67873957	0.375951	T	C	TRUE	T	C	TRUE	TRUE	TRUE	TRUE
ENSG00000278730	HDL_GLGC_Expanded/HDL_GLGC_Expanded.txt.gz	Adipose_Visceral_Omentum.allpairs.txt.gz.eQTLs.txt.gz	17	67873957	0.356204	T	C	FALSE	T	C	TRUE	TRUE	FALSE	FALSE
ENSG00000278730	TG_GLGC_Expanded/TG_GLGC_Expanded.txt.gz	Adipose_Visceral_Omentum.allpairs.txt.gz.eQTLs.txt.gz	17	67873957	0.352786	T	C	TRUE	T	C	TRUE	TRUE	TRUE	TRUE
ENSG00000278765	BMI_GIANT_2018/BMI_GIANT_2018.txt.gz	Muscle_Skeletal.allpairs.txt.gz.eQTLs.txt.gz	17	48174984	0.432692	T	C	TRUE	C	T	FALSE	FALSE	FALSE	TRUE
ENSG00000278922	TG_GLGC_Expanded/TG_GLGC_Expanded.txt.gz	Muscle_Skeletal.allpairs.txt.gz.eQTLs.txt.gz	16	31130672	0.617462	T	C	FALSE	T	C	FALSE	TRUE	TRUE	TRUE
ENSG00000278993	BMI_GIANT_2018/BMI_GIANT_2018.txt.gz	Muscle_Skeletal.allpairs.txt.gz.eQTLs.txt.gz	12	110465575	0.424075	C	G	FALSE	C	G	FALSE	TRUE	TRUE	TRUE
ENSG00000279088	Type-2-Diabetes_Xue_2018/Type-2-Diabetes_Xue_2018.txt.gz	Adipose_Subcutaneous.allpairs.txt.gz.eQTLs.txt.gz	10	73834292	0.782508	T	G	FALSE	T	G	TRUE	TRUE	FALSE	FALSE
ENSG00000279088	Type-2-Diabetes_Xue_2018/Type-2-Diabetes_Xue_2018.txt.gz	Muscle_Skeletal.allpairs.txt.gz.eQTLs.txt.gz	10	73834292	0.769901	T	G	FALSE	T	G	TRUE	TRUE	FALSE	FALSE
ENSG00000279344	WHR-adj-BMI_GIANT_2018/WHR-adj-BMI_GIANT_2018.txt.gz	Liver.allpairs.txt.gz.eQTLs.txt.gz	16	53464743	0.446595	C	G	TRUE	G	C	TRUE	FALSE	TRUE	FALSE
ENSG00000279344	WHR-adj-BMI_GIANT_2018/WHR-adj-BMI_GIANT_2018.txt.gz	Adipose_Subcutaneous.allpairs.txt.gz.eQTLs.txt.gz	16	53464743	0.414922	C	G	TRUE	G	C	TRUE	FALSE	TRUE	FALSE
ENSG00000279344	WHR-adj-BMI_GIANT_2018/WHR-adj-BMI_GIANT_2018.txt.gz	Muscle_Skeletal.allpairs.txt.gz.eQTLs.txt.gz	16	53464743	0.408712	C	G	TRUE	G	C	TRUE	FALSE	TRUE	FALSE
ENSG00000279344	WHR-adj-BMI_GIANT_2018/WHR-adj-BMI_GIANT_2018.txt.gz	Adipose_Visceral_Omentum.allpairs.txt.gz.eQTLs.txt.gz	16	53464743	0.376508	C	G	TRUE	G	C	TRUE	FALSE	TRUE	FALSE
ENSG00000279344	WHR-adj-BMI_GIANT_2018/WHR-adj-BMI_GIANT_2018.txt.gz	Pancreas.allpairs.txt.gz.eQTLs.txt.gz	16	53464743	0.374548	C	G	TRUE	G	C	TRUE	FALSE	TRUE	FALSE
ENSG00000279636	WHR-adj-BMI_GIANT_2018/WHR-adj-BMI_GIANT_2018.txt.gz	Pancreas.allpairs.txt.gz.eQTLs.txt.gz	14	58349121	0.555448	T	C	TRUE	C	T	FALSE	FALSE	FALSE	TRUE
ENSG00000279672	WHR-adj-BMI_GIANT_2018/WHR-adj-BMI_GIANT_2018.txt.gz	Liver.allpairs.txt.gz.eQTLs.txt.gz	11	823586	0.505606	C	G	FALSE	G	C	FALSE	FALSE	TRUE	FALSE
ENSG00000279672	WHR-adj-BMI_GIANT_2018/WHR-adj-BMI_GIANT_2018.txt.gz	Adipose_Subcutaneous.allpairs.txt.gz.eQTLs.txt.gz	11	823586	0.502427	C	G	FALSE	G	C	FALSE	FALSE	TRUE	FALSE
ENSG00000279672	WHR-adj-BMI_GIANT_2018/WHR-adj-BMI_GIANT_2018.txt.gz	Adipose_Visceral_Omentum.allpairs.txt.gz.eQTLs.txt.gz	11	823586	0.502427	C	G	FALSE	G	C	TRUE	FALSE	FALSE	TRUE
ENSG00000279672	WHR-adj-BMI_GIANT_2018/WHR-adj-BMI_GIANT_2018.txt.gz	Pancreas.allpairs.txt.gz.eQTLs.txt.gz	11	823586	0.502427	C	G	FALSE	G	C	TRUE	FALSE	FALSE	TRUE
ENSG00000279672	WHR-adj-BMI_GIANT_2018/WHR-adj-BMI_GIANT_2018.txt.gz	Muscle_Skeletal.allpairs.txt.gz.eQTLs.txt.gz	11	823586	0.502427	C	G	FALSE	G	C	FALSE	FALSE	TRUE	FALSE
ENSG00000280022	WHR-adj-BMI_GIANT_2018/WHR-adj-BMI_GIANT_2018.txt.gz	Adipose_Visceral_Omentum.allpairs.txt.gz.eQTLs.txt.gz	17	46494702	0.839211	A	G	TRUE	G	A	FALSE	FALSE	FALSE	TRUE
ENSG00000280022	WHR-adj-BMI_GIANT_2018/WHR-adj-BMI_GIANT_2018.txt.gz	Liver.allpairs.txt.gz.eQTLs.txt.gz	17	46494702	0.834206	A	G	TRUE	G	A	FALSE	FALSE	FALSE	TRUE
ENSG00000280022	WHR-adj-BMI_GIANT_2018/WHR-adj-BMI_GIANT_2018.txt.gz	Pancreas.allpairs.txt.gz.eQTLs.txt.gz	17	46494702	0.834072	A	G	TRUE	G	A	FALSE	FALSE	FALSE	TRUE
ENSG00000280022	WHR-adj-BMI_GIANT_2018/WHR-adj-BMI_GIANT_2018.txt.gz	Muscle_Skeletal.allpairs.txt.gz.eQTLs.txt.gz	17	46494702	0.828602	A	G	TRUE	G	A	FALSE	FALSE	FALSE	TRUE
ENSG00000280022	WHR-adj-BMI_GIANT_2018/WHR-adj-BMI_GIANT_2018.txt.gz	Adipose_Subcutaneous.allpairs.txt.gz.eQTLs.txt.gz	17	46494702	0.82706	A	G	TRUE	G	A	FALSE	FALSE	FALSE	TRUE
ENSG00000280022	WHR-adj-BMI_GIANT_2018/WHR-adj-BMI_GIANT_2018.txt.gz	Adipose_Subcutaneous.allpairs.txt.gz.eQTLs.txt.gz	17	45353330	0.785918	A	G	TRUE	G	A	FALSE	FALSE	FALSE	TRUE
ENSG00000280160	BMI_GIANT_2018/BMI_GIANT_2018.txt.gz	Liver.allpairs.txt.gz.eQTLs.txt.gz	16	30999862	0.866449	A	G	TRUE	G	A	FALSE	FALSE	FALSE	TRUE
ENSG00000280160	TG_GLGC_Expanded/TG_GLGC_Expanded.txt.gz	Liver.allpairs.txt.gz.eQTLs.txt.gz	16	31130672	0.830281	T	C	FALSE	T	C	FALSE	TRUE	TRUE	TRUE
ENSG00000282097	HDL_GLGC_Expanded/HDL_GLGC_Expanded.txt.gz	Liver.allpairs.txt.gz.eQTLs.txt.gz	1	234717659	0.900828	A	G	FALSE	G	A	FALSE	FALSE	TRUE	FALSE
ENSG00000283375	T2D_Mahajan_Europeans/T2D_Mahajan_Europeans.txt.gz	Liver.allpairs.txt.gz.eQTLs.txt.gz	11	43856384	0.919397	A	C	TRUE	A	C	FALSE	TRUE	FALSE	FALSE
ENSG00000283375	T2D_Mahajan_Europeans/T2D_Mahajan_Europeans.txt.gz	Adipose_Subcutaneous.allpairs.txt.gz.eQTLs.txt.gz	11	43856384	0.907193	A	C	TRUE	A	C	FALSE	TRUE	FALSE	FALSE
ENSG00000283375	T2D_Mahajan_Europeans/T2D_Mahajan_Europeans.txt.gz	Adipose_Visceral_Omentum.allpairs.txt.gz.eQTLs.txt.gz	11	43856384	0.903065	A	C	TRUE	A	C	FALSE	TRUE	FALSE	FALSE
ENSG00000283375	T2D_Mahajan_Europeans/T2D_Mahajan_Europeans.txt.gz	Pancreas.allpairs.txt.gz.eQTLs.txt.gz	11	43856384	0.902405	A	C	TRUE	A	C	FALSE	TRUE	FALSE	FALSE
ENSG00000283375	T2D_Mahajan_Europeans/T2D_Mahajan_Europeans.txt.gz	Muscle_Skeletal.allpairs.txt.gz.eQTLs.txt.gz	11	43856384	0.89888	A	C	TRUE	A	C	FALSE	TRUE	FALSE	FALSE
ENSG00000283375	BMI_GIANT_2018/BMI_GIANT_2018.txt.gz	Liver.allpairs.txt.gz.eQTLs.txt.gz	11	43632283	0.396481	T	G	FALSE	T	G	TRUE	TRUE	FALSE	FALSE
ENSG00000283375	BMI_GIANT_2018/BMI_GIANT_2018.txt.gz	Adipose_Subcutaneous.allpairs.txt.gz.eQTLs.txt.gz	11	43632283	0.376523	T	G	FALSE	T	G	TRUE	TRUE	FALSE	FALSE
ENSG00000283375	BMI_GIANT_2018/BMI_GIANT_2018.txt.gz	Pancreas.allpairs.txt.gz.eQTLs.txt.gz	11	43632283	0.375346	T	G	FALSE	T	G	TRUE	TRUE	FALSE	FALSE
ENSG00000283375	BMI_GIANT_2018/BMI_GIANT_2018.txt.gz	Adipose_Visceral_Omentum.allpairs.txt.gz.eQTLs.txt.gz	11	43632283	0.375337	T	G	FALSE	T	G	TRUE	TRUE	FALSE	FALSE
ENSG00000283375	BMI_GIANT_2018/BMI_GIANT_2018.txt.gz	Muscle_Skeletal.allpairs.txt.gz.eQTLs.txt.gz	11	43632283	0.375233	T	G	FALSE	T	G	TRUE	TRUE	FALSE	FALSE
EP300-AS1	T2D_Mahajan_Europeans/T2D_Mahajan_Europeans.txt.gz	Muscle_Skeletal.allpairs.txt.gz.eQTLs.txt.gz	22	41093916	0.614778	A	G	TRUE	A	G	TRUE	TRUE	TRUE	TRUE
ERI1	BMI_GIANT_2018/BMI_GIANT_2018.txt.gz	Pancreas.allpairs.txt.gz.eQTLs.txt.gz	8	9045160	0.391871	A	G	FALSE	G	A	FALSE	FALSE	TRUE	FALSE
ERICH3	BMI_GIANT_2018/BMI_GIANT_2018.txt.gz	Adipose_Visceral_Omentum.allpairs.txt.gz.eQTLs.txt.gz	1	74536509	0.579547	A	G	FALSE	A	G	TRUE	TRUE	FALSE	FALSE
ESPL1	TG_GLGC_Expanded/TG_GLGC_Expanded.txt.gz	Liver.allpairs.txt.gz.eQTLs.txt.gz	12	53258900	0.653369	T	C	TRUE	T	C	TRUE	TRUE	TRUE	TRUE
EVI2A	Type-2-Diabetes_Spracklen_2020/Type-2-Diabetes_Spracklen_2020.txt.gz	Adipose_Visceral_Omentum.allpairs.txt.gz.eQTLs.txt.gz	17	31315412	0.628195	T	C	TRUE	C	T	TRUE	FALSE	TRUE	FALSE
EVI2A	Type-2-Diabetes_Spracklen_2020/Type-2-Diabetes_Spracklen_2020.txt.gz	Adipose_Subcutaneous.allpairs.txt.gz.eQTLs.txt.gz	17	31315412	0.6217	T	C	TRUE	C	T	TRUE	FALSE	TRUE	FALSE
EVI2A	WHR-adj-BMI_GIANT_2018/WHR-adj-BMI_GIANT_2018.txt.gz	Adipose_Visceral_Omentum.allpairs.txt.gz.eQTLs.txt.gz	17	31303952	0.570615	A	G	TRUE	G	A	FALSE	FALSE	FALSE	TRUE
EVI2A	WHR-adj-BMI_GIANT_2018/WHR-adj-BMI_GIANT_2018.txt.gz	Adipose_Subcutaneous.allpairs.txt.gz.eQTLs.txt.gz	17	31303952	0.559719	A	G	TRUE	G	A	FALSE	FALSE	FALSE	TRUE
EVI5	BMI_GIANT_2018/BMI_GIANT_2018.txt.gz	Adipose_Subcutaneous.allpairs.txt.gz.eQTLs.txt.gz	1	92527990	0.69334	A	C	TRUE	C	A	FALSE	FALSE	FALSE	TRUE
EXOSC10	MAGIC_ISI_Model_2_AgeSexBMI.txt/MAGIC_ISI_Model_2_AgeSexBMI.txt.txt.gz	Pancreas.allpairs.txt.gz.eQTLs.txt.gz	1	11069202	0.669066	T	G	TRUE	G	T	FALSE	FALSE	FALSE	TRUE
FADS1	HDL_GLGC_Expanded/HDL_GLGC_Expanded.txt.gz	Muscle_Skeletal.allpairs.txt.gz.eQTLs.txt.gz	11	61802358	0.935373	T	C	FALSE	T	C	FALSE	TRUE	TRUE	TRUE
FADS1	TG_GLGC_Expanded/TG_GLGC_Expanded.txt.gz	Muscle_Skeletal.allpairs.txt.gz.eQTLs.txt.gz	11	61802358	0.935303	T	C	TRUE	T	C	FALSE	TRUE	FALSE	FALSE
FADS1	HDL_GLGC_Expanded/HDL_GLGC_Expanded.txt.gz	Pancreas.allpairs.txt.gz.eQTLs.txt.gz	11	61802358	0.932599	T	C	FALSE	T	C	FALSE	TRUE	TRUE	TRUE
FADS1	TG_GLGC_Expanded/TG_GLGC_Expanded.txt.gz	Pancreas.allpairs.txt.gz.eQTLs.txt.gz	11	61802358	0.932526	T	C	TRUE	T	C	FALSE	TRUE	FALSE	FALSE
FADS1	HDL_GLGC_Expanded/HDL_GLGC_Expanded.txt.gz	Adipose_Visceral_Omentum.allpairs.txt.gz.eQTLs.txt.gz	11	61802358	0.802869	T	C	FALSE	T	C	FALSE	TRUE	TRUE	TRUE
FADS1	TG_GLGC_Expanded/TG_GLGC_Expanded.txt.gz	Adipose_Visceral_Omentum.allpairs.txt.gz.eQTLs.txt.gz	11	61802358	0.802789	T	C	TRUE	T	C	FALSE	TRUE	FALSE	FALSE
FADS1	FastGlu_MAGIC_Europeans/FastGlu_MAGIC_Europeans.txt.gz	Muscle_Skeletal.allpairs.txt.gz.eQTLs.txt.gz	11	61836038	0.762661	C	A	TRUE	A	C	FALSE	FALSE	FALSE	TRUE
FADS1	FastGlu_MAGIC_Europeans/FastGlu_MAGIC_Europeans.txt.gz	Pancreas.allpairs.txt.gz.eQTLs.txt.gz	11	61836038	0.762144	C	A	TRUE	A	C	FALSE	FALSE	FALSE	TRUE
FADS1	FastGlu_MAGIC_Europeans/FastGlu_MAGIC_Europeans.txt.gz	Adipose_Visceral_Omentum.allpairs.txt.gz.eQTLs.txt.gz	11	61836038	0.760133	C	A	TRUE	A	C	FALSE	FALSE	FALSE	TRUE
FADS1	HDL_GLGC_Expanded/HDL_GLGC_Expanded.txt.gz	Liver.allpairs.txt.gz.eQTLs.txt.gz	11	61802358	0.756601	T	C	FALSE	T	C	FALSE	TRUE	TRUE	TRUE
FADS1	TG_GLGC_Expanded/TG_GLGC_Expanded.txt.gz	Liver.allpairs.txt.gz.eQTLs.txt.gz	11	61802358	0.756474	T	C	TRUE	T	C	FALSE	TRUE	FALSE	FALSE
FADS1	FastGlu_MAGIC_Europeans/FastGlu_MAGIC_Europeans.txt.gz	Liver.allpairs.txt.gz.eQTLs.txt.gz	11	61836038	0.753306	C	A	TRUE	A	C	FALSE	FALSE	FALSE	TRUE
FADS1	FastGlu_MAGIC_Europeans/FastGlu_MAGIC_Europeans.txt.gz	Adipose_Subcutaneous.allpairs.txt.gz.eQTLs.txt.gz	11	61836038	0.713422	C	A	TRUE	A	C	FALSE	FALSE	FALSE	TRUE
FADS1	HDL_GLGC_Expanded/HDL_GLGC_Expanded.txt.gz	Adipose_Subcutaneous.allpairs.txt.gz.eQTLs.txt.gz	11	61802358	0.703532	T	C	FALSE	T	C	FALSE	TRUE	TRUE	TRUE
FADS1	TG_GLGC_Expanded/TG_GLGC_Expanded.txt.gz	Adipose_Subcutaneous.allpairs.txt.gz.eQTLs.txt.gz	11	61802358	0.703371	T	C	TRUE	T	C	FALSE	TRUE	FALSE	FALSE
FADS2	HDL_GLGC_Expanded/HDL_GLGC_Expanded.txt.gz	Muscle_Skeletal.allpairs.txt.gz.eQTLs.txt.gz	11	61802358	0.826746	T	C	FALSE	T	C	TRUE	TRUE	FALSE	FALSE
FADS2	TG_GLGC_Expanded/TG_GLGC_Expanded.txt.gz	Muscle_Skeletal.allpairs.txt.gz.eQTLs.txt.gz	11	61802358	0.826656	T	C	TRUE	T	C	TRUE	TRUE	TRUE	TRUE
FADS2	FastGlu_MAGIC_Europeans/FastGlu_MAGIC_Europeans.txt.gz	Muscle_Skeletal.allpairs.txt.gz.eQTLs.txt.gz	11	61836038	0.763444	C	A	TRUE	A	C	TRUE	FALSE	TRUE	FALSE
FADS2	FastGlu_MAGIC_Europeans/FastGlu_MAGIC_Europeans.txt.gz	Adipose_Visceral_Omentum.allpairs.txt.gz.eQTLs.txt.gz	11	61836038	0.554741	C	A	TRUE	A	C	TRUE	FALSE	TRUE	FALSE
FADS3	HDL_GLGC_Expanded/HDL_GLGC_Expanded.txt.gz	Liver.allpairs.txt.gz.eQTLs.txt.gz	11	61802358	0.813417	T	C	FALSE	T	C	FALSE	TRUE	TRUE	TRUE
FADS3	TG_GLGC_Expanded/TG_GLGC_Expanded.txt.gz	Liver.allpairs.txt.gz.eQTLs.txt.gz	11	61802358	0.813314	T	C	TRUE	T	C	FALSE	TRUE	FALSE	FALSE
FADS3	FastGlu_MAGIC_Europeans/FastGlu_MAGIC_Europeans.txt.gz	Liver.allpairs.txt.gz.eQTLs.txt.gz	11	61836038	0.752629	C	A	TRUE	A	C	FALSE	FALSE	FALSE	TRUE
FAM114A2	HDL_GLGC_Expanded/HDL_GLGC_Expanded.txt.gz	Muscle_Skeletal.allpairs.txt.gz.eQTLs.txt.gz	5	153983774	0.977956	A	G	FALSE	A	G	TRUE	TRUE	FALSE	FALSE
FAM117B	HDL_GLGC_Expanded/HDL_GLGC_Expanded.txt.gz	Pancreas.allpairs.txt.gz.eQTLs.txt.gz	2	202633063	0.973501	A	C	TRUE	C	A	FALSE	FALSE	FALSE	TRUE
FAM117B	HDL_GLGC_Expanded/HDL_GLGC_Expanded.txt.gz	Adipose_Visceral_Omentum.allpairs.txt.gz.eQTLs.txt.gz	2	202633063	0.607824	A	C	TRUE	C	A	FALSE	FALSE	FALSE	TRUE
FAM117B	HDL_GLGC_Expanded/HDL_GLGC_Expanded.txt.gz	Adipose_Subcutaneous.allpairs.txt.gz.eQTLs.txt.gz	2	202633063	0.377866	A	C	TRUE	C	A	FALSE	FALSE	FALSE	TRUE
FAM13A	WHR-adj-BMI_GIANT_2018/WHR-adj-BMI_GIANT_2018.txt.gz	Adipose_Subcutaneous.allpairs.txt.gz.eQTLs.txt.gz	4	88808923	0.893191	T	C	TRUE	T	C	TRUE	TRUE	TRUE	TRUE
FAM13A	FastInsu_adjBMI_MAGIC_Europeans/FastInsu_adjBMI_MAGIC_Europeans.txt.gz	Adipose_Subcutaneous.allpairs.txt.gz.eQTLs.txt.gz	4	88820118	0.853325	A	G	TRUE	A	G	TRUE	TRUE	TRUE	TRUE
FAM13A	HDL_GLGC_Expanded/HDL_GLGC_Expanded.txt.gz	Adipose_Subcutaneous.allpairs.txt.gz.eQTLs.txt.gz	4	88820118	0.82803	A	G	FALSE	A	G	TRUE	TRUE	FALSE	FALSE
FAM13A	TG_GLGC_Expanded/TG_GLGC_Expanded.txt.gz	Adipose_Subcutaneous.allpairs.txt.gz.eQTLs.txt.gz	4	88818977	0.779032	A	G	TRUE	A	G	TRUE	TRUE	TRUE	TRUE
FAM13A	T2D_Mahajan_Europeans/T2D_Mahajan_Europeans.txt.gz	Adipose_Subcutaneous.allpairs.txt.gz.eQTLs.txt.gz	4	88819743	0.776267	C	G	FALSE	G	C	TRUE	FALSE	FALSE	TRUE
FAM167A-AS1	T2D_Mahajan_Europeans/T2D_Mahajan_Europeans.txt.gz	Pancreas.allpairs.txt.gz.eQTLs.txt.gz	8	11592913	0.435484	A	G	FALSE	G	A	TRUE	FALSE	FALSE	TRUE
FAM167A-AS1	T2D_Mahajan_Europeans/T2D_Mahajan_Europeans.txt.gz	Pancreas.allpairs.txt.gz.eQTLs.txt.gz	8	11045965	0.434356	A	T	FALSE	A	T	FALSE	TRUE	TRUE	TRUE
FAM167A-AS1	BMI_GIANT_2018/BMI_GIANT_2018.txt.gz	Pancreas.allpairs.txt.gz.eQTLs.txt.gz	8	10930102	0.421354	T	C	TRUE	C	T	FALSE	FALSE	FALSE	TRUE
FAM167A-AS1	BMI_GIANT_2018/BMI_GIANT_2018.txt.gz	Pancreas.allpairs.txt.gz.eQTLs.txt.gz	8	11576400	0.390666	T	C	TRUE	C	T	FALSE	FALSE	FALSE	TRUE
FAM167A-AS1	WHR-adj-BMI_GIANT_2018/WHR-adj-BMI_GIANT_2018.txt.gz	Pancreas.allpairs.txt.gz.eQTLs.txt.gz	8	11986249	0.359235	A	G	FALSE	A	G	TRUE	TRUE	FALSE	FALSE
FAM180B	TG_GLGC_Expanded/TG_GLGC_Expanded.txt.gz	Adipose_Subcutaneous.allpairs.txt.gz.eQTLs.txt.gz	11	47870031	0.614124	T	C	FALSE	C	T	FALSE	FALSE	TRUE	FALSE
FAM182A	BMI_GIANT_2018/BMI_GIANT_2018.txt.gz	Adipose_Visceral_Omentum.allpairs.txt.gz.eQTLs.txt.gz	20	26156525	0.401801	A	G	TRUE	A	G	FALSE	TRUE	FALSE	FALSE
FAM182A	BMI_GIANT_2018/BMI_GIANT_2018.txt.gz	Adipose_Subcutaneous.allpairs.txt.gz.eQTLs.txt.gz	20	26156525	0.399443	A	G	TRUE	A	G	FALSE	TRUE	FALSE	FALSE
FAM212A	BMI_GIANT_2018/BMI_GIANT_2018.txt.gz	Muscle_Skeletal.allpairs.txt.gz.eQTLs.txt.gz	3	50398401	0.896508	T	C	FALSE	C	T	TRUE	FALSE	FALSE	TRUE
FAM212A	FastGlu_MAGIC_Europeans/FastGlu_MAGIC_Europeans.txt.gz	Muscle_Skeletal.allpairs.txt.gz.eQTLs.txt.gz	3	49417897	0.831293	C	T	TRUE	T	C	FALSE	FALSE	FALSE	TRUE
FAM219B	BMI_GIANT_2018/BMI_GIANT_2018.txt.gz	Adipose_Subcutaneous.allpairs.txt.gz.eQTLs.txt.gz	15	74837253	0.437909	A	G	TRUE	A	G	TRUE	TRUE	TRUE	TRUE
FAM234A	Type-2-Diabetes_Xue_2018/Type-2-Diabetes_Xue_2018.txt.gz	Adipose_Subcutaneous.allpairs.txt.gz.eQTLs.txt.gz	16	250642	0.691252	A	G	FALSE	A	G	FALSE	TRUE	TRUE	TRUE
FAM234A	Type-2-Diabetes_Xue_2018/Type-2-Diabetes_Xue_2018.txt.gz	Adipose_Visceral_Omentum.allpairs.txt.gz.eQTLs.txt.gz	16	250642	0.609413	A	G	FALSE	A	G	FALSE	TRUE	TRUE	TRUE
FAM234A	T2D_Mahajan_Europeans/T2D_Mahajan_Europeans.txt.gz	Adipose_Subcutaneous.allpairs.txt.gz.eQTLs.txt.gz	16	245796	0.592776	T	C	TRUE	C	T	FALSE	FALSE	FALSE	TRUE
FAM234A	T2D_Mahajan_Europeans/T2D_Mahajan_Europeans.txt.gz	Adipose_Visceral_Omentum.allpairs.txt.gz.eQTLs.txt.gz	16	245796	0.569511	T	C	TRUE	C	T	FALSE	FALSE	FALSE	TRUE
FAM53C	BMI_GIANT_2018/BMI_GIANT_2018.txt.gz	Pancreas.allpairs.txt.gz.eQTLs.txt.gz	5	138331656	0.848862	A	C	TRUE	C	A	TRUE	FALSE	TRUE	FALSE
FAM57B	T2D_Mahajan_Europeans/T2D_Mahajan_Europeans.txt.gz	Muscle_Skeletal.allpairs.txt.gz.eQTLs.txt.gz	16	30034468	0.476652	C	G	FALSE	G	C	FALSE	FALSE	TRUE	FALSE
FAM69A	BMI_GIANT_2018/BMI_GIANT_2018.txt.gz	Adipose_Visceral_Omentum.allpairs.txt.gz.eQTLs.txt.gz	1	92527990	0.53522	A	C	TRUE	C	A	TRUE	FALSE	TRUE	FALSE
FAM85B	BMI_GIANT_2018/BMI_GIANT_2018.txt.gz	Adipose_Subcutaneous.allpairs.txt.gz.eQTLs.txt.gz	8	9045160	0.412685	A	G	FALSE	G	A	FALSE	FALSE	TRUE	FALSE
FAM85B	BMI_GIANT_2018/BMI_GIANT_2018.txt.gz	Adipose_Visceral_Omentum.allpairs.txt.gz.eQTLs.txt.gz	8	9045160	0.386486	A	G	FALSE	G	A	FALSE	FALSE	TRUE	FALSE
FAM85B	BMI_GIANT_2018/BMI_GIANT_2018.txt.gz	Adipose_Visceral_Omentum.allpairs.txt.gz.eQTLs.txt.gz	8	8522961	0.356743	C	G	TRUE	C	G	FALSE	TRUE	FALSE	FALSE
FAM86B3P	BMI_GIANT_2018/BMI_GIANT_2018.txt.gz	Adipose_Visceral_Omentum.allpairs.txt.gz.eQTLs.txt.gz	8	9045160	0.381769	A	G	FALSE	G	A	TRUE	FALSE	FALSE	TRUE
FARSA	T2D_Mahajan_Europeans/T2D_Mahajan_Europeans.txt.gz	Pancreas.allpairs.txt.gz.eQTLs.txt.gz	19	12927601	0.676357	A	G	TRUE	A	G	FALSE	TRUE	FALSE	FALSE
FARSA	T2D_Mahajan_Europeans/T2D_Mahajan_Europeans.txt.gz	Muscle_Skeletal.allpairs.txt.gz.eQTLs.txt.gz	19	12927601	0.524322	A	G	TRUE	A	G	FALSE	TRUE	FALSE	FALSE
FARSA	T2D_Mahajan_Europeans/T2D_Mahajan_Europeans.txt.gz	Adipose_Visceral_Omentum.allpairs.txt.gz.eQTLs.txt.gz	19	12927601	0.516038	A	G	TRUE	A	G	FALSE	TRUE	FALSE	FALSE
FARSA	T2D_Mahajan_Europeans/T2D_Mahajan_Europeans.txt.gz	Adipose_Subcutaneous.allpairs.txt.gz.eQTLs.txt.gz	19	12927601	0.506627	A	G	TRUE	A	G	FALSE	TRUE	FALSE	FALSE
FASN	BMI_GIANT_2018/BMI_GIANT_2018.txt.gz	Muscle_Skeletal.allpairs.txt.gz.eQTLs.txt.gz	17	82126945	0.90545	T	C	FALSE	T	C	TRUE	TRUE	FALSE	FALSE
FBXL18	BMI_GIANT_2018/BMI_GIANT_2018.txt.gz	Adipose_Visceral_Omentum.allpairs.txt.gz.eQTLs.txt.gz	7	5502882	0.748982	T	C	TRUE	C	T	FALSE	FALSE	FALSE	TRUE
FBXL18	BMI_GIANT_2018/BMI_GIANT_2018.txt.gz	Adipose_Subcutaneous.allpairs.txt.gz.eQTLs.txt.gz	7	5502882	0.65085	T	C	TRUE	C	T	FALSE	FALSE	FALSE	TRUE
FBXL20	HDL_GLGC_Expanded/HDL_GLGC_Expanded.txt.gz	Adipose_Subcutaneous.allpairs.txt.gz.eQTLs.txt.gz	17	39657603	0.380412	C	G	TRUE	C	G	TRUE	TRUE	TRUE	TRUE
FBXL22	Type-2-Diabetes_Xue_2018/Type-2-Diabetes_Xue_2018.txt.gz	Muscle_Skeletal.allpairs.txt.gz.eQTLs.txt.gz	15	63531102	0.768746	A	G	TRUE	G	A	TRUE	FALSE	TRUE	FALSE
FBXL22	T2D_Mahajan_Europeans/T2D_Mahajan_Europeans.txt.gz	Muscle_Skeletal.allpairs.txt.gz.eQTLs.txt.gz	15	63579093	0.738301	T	C	FALSE	T	C	TRUE	TRUE	FALSE	FALSE
FCER1G	WHR-adj-BMI_GIANT_2018/WHR-adj-BMI_GIANT_2018.txt.gz	Adipose_Subcutaneous.allpairs.txt.gz.eQTLs.txt.gz	1	161210087	0.649638	A	G	TRUE	A	G	FALSE	TRUE	FALSE	FALSE
FEN1	FastGlu_MAGIC_Europeans/FastGlu_MAGIC_Europeans.txt.gz	Muscle_Skeletal.allpairs.txt.gz.eQTLs.txt.gz	11	61836038	0.720155	C	A	TRUE	A	C	FALSE	FALSE	FALSE	TRUE
FEN1	HDL_GLGC_Expanded/HDL_GLGC_Expanded.txt.gz	Muscle_Skeletal.allpairs.txt.gz.eQTLs.txt.gz	11	61802358	0.705052	T	C	FALSE	T	C	FALSE	TRUE	TRUE	TRUE
FEN1	TG_GLGC_Expanded/TG_GLGC_Expanded.txt.gz	Muscle_Skeletal.allpairs.txt.gz.eQTLs.txt.gz	11	61802358	0.70493	T	C	TRUE	T	C	FALSE	TRUE	FALSE	FALSE
FEZ2	BMI_GIANT_2018/BMI_GIANT_2018.txt.gz	Muscle_Skeletal.allpairs.txt.gz.eQTLs.txt.gz	2	36561473	0.449879	A	G	FALSE	G	A	TRUE	FALSE	FALSE	TRUE
FGFR1	BMI_GIANT_2018/BMI_GIANT_2018.txt.gz	Muscle_Skeletal.allpairs.txt.gz.eQTLs.txt.gz	8	38474800	0.592405	T	C	FALSE	C	T	TRUE	FALSE	FALSE	TRUE
FGFR1	Type-2-Diabetes_Spracklen_2020/Type-2-Diabetes_Spracklen_2020.txt.gz	Muscle_Skeletal.allpairs.txt.gz.eQTLs.txt.gz	8	38485494	0.463413	T	C	TRUE	C	T	FALSE	FALSE	FALSE	TRUE
FGFR2	WHR-adj-BMI_GIANT_2018/WHR-adj-BMI_GIANT_2018.txt.gz	Adipose_Visceral_Omentum.allpairs.txt.gz.eQTLs.txt.gz	10	121116075	0.498603	A	G	TRUE	A	G	FALSE	TRUE	FALSE	FALSE
FGFR4	Type-2-Diabetes_Spracklen_2020/Type-2-Diabetes_Spracklen_2020.txt.gz	Adipose_Visceral_Omentum.allpairs.txt.gz.eQTLs.txt.gz	5	177086895	0.508448	A	C	TRUE	A	C	FALSE	TRUE	FALSE	FALSE
FGFR4	Type-2-Diabetes_Suzuki_2019/Type-2-Diabetes_Suzuki_2019.txt.gz	Adipose_Visceral_Omentum.allpairs.txt.gz.eQTLs.txt.gz	5	177086895	0.385174	A	C	TRUE	A	C	FALSE	TRUE	FALSE	FALSE
FIBP	HDL_GLGC_Expanded/HDL_GLGC_Expanded.txt.gz	Muscle_Skeletal.allpairs.txt.gz.eQTLs.txt.gz	11	65895768	0.35119	T	C	FALSE	C	T	FALSE	FALSE	TRUE	FALSE
FIGNL1	BMI_GIANT_2018/BMI_GIANT_2018.txt.gz	Adipose_Visceral_Omentum.allpairs.txt.gz.eQTLs.txt.gz	7	50546475	0.401229	A	G	TRUE	G	A	TRUE	FALSE	TRUE	FALSE
FIGNL1	BMI_GIANT_2018/BMI_GIANT_2018.txt.gz	Adipose_Subcutaneous.allpairs.txt.gz.eQTLs.txt.gz	7	50546475	0.401227	A	G	TRUE	G	A	TRUE	FALSE	TRUE	FALSE
FIGNL1	BMI_GIANT_2018/BMI_GIANT_2018.txt.gz	Pancreas.allpairs.txt.gz.eQTLs.txt.gz	7	50546475	0.38972	A	G	TRUE	G	A	TRUE	FALSE	TRUE	FALSE
FNBP1L	WHR-adj-BMI_GIANT_2018/WHR-adj-BMI_GIANT_2018.txt.gz	Muscle_Skeletal.allpairs.txt.gz.eQTLs.txt.gz	1	93588825	0.449736	T	C	TRUE	C	T	TRUE	FALSE	TRUE	FALSE
FNBP1L	WHR-adj-BMI_GIANT_2018/WHR-adj-BMI_GIANT_2018.txt.gz	Adipose_Subcutaneous.allpairs.txt.gz.eQTLs.txt.gz	1	93588825	0.435527	T	C	TRUE	C	T	TRUE	FALSE	TRUE	FALSE
FNBP4	BMI_GIANT_2018/BMI_GIANT_2018.txt.gz	Muscle_Skeletal.allpairs.txt.gz.eQTLs.txt.gz	11	48311808	0.631689	A	G	FALSE	A	G	FALSE	TRUE	TRUE	TRUE
FNBP4	HDL_GLGC_Expanded/HDL_GLGC_Expanded.txt.gz	Muscle_Skeletal.allpairs.txt.gz.eQTLs.txt.gz	11	48526997	0.586904	T	G	TRUE	T	G	TRUE	TRUE	TRUE	TRUE
FNBP4	T2D_Mahajan_Europeans/T2D_Mahajan_Europeans.txt.gz	Muscle_Skeletal.allpairs.txt.gz.eQTLs.txt.gz	11	47508395	0.564366	A	C	TRUE	A	C	TRUE	TRUE	TRUE	TRUE
FNBP4	FastGlu_MAGIC_Europeans/FastGlu_MAGIC_Europeans.txt.gz	Muscle_Skeletal.allpairs.txt.gz.eQTLs.txt.gz	11	47987522	0.47331	C	T	TRUE	T	C	FALSE	FALSE	FALSE	TRUE
FNDC5	BMI_GIANT_2018/BMI_GIANT_2018.txt.gz	Muscle_Skeletal.allpairs.txt.gz.eQTLs.txt.gz	1	32766924	0.962754	A	G	FALSE	A	G	TRUE	TRUE	FALSE	FALSE
FRK	HDL_GLGC_Expanded/HDL_GLGC_Expanded.txt.gz	Muscle_Skeletal.allpairs.txt.gz.eQTLs.txt.gz	6	116003979	0.352499	T	C	TRUE	T	C	TRUE	TRUE	TRUE	TRUE
FRS3	BMI_GIANT_2018/BMI_GIANT_2018.txt.gz	Muscle_Skeletal.allpairs.txt.gz.eQTLs.txt.gz	6	41780614	0.405652	A	G	TRUE	G	A	TRUE	FALSE	TRUE	FALSE
FTLP15	BMI_GIANT_2018/BMI_GIANT_2018.txt.gz	Muscle_Skeletal.allpairs.txt.gz.eQTLs.txt.gz	7	46022773	0.506819	A	G	TRUE	A	G	TRUE	TRUE	TRUE	TRUE
FUBP1	BMI_GIANT_2018/BMI_GIANT_2018.txt.gz	Muscle_Skeletal.allpairs.txt.gz.eQTLs.txt.gz	1	77984833	0.926224	A	C	TRUE	A	C	FALSE	TRUE	FALSE	FALSE
FUBP1	BMI_GIANT_2018/BMI_GIANT_2018.txt.gz	Adipose_Subcutaneous.allpairs.txt.gz.eQTLs.txt.gz	1	77984833	0.925066	A	C	TRUE	A	C	FALSE	TRUE	FALSE	FALSE
FUBP1	BMI_GIANT_2018/BMI_GIANT_2018.txt.gz	Pancreas.allpairs.txt.gz.eQTLs.txt.gz	1	77984833	0.835054	A	C	TRUE	A	C	FALSE	TRUE	FALSE	FALSE
FUBP1	BMI_GIANT_2018/BMI_GIANT_2018.txt.gz	Adipose_Visceral_Omentum.allpairs.txt.gz.eQTLs.txt.gz	1	77984833	0.628328	A	C	TRUE	A	C	FALSE	TRUE	FALSE	FALSE
FUBP1	BMI_GIANT_2018/BMI_GIANT_2018.txt.gz	Adipose_Visceral_Omentum.allpairs.txt.gz.eQTLs.txt.gz	1	77479950	0.514303	A	G	TRUE	A	G	FALSE	TRUE	FALSE	FALSE
FUBP1	BMI_GIANT_2018/BMI_GIANT_2018.txt.gz	Adipose_Subcutaneous.allpairs.txt.gz.eQTLs.txt.gz	1	77479950	0.49973	A	G	TRUE	A	G	FALSE	TRUE	FALSE	FALSE
FUT11	Type-2-Diabetes_Xue_2018/Type-2-Diabetes_Xue_2018.txt.gz	Adipose_Subcutaneous.allpairs.txt.gz.eQTLs.txt.gz	10	73834292	0.774082	T	G	FALSE	T	G	FALSE	TRUE	TRUE	TRUE
FUT11	Type-2-Diabetes_Xue_2018/Type-2-Diabetes_Xue_2018.txt.gz	Adipose_Visceral_Omentum.allpairs.txt.gz.eQTLs.txt.gz	10	73834292	0.754986	T	G	FALSE	T	G	FALSE	TRUE	TRUE	TRUE
FUT11	Type-2-Diabetes_Xue_2018/Type-2-Diabetes_Xue_2018.txt.gz	Muscle_Skeletal.allpairs.txt.gz.eQTLs.txt.gz	10	73834292	0.752416	T	G	FALSE	T	G	FALSE	TRUE	TRUE	TRUE
FUT2	TG_GLGC_Expanded/TG_GLGC_Expanded.txt.gz	Pancreas.allpairs.txt.gz.eQTLs.txt.gz	19	48728969	0.40878	A	G	TRUE	A	G	FALSE	TRUE	FALSE	FALSE
FUT2	WHR-adj-BMI_GIANT_2018/WHR-adj-BMI_GIANT_2018.txt.gz	Pancreas.allpairs.txt.gz.eQTLs.txt.gz	19	48745473	0.376213	A	G	FALSE	A	G	TRUE	TRUE	FALSE	FALSE
GAB2	TG_GLGC_Expanded/TG_GLGC_Expanded.txt.gz	Muscle_Skeletal.allpairs.txt.gz.eQTLs.txt.gz	11	78387968	0.797006	T	G	TRUE	G	T	TRUE	FALSE	TRUE	FALSE
GAB2	BMI_GIANT_2018/BMI_GIANT_2018.txt.gz	Muscle_Skeletal.allpairs.txt.gz.eQTLs.txt.gz	11	78219746	0.771313	T	C	FALSE	T	C	TRUE	TRUE	FALSE	FALSE
GAB2	TG_GLGC_Expanded/TG_GLGC_Expanded.txt.gz	Liver.allpairs.txt.gz.eQTLs.txt.gz	11	78387968	0.724906	T	G	TRUE	G	T	TRUE	FALSE	TRUE	FALSE
GAB2	BMI_GIANT_2018/BMI_GIANT_2018.txt.gz	Liver.allpairs.txt.gz.eQTLs.txt.gz	11	78219746	0.663547	T	C	FALSE	T	C	TRUE	TRUE	FALSE	FALSE
GALK1	TG_GLGC_Expanded/TG_GLGC_Expanded.txt.gz	Liver.allpairs.txt.gz.eQTLs.txt.gz	17	75786110	0.472818	T	C	TRUE	C	T	TRUE	FALSE	TRUE	FALSE
GAS6	TG_GLGC_Expanded/TG_GLGC_Expanded.txt.gz	Liver.allpairs.txt.gz.eQTLs.txt.gz	13	113844399	0.481973	T	C	TRUE	T	C	FALSE	TRUE	FALSE	FALSE
GBF1	TG_GLGC_Expanded/TG_GLGC_Expanded.txt.gz	Liver.allpairs.txt.gz.eQTLs.txt.gz	10	102127596	0.721207	T	C	FALSE	T	C	FALSE	TRUE	TRUE	TRUE
GCDH	T2D_Mahajan_Europeans/T2D_Mahajan_Europeans.txt.gz	Liver.allpairs.txt.gz.eQTLs.txt.gz	19	12927601	0.466848	A	G	TRUE	A	G	TRUE	TRUE	TRUE	TRUE
GDF11	HDL_GLGC_Expanded/HDL_GLGC_Expanded.txt.gz	Muscle_Skeletal.allpairs.txt.gz.eQTLs.txt.gz	12	56076841	0.405991	T	C	FALSE	T	C	TRUE	TRUE	FALSE	FALSE
GDI2	HDL_GLGC_Expanded/HDL_GLGC_Expanded.txt.gz	Pancreas.allpairs.txt.gz.eQTLs.txt.gz	10	5757650	0.783268	A	G	FALSE	G	A	FALSE	FALSE	TRUE	FALSE
GDI2	HDL_GLGC_Expanded/HDL_GLGC_Expanded.txt.gz	Adipose_Visceral_Omentum.allpairs.txt.gz.eQTLs.txt.gz	10	5757650	0.783268	A	G	FALSE	G	A	FALSE	FALSE	TRUE	FALSE
GDI2	HDL_GLGC_Expanded/HDL_GLGC_Expanded.txt.gz	Adipose_Subcutaneous.allpairs.txt.gz.eQTLs.txt.gz	10	5757650	0.783268	A	G	FALSE	G	A	FALSE	FALSE	TRUE	FALSE
GDI2	HDL_GLGC_Expanded/HDL_GLGC_Expanded.txt.gz	Muscle_Skeletal.allpairs.txt.gz.eQTLs.txt.gz	10	5757650	0.72452	A	G	FALSE	G	A	FALSE	FALSE	TRUE	FALSE
GFPT1	BMI_GIANT_2018/BMI_GIANT_2018.txt.gz	Adipose_Subcutaneous.allpairs.txt.gz.eQTLs.txt.gz	2	69428658	0.631467	T	C	TRUE	C	T	FALSE	FALSE	FALSE	TRUE
GFPT1	BMI_GIANT_2018/BMI_GIANT_2018.txt.gz	Adipose_Visceral_Omentum.allpairs.txt.gz.eQTLs.txt.gz	2	69428658	0.429531	T	C	TRUE	C	T	FALSE	FALSE	FALSE	TRUE
GGNBP2	TG_GLGC_Expanded/TG_GLGC_Expanded.txt.gz	Muscle_Skeletal.allpairs.txt.gz.eQTLs.txt.gz	17	36498436	0.88297	A	G	FALSE	A	G	TRUE	TRUE	FALSE	FALSE
GGNBP2	BMI_GIANT_2018/BMI_GIANT_2018.txt.gz	Muscle_Skeletal.allpairs.txt.gz.eQTLs.txt.gz	17	36558947	0.874285	T	C	TRUE	C	T	TRUE	FALSE	TRUE	FALSE
GGNBP2	TG_GLGC_Expanded/TG_GLGC_Expanded.txt.gz	Adipose_Visceral_Omentum.allpairs.txt.gz.eQTLs.txt.gz	17	36498436	0.70896	A	G	FALSE	A	G	TRUE	TRUE	FALSE	FALSE
GGNBP2	TG_GLGC_Expanded/TG_GLGC_Expanded.txt.gz	Pancreas.allpairs.txt.gz.eQTLs.txt.gz	17	36498436	0.684916	A	G	FALSE	A	G	TRUE	TRUE	FALSE	FALSE
GGNBP2	BMI_GIANT_2018/BMI_GIANT_2018.txt.gz	Pancreas.allpairs.txt.gz.eQTLs.txt.gz	17	36558947	0.678893	T	C	TRUE	C	T	TRUE	FALSE	TRUE	FALSE
GGNBP2	BMI_GIANT_2018/BMI_GIANT_2018.txt.gz	Adipose_Visceral_Omentum.allpairs.txt.gz.eQTLs.txt.gz	17	36558947	0.668959	T	C	TRUE	C	T	TRUE	FALSE	TRUE	FALSE
GGNBP2	WHR-adj-BMI_GIANT_2018/WHR-adj-BMI_GIANT_2018.txt.gz	Adipose_Subcutaneous.allpairs.txt.gz.eQTLs.txt.gz	17	36511076	0.56879	A	G	TRUE	G	A	TRUE	FALSE	TRUE	FALSE
GGNBP2	WHR-adj-BMI_GIANT_2018/WHR-adj-BMI_GIANT_2018.txt.gz	Adipose_Visceral_Omentum.allpairs.txt.gz.eQTLs.txt.gz	17	36511076	0.464846	A	G	TRUE	G	A	TRUE	FALSE	TRUE	FALSE
GGNBP2	WHR-adj-BMI_GIANT_2018/WHR-adj-BMI_GIANT_2018.txt.gz	Pancreas.allpairs.txt.gz.eQTLs.txt.gz	17	36511076	0.431093	A	G	TRUE	G	A	TRUE	FALSE	TRUE	FALSE
GGNBP2	BMI_GIANT_2018/BMI_GIANT_2018.txt.gz	Adipose_Subcutaneous.allpairs.txt.gz.eQTLs.txt.gz	17	36558947	0.395657	T	C	TRUE	C	T	TRUE	FALSE	TRUE	FALSE
GGNBP2	TG_GLGC_Expanded/TG_GLGC_Expanded.txt.gz	Adipose_Subcutaneous.allpairs.txt.gz.eQTLs.txt.gz	17	36498436	0.370458	A	G	FALSE	A	G	TRUE	TRUE	FALSE	FALSE
GGT7	HDL_GLGC_Expanded/HDL_GLGC_Expanded.txt.gz	Muscle_Skeletal.allpairs.txt.gz.eQTLs.txt.gz	20	34624251	0.43011	A	G	FALSE	A	G	TRUE	TRUE	FALSE	FALSE
GIMAP7	TG_GLGC_Expanded/TG_GLGC_Expanded.txt.gz	Muscle_Skeletal.allpairs.txt.gz.eQTLs.txt.gz	7	150520221	0.639344	T	C	TRUE	T	C	FALSE	TRUE	FALSE	FALSE
GIN1	WHR-adj-BMI_GIANT_2018/WHR-adj-BMI_GIANT_2018.txt.gz	Adipose_Subcutaneous.allpairs.txt.gz.eQTLs.txt.gz	5	102969361	0.626077	A	C	FALSE	A	C	TRUE	TRUE	FALSE	FALSE
GIN1	WHR-adj-BMI_GIANT_2018/WHR-adj-BMI_GIANT_2018.txt.gz	Muscle_Skeletal.allpairs.txt.gz.eQTLs.txt.gz	5	102969361	0.591519	A	C	FALSE	A	C	TRUE	TRUE	FALSE	FALSE
GKAP1	TG_GLGC_Expanded/TG_GLGC_Expanded.txt.gz	Muscle_Skeletal.allpairs.txt.gz.eQTLs.txt.gz	9	84002350	0.46205	A	G	FALSE	G	A	TRUE	FALSE	FALSE	TRUE
GLYCTK	BMI_GIANT_2018/BMI_GIANT_2018.txt.gz	Pancreas.allpairs.txt.gz.eQTLs.txt.gz	3	52234850	0.553779	T	C	TRUE	C	T	TRUE	FALSE	TRUE	FALSE
GMPPB	WHR-adj-BMI_GIANT_2018/WHR-adj-BMI_GIANT_2018.txt.gz	Pancreas.allpairs.txt.gz.eQTLs.txt.gz	3	48997446	0.596404	T	C	FALSE	C	T	FALSE	FALSE	TRUE	FALSE
GMPPB	WHR-adj-BMI_GIANT_2018/WHR-adj-BMI_GIANT_2018.txt.gz	Adipose_Subcutaneous.allpairs.txt.gz.eQTLs.txt.gz	3	48997446	0.574419	T	C	FALSE	C	T	FALSE	FALSE	TRUE	FALSE
GMPPB	WHR-adj-BMI_GIANT_2018/WHR-adj-BMI_GIANT_2018.txt.gz	Adipose_Visceral_Omentum.allpairs.txt.gz.eQTLs.txt.gz	3	48997446	0.558563	T	C	FALSE	C	T	FALSE	FALSE	TRUE	FALSE
GMPPB	TG_GLGC_Expanded/TG_GLGC_Expanded.txt.gz	Adipose_Visceral_Omentum.allpairs.txt.gz.eQTLs.txt.gz	3	49003029	0.350045	A	G	FALSE	G	A	FALSE	FALSE	TRUE	FALSE
GNGT2	TG_GLGC_Expanded/TG_GLGC_Expanded.txt.gz	Adipose_Subcutaneous.allpairs.txt.gz.eQTLs.txt.gz	17	49325445	0.511787	T	C	TRUE	T	C	TRUE	TRUE	TRUE	TRUE
GNL3	BMI_GIANT_2018/BMI_GIANT_2018.txt.gz	Muscle_Skeletal.allpairs.txt.gz.eQTLs.txt.gz	3	52234850	0.39855	T	C	TRUE	C	T	TRUE	FALSE	TRUE	FALSE
GNL3	BMI_GIANT_2018/BMI_GIANT_2018.txt.gz	Pancreas.allpairs.txt.gz.eQTLs.txt.gz	3	52234850	0.365264	T	C	TRUE	C	T	TRUE	FALSE	TRUE	FALSE
GNMT	HDL_GLGC_Expanded/HDL_GLGC_Expanded.txt.gz	Liver.allpairs.txt.gz.eQTLs.txt.gz	6	42964977	0.834641	T	C	TRUE	T	C	FALSE	TRUE	FALSE	FALSE
GNMT	HDL_GLGC_Expanded/HDL_GLGC_Expanded.txt.gz	Muscle_Skeletal.allpairs.txt.gz.eQTLs.txt.gz	6	42964977	0.667489	T	C	TRUE	T	C	FALSE	TRUE	FALSE	FALSE
GNMT	HDL_GLGC_Expanded/HDL_GLGC_Expanded.txt.gz	Adipose_Subcutaneous.allpairs.txt.gz.eQTLs.txt.gz	6	42964977	0.665895	T	C	TRUE	T	C	FALSE	TRUE	FALSE	FALSE
GNMT	HDL_GLGC_Expanded/HDL_GLGC_Expanded.txt.gz	Adipose_Visceral_Omentum.allpairs.txt.gz.eQTLs.txt.gz	6	42964977	0.664177	T	C	TRUE	T	C	FALSE	TRUE	FALSE	FALSE
GP1BA	BMI_GIANT_2018/BMI_GIANT_2018.txt.gz	Adipose_Subcutaneous.allpairs.txt.gz.eQTLs.txt.gz	17	4838817	0.356684	A	G	TRUE	G	A	FALSE	FALSE	FALSE	TRUE
GPAT2P1	WHR-adj-BMI_GIANT_2018/WHR-adj-BMI_GIANT_2018.txt.gz	Muscle_Skeletal.allpairs.txt.gz.eQTLs.txt.gz	2	96130118	0.596554	T	C	FALSE	C	T	FALSE	FALSE	TRUE	FALSE
GPCPD1	WHR-adj-BMI_GIANT_2018/WHR-adj-BMI_GIANT_2018.txt.gz	Adipose_Visceral_Omentum.allpairs.txt.gz.eQTLs.txt.gz	20	5688068	0.868672	T	C	TRUE	T	C	TRUE	TRUE	TRUE	TRUE
GPCPD1	WHR-adj-BMI_GIANT_2018/WHR-adj-BMI_GIANT_2018.txt.gz	Adipose_Subcutaneous.allpairs.txt.gz.eQTLs.txt.gz	20	5688068	0.385468	T	C	TRUE	T	C	TRUE	TRUE	TRUE	TRUE
GPN1	TG_GLGC_Expanded/TG_GLGC_Expanded.txt.gz	Muscle_Skeletal.allpairs.txt.gz.eQTLs.txt.gz	2	27508073	0.466146	T	C	TRUE	C	T	FALSE	FALSE	FALSE	TRUE
GPN1	Type-2-Diabetes_Xue_2018/Type-2-Diabetes_Xue_2018.txt.gz	Muscle_Skeletal.allpairs.txt.gz.eQTLs.txt.gz	2	27518370	0.363017	T	C	FALSE	C	T	FALSE	FALSE	TRUE	FALSE
GPN1	T2D_Mahajan_Europeans/T2D_Mahajan_Europeans.txt.gz	Muscle_Skeletal.allpairs.txt.gz.eQTLs.txt.gz	2	27508073	0.354772	T	C	FALSE	C	T	FALSE	FALSE	TRUE	FALSE
GPR146	HDL_GLGC_Expanded/HDL_GLGC_Expanded.txt.gz	Adipose_Subcutaneous.allpairs.txt.gz.eQTLs.txt.gz	7	1044141	0.860647	A	G	FALSE	G	A	TRUE	FALSE	FALSE	TRUE
GPR180	TG_GLGC_Expanded/TG_GLGC_Expanded.txt.gz	Liver.allpairs.txt.gz.eQTLs.txt.gz	13	94596312	0.70782	T	C	TRUE	T	C	TRUE	TRUE	TRUE	TRUE
GPSM1	FastGlu_MAGIC_Europeans/FastGlu_MAGIC_Europeans.txt.gz	Muscle_Skeletal.allpairs.txt.gz.eQTLs.txt.gz	9	136362314	0.35558	G	A	TRUE	A	G	FALSE	FALSE	FALSE	TRUE
GPX1	FastGlu_MAGIC_Europeans/FastGlu_MAGIC_Europeans.txt.gz	Muscle_Skeletal.allpairs.txt.gz.eQTLs.txt.gz	3	49417897	0.797962	C	T	TRUE	T	C	TRUE	FALSE	TRUE	FALSE
GRIK2	BMI_GIANT_2018/BMI_GIANT_2018.txt.gz	Pancreas.allpairs.txt.gz.eQTLs.txt.gz	6	100708930	0.36774	A	G	TRUE	A	G	FALSE	TRUE	FALSE	FALSE
GRM2	WHR-adj-BMI_GIANT_2018/WHR-adj-BMI_GIANT_2018.txt.gz	Adipose_Subcutaneous.allpairs.txt.gz.eQTLs.txt.gz	3	51171215	0.432455	A	T	FALSE	A	T	FALSE	TRUE	TRUE	TRUE
GRM2	WHR-adj-BMI_GIANT_2018/WHR-adj-BMI_GIANT_2018.txt.gz	Muscle_Skeletal.allpairs.txt.gz.eQTLs.txt.gz	3	51171215	0.415005	A	T	FALSE	A	T	FALSE	TRUE	TRUE	TRUE
GSTA1	TG_GLGC_Expanded/TG_GLGC_Expanded.txt.gz	Liver.allpairs.txt.gz.eQTLs.txt.gz	6	52765789	0.614019	A	T	FALSE	A	T	TRUE	TRUE	FALSE	FALSE
GSTA1	TG_GLGC_Expanded/TG_GLGC_Expanded.txt.gz	Pancreas.allpairs.txt.gz.eQTLs.txt.gz	6	52765789	0.590717	A	T	FALSE	A	T	TRUE	TRUE	FALSE	FALSE
GSTA1	HDL_GLGC_Expanded/HDL_GLGC_Expanded.txt.gz	Liver.allpairs.txt.gz.eQTLs.txt.gz	6	52762900	0.415113	T	G	FALSE	G	T	TRUE	FALSE	FALSE	TRUE
GSTA1	HDL_GLGC_Expanded/HDL_GLGC_Expanded.txt.gz	Pancreas.allpairs.txt.gz.eQTLs.txt.gz	6	52762900	0.360045	T	G	FALSE	G	T	TRUE	FALSE	FALSE	TRUE
GSTA2	TG_GLGC_Expanded/TG_GLGC_Expanded.txt.gz	Liver.allpairs.txt.gz.eQTLs.txt.gz	6	52765789	0.804836	A	T	FALSE	A	T	FALSE	TRUE	TRUE	TRUE
GSTA2	TG_GLGC_Expanded/TG_GLGC_Expanded.txt.gz	Pancreas.allpairs.txt.gz.eQTLs.txt.gz	6	52765789	0.647471	A	T	FALSE	A	T	FALSE	TRUE	TRUE	TRUE
GSTA2	HDL_GLGC_Expanded/HDL_GLGC_Expanded.txt.gz	Liver.allpairs.txt.gz.eQTLs.txt.gz	6	52762900	0.6157	T	G	FALSE	G	T	FALSE	FALSE	TRUE	FALSE
GSTA2	HDL_GLGC_Expanded/HDL_GLGC_Expanded.txt.gz	Pancreas.allpairs.txt.gz.eQTLs.txt.gz	6	52762900	0.440565	T	G	FALSE	G	T	FALSE	FALSE	TRUE	FALSE
GSTA7P	TG_GLGC_Expanded/TG_GLGC_Expanded.txt.gz	Liver.allpairs.txt.gz.eQTLs.txt.gz	6	52765789	0.71312	A	T	FALSE	A	T	FALSE	TRUE	TRUE	TRUE
GSTA7P	HDL_GLGC_Expanded/HDL_GLGC_Expanded.txt.gz	Liver.allpairs.txt.gz.eQTLs.txt.gz	6	52762900	0.528141	T	G	FALSE	G	T	FALSE	FALSE	TRUE	FALSE
GTF2IP12	BMI_GIANT_2018/BMI_GIANT_2018.txt.gz	Liver.allpairs.txt.gz.eQTLs.txt.gz	4	119398279	0.834648	T	C	FALSE	C	T	FALSE	FALSE	TRUE	FALSE
GTF2IP12	BMI_GIANT_2018/BMI_GIANT_2018.txt.gz	Pancreas.allpairs.txt.gz.eQTLs.txt.gz	4	119398279	0.768489	T	C	FALSE	C	T	FALSE	FALSE	TRUE	FALSE
GTF2IP12	BMI_GIANT_2018/BMI_GIANT_2018.txt.gz	Muscle_Skeletal.allpairs.txt.gz.eQTLs.txt.gz	4	119398279	0.766553	T	C	FALSE	C	T	FALSE	FALSE	TRUE	FALSE
GTF2IP12	BMI_GIANT_2018/BMI_GIANT_2018.txt.gz	Adipose_Visceral_Omentum.allpairs.txt.gz.eQTLs.txt.gz	4	119398279	0.703089	T	C	FALSE	C	T	TRUE	FALSE	FALSE	TRUE
H2AFV	BMI_GIANT_2018/BMI_GIANT_2018.txt.gz	Muscle_Skeletal.allpairs.txt.gz.eQTLs.txt.gz	7	44764626	0.503267	T	C	FALSE	T	C	FALSE	TRUE	TRUE	TRUE
HAUS6	T2D_Mahajan_Europeans/T2D_Mahajan_Europeans.txt.gz	Muscle_Skeletal.allpairs.txt.gz.eQTLs.txt.gz	9	19067835	0.856949	A	G	FALSE	G	A	FALSE	FALSE	TRUE	FALSE
HAUS6	T2D_Mahajan_Europeans/T2D_Mahajan_Europeans.txt.gz	Adipose_Visceral_Omentum.allpairs.txt.gz.eQTLs.txt.gz	9	19067835	0.834425	A	G	FALSE	G	A	FALSE	FALSE	TRUE	FALSE
HAUS6	T2D_Mahajan_Europeans/T2D_Mahajan_Europeans.txt.gz	Adipose_Subcutaneous.allpairs.txt.gz.eQTLs.txt.gz	9	19067835	0.784136	A	G	FALSE	G	A	FALSE	FALSE	TRUE	FALSE
HAUS6	T2D_Mahajan_Europeans/T2D_Mahajan_Europeans.txt.gz	Liver.allpairs.txt.gz.eQTLs.txt.gz	9	19067835	0.495608	A	G	FALSE	G	A	FALSE	FALSE	TRUE	FALSE
HAUS8	WHR-adj-BMI_GIANT_2018/WHR-adj-BMI_GIANT_2018.txt.gz	Adipose_Visceral_Omentum.allpairs.txt.gz.eQTLs.txt.gz	19	17097041	0.449136	A	G	TRUE	A	G	FALSE	TRUE	FALSE	FALSE
HAUS8	WHR-adj-BMI_GIANT_2018/WHR-adj-BMI_GIANT_2018.txt.gz	Muscle_Skeletal.allpairs.txt.gz.eQTLs.txt.gz	19	17097041	0.446626	A	G	TRUE	A	G	FALSE	TRUE	FALSE	FALSE
HAUS8	WHR-adj-BMI_GIANT_2018/WHR-adj-BMI_GIANT_2018.txt.gz	Adipose_Subcutaneous.allpairs.txt.gz.eQTLs.txt.gz	19	17097041	0.446513	A	G	TRUE	A	G	FALSE	TRUE	FALSE	FALSE
HCAR2	HDL_GLGC_Expanded/HDL_GLGC_Expanded.txt.gz	Adipose_Subcutaneous.allpairs.txt.gz.eQTLs.txt.gz	12	122716221	0.927685	T	G	FALSE	G	T	FALSE	FALSE	TRUE	FALSE
HCAR3	HDL_GLGC_Expanded/HDL_GLGC_Expanded.txt.gz	Adipose_Subcutaneous.allpairs.txt.gz.eQTLs.txt.gz	12	122716221	0.379448	T	G	FALSE	G	T	TRUE	FALSE	FALSE	TRUE
HDDC3	Type-2-Diabetes_Spracklen_2020/Type-2-Diabetes_Spracklen_2020.txt.gz	Adipose_Visceral_Omentum.allpairs.txt.gz.eQTLs.txt.gz	15	90979023	0.366791	A	G	TRUE	A	G	FALSE	TRUE	FALSE	FALSE
HDGF	HDL_GLGC_Expanded/HDL_GLGC_Expanded.txt.gz	Muscle_Skeletal.allpairs.txt.gz.eQTLs.txt.gz	1	156730859	0.712447	T	G	FALSE	G	T	FALSE	FALSE	TRUE	FALSE
HEMK1	WHR-adj-BMI_GIANT_2018/WHR-adj-BMI_GIANT_2018.txt.gz	Muscle_Skeletal.allpairs.txt.gz.eQTLs.txt.gz	3	51171215	0.577752	A	T	FALSE	A	T	TRUE	TRUE	FALSE	FALSE
HERC1	T2D_Mahajan_Europeans/T2D_Mahajan_Europeans.txt.gz	Adipose_Subcutaneous.allpairs.txt.gz.eQTLs.txt.gz	15	63579093	0.365155	T	C	FALSE	T	C	FALSE	TRUE	TRUE	TRUE
HERC1	Type-2-Diabetes_Xue_2018/Type-2-Diabetes_Xue_2018.txt.gz	Adipose_Subcutaneous.allpairs.txt.gz.eQTLs.txt.gz	15	63531102	0.353054	A	G	TRUE	G	A	FALSE	FALSE	FALSE	TRUE
HEY2	BMI_GIANT_2018/BMI_GIANT_2018.txt.gz	Pancreas.allpairs.txt.gz.eQTLs.txt.gz	6	125769131	0.513026	T	C	FALSE	C	T	FALSE	FALSE	TRUE	FALSE
HINFP	HDL_GLGC_Expanded/HDL_GLGC_Expanded.txt.gz	Adipose_Subcutaneous.allpairs.txt.gz.eQTLs.txt.gz	11	119097048	0.469461	T	C	TRUE	C	T	FALSE	FALSE	FALSE	TRUE
HINFP	HDL_GLGC_Expanded/HDL_GLGC_Expanded.txt.gz	Adipose_Visceral_Omentum.allpairs.txt.gz.eQTLs.txt.gz	11	119097048	0.43037	T	C	TRUE	C	T	FALSE	FALSE	FALSE	TRUE
HINFP	HDL_GLGC_Expanded/HDL_GLGC_Expanded.txt.gz	Pancreas.allpairs.txt.gz.eQTLs.txt.gz	11	119097048	0.400777	T	C	TRUE	C	T	FALSE	FALSE	FALSE	TRUE
HINT1	BMI_GIANT_2018/BMI_GIANT_2018.txt.gz	Pancreas.allpairs.txt.gz.eQTLs.txt.gz	5	131042334	0.69965	T	C	FALSE	T	C	TRUE	TRUE	FALSE	FALSE
HINT1	BMI_GIANT_2018/BMI_GIANT_2018.txt.gz	Adipose_Visceral_Omentum.allpairs.txt.gz.eQTLs.txt.gz	5	131042334	0.555506	T	C	FALSE	T	C	TRUE	TRUE	FALSE	FALSE
HM13	HDL_GLGC_Expanded/HDL_GLGC_Expanded.txt.gz	Adipose_Subcutaneous.allpairs.txt.gz.eQTLs.txt.gz	20	31597063	0.840607	T	C	FALSE	C	T	TRUE	FALSE	FALSE	TRUE
HM13	TG_GLGC_Expanded/TG_GLGC_Expanded.txt.gz	Adipose_Subcutaneous.allpairs.txt.gz.eQTLs.txt.gz	20	31623794	0.832062	T	C	TRUE	C	T	TRUE	FALSE	TRUE	FALSE
HMBS	BMI_GIANT_2018/BMI_GIANT_2018.txt.gz	Liver.allpairs.txt.gz.eQTLs.txt.gz	11	119073965	0.590805	T	C	TRUE	T	C	TRUE	TRUE	TRUE	TRUE
HMBS	BMI_GIANT_2018/BMI_GIANT_2018.txt.gz	Muscle_Skeletal.allpairs.txt.gz.eQTLs.txt.gz	11	119073965	0.586321	T	C	TRUE	T	C	TRUE	TRUE	TRUE	TRUE
HMBS	BMI_GIANT_2018/BMI_GIANT_2018.txt.gz	Adipose_Visceral_Omentum.allpairs.txt.gz.eQTLs.txt.gz	11	119073965	0.571057	T	C	TRUE	T	C	TRUE	TRUE	TRUE	TRUE
HMBS	BMI_GIANT_2018/BMI_GIANT_2018.txt.gz	Pancreas.allpairs.txt.gz.eQTLs.txt.gz	11	119073965	0.55115	T	C	TRUE	T	C	TRUE	TRUE	TRUE	TRUE
HMBS	BMI_GIANT_2018/BMI_GIANT_2018.txt.gz	Adipose_Subcutaneous.allpairs.txt.gz.eQTLs.txt.gz	11	119073965	0.545452	T	C	TRUE	T	C	TRUE	TRUE	TRUE	TRUE
HMG20A	Type-2-Diabetes_Spracklen_2020/Type-2-Diabetes_Spracklen_2020.txt.gz	Muscle_Skeletal.allpairs.txt.gz.eQTLs.txt.gz	15	77484156	0.753273	C	G	FALSE	G	C	TRUE	FALSE	FALSE	TRUE
HMG20A	Type-2-Diabetes_Suzuki_2019/Type-2-Diabetes_Suzuki_2019.txt.gz	Muscle_Skeletal.allpairs.txt.gz.eQTLs.txt.gz	15	77489584	0.73344	A	G	FALSE	G	A	TRUE	FALSE	FALSE	TRUE
HMG20A	Type-2-Diabetes_Xue_2018/Type-2-Diabetes_Xue_2018.txt.gz	Muscle_Skeletal.allpairs.txt.gz.eQTLs.txt.gz	15	77540420	0.549411	G	A	FALSE	A	G	TRUE	FALSE	FALSE	TRUE
HMGCR	Type-2-Diabetes_Spracklen_2020/Type-2-Diabetes_Spracklen_2020.txt.gz	Muscle_Skeletal.allpairs.txt.gz.eQTLs.txt.gz	5	75279159	0.555504	A	G	TRUE	G	A	TRUE	FALSE	TRUE	FALSE
HMGXB4	WHR-adj-BMI_GIANT_2018/WHR-adj-BMI_GIANT_2018.txt.gz	Adipose_Subcutaneous.allpairs.txt.gz.eQTLs.txt.gz	22	35264882	0.675651	T	G	FALSE	T	G	TRUE	TRUE	FALSE	FALSE
HMOX2	WHR-adj-BMI_GIANT_2018/WHR-adj-BMI_GIANT_2018.txt.gz	Adipose_Subcutaneous.allpairs.txt.gz.eQTLs.txt.gz	16	4365695	0.567232	C	G	TRUE	G	C	FALSE	FALSE	FALSE	TRUE
HMOX2	WHR-adj-BMI_GIANT_2018/WHR-adj-BMI_GIANT_2018.txt.gz	Adipose_Visceral_Omentum.allpairs.txt.gz.eQTLs.txt.gz	16	4365695	0.558039	C	G	TRUE	G	C	FALSE	FALSE	FALSE	TRUE
HOMEZ	WHR-adj-BMI_GIANT_2018/WHR-adj-BMI_GIANT_2018.txt.gz	Pancreas.allpairs.txt.gz.eQTLs.txt.gz	14	23277060	0.559063	C	G	TRUE	G	C	TRUE	FALSE	TRUE	FALSE
HORMAD2-AS1	T2D_Mahajan_Europeans/T2D_Mahajan_Europeans.txt.gz	Adipose_Subcutaneous.allpairs.txt.gz.eQTLs.txt.gz	22	30213565	0.696644	A	G	FALSE	G	A	TRUE	FALSE	FALSE	TRUE
HORMAD2-AS1	Type-2-Diabetes_Xue_2018/Type-2-Diabetes_Xue_2018.txt.gz	Adipose_Subcutaneous.allpairs.txt.gz.eQTLs.txt.gz	22	30156824	0.674271	G	A	FALSE	G	A	FALSE	TRUE	TRUE	TRUE
HOXC12	WHR-adj-BMI_GIANT_2018/WHR-adj-BMI_GIANT_2018.txt.gz	Muscle_Skeletal.allpairs.txt.gz.eQTLs.txt.gz	12	53948900	0.443796	A	C	TRUE	C	A	FALSE	FALSE	FALSE	TRUE
HP	HDL_GLGC_Expanded/HDL_GLGC_Expanded.txt.gz	Liver.allpairs.txt.gz.eQTLs.txt.gz	16	72054562	0.815847	A	C	FALSE	C	A	FALSE	FALSE	TRUE	FALSE
HP	TG_GLGC_Expanded/TG_GLGC_Expanded.txt.gz	Adipose_Subcutaneous.allpairs.txt.gz.eQTLs.txt.gz	16	72074194	0.360252	A	G	TRUE	A	G	FALSE	TRUE	FALSE	FALSE
HPD	TG_GLGC_Expanded/TG_GLGC_Expanded.txt.gz	Adipose_Subcutaneous.allpairs.txt.gz.eQTLs.txt.gz	12	121811142	0.791209	T	G	TRUE	T	G	FALSE	TRUE	FALSE	FALSE
HRC	BMI_GIANT_2018/BMI_GIANT_2018.txt.gz	Adipose_Subcutaneous.allpairs.txt.gz.eQTLs.txt.gz	19	49142749	0.370087	A	G	TRUE	G	A	TRUE	FALSE	TRUE	FALSE
HSD17B1	Type-2-Diabetes_Suzuki_2019/Type-2-Diabetes_Suzuki_2019.txt.gz	Adipose_Subcutaneous.allpairs.txt.gz.eQTLs.txt.gz	17	42761348	0.512223	T	C	FALSE	T	C	TRUE	TRUE	FALSE	FALSE
HSD17B1	Type-2-Diabetes_Suzuki_2019/Type-2-Diabetes_Suzuki_2019.txt.gz	Muscle_Skeletal.allpairs.txt.gz.eQTLs.txt.gz	17	42761348	0.511118	T	C	FALSE	T	C	TRUE	TRUE	FALSE	FALSE
HSD17B12	T2D_Mahajan_Europeans/T2D_Mahajan_Europeans.txt.gz	Liver.allpairs.txt.gz.eQTLs.txt.gz	11	43856384	0.921908	A	C	TRUE	A	C	FALSE	TRUE	FALSE	FALSE
HSD17B12	T2D_Mahajan_Europeans/T2D_Mahajan_Europeans.txt.gz	Adipose_Visceral_Omentum.allpairs.txt.gz.eQTLs.txt.gz	11	43856384	0.903074	A	C	TRUE	A	C	FALSE	TRUE	FALSE	FALSE
HSD17B12	T2D_Mahajan_Europeans/T2D_Mahajan_Europeans.txt.gz	Pancreas.allpairs.txt.gz.eQTLs.txt.gz	11	43856384	0.903072	A	C	TRUE	A	C	FALSE	TRUE	FALSE	FALSE
HSD17B12	T2D_Mahajan_Europeans/T2D_Mahajan_Europeans.txt.gz	Adipose_Subcutaneous.allpairs.txt.gz.eQTLs.txt.gz	11	43856384	0.898966	A	C	TRUE	A	C	FALSE	TRUE	FALSE	FALSE
HSD17B12	T2D_Mahajan_Europeans/T2D_Mahajan_Europeans.txt.gz	Muscle_Skeletal.allpairs.txt.gz.eQTLs.txt.gz	11	43856384	0.89401	A	C	TRUE	A	C	FALSE	TRUE	FALSE	FALSE
HSD17B12	BMI_GIANT_2018/BMI_GIANT_2018.txt.gz	Liver.allpairs.txt.gz.eQTLs.txt.gz	11	43632283	0.393729	T	G	FALSE	T	G	TRUE	TRUE	FALSE	FALSE
HSD17B12	BMI_GIANT_2018/BMI_GIANT_2018.txt.gz	Muscle_Skeletal.allpairs.txt.gz.eQTLs.txt.gz	11	43632283	0.375447	T	G	FALSE	T	G	TRUE	TRUE	FALSE	FALSE
HSD17B12	BMI_GIANT_2018/BMI_GIANT_2018.txt.gz	Pancreas.allpairs.txt.gz.eQTLs.txt.gz	11	43632283	0.375337	T	G	FALSE	T	G	TRUE	TRUE	FALSE	FALSE
HSD17B12	BMI_GIANT_2018/BMI_GIANT_2018.txt.gz	Adipose_Visceral_Omentum.allpairs.txt.gz.eQTLs.txt.gz	11	43632283	0.375337	T	G	FALSE	T	G	TRUE	TRUE	FALSE	FALSE
HSD17B12	BMI_GIANT_2018/BMI_GIANT_2018.txt.gz	Adipose_Subcutaneous.allpairs.txt.gz.eQTLs.txt.gz	11	43632283	0.374154	T	G	FALSE	T	G	TRUE	TRUE	FALSE	FALSE
HSD17B1P1	Type-2-Diabetes_Suzuki_2019/Type-2-Diabetes_Suzuki_2019.txt.gz	Adipose_Subcutaneous.allpairs.txt.gz.eQTLs.txt.gz	17	42761348	0.464399	T	C	FALSE	T	C	TRUE	TRUE	FALSE	FALSE
HSD3B7	BMI_GIANT_2018/BMI_GIANT_2018.txt.gz	Liver.allpairs.txt.gz.eQTLs.txt.gz	16	30999862	0.552077	A	G	TRUE	G	A	FALSE	FALSE	FALSE	TRUE
HSD3B7	BMI_GIANT_2018/BMI_GIANT_2018.txt.gz	Pancreas.allpairs.txt.gz.eQTLs.txt.gz	16	30999862	0.54823	A	G	TRUE	G	A	FALSE	FALSE	FALSE	TRUE
HSD3B7	BMI_GIANT_2018/BMI_GIANT_2018.txt.gz	Muscle_Skeletal.allpairs.txt.gz.eQTLs.txt.gz	16	31512605	0.547766	A	C	TRUE	A	C	TRUE	TRUE	TRUE	TRUE
HSD3B7	BMI_GIANT_2018/BMI_GIANT_2018.txt.gz	Adipose_Subcutaneous.allpairs.txt.gz.eQTLs.txt.gz	16	30999862	0.542438	A	G	TRUE	G	A	FALSE	FALSE	FALSE	TRUE
HSD3B7	BMI_GIANT_2018/BMI_GIANT_2018.txt.gz	Muscle_Skeletal.allpairs.txt.gz.eQTLs.txt.gz	16	30999862	0.539093	A	G	TRUE	G	A	FALSE	FALSE	FALSE	TRUE
HSD3B7	TG_GLGC_Expanded/TG_GLGC_Expanded.txt.gz	Muscle_Skeletal.allpairs.txt.gz.eQTLs.txt.gz	16	31130672	0.519089	T	C	FALSE	T	C	FALSE	TRUE	TRUE	TRUE
HSD3B7	TG_GLGC_Expanded/TG_GLGC_Expanded.txt.gz	Adipose_Subcutaneous.allpairs.txt.gz.eQTLs.txt.gz	16	31130672	0.508174	T	C	FALSE	T	C	FALSE	TRUE	TRUE	TRUE
HSPA4	TG_GLGC_Expanded/TG_GLGC_Expanded.txt.gz	Muscle_Skeletal.allpairs.txt.gz.eQTLs.txt.gz	5	133110019	0.722855	C	G	TRUE	G	C	TRUE	FALSE	TRUE	FALSE
HSPA4	WHR-adj-BMI_GIANT_2018/WHR-adj-BMI_GIANT_2018.txt.gz	Muscle_Skeletal.allpairs.txt.gz.eQTLs.txt.gz	5	133076607	0.637384	A	G	TRUE	G	A	TRUE	FALSE	TRUE	FALSE
IAH1	WHR-adj-BMI_GIANT_2018/WHR-adj-BMI_GIANT_2018.txt.gz	Liver.allpairs.txt.gz.eQTLs.txt.gz	2	9555153	0.829973	T	C	TRUE	T	C	TRUE	TRUE	TRUE	TRUE
IDUA	WHR-adj-BMI_GIANT_2018/WHR-adj-BMI_GIANT_2018.txt.gz	Adipose_Visceral_Omentum.allpairs.txt.gz.eQTLs.txt.gz	4	971991	0.883734	A	G	FALSE	A	G	TRUE	TRUE	FALSE	FALSE
IDUA	WHR-adj-BMI_GIANT_2018/WHR-adj-BMI_GIANT_2018.txt.gz	Adipose_Subcutaneous.allpairs.txt.gz.eQTLs.txt.gz	4	971991	0.738012	A	G	FALSE	A	G	TRUE	TRUE	FALSE	FALSE
IDUA	WHR-adj-BMI_GIANT_2018/WHR-adj-BMI_GIANT_2018.txt.gz	Pancreas.allpairs.txt.gz.eQTLs.txt.gz	4	971991	0.570076	A	G	FALSE	A	G	TRUE	TRUE	FALSE	FALSE
IER3IP1	BMI_GIANT_2018/BMI_GIANT_2018.txt.gz	Muscle_Skeletal.allpairs.txt.gz.eQTLs.txt.gz	18	47261903	0.415341	A	G	FALSE	A	G	TRUE	TRUE	FALSE	FALSE
IFFO1	WHR-adj-BMI_GIANT_2018/WHR-adj-BMI_GIANT_2018.txt.gz	Muscle_Skeletal.allpairs.txt.gz.eQTLs.txt.gz	12	6543061	0.553621	A	G	FALSE	A	G	TRUE	TRUE	FALSE	FALSE
IFT81	BMI_GIANT_2018/BMI_GIANT_2018.txt.gz	Muscle_Skeletal.allpairs.txt.gz.eQTLs.txt.gz	12	109841007	0.917661	T	C	TRUE	T	C	TRUE	TRUE	TRUE	TRUE
IFT81	BMI_GIANT_2018/BMI_GIANT_2018.txt.gz	Muscle_Skeletal.allpairs.txt.gz.eQTLs.txt.gz	12	110465575	0.385499	C	G	FALSE	C	G	FALSE	TRUE	TRUE	TRUE
IGDCC4	BMI_GIANT_2018/BMI_GIANT_2018.txt.gz	Muscle_Skeletal.allpairs.txt.gz.eQTLs.txt.gz	15	65747692	0.750381	T	C	FALSE	T	C	FALSE	TRUE	TRUE	TRUE
IGDCC4	BMI_GIANT_2018/BMI_GIANT_2018.txt.gz	Pancreas.allpairs.txt.gz.eQTLs.txt.gz	15	65747692	0.398988	T	C	FALSE	T	C	FALSE	TRUE	TRUE	TRUE
IGFBP3	WHR-adj-BMI_GIANT_2018/WHR-adj-BMI_GIANT_2018.txt.gz	Muscle_Skeletal.allpairs.txt.gz.eQTLs.txt.gz	7	45915430	0.508864	A	G	TRUE	G	A	FALSE	FALSE	FALSE	TRUE
IGHMBP2	HDL_GLGC_Expanded/HDL_GLGC_Expanded.txt.gz	Liver.allpairs.txt.gz.eQTLs.txt.gz	11	68936491	0.993072	A	G	TRUE	G	A	TRUE	FALSE	TRUE	FALSE
IGHMBP2	HDL_GLGC_Expanded/HDL_GLGC_Expanded.txt.gz	Adipose_Visceral_Omentum.allpairs.txt.gz.eQTLs.txt.gz	11	68936491	0.924332	A	G	TRUE	G	A	TRUE	FALSE	TRUE	FALSE
IGHMBP2	HDL_GLGC_Expanded/HDL_GLGC_Expanded.txt.gz	Pancreas.allpairs.txt.gz.eQTLs.txt.gz	11	68936491	0.918977	A	G	TRUE	G	A	TRUE	FALSE	TRUE	FALSE
IGHMBP2	TG_GLGC_Expanded/TG_GLGC_Expanded.txt.gz	Liver.allpairs.txt.gz.eQTLs.txt.gz	11	68936491	0.879317	A	G	FALSE	G	A	TRUE	FALSE	FALSE	TRUE
IGHMBP2	TG_GLGC_Expanded/TG_GLGC_Expanded.txt.gz	Adipose_Visceral_Omentum.allpairs.txt.gz.eQTLs.txt.gz	11	68936491	0.820282	A	G	FALSE	G	A	TRUE	FALSE	FALSE	TRUE
IGHMBP2	TG_GLGC_Expanded/TG_GLGC_Expanded.txt.gz	Pancreas.allpairs.txt.gz.eQTLs.txt.gz	11	68936491	0.815659	A	G	FALSE	G	A	TRUE	FALSE	FALSE	TRUE
IGHMBP2	HDL_GLGC_Expanded/HDL_GLGC_Expanded.txt.gz	Adipose_Subcutaneous.allpairs.txt.gz.eQTLs.txt.gz	11	68936491	0.620054	A	G	TRUE	G	A	TRUE	FALSE	TRUE	FALSE
IGHMBP2	HDL_GLGC_Expanded/HDL_GLGC_Expanded.txt.gz	Muscle_Skeletal.allpairs.txt.gz.eQTLs.txt.gz	11	68936491	0.603824	A	G	TRUE	G	A	TRUE	FALSE	TRUE	FALSE
IGHMBP2	TG_GLGC_Expanded/TG_GLGC_Expanded.txt.gz	Adipose_Subcutaneous.allpairs.txt.gz.eQTLs.txt.gz	11	68936491	0.550812	A	G	FALSE	G	A	TRUE	FALSE	FALSE	TRUE
IGHMBP2	TG_GLGC_Expanded/TG_GLGC_Expanded.txt.gz	Muscle_Skeletal.allpairs.txt.gz.eQTLs.txt.gz	11	68936491	0.536428	A	G	FALSE	G	A	TRUE	FALSE	FALSE	TRUE
IGHMBP2	BMI_GIANT_2018/BMI_GIANT_2018.txt.gz	Adipose_Visceral_Omentum.allpairs.txt.gz.eQTLs.txt.gz	11	68954837	0.418887	T	C	TRUE	C	T	FALSE	FALSE	FALSE	TRUE
IGHMBP2	BMI_GIANT_2018/BMI_GIANT_2018.txt.gz	Pancreas.allpairs.txt.gz.eQTLs.txt.gz	11	68954837	0.418875	T	C	TRUE	C	T	FALSE	FALSE	FALSE	TRUE
IGHMBP2	BMI_GIANT_2018/BMI_GIANT_2018.txt.gz	Liver.allpairs.txt.gz.eQTLs.txt.gz	11	68954837	0.401291	T	C	TRUE	C	T	FALSE	FALSE	FALSE	TRUE
IKZF4	HDL_GLGC_Expanded/HDL_GLGC_Expanded.txt.gz	Adipose_Subcutaneous.allpairs.txt.gz.eQTLs.txt.gz	12	56076841	0.420288	T	C	FALSE	T	C	FALSE	TRUE	TRUE	TRUE
IL17RD	WHR-adj-BMI_GIANT_2018/WHR-adj-BMI_GIANT_2018.txt.gz	Adipose_Visceral_Omentum.allpairs.txt.gz.eQTLs.txt.gz	3	57153008	0.430777	A	G	FALSE	G	A	TRUE	FALSE	FALSE	TRUE
IL1RN	TG_GLGC_Expanded/TG_GLGC_Expanded.txt.gz	Adipose_Subcutaneous.allpairs.txt.gz.eQTLs.txt.gz	2	113083453	0.568004	A	G	TRUE	G	A	FALSE	FALSE	FALSE	TRUE
IL27	BMI_GIANT_2018/BMI_GIANT_2018.txt.gz	Liver.allpairs.txt.gz.eQTLs.txt.gz	16	28871920	0.549409	A	G	FALSE	G	A	TRUE	FALSE	FALSE	TRUE
IL27	BMI_GIANT_2018/BMI_GIANT_2018.txt.gz	Liver.allpairs.txt.gz.eQTLs.txt.gz	16	28335819	0.464812	A	C	FALSE	C	A	TRUE	FALSE	FALSE	TRUE
IL27	T2D_Mahajan_Europeans/T2D_Mahajan_Europeans.txt.gz	Liver.allpairs.txt.gz.eQTLs.txt.gz	16	28903896	0.439466	A	G	FALSE	A	G	FALSE	TRUE	TRUE	TRUE
IMP3	T2D_Mahajan_Europeans/T2D_Mahajan_Europeans.txt.gz	Muscle_Skeletal.allpairs.txt.gz.eQTLs.txt.gz	15	75639788	0.709058	T	G	FALSE	T	G	FALSE	TRUE	TRUE	TRUE
IMP3	T2D_Mahajan_Europeans/T2D_Mahajan_Europeans.txt.gz	Pancreas.allpairs.txt.gz.eQTLs.txt.gz	15	75639788	0.687786	T	G	FALSE	T	G	FALSE	TRUE	TRUE	TRUE
IMPDH1P8	BMI_GIANT_2018/BMI_GIANT_2018.txt.gz	Muscle_Skeletal.allpairs.txt.gz.eQTLs.txt.gz	3	15713342	0.820854	T	C	FALSE	T	C	FALSE	TRUE	TRUE	TRUE
INCA1	BMI_GIANT_2018/BMI_GIANT_2018.txt.gz	Adipose_Subcutaneous.allpairs.txt.gz.eQTLs.txt.gz	17	4838817	0.503241	A	G	TRUE	G	A	FALSE	FALSE	FALSE	TRUE
INHBB	T2D_Mahajan_Europeans/T2D_Mahajan_Europeans.txt.gz	Adipose_Subcutaneous.allpairs.txt.gz.eQTLs.txt.gz	2	120590036	0.961204	C	G	FALSE	C	G	FALSE	TRUE	TRUE	TRUE
INHBB	T2D_Mahajan_Europeans/T2D_Mahajan_Europeans.txt.gz	Muscle_Skeletal.allpairs.txt.gz.eQTLs.txt.gz	2	120590036	0.666541	C	G	FALSE	C	G	FALSE	TRUE	TRUE	TRUE
INO80D	WHR-adj-BMI_GIANT_2018/WHR-adj-BMI_GIANT_2018.txt.gz	Muscle_Skeletal.allpairs.txt.gz.eQTLs.txt.gz	2	206176329	0.610132	T	C	FALSE	C	T	TRUE	FALSE	FALSE	TRUE
INO80E	BMI_GIANT_2018/BMI_GIANT_2018.txt.gz	Muscle_Skeletal.allpairs.txt.gz.eQTLs.txt.gz	16	29983601	0.778065	T	C	TRUE	T	C	FALSE	TRUE	FALSE	FALSE
INO80E	T2D_Mahajan_Europeans/T2D_Mahajan_Europeans.txt.gz	Muscle_Skeletal.allpairs.txt.gz.eQTLs.txt.gz	16	30034468	0.756977	C	G	FALSE	G	C	FALSE	FALSE	TRUE	FALSE
INO80E	T2D_Mahajan_Europeans/T2D_Mahajan_Europeans.txt.gz	Adipose_Visceral_Omentum.allpairs.txt.gz.eQTLs.txt.gz	16	30034468	0.669025	C	G	FALSE	G	C	FALSE	FALSE	TRUE	FALSE
INO80E	BMI_GIANT_2018/BMI_GIANT_2018.txt.gz	Adipose_Visceral_Omentum.allpairs.txt.gz.eQTLs.txt.gz	16	29983601	0.562412	T	C	TRUE	T	C	FALSE	TRUE	FALSE	FALSE
INO80E	T2D_Mahajan_Europeans/T2D_Mahajan_Europeans.txt.gz	Liver.allpairs.txt.gz.eQTLs.txt.gz	16	30034468	0.504346	C	G	FALSE	G	C	FALSE	FALSE	TRUE	FALSE
INO80E	T2D_Mahajan_Europeans/T2D_Mahajan_Europeans.txt.gz	Adipose_Subcutaneous.allpairs.txt.gz.eQTLs.txt.gz	16	30034468	0.496718	C	G	FALSE	G	C	FALSE	FALSE	TRUE	FALSE
INO80E	T2D_Mahajan_Europeans/T2D_Mahajan_Europeans.txt.gz	Pancreas.allpairs.txt.gz.eQTLs.txt.gz	16	30034468	0.493942	C	G	FALSE	G	C	FALSE	FALSE	TRUE	FALSE
INO80E	BMI_GIANT_2018/BMI_GIANT_2018.txt.gz	Liver.allpairs.txt.gz.eQTLs.txt.gz	16	29983601	0.393443	T	C	TRUE	T	C	FALSE	TRUE	FALSE	FALSE
INO80E	BMI_GIANT_2018/BMI_GIANT_2018.txt.gz	Adipose_Subcutaneous.allpairs.txt.gz.eQTLs.txt.gz	16	29983601	0.383377	T	C	TRUE	T	C	FALSE	TRUE	FALSE	FALSE
INO80E	BMI_GIANT_2018/BMI_GIANT_2018.txt.gz	Pancreas.allpairs.txt.gz.eQTLs.txt.gz	16	29983601	0.380065	T	C	TRUE	T	C	FALSE	TRUE	FALSE	FALSE
INVS	BMI_GIANT_2018/BMI_GIANT_2018.txt.gz	Pancreas.allpairs.txt.gz.eQTLs.txt.gz	9	100326039	0.661915	C	G	FALSE	G	C	TRUE	FALSE	FALSE	TRUE
INVS	BMI_GIANT_2018/BMI_GIANT_2018.txt.gz	Adipose_Visceral_Omentum.allpairs.txt.gz.eQTLs.txt.gz	9	100326039	0.613036	C	G	FALSE	G	C	TRUE	FALSE	FALSE	TRUE
INVS	BMI_GIANT_2018/BMI_GIANT_2018.txt.gz	Liver.allpairs.txt.gz.eQTLs.txt.gz	9	100326039	0.438723	C	G	FALSE	G	C	TRUE	FALSE	FALSE	TRUE
INVS	BMI_GIANT_2018/BMI_GIANT_2018.txt.gz	Adipose_Subcutaneous.allpairs.txt.gz.eQTLs.txt.gz	9	100326039	0.421497	C	G	FALSE	G	C	TRUE	FALSE	FALSE	TRUE
IP6K2	FastGlu_MAGIC_Europeans/FastGlu_MAGIC_Europeans.txt.gz	Adipose_Subcutaneous.allpairs.txt.gz.eQTLs.txt.gz	3	49417897	0.769513	C	T	TRUE	T	C	FALSE	FALSE	FALSE	TRUE
IP6K2	BMI_GIANT_2018/BMI_GIANT_2018.txt.gz	Adipose_Visceral_Omentum.allpairs.txt.gz.eQTLs.txt.gz	3	49371541	0.406643	A	G	TRUE	G	A	FALSE	FALSE	FALSE	TRUE
IP6K2	FastGlu_MAGIC_Europeans/FastGlu_MAGIC_Europeans.txt.gz	Muscle_Skeletal.allpairs.txt.gz.eQTLs.txt.gz	3	49417897	0.404522	C	T	TRUE	T	C	FALSE	FALSE	FALSE	TRUE
IP6K2	BMI_GIANT_2018/BMI_GIANT_2018.txt.gz	Muscle_Skeletal.allpairs.txt.gz.eQTLs.txt.gz	3	49371541	0.399078	A	G	TRUE	G	A	FALSE	FALSE	FALSE	TRUE
IPO8	WHR-adj-BMI_GIANT_2018/WHR-adj-BMI_GIANT_2018.txt.gz	Adipose_Subcutaneous.allpairs.txt.gz.eQTLs.txt.gz	12	30630541	0.901998	A	G	TRUE	G	A	FALSE	FALSE	FALSE	TRUE
IPO8	WHR-adj-BMI_GIANT_2018/WHR-adj-BMI_GIANT_2018.txt.gz	Muscle_Skeletal.allpairs.txt.gz.eQTLs.txt.gz	12	30630541	0.862519	A	G	TRUE	G	A	FALSE	FALSE	FALSE	TRUE
IPO8	WHR-adj-BMI_GIANT_2018/WHR-adj-BMI_GIANT_2018.txt.gz	Adipose_Visceral_Omentum.allpairs.txt.gz.eQTLs.txt.gz	12	30630541	0.84662	A	G	TRUE	G	A	FALSE	FALSE	FALSE	TRUE
IPP	BMI_GIANT_2018/BMI_GIANT_2018.txt.gz	Muscle_Skeletal.allpairs.txt.gz.eQTLs.txt.gz	1	46039475	0.546537	A	G	FALSE	G	A	TRUE	FALSE	FALSE	TRUE
IPP	BMI_GIANT_2018/BMI_GIANT_2018.txt.gz	Muscle_Skeletal.allpairs.txt.gz.eQTLs.txt.gz	1	45533216	0.446635	A	G	FALSE	A	G	FALSE	TRUE	TRUE	TRUE
IQCH	WHR-adj-BMI_GIANT_2018/WHR-adj-BMI_GIANT_2018.txt.gz	Adipose_Subcutaneous.allpairs.txt.gz.eQTLs.txt.gz	15	67362581	0.908292	T	C	FALSE	T	C	FALSE	TRUE	TRUE	TRUE
IQCH	WHR-adj-BMI_GIANT_2018/WHR-adj-BMI_GIANT_2018.txt.gz	Adipose_Visceral_Omentum.allpairs.txt.gz.eQTLs.txt.gz	15	67362581	0.735984	T	C	FALSE	T	C	FALSE	TRUE	TRUE	TRUE
IRS1	FastInsu_adjBMI_MAGIC_Europeans/FastInsu_adjBMI_MAGIC_Europeans.txt.gz	Adipose_Visceral_Omentum.allpairs.txt.gz.eQTLs.txt.gz	2	226234464	0.823967	C	T	FALSE	T	C	FALSE	FALSE	TRUE	FALSE
IRS1	FastInsu_adjBMI_MAGIC_Europeans/FastInsu_adjBMI_MAGIC_Europeans.txt.gz	Adipose_Subcutaneous.allpairs.txt.gz.eQTLs.txt.gz	2	226234464	0.78831	C	T	FALSE	T	C	FALSE	FALSE	TRUE	FALSE
IRS1	TG_GLGC_Expanded/TG_GLGC_Expanded.txt.gz	Adipose_Subcutaneous.allpairs.txt.gz.eQTLs.txt.gz	2	226229029	0.780245	T	C	FALSE	C	T	FALSE	FALSE	TRUE	FALSE
IRS1	HDL_GLGC_Expanded/HDL_GLGC_Expanded.txt.gz	Adipose_Subcutaneous.allpairs.txt.gz.eQTLs.txt.gz	2	226229029	0.780245	T	C	TRUE	C	T	FALSE	FALSE	FALSE	TRUE
IRS1	TG_GLGC_Expanded/TG_GLGC_Expanded.txt.gz	Adipose_Visceral_Omentum.allpairs.txt.gz.eQTLs.txt.gz	2	226229029	0.774539	T	C	FALSE	C	T	FALSE	FALSE	TRUE	FALSE
IRS1	HDL_GLGC_Expanded/HDL_GLGC_Expanded.txt.gz	Adipose_Visceral_Omentum.allpairs.txt.gz.eQTLs.txt.gz	2	226229029	0.774539	T	C	TRUE	C	T	FALSE	FALSE	FALSE	TRUE
IRS1	T2D_Mahajan_Europeans/T2D_Mahajan_Europeans.txt.gz	Adipose_Subcutaneous.allpairs.txt.gz.eQTLs.txt.gz	2	226236695	0.729852	A	G	FALSE	G	A	FALSE	FALSE	TRUE	FALSE
IRS1	MAGIC_ISI_Model_2_AgeSexBMI.txt/MAGIC_ISI_Model_2_AgeSexBMI.txt.txt.gz	Adipose_Subcutaneous.allpairs.txt.gz.eQTLs.txt.gz	2	226243730	0.685846	T	C	FALSE	T	C	FALSE	TRUE	TRUE	TRUE
IRS1	Type-2-Diabetes_Xue_2018/Type-2-Diabetes_Xue_2018.txt.gz	Adipose_Subcutaneous.allpairs.txt.gz.eQTLs.txt.gz	2	226236695	0.685762	A	G	FALSE	G	A	FALSE	FALSE	TRUE	FALSE
IRS1	MAGIC_ISI_Model_2_AgeSexBMI.txt/MAGIC_ISI_Model_2_AgeSexBMI.txt.txt.gz	Adipose_Visceral_Omentum.allpairs.txt.gz.eQTLs.txt.gz	2	226243730	0.64193	T	C	FALSE	T	C	FALSE	TRUE	TRUE	TRUE
IRS1	T2D_Mahajan_Europeans/T2D_Mahajan_Europeans.txt.gz	Adipose_Visceral_Omentum.allpairs.txt.gz.eQTLs.txt.gz	2	226236695	0.621712	A	G	FALSE	G	A	FALSE	FALSE	TRUE	FALSE
IRS1	Type-2-Diabetes_Xue_2018/Type-2-Diabetes_Xue_2018.txt.gz	Adipose_Visceral_Omentum.allpairs.txt.gz.eQTLs.txt.gz	2	226236695	0.61927	A	G	FALSE	G	A	FALSE	FALSE	TRUE	FALSE
ITGA7	WHR-adj-BMI_GIANT_2018/WHR-adj-BMI_GIANT_2018.txt.gz	Pancreas.allpairs.txt.gz.eQTLs.txt.gz	12	55703032	0.845104	T	C	TRUE	C	T	FALSE	FALSE	FALSE	TRUE
ITGA7	WHR-adj-BMI_GIANT_2018/WHR-adj-BMI_GIANT_2018.txt.gz	Adipose_Visceral_Omentum.allpairs.txt.gz.eQTLs.txt.gz	12	55703032	0.840541	T	C	TRUE	C	T	FALSE	FALSE	FALSE	TRUE
ITGA7	WHR-adj-BMI_GIANT_2018/WHR-adj-BMI_GIANT_2018.txt.gz	Muscle_Skeletal.allpairs.txt.gz.eQTLs.txt.gz	12	55703032	0.806963	T	C	TRUE	C	T	FALSE	FALSE	FALSE	TRUE
ITGA7	WHR-adj-BMI_GIANT_2018/WHR-adj-BMI_GIANT_2018.txt.gz	Adipose_Subcutaneous.allpairs.txt.gz.eQTLs.txt.gz	12	55703032	0.633139	T	C	TRUE	C	T	FALSE	FALSE	FALSE	TRUE
ITGB6	Type-2-Diabetes_Xue_2018/Type-2-Diabetes_Xue_2018.txt.gz	Adipose_Visceral_Omentum.allpairs.txt.gz.eQTLs.txt.gz	2	160280145	0.902484	A	G	FALSE	G	A	FALSE	FALSE	TRUE	FALSE
ITGB6	Type-2-Diabetes_Xue_2018/Type-2-Diabetes_Xue_2018.txt.gz	Adipose_Subcutaneous.allpairs.txt.gz.eQTLs.txt.gz	2	160280145	0.902475	A	G	FALSE	G	A	FALSE	FALSE	TRUE	FALSE
ITGB6	T2D_Mahajan_Europeans/T2D_Mahajan_Europeans.txt.gz	Adipose_Subcutaneous.allpairs.txt.gz.eQTLs.txt.gz	2	160279033	0.893653	T	C	TRUE	T	C	FALSE	TRUE	FALSE	FALSE
ITGB6	T2D_Mahajan_Europeans/T2D_Mahajan_Europeans.txt.gz	Adipose_Visceral_Omentum.allpairs.txt.gz.eQTLs.txt.gz	2	160279033	0.8931	T	C	TRUE	T	C	FALSE	TRUE	FALSE	FALSE
ITGB6	Type-2-Diabetes_Xue_2018/Type-2-Diabetes_Xue_2018.txt.gz	Pancreas.allpairs.txt.gz.eQTLs.txt.gz	2	160280145	0.453788	A	G	FALSE	G	A	FALSE	FALSE	TRUE	FALSE
ITGB6	T2D_Mahajan_Europeans/T2D_Mahajan_Europeans.txt.gz	Pancreas.allpairs.txt.gz.eQTLs.txt.gz	2	160279033	0.373244	T	C	TRUE	T	C	FALSE	TRUE	FALSE	FALSE
ITIH4	BMI_GIANT_2018/BMI_GIANT_2018.txt.gz	Muscle_Skeletal.allpairs.txt.gz.eQTLs.txt.gz	3	52234850	0.84141	T	C	TRUE	C	T	FALSE	FALSE	FALSE	TRUE
ITIH4	BMI_GIANT_2018/BMI_GIANT_2018.txt.gz	Muscle_Skeletal.allpairs.txt.gz.eQTLs.txt.gz	3	52781889	0.500199	T	C	FALSE	C	T	TRUE	FALSE	FALSE	TRUE
ITIH4	BMI_GIANT_2018/BMI_GIANT_2018.txt.gz	Pancreas.allpairs.txt.gz.eQTLs.txt.gz	3	52781889	0.4751	T	C	FALSE	C	T	FALSE	FALSE	TRUE	FALSE
ITIH4	BMI_GIANT_2018/BMI_GIANT_2018.txt.gz	Adipose_Subcutaneous.allpairs.txt.gz.eQTLs.txt.gz	3	52781889	0.388525	T	C	FALSE	C	T	TRUE	FALSE	FALSE	TRUE
ITIH4	BMI_GIANT_2018/BMI_GIANT_2018.txt.gz	Adipose_Visceral_Omentum.allpairs.txt.gz.eQTLs.txt.gz	3	52781889	0.387472	T	C	FALSE	C	T	TRUE	FALSE	FALSE	TRUE
IVD	TG_GLGC_Expanded/TG_GLGC_Expanded.txt.gz	Muscle_Skeletal.allpairs.txt.gz.eQTLs.txt.gz	15	40967712	0.53017	A	G	TRUE	G	A	TRUE	FALSE	TRUE	FALSE
JAZF1	Type-2-Diabetes_Xue_2018/Type-2-Diabetes_Xue_2018.txt.gz	Muscle_Skeletal.allpairs.txt.gz.eQTLs.txt.gz	7	28156794	0.917764	G	A	TRUE	A	G	TRUE	FALSE	TRUE	FALSE
JAZF1	T2D_Mahajan_Europeans/T2D_Mahajan_Europeans.txt.gz	Muscle_Skeletal.allpairs.txt.gz.eQTLs.txt.gz	7	28159058	0.886456	T	C	FALSE	T	C	TRUE	TRUE	FALSE	FALSE
JAZF1	WHR-adj-BMI_GIANT_2018/WHR-adj-BMI_GIANT_2018.txt.gz	Muscle_Skeletal.allpairs.txt.gz.eQTLs.txt.gz	7	28160478	0.885614	T	C	FALSE	T	C	TRUE	TRUE	FALSE	FALSE
JAZF1	Type-2-Diabetes_Xue_2018/Type-2-Diabetes_Xue_2018.txt.gz	Adipose_Visceral_Omentum.allpairs.txt.gz.eQTLs.txt.gz	7	28156794	0.855485	G	A	TRUE	A	G	TRUE	FALSE	TRUE	FALSE
JAZF1	BMI_GIANT_2018/BMI_GIANT_2018.txt.gz	Muscle_Skeletal.allpairs.txt.gz.eQTLs.txt.gz	7	28156794	0.852997	A	G	TRUE	A	G	TRUE	TRUE	TRUE	TRUE
JAZF1	T2D_Mahajan_Europeans/T2D_Mahajan_Europeans.txt.gz	Adipose_Visceral_Omentum.allpairs.txt.gz.eQTLs.txt.gz	7	28159058	0.845655	T	C	FALSE	T	C	TRUE	TRUE	FALSE	FALSE
JAZF1	WHR-adj-BMI_GIANT_2018/WHR-adj-BMI_GIANT_2018.txt.gz	Adipose_Visceral_Omentum.allpairs.txt.gz.eQTLs.txt.gz	7	28160478	0.84144	T	C	FALSE	T	C	TRUE	TRUE	FALSE	FALSE
JAZF1	BMI_GIANT_2018/BMI_GIANT_2018.txt.gz	Adipose_Visceral_Omentum.allpairs.txt.gz.eQTLs.txt.gz	7	28156794	0.823685	A	G	TRUE	A	G	TRUE	TRUE	TRUE	TRUE
JAZF1	BMI_GIANT_2018/BMI_GIANT_2018.txt.gz	Pancreas.allpairs.txt.gz.eQTLs.txt.gz	7	28156794	0.816582	A	G	TRUE	A	G	TRUE	TRUE	TRUE	TRUE
JAZF1	T2D_Mahajan_Europeans/T2D_Mahajan_Europeans.txt.gz	Pancreas.allpairs.txt.gz.eQTLs.txt.gz	7	28159058	0.787761	T	C	FALSE	T	C	TRUE	TRUE	FALSE	FALSE
JAZF1	Type-2-Diabetes_Xue_2018/Type-2-Diabetes_Xue_2018.txt.gz	Pancreas.allpairs.txt.gz.eQTLs.txt.gz	7	28156794	0.787734	G	A	TRUE	A	G	TRUE	FALSE	TRUE	FALSE
JAZF1	WHR-adj-BMI_GIANT_2018/WHR-adj-BMI_GIANT_2018.txt.gz	Pancreas.allpairs.txt.gz.eQTLs.txt.gz	7	28160478	0.763579	T	C	FALSE	T	C	TRUE	TRUE	FALSE	FALSE
JAZF1	Type-2-Diabetes_Xue_2018/Type-2-Diabetes_Xue_2018.txt.gz	Adipose_Subcutaneous.allpairs.txt.gz.eQTLs.txt.gz	7	28156794	0.748119	G	A	TRUE	A	G	TRUE	FALSE	TRUE	FALSE
JAZF1	T2D_Mahajan_Europeans/T2D_Mahajan_Europeans.txt.gz	Adipose_Subcutaneous.allpairs.txt.gz.eQTLs.txt.gz	7	28159058	0.736059	T	C	FALSE	T	C	TRUE	TRUE	FALSE	FALSE
JAZF1	WHR-adj-BMI_GIANT_2018/WHR-adj-BMI_GIANT_2018.txt.gz	Adipose_Subcutaneous.allpairs.txt.gz.eQTLs.txt.gz	7	28160478	0.735108	T	C	FALSE	T	C	TRUE	TRUE	FALSE	FALSE
JAZF1	BMI_GIANT_2018/BMI_GIANT_2018.txt.gz	Adipose_Subcutaneous.allpairs.txt.gz.eQTLs.txt.gz	7	28156794	0.70949	A	G	TRUE	A	G	TRUE	TRUE	TRUE	TRUE
JAZF1	Type-2-Diabetes_Xue_2018/Type-2-Diabetes_Xue_2018.txt.gz	Liver.allpairs.txt.gz.eQTLs.txt.gz	7	28156794	0.449877	G	A	TRUE	A	G	TRUE	FALSE	TRUE	FALSE
JAZF1	WHR-adj-BMI_GIANT_2018/WHR-adj-BMI_GIANT_2018.txt.gz	Liver.allpairs.txt.gz.eQTLs.txt.gz	7	28160478	0.441618	T	C	FALSE	T	C	TRUE	TRUE	FALSE	FALSE
JAZF1	T2D_Mahajan_Europeans/T2D_Mahajan_Europeans.txt.gz	Liver.allpairs.txt.gz.eQTLs.txt.gz	7	28159058	0.428294	T	C	FALSE	T	C	TRUE	TRUE	FALSE	FALSE
JAZF1	BMI_GIANT_2018/BMI_GIANT_2018.txt.gz	Liver.allpairs.txt.gz.eQTLs.txt.gz	7	28156794	0.38141	A	G	TRUE	A	G	TRUE	TRUE	TRUE	TRUE
JMJD7	WHR-adj-BMI_GIANT_2018/WHR-adj-BMI_GIANT_2018.txt.gz	Pancreas.allpairs.txt.gz.eQTLs.txt.gz	15	41780332	0.848149	C	G	FALSE	G	C	TRUE	FALSE	FALSE	TRUE
JMJD7	WHR-adj-BMI_GIANT_2018/WHR-adj-BMI_GIANT_2018.txt.gz	Muscle_Skeletal.allpairs.txt.gz.eQTLs.txt.gz	15	41780332	0.454153	C	G	FALSE	G	C	TRUE	FALSE	FALSE	TRUE
KANSL1	WHR-adj-BMI_GIANT_2018/WHR-adj-BMI_GIANT_2018.txt.gz	Muscle_Skeletal.allpairs.txt.gz.eQTLs.txt.gz	17	46494702	0.727407	A	G	TRUE	G	A	FALSE	FALSE	FALSE	TRUE
KANSL1-AS1	WHR-adj-BMI_GIANT_2018/WHR-adj-BMI_GIANT_2018.txt.gz	Liver.allpairs.txt.gz.eQTLs.txt.gz	17	46494702	0.823325	A	G	TRUE	G	A	FALSE	FALSE	FALSE	TRUE
KANSL1-AS1	WHR-adj-BMI_GIANT_2018/WHR-adj-BMI_GIANT_2018.txt.gz	Adipose_Visceral_Omentum.allpairs.txt.gz.eQTLs.txt.gz	17	46494702	0.816821	A	G	TRUE	G	A	FALSE	FALSE	FALSE	TRUE
KANSL1-AS1	WHR-adj-BMI_GIANT_2018/WHR-adj-BMI_GIANT_2018.txt.gz	Adipose_Subcutaneous.allpairs.txt.gz.eQTLs.txt.gz	17	45353330	0.763688	A	G	TRUE	G	A	FALSE	FALSE	FALSE	TRUE
KANSL1-AS1	WHR-adj-BMI_GIANT_2018/WHR-adj-BMI_GIANT_2018.txt.gz	Muscle_Skeletal.allpairs.txt.gz.eQTLs.txt.gz	17	45353330	0.762906	A	G	TRUE	G	A	FALSE	FALSE	FALSE	TRUE
KANSL1-AS1	WHR-adj-BMI_GIANT_2018/WHR-adj-BMI_GIANT_2018.txt.gz	Muscle_Skeletal.allpairs.txt.gz.eQTLs.txt.gz	17	46494702	0.760897	A	G	TRUE	G	A	FALSE	FALSE	FALSE	TRUE
KANSL1-AS1	WHR-adj-BMI_GIANT_2018/WHR-adj-BMI_GIANT_2018.txt.gz	Pancreas.allpairs.txt.gz.eQTLs.txt.gz	17	46494702	0.738088	A	G	TRUE	G	A	FALSE	FALSE	FALSE	TRUE
KANSL1-AS1	WHR-adj-BMI_GIANT_2018/WHR-adj-BMI_GIANT_2018.txt.gz	Adipose_Subcutaneous.allpairs.txt.gz.eQTLs.txt.gz	17	46494702	0.732259	A	G	TRUE	G	A	FALSE	FALSE	FALSE	TRUE
KAT8	BMI_GIANT_2018/BMI_GIANT_2018.txt.gz	Muscle_Skeletal.allpairs.txt.gz.eQTLs.txt.gz	16	30999862	0.840198	A	G	TRUE	G	A	FALSE	FALSE	FALSE	TRUE
KAT8	TG_GLGC_Expanded/TG_GLGC_Expanded.txt.gz	Muscle_Skeletal.allpairs.txt.gz.eQTLs.txt.gz	16	31130672	0.836775	T	C	FALSE	T	C	FALSE	TRUE	TRUE	TRUE
KAT8	TG_GLGC_Expanded/TG_GLGC_Expanded.txt.gz	Liver.allpairs.txt.gz.eQTLs.txt.gz	16	31130672	0.711048	T	C	FALSE	T	C	FALSE	TRUE	TRUE	TRUE
KAT8	BMI_GIANT_2018/BMI_GIANT_2018.txt.gz	Liver.allpairs.txt.gz.eQTLs.txt.gz	16	30999862	0.665801	A	G	TRUE	G	A	FALSE	FALSE	FALSE	TRUE
KAT8	TG_GLGC_Expanded/TG_GLGC_Expanded.txt.gz	Pancreas.allpairs.txt.gz.eQTLs.txt.gz	16	31130672	0.490074	T	C	FALSE	T	C	FALSE	TRUE	TRUE	TRUE
KAT8	TG_GLGC_Expanded/TG_GLGC_Expanded.txt.gz	Adipose_Subcutaneous.allpairs.txt.gz.eQTLs.txt.gz	16	31130672	0.47385	T	C	FALSE	T	C	FALSE	TRUE	TRUE	TRUE
KAT8	TG_GLGC_Expanded/TG_GLGC_Expanded.txt.gz	Adipose_Visceral_Omentum.allpairs.txt.gz.eQTLs.txt.gz	16	31130672	0.471276	T	C	FALSE	T	C	FALSE	TRUE	TRUE	TRUE
KAT8	BMI_GIANT_2018/BMI_GIANT_2018.txt.gz	Pancreas.allpairs.txt.gz.eQTLs.txt.gz	16	30999862	0.466056	A	G	TRUE	G	A	FALSE	FALSE	FALSE	TRUE
KAT8	BMI_GIANT_2018/BMI_GIANT_2018.txt.gz	Adipose_Subcutaneous.allpairs.txt.gz.eQTLs.txt.gz	16	30999862	0.461397	A	G	TRUE	G	A	FALSE	FALSE	FALSE	TRUE
KAT8	BMI_GIANT_2018/BMI_GIANT_2018.txt.gz	Adipose_Visceral_Omentum.allpairs.txt.gz.eQTLs.txt.gz	16	30999862	0.455245	A	G	TRUE	G	A	FALSE	FALSE	FALSE	TRUE
KBTBD2	WHR-adj-BMI_GIANT_2018/WHR-adj-BMI_GIANT_2018.txt.gz	Adipose_Subcutaneous.allpairs.txt.gz.eQTLs.txt.gz	7	32890985	0.589563	T	C	FALSE	T	C	FALSE	TRUE	TRUE	TRUE
KCNJ15	WHR-adj-BMI_GIANT_2018/WHR-adj-BMI_GIANT_2018.txt.gz	Adipose_Subcutaneous.allpairs.txt.gz.eQTLs.txt.gz	21	38172065	0.36987	A	G	FALSE	A	G	TRUE	TRUE	FALSE	FALSE
KCTD19	WHR-adj-BMI_GIANT_2018/WHR-adj-BMI_GIANT_2018.txt.gz	Adipose_Visceral_Omentum.allpairs.txt.gz.eQTLs.txt.gz	16	67385054	0.671269	A	G	TRUE	G	A	TRUE	FALSE	TRUE	FALSE
KCTD19	WHR-adj-BMI_GIANT_2018/WHR-adj-BMI_GIANT_2018.txt.gz	Adipose_Subcutaneous.allpairs.txt.gz.eQTLs.txt.gz	16	67385054	0.669411	A	G	TRUE	G	A	TRUE	FALSE	TRUE	FALSE
KCTD19	WHR-adj-BMI_GIANT_2018/WHR-adj-BMI_GIANT_2018.txt.gz	Pancreas.allpairs.txt.gz.eQTLs.txt.gz	16	67385054	0.557379	A	G	TRUE	G	A	FALSE	FALSE	FALSE	TRUE
KDM4B	T2D_Mahajan_Europeans/T2D_Mahajan_Europeans.txt.gz	Adipose_Subcutaneous.allpairs.txt.gz.eQTLs.txt.gz	19	4948850	0.373393	A	G	TRUE	A	G	TRUE	TRUE	TRUE	TRUE
KDM7A	BMI_GIANT_2018/BMI_GIANT_2018.txt.gz	Pancreas.allpairs.txt.gz.eQTLs.txt.gz	7	140185477	0.854133	T	G	TRUE	T	G	TRUE	TRUE	TRUE	TRUE
KIAA0319L	WHR-adj-BMI_GIANT_2018/WHR-adj-BMI_GIANT_2018.txt.gz	Muscle_Skeletal.allpairs.txt.gz.eQTLs.txt.gz	1	35360917	0.660607	T	C	FALSE	C	T	FALSE	FALSE	TRUE	FALSE
KIZ	WHR-adj-BMI_GIANT_2018/WHR-adj-BMI_GIANT_2018.txt.gz	Adipose_Visceral_Omentum.allpairs.txt.gz.eQTLs.txt.gz	20	21117678	0.757349	T	C	TRUE	T	C	FALSE	TRUE	FALSE	FALSE
KIZ	WHR-adj-BMI_GIANT_2018/WHR-adj-BMI_GIANT_2018.txt.gz	Adipose_Subcutaneous.allpairs.txt.gz.eQTLs.txt.gz	20	21117678	0.661846	T	C	TRUE	T	C	FALSE	TRUE	FALSE	FALSE
KLF1	BMI_GIANT_2018/BMI_GIANT_2018.txt.gz	Muscle_Skeletal.allpairs.txt.gz.eQTLs.txt.gz	19	12885926	0.855917	A	G	FALSE	G	A	FALSE	FALSE	TRUE	FALSE
KLF14	Type-2-Diabetes_Xue_2018/Type-2-Diabetes_Xue_2018.txt.gz	Adipose_Subcutaneous.allpairs.txt.gz.eQTLs.txt.gz	7	130744427	0.847301	A	T	FALSE	A	T	TRUE	TRUE	FALSE	FALSE
KLF14	HDL_GLGC_Expanded/HDL_GLGC_Expanded.txt.gz	Adipose_Subcutaneous.allpairs.txt.gz.eQTLs.txt.gz	7	130748625	0.819985	T	C	TRUE	T	C	TRUE	TRUE	TRUE	TRUE
KLF14	TG_GLGC_Expanded/TG_GLGC_Expanded.txt.gz	Adipose_Subcutaneous.allpairs.txt.gz.eQTLs.txt.gz	7	130782095	0.729095	A	G	FALSE	G	A	FALSE	FALSE	TRUE	FALSE
KLHDC8B	WHR-adj-BMI_GIANT_2018/WHR-adj-BMI_GIANT_2018.txt.gz	Pancreas.allpairs.txt.gz.eQTLs.txt.gz	3	48997446	0.602822	T	C	FALSE	C	T	FALSE	FALSE	TRUE	FALSE
KLHDC8B	WHR-adj-BMI_GIANT_2018/WHR-adj-BMI_GIANT_2018.txt.gz	Pancreas.allpairs.txt.gz.eQTLs.txt.gz	3	49547810	0.550558	C	G	TRUE	G	C	TRUE	FALSE	TRUE	FALSE
KLHDC8B	TG_GLGC_Expanded/TG_GLGC_Expanded.txt.gz	Pancreas.allpairs.txt.gz.eQTLs.txt.gz	3	49003029	0.544519	A	G	FALSE	G	A	FALSE	FALSE	TRUE	FALSE
KLHL2P1	BMI_GIANT_2018/BMI_GIANT_2018.txt.gz	Adipose_Subcutaneous.allpairs.txt.gz.eQTLs.txt.gz	4	119398279	0.824639	T	C	FALSE	C	T	TRUE	FALSE	FALSE	TRUE
KLHL2P1	BMI_GIANT_2018/BMI_GIANT_2018.txt.gz	Adipose_Visceral_Omentum.allpairs.txt.gz.eQTLs.txt.gz	4	119398279	0.707748	T	C	FALSE	C	T	TRUE	FALSE	FALSE	TRUE
KLHL2P1	BMI_GIANT_2018/BMI_GIANT_2018.txt.gz	Liver.allpairs.txt.gz.eQTLs.txt.gz	4	119398279	0.571409	T	C	FALSE	C	T	TRUE	FALSE	FALSE	TRUE
KMT5A	T2D_Mahajan_Europeans/T2D_Mahajan_Europeans.txt.gz	Muscle_Skeletal.allpairs.txt.gz.eQTLs.txt.gz	12	122966218	0.362746	C	G	TRUE	C	G	FALSE	TRUE	FALSE	FALSE
KRT18P34	BMI_GIANT_2018/BMI_GIANT_2018.txt.gz	Adipose_Subcutaneous.allpairs.txt.gz.eQTLs.txt.gz	3	157144252	0.600829	T	C	TRUE	T	C	FALSE	TRUE	FALSE	FALSE
KRT18P34	BMI_GIANT_2018/BMI_GIANT_2018.txt.gz	Muscle_Skeletal.allpairs.txt.gz.eQTLs.txt.gz	3	157144252	0.600684	T	C	TRUE	T	C	FALSE	TRUE	FALSE	FALSE
KRT18P34	BMI_GIANT_2018/BMI_GIANT_2018.txt.gz	Liver.allpairs.txt.gz.eQTLs.txt.gz	3	157144252	0.598937	T	C	TRUE	T	C	FALSE	TRUE	FALSE	FALSE
KRT18P34	BMI_GIANT_2018/BMI_GIANT_2018.txt.gz	Adipose_Visceral_Omentum.allpairs.txt.gz.eQTLs.txt.gz	3	157144252	0.597257	T	C	TRUE	T	C	FALSE	TRUE	FALSE	FALSE
KRT18P34	BMI_GIANT_2018/BMI_GIANT_2018.txt.gz	Pancreas.allpairs.txt.gz.eQTLs.txt.gz	3	157144252	0.596783	T	C	TRUE	T	C	FALSE	TRUE	FALSE	FALSE
KRT8P46	T2D_Mahajan_Europeans/T2D_Mahajan_Europeans.txt.gz	Muscle_Skeletal.allpairs.txt.gz.eQTLs.txt.gz	4	103219691	0.558471	A	C	FALSE	A	C	FALSE	TRUE	TRUE	TRUE
KRT8P46	Type-2-Diabetes_Xue_2018/Type-2-Diabetes_Xue_2018.txt.gz	Adipose_Visceral_Omentum.allpairs.txt.gz.eQTLs.txt.gz	4	103067742	0.516188	T	G	FALSE	T	G	FALSE	TRUE	TRUE	TRUE
KRT8P46	Type-2-Diabetes_Xue_2018/Type-2-Diabetes_Xue_2018.txt.gz	Adipose_Subcutaneous.allpairs.txt.gz.eQTLs.txt.gz	4	103067742	0.466053	T	G	FALSE	T	G	FALSE	TRUE	TRUE	TRUE
KRT8P46	T2D_Mahajan_Europeans/T2D_Mahajan_Europeans.txt.gz	Adipose_Subcutaneous.allpairs.txt.gz.eQTLs.txt.gz	4	103219691	0.413768	A	C	FALSE	A	C	FALSE	TRUE	TRUE	TRUE
KRTCAP3	FastInsu_adjBMI_MAGIC_Europeans/FastInsu_adjBMI_MAGIC_Europeans.txt.gz	Muscle_Skeletal.allpairs.txt.gz.eQTLs.txt.gz	2	27508073	0.516672	T	C	FALSE	C	T	TRUE	FALSE	FALSE	TRUE
KRTCAP3	FastGlu_MAGIC_Europeans/FastGlu_MAGIC_Europeans.txt.gz	Muscle_Skeletal.allpairs.txt.gz.eQTLs.txt.gz	2	27508073	0.516031	C	T	TRUE	C	T	TRUE	TRUE	TRUE	TRUE
KRTCAP3	FastInsu_adjBMI_MAGIC_Europeans/FastInsu_adjBMI_MAGIC_Europeans.txt.gz	Adipose_Visceral_Omentum.allpairs.txt.gz.eQTLs.txt.gz	2	27508073	0.514647	T	C	FALSE	C	T	TRUE	FALSE	FALSE	TRUE
KRTCAP3	FastGlu_MAGIC_Europeans/FastGlu_MAGIC_Europeans.txt.gz	Adipose_Visceral_Omentum.allpairs.txt.gz.eQTLs.txt.gz	2	27508073	0.513874	C	T	TRUE	C	T	TRUE	TRUE	TRUE	TRUE
KRTCAP3	Type-2-Diabetes_Spracklen_2020/Type-2-Diabetes_Spracklen_2020.txt.gz	Muscle_Skeletal.allpairs.txt.gz.eQTLs.txt.gz	2	27508073	0.352203	T	C	FALSE	C	T	TRUE	FALSE	FALSE	TRUE
KRTCAP3	T2D_Mahajan_Europeans/T2D_Mahajan_Europeans.txt.gz	Muscle_Skeletal.allpairs.txt.gz.eQTLs.txt.gz	2	27508073	0.350876	T	C	FALSE	C	T	TRUE	FALSE	FALSE	TRUE
KYAT1	WHR-adj-BMI_GIANT_2018/WHR-adj-BMI_GIANT_2018.txt.gz	Liver.allpairs.txt.gz.eQTLs.txt.gz	9	128798831	0.682888	A	G	TRUE	A	G	TRUE	TRUE	TRUE	TRUE
KYAT1	WHR-adj-BMI_GIANT_2018/WHR-adj-BMI_GIANT_2018.txt.gz	Pancreas.allpairs.txt.gz.eQTLs.txt.gz	9	128798831	0.639591	A	G	TRUE	A	G	TRUE	TRUE	TRUE	TRUE
L3MBTL2	T2D_Mahajan_Europeans/T2D_Mahajan_Europeans.txt.gz	Liver.allpairs.txt.gz.eQTLs.txt.gz	22	41093916	0.618411	A	G	TRUE	A	G	TRUE	TRUE	TRUE	TRUE
L3MBTL3	BMI_GIANT_2018/BMI_GIANT_2018.txt.gz	Pancreas.allpairs.txt.gz.eQTLs.txt.gz	6	130027974	0.474167	T	C	FALSE	T	C	FALSE	TRUE	TRUE	TRUE
L3MBTL3	BMI_GIANT_2018/BMI_GIANT_2018.txt.gz	Adipose_Visceral_Omentum.allpairs.txt.gz.eQTLs.txt.gz	6	130027974	0.474167	T	C	FALSE	T	C	FALSE	TRUE	TRUE	TRUE
L3MBTL3	BMI_GIANT_2018/BMI_GIANT_2018.txt.gz	Liver.allpairs.txt.gz.eQTLs.txt.gz	6	130027974	0.474167	T	C	FALSE	T	C	FALSE	TRUE	TRUE	TRUE
L3MBTL3	BMI_GIANT_2018/BMI_GIANT_2018.txt.gz	Adipose_Subcutaneous.allpairs.txt.gz.eQTLs.txt.gz	6	130027974	0.474167	T	C	FALSE	T	C	FALSE	TRUE	TRUE	TRUE
L3MBTL3	BMI_GIANT_2018/BMI_GIANT_2018.txt.gz	Muscle_Skeletal.allpairs.txt.gz.eQTLs.txt.gz	6	130027974	0.4366	T	C	FALSE	T	C	FALSE	TRUE	TRUE	TRUE
LAT	T2D_Mahajan_Europeans/T2D_Mahajan_Europeans.txt.gz	Muscle_Skeletal.allpairs.txt.gz.eQTLs.txt.gz	16	28903896	0.553156	A	G	FALSE	A	G	FALSE	TRUE	TRUE	TRUE
LAT	BMI_GIANT_2018/BMI_GIANT_2018.txt.gz	Muscle_Skeletal.allpairs.txt.gz.eQTLs.txt.gz	16	28871920	0.43229	A	G	FALSE	G	A	TRUE	FALSE	FALSE	TRUE
LBHD1	WHR-adj-BMI_GIANT_2018/WHR-adj-BMI_GIANT_2018.txt.gz	Pancreas.allpairs.txt.gz.eQTLs.txt.gz	11	62545314	0.373689	C	G	FALSE	G	C	TRUE	FALSE	FALSE	TRUE
LBHD1	WHR-adj-BMI_GIANT_2018/WHR-adj-BMI_GIANT_2018.txt.gz	Adipose_Visceral_Omentum.allpairs.txt.gz.eQTLs.txt.gz	11	62545314	0.357133	C	G	FALSE	G	C	TRUE	FALSE	FALSE	TRUE
LCAT	HDL_GLGC_Expanded/HDL_GLGC_Expanded.txt.gz	Adipose_Subcutaneous.allpairs.txt.gz.eQTLs.txt.gz	16	68394423	0.405622	A	G	FALSE	G	A	TRUE	FALSE	FALSE	TRUE
LCAT	HDL_GLGC_Expanded/HDL_GLGC_Expanded.txt.gz	Adipose_Subcutaneous.allpairs.txt.gz.eQTLs.txt.gz	16	67894139	0.394936	A	G	TRUE	A	G	TRUE	TRUE	TRUE	TRUE
LCAT	HDL_GLGC_Expanded/HDL_GLGC_Expanded.txt.gz	Adipose_Visceral_Omentum.allpairs.txt.gz.eQTLs.txt.gz	16	67894139	0.38844	A	G	TRUE	A	G	TRUE	TRUE	TRUE	TRUE
LCAT	HDL_GLGC_Expanded/HDL_GLGC_Expanded.txt.gz	Muscle_Skeletal.allpairs.txt.gz.eQTLs.txt.gz	16	67894139	0.37854	A	G	TRUE	A	G	TRUE	TRUE	TRUE	TRUE
LCMT2	HDL_GLGC_Expanded/HDL_GLGC_Expanded.txt.gz	Adipose_Subcutaneous.allpairs.txt.gz.eQTLs.txt.gz	15	42391589	0.4358	A	G	FALSE	A	G	FALSE	TRUE	TRUE	TRUE
LCMT2	TG_GLGC_Expanded/TG_GLGC_Expanded.txt.gz	Adipose_Subcutaneous.allpairs.txt.gz.eQTLs.txt.gz	15	42391589	0.373587	A	G	TRUE	A	G	FALSE	TRUE	FALSE	FALSE
LHFPL3-AS2	WHR-adj-BMI_GIANT_2018/WHR-adj-BMI_GIANT_2018.txt.gz	Adipose_Visceral_Omentum.allpairs.txt.gz.eQTLs.txt.gz	7	105115908	0.609915	T	C	FALSE	C	T	TRUE	FALSE	FALSE	TRUE
LILRB2	HDL_GLGC_Expanded/HDL_GLGC_Expanded.txt.gz	Adipose_Subcutaneous.allpairs.txt.gz.eQTLs.txt.gz	19	54293995	0.550097	T	C	TRUE	C	T	FALSE	FALSE	FALSE	TRUE
LINC00222	BMI_GIANT_2018/BMI_GIANT_2018.txt.gz	Muscle_Skeletal.allpairs.txt.gz.eQTLs.txt.gz	6	108554799	0.799079	A	G	TRUE	A	G	TRUE	TRUE	TRUE	TRUE
LINC00674	T2D_Mahajan_Europeans/T2D_Mahajan_Europeans.txt.gz	Adipose_Visceral_Omentum.allpairs.txt.gz.eQTLs.txt.gz	17	67896391	0.426089	C	G	TRUE	C	G	TRUE	TRUE	TRUE	TRUE
LINC00674	BMI_GIANT_2018/BMI_GIANT_2018.txt.gz	Adipose_Visceral_Omentum.allpairs.txt.gz.eQTLs.txt.gz	17	67873957	0.402797	T	C	TRUE	T	C	TRUE	TRUE	TRUE	TRUE
LINC00674	T2D_Mahajan_Europeans/T2D_Mahajan_Europeans.txt.gz	Adipose_Subcutaneous.allpairs.txt.gz.eQTLs.txt.gz	17	67896391	0.398069	C	G	TRUE	C	G	TRUE	TRUE	TRUE	TRUE
LINC00674	HDL_GLGC_Expanded/HDL_GLGC_Expanded.txt.gz	Adipose_Visceral_Omentum.allpairs.txt.gz.eQTLs.txt.gz	17	67873957	0.388192	T	C	FALSE	T	C	TRUE	TRUE	FALSE	FALSE
LINC00674	TG_GLGC_Expanded/TG_GLGC_Expanded.txt.gz	Adipose_Visceral_Omentum.allpairs.txt.gz.eQTLs.txt.gz	17	67873957	0.38653	T	C	TRUE	T	C	TRUE	TRUE	TRUE	TRUE
LINC00941	WHR-adj-BMI_GIANT_2018/WHR-adj-BMI_GIANT_2018.txt.gz	Adipose_Subcutaneous.allpairs.txt.gz.eQTLs.txt.gz	12	30630541	0.524074	A	G	TRUE	G	A	FALSE	FALSE	FALSE	TRUE
LINC01089	TG_GLGC_Expanded/TG_GLGC_Expanded.txt.gz	Adipose_Visceral_Omentum.allpairs.txt.gz.eQTLs.txt.gz	12	121811142	0.867788	T	G	TRUE	T	G	TRUE	TRUE	TRUE	TRUE
LINC01089	TG_GLGC_Expanded/TG_GLGC_Expanded.txt.gz	Adipose_Subcutaneous.allpairs.txt.gz.eQTLs.txt.gz	12	121811142	0.858788	T	G	TRUE	T	G	TRUE	TRUE	TRUE	TRUE
LINC01089	TG_GLGC_Expanded/TG_GLGC_Expanded.txt.gz	Muscle_Skeletal.allpairs.txt.gz.eQTLs.txt.gz	12	121811142	0.822549	T	G	TRUE	T	G	TRUE	TRUE	TRUE	TRUE
LINC01089	TG_GLGC_Expanded/TG_GLGC_Expanded.txt.gz	Pancreas.allpairs.txt.gz.eQTLs.txt.gz	12	121811142	0.81582	T	G	TRUE	T	G	TRUE	TRUE	TRUE	TRUE
LINC01184	WHR-adj-BMI_GIANT_2018/WHR-adj-BMI_GIANT_2018.txt.gz	Adipose_Visceral_Omentum.allpairs.txt.gz.eQTLs.txt.gz	5	128021834	0.985583	T	C	FALSE	T	C	FALSE	TRUE	TRUE	TRUE
LINC01184	WHR-adj-BMI_GIANT_2018/WHR-adj-BMI_GIANT_2018.txt.gz	Adipose_Subcutaneous.allpairs.txt.gz.eQTLs.txt.gz	5	128021834	0.981396	T	C	FALSE	T	C	FALSE	TRUE	TRUE	TRUE
LINC01184	WHR-adj-BMI_GIANT_2018/WHR-adj-BMI_GIANT_2018.txt.gz	Liver.allpairs.txt.gz.eQTLs.txt.gz	5	128021834	0.979748	T	C	FALSE	T	C	FALSE	TRUE	TRUE	TRUE
LINC01184	WHR-adj-BMI_GIANT_2018/WHR-adj-BMI_GIANT_2018.txt.gz	Muscle_Skeletal.allpairs.txt.gz.eQTLs.txt.gz	5	128021834	0.976951	T	C	FALSE	T	C	FALSE	TRUE	TRUE	TRUE
LINC01184	WHR-adj-BMI_GIANT_2018/WHR-adj-BMI_GIANT_2018.txt.gz	Pancreas.allpairs.txt.gz.eQTLs.txt.gz	5	128021834	0.969151	T	C	FALSE	T	C	FALSE	TRUE	TRUE	TRUE
LINC01251	Type-2-Diabetes_Xue_2018/Type-2-Diabetes_Xue_2018.txt.gz	Pancreas.allpairs.txt.gz.eQTLs.txt.gz	9	34025642	0.655088	C	G	FALSE	G	C	TRUE	FALSE	FALSE	TRUE
LINC01301	TG_GLGC_Expanded/TG_GLGC_Expanded.txt.gz	Adipose_Visceral_Omentum.allpairs.txt.gz.eQTLs.txt.gz	8	60515721	0.508221	A	C	TRUE	A	C	FALSE	TRUE	FALSE	FALSE
LINC01301	TG_GLGC_Expanded/TG_GLGC_Expanded.txt.gz	Adipose_Subcutaneous.allpairs.txt.gz.eQTLs.txt.gz	8	60515721	0.440264	A	C	TRUE	A	C	FALSE	TRUE	FALSE	FALSE
LINC01301	TG_GLGC_Expanded/TG_GLGC_Expanded.txt.gz	Liver.allpairs.txt.gz.eQTLs.txt.gz	8	60515721	0.424797	A	C	TRUE	A	C	FALSE	TRUE	FALSE	FALSE
LINC01405	BMI_GIANT_2018/BMI_GIANT_2018.txt.gz	Muscle_Skeletal.allpairs.txt.gz.eQTLs.txt.gz	12	111634620	0.499091	A	G	TRUE	G	A	TRUE	FALSE	TRUE	FALSE
LINC02019	WHR-adj-BMI_GIANT_2018/WHR-adj-BMI_GIANT_2018.txt.gz	Adipose_Subcutaneous.allpairs.txt.gz.eQTLs.txt.gz	3	51171215	0.532873	A	T	FALSE	A	T	TRUE	TRUE	FALSE	FALSE
LINC02062	BMI_GIANT_2018/BMI_GIANT_2018.txt.gz	Adipose_Visceral_Omentum.allpairs.txt.gz.eQTLs.txt.gz	5	98968860	0.530413	A	G	FALSE	A	G	TRUE	TRUE	FALSE	FALSE
LINC02062	BMI_GIANT_2018/BMI_GIANT_2018.txt.gz	Pancreas.allpairs.txt.gz.eQTLs.txt.gz	5	98968860	0.524781	A	G	FALSE	A	G	TRUE	TRUE	FALSE	FALSE
LINC02062	BMI_GIANT_2018/BMI_GIANT_2018.txt.gz	Muscle_Skeletal.allpairs.txt.gz.eQTLs.txt.gz	5	98968860	0.497565	A	G	FALSE	A	G	TRUE	TRUE	FALSE	FALSE
LINC02062	BMI_GIANT_2018/BMI_GIANT_2018.txt.gz	Adipose_Subcutaneous.allpairs.txt.gz.eQTLs.txt.gz	5	98968860	0.486722	A	G	FALSE	A	G	TRUE	TRUE	FALSE	FALSE
LINC02210	WHR-adj-BMI_GIANT_2018/WHR-adj-BMI_GIANT_2018.txt.gz	Pancreas.allpairs.txt.gz.eQTLs.txt.gz	17	46494702	0.839061	A	G	TRUE	G	A	FALSE	FALSE	FALSE	TRUE
LINC02210	WHR-adj-BMI_GIANT_2018/WHR-adj-BMI_GIANT_2018.txt.gz	Muscle_Skeletal.allpairs.txt.gz.eQTLs.txt.gz	17	46494702	0.835909	A	G	TRUE	G	A	FALSE	FALSE	FALSE	TRUE
LINC02210	WHR-adj-BMI_GIANT_2018/WHR-adj-BMI_GIANT_2018.txt.gz	Adipose_Subcutaneous.allpairs.txt.gz.eQTLs.txt.gz	17	46494702	0.82255	A	G	TRUE	G	A	FALSE	FALSE	FALSE	TRUE
LINC02210	WHR-adj-BMI_GIANT_2018/WHR-adj-BMI_GIANT_2018.txt.gz	Adipose_Visceral_Omentum.allpairs.txt.gz.eQTLs.txt.gz	17	46494702	0.815167	A	G	TRUE	G	A	FALSE	FALSE	FALSE	TRUE
LINC02210	WHR-adj-BMI_GIANT_2018/WHR-adj-BMI_GIANT_2018.txt.gz	Liver.allpairs.txt.gz.eQTLs.txt.gz	17	46494702	0.803487	A	G	TRUE	G	A	TRUE	FALSE	TRUE	FALSE
LINC02210	WHR-adj-BMI_GIANT_2018/WHR-adj-BMI_GIANT_2018.txt.gz	Adipose_Subcutaneous.allpairs.txt.gz.eQTLs.txt.gz	17	45353330	0.791784	A	G	TRUE	G	A	FALSE	FALSE	FALSE	TRUE
LINC02210	WHR-adj-BMI_GIANT_2018/WHR-adj-BMI_GIANT_2018.txt.gz	Muscle_Skeletal.allpairs.txt.gz.eQTLs.txt.gz	17	45353330	0.760337	A	G	TRUE	G	A	FALSE	FALSE	FALSE	TRUE
LINC02349	HDL_GLGC_Expanded/HDL_GLGC_Expanded.txt.gz	Adipose_Visceral_Omentum.allpairs.txt.gz.eQTLs.txt.gz	15	61656236	0.372896	A	C	FALSE	A	C	TRUE	TRUE	FALSE	FALSE
LINC02356	TG_GLGC_Expanded/TG_GLGC_Expanded.txt.gz	Adipose_Visceral_Omentum.allpairs.txt.gz.eQTLs.txt.gz	12	111360749	0.682605	A	G	TRUE	G	A	TRUE	FALSE	TRUE	FALSE
LINC02356	TG_GLGC_Expanded/TG_GLGC_Expanded.txt.gz	Adipose_Subcutaneous.allpairs.txt.gz.eQTLs.txt.gz	12	111360749	0.668041	A	G	TRUE	G	A	TRUE	FALSE	TRUE	FALSE
LINC02456	WHR-adj-BMI_GIANT_2018/WHR-adj-BMI_GIANT_2018.txt.gz	Liver.allpairs.txt.gz.eQTLs.txt.gz	12	102021478	0.434718	T	C	TRUE	C	T	FALSE	FALSE	FALSE	TRUE
LIPC	TG_GLGC_Expanded/TG_GLGC_Expanded.txt.gz	Liver.allpairs.txt.gz.eQTLs.txt.gz	15	58431476	0.947348	T	C	TRUE	T	C	FALSE	TRUE	FALSE	FALSE
LIPC	TG_GLGC_Expanded/TG_GLGC_Expanded.txt.gz	Pancreas.allpairs.txt.gz.eQTLs.txt.gz	15	58431476	0.715769	T	C	TRUE	T	C	FALSE	TRUE	FALSE	FALSE
LIPC	HDL_GLGC_Expanded/HDL_GLGC_Expanded.txt.gz	Liver.allpairs.txt.gz.eQTLs.txt.gz	15	58382496	0.3534	C	G	TRUE	C	G	FALSE	TRUE	FALSE	FALSE
LITAF	WHR-adj-BMI_GIANT_2018/WHR-adj-BMI_GIANT_2018.txt.gz	Adipose_Visceral_Omentum.allpairs.txt.gz.eQTLs.txt.gz	16	11548386	0.570288	T	C	FALSE	C	T	FALSE	FALSE	TRUE	FALSE
LITAF	WHR-adj-BMI_GIANT_2018/WHR-adj-BMI_GIANT_2018.txt.gz	Adipose_Subcutaneous.allpairs.txt.gz.eQTLs.txt.gz	16	11548386	0.570273	T	C	FALSE	C	T	FALSE	FALSE	TRUE	FALSE
LITAF	WHR-adj-BMI_GIANT_2018/WHR-adj-BMI_GIANT_2018.txt.gz	Liver.allpairs.txt.gz.eQTLs.txt.gz	16	11548386	0.565819	T	C	FALSE	C	T	FALSE	FALSE	TRUE	FALSE
LLGL1	TG_GLGC_Expanded/TG_GLGC_Expanded.txt.gz	Muscle_Skeletal.allpairs.txt.gz.eQTLs.txt.gz	17	18317360	0.680472	T	C	FALSE	T	C	TRUE	TRUE	FALSE	FALSE
LMOD1	BMI_GIANT_2018/BMI_GIANT_2018.txt.gz	Muscle_Skeletal.allpairs.txt.gz.eQTLs.txt.gz	1	201831740	0.920236	A	G	TRUE	A	G	FALSE	TRUE	FALSE	FALSE
LMOD1	BMI_GIANT_2018/BMI_GIANT_2018.txt.gz	Adipose_Visceral_Omentum.allpairs.txt.gz.eQTLs.txt.gz	1	201831740	0.855291	A	G	TRUE	A	G	FALSE	TRUE	FALSE	FALSE
LMOD1	BMI_GIANT_2018/BMI_GIANT_2018.txt.gz	Adipose_Subcutaneous.allpairs.txt.gz.eQTLs.txt.gz	1	201831740	0.834449	A	G	TRUE	A	G	FALSE	TRUE	FALSE	FALSE
LONRF1	WHR-adj-BMI_GIANT_2018/WHR-adj-BMI_GIANT_2018.txt.gz	Adipose_Subcutaneous.allpairs.txt.gz.eQTLs.txt.gz	8	12775394	0.731309	T	G	TRUE	T	G	FALSE	TRUE	FALSE	FALSE
LONRF1	WHR-adj-BMI_GIANT_2018/WHR-adj-BMI_GIANT_2018.txt.gz	Adipose_Visceral_Omentum.allpairs.txt.gz.eQTLs.txt.gz	8	12775394	0.54066	T	G	TRUE	T	G	FALSE	TRUE	FALSE	FALSE
LPIN3	WHR-adj-BMI_GIANT_2018/WHR-adj-BMI_GIANT_2018.txt.gz	Pancreas.allpairs.txt.gz.eQTLs.txt.gz	20	41152292	0.44806	A	G	TRUE	A	G	TRUE	TRUE	TRUE	TRUE
LPIN3	WHR-adj-BMI_GIANT_2018/WHR-adj-BMI_GIANT_2018.txt.gz	Muscle_Skeletal.allpairs.txt.gz.eQTLs.txt.gz	20	41152292	0.368093	A	G	TRUE	A	G	TRUE	TRUE	TRUE	TRUE
LPL	WHR-adj-BMI_GIANT_2018/WHR-adj-BMI_GIANT_2018.txt.gz	Adipose_Subcutaneous.allpairs.txt.gz.eQTLs.txt.gz	8	19967156	0.530714	T	C	FALSE	T	C	TRUE	TRUE	FALSE	FALSE
LPL	Type-2-Diabetes_Xue_2018/Type-2-Diabetes_Xue_2018.txt.gz	Adipose_Subcutaneous.allpairs.txt.gz.eQTLs.txt.gz	8	19994799	0.520165	G	C	FALSE	G	C	TRUE	TRUE	FALSE	FALSE
LPL	HDL_GLGC_Expanded/HDL_GLGC_Expanded.txt.gz	Adipose_Subcutaneous.allpairs.txt.gz.eQTLs.txt.gz	8	19955669	0.377509	A	G	TRUE	A	G	TRUE	TRUE	TRUE	TRUE
LPL	TG_GLGC_Expanded/TG_GLGC_Expanded.txt.gz	Adipose_Subcutaneous.allpairs.txt.gz.eQTLs.txt.gz	8	19955669	0.351385	A	G	FALSE	A	G	TRUE	TRUE	FALSE	FALSE
LRP4	TG_GLGC_Expanded/TG_GLGC_Expanded.txt.gz	Liver.allpairs.txt.gz.eQTLs.txt.gz	11	46723453	0.370163	T	C	FALSE	T	C	FALSE	TRUE	TRUE	TRUE
LRP4	HDL_GLGC_Expanded/HDL_GLGC_Expanded.txt.gz	Liver.allpairs.txt.gz.eQTLs.txt.gz	11	46712834	0.359648	T	C	TRUE	T	C	FALSE	TRUE	FALSE	FALSE
LRRC29	HDL_GLGC_Expanded/HDL_GLGC_Expanded.txt.gz	Muscle_Skeletal.allpairs.txt.gz.eQTLs.txt.gz	16	67174030	0.352849	T	C	TRUE	T	C	FALSE	TRUE	FALSE	FALSE
LRRC36	WHR-adj-BMI_GIANT_2018/WHR-adj-BMI_GIANT_2018.txt.gz	Adipose_Visceral_Omentum.allpairs.txt.gz.eQTLs.txt.gz	16	67385054	0.6722	A	G	TRUE	G	A	TRUE	FALSE	TRUE	FALSE
LRRC36	WHR-adj-BMI_GIANT_2018/WHR-adj-BMI_GIANT_2018.txt.gz	Adipose_Subcutaneous.allpairs.txt.gz.eQTLs.txt.gz	16	67385054	0.672193	A	G	TRUE	G	A	TRUE	FALSE	TRUE	FALSE
LRRC36	WHR-adj-BMI_GIANT_2018/WHR-adj-BMI_GIANT_2018.txt.gz	Pancreas.allpairs.txt.gz.eQTLs.txt.gz	16	67385054	0.671873	A	G	TRUE	G	A	FALSE	FALSE	FALSE	TRUE
LRRC36	WHR-adj-BMI_GIANT_2018/WHR-adj-BMI_GIANT_2018.txt.gz	Adipose_Subcutaneous.allpairs.txt.gz.eQTLs.txt.gz	16	67937477	0.645523	T	C	FALSE	T	C	TRUE	TRUE	FALSE	FALSE
LRRC36	WHR-adj-BMI_GIANT_2018/WHR-adj-BMI_GIANT_2018.txt.gz	Pancreas.allpairs.txt.gz.eQTLs.txt.gz	16	67937477	0.64391	T	C	FALSE	T	C	FALSE	TRUE	TRUE	TRUE
LRRC36	WHR-adj-BMI_GIANT_2018/WHR-adj-BMI_GIANT_2018.txt.gz	Adipose_Visceral_Omentum.allpairs.txt.gz.eQTLs.txt.gz	16	67937477	0.643026	T	C	FALSE	T	C	TRUE	TRUE	FALSE	FALSE
LRRC37A15P	Type-2-Diabetes_Xue_2018/Type-2-Diabetes_Xue_2018.txt.gz	Adipose_Visceral_Omentum.allpairs.txt.gz.eQTLs.txt.gz	4	103067742	0.421873	T	G	FALSE	T	G	FALSE	TRUE	TRUE	TRUE
LRRC37A15P	Type-2-Diabetes_Xue_2018/Type-2-Diabetes_Xue_2018.txt.gz	Adipose_Subcutaneous.allpairs.txt.gz.eQTLs.txt.gz	4	103067742	0.420263	T	G	FALSE	T	G	FALSE	TRUE	TRUE	TRUE
LRRC37A15P	Type-2-Diabetes_Xue_2018/Type-2-Diabetes_Xue_2018.txt.gz	Pancreas.allpairs.txt.gz.eQTLs.txt.gz	4	103067742	0.417633	T	G	FALSE	T	G	FALSE	TRUE	TRUE	TRUE
LRRC37A15P	BMI_GIANT_2018/BMI_GIANT_2018.txt.gz	Pancreas.allpairs.txt.gz.eQTLs.txt.gz	4	103021557	0.384611	A	C	TRUE	C	A	FALSE	FALSE	FALSE	TRUE
LRRC37A15P	T2D_Mahajan_Europeans/T2D_Mahajan_Europeans.txt.gz	Adipose_Visceral_Omentum.allpairs.txt.gz.eQTLs.txt.gz	4	103219691	0.377089	A	C	FALSE	A	C	FALSE	TRUE	TRUE	TRUE
LRRC37A15P	T2D_Mahajan_Europeans/T2D_Mahajan_Europeans.txt.gz	Pancreas.allpairs.txt.gz.eQTLs.txt.gz	4	103219691	0.376729	A	C	FALSE	A	C	FALSE	TRUE	TRUE	TRUE
LRRC37A15P	T2D_Mahajan_Europeans/T2D_Mahajan_Europeans.txt.gz	Adipose_Subcutaneous.allpairs.txt.gz.eQTLs.txt.gz	4	103219691	0.37574	A	C	FALSE	A	C	FALSE	TRUE	TRUE	TRUE
LRRC37A15P	BMI_GIANT_2018/BMI_GIANT_2018.txt.gz	Adipose_Subcutaneous.allpairs.txt.gz.eQTLs.txt.gz	4	103021557	0.366009	A	C	TRUE	C	A	FALSE	FALSE	FALSE	TRUE
LRRC37A15P	BMI_GIANT_2018/BMI_GIANT_2018.txt.gz	Adipose_Visceral_Omentum.allpairs.txt.gz.eQTLs.txt.gz	4	103021557	0.364892	A	C	TRUE	C	A	FALSE	FALSE	FALSE	TRUE
LRRC37A16P	T2D_Mahajan_Europeans/T2D_Mahajan_Europeans.txt.gz	Adipose_Subcutaneous.allpairs.txt.gz.eQTLs.txt.gz	17	67896391	0.433075	C	G	TRUE	C	G	TRUE	TRUE	TRUE	TRUE
LRRC37A16P	BMI_GIANT_2018/BMI_GIANT_2018.txt.gz	Adipose_Subcutaneous.allpairs.txt.gz.eQTLs.txt.gz	17	67873957	0.404954	T	C	TRUE	T	C	TRUE	TRUE	TRUE	TRUE
LRRC37A16P	HDL_GLGC_Expanded/HDL_GLGC_Expanded.txt.gz	Adipose_Subcutaneous.allpairs.txt.gz.eQTLs.txt.gz	17	67873957	0.389372	T	C	FALSE	T	C	TRUE	TRUE	FALSE	FALSE
LRRC37A16P	TG_GLGC_Expanded/TG_GLGC_Expanded.txt.gz	Adipose_Subcutaneous.allpairs.txt.gz.eQTLs.txt.gz	17	67873957	0.387513	T	C	TRUE	T	C	TRUE	TRUE	TRUE	TRUE
LRRC37A2	WHR-adj-BMI_GIANT_2018/WHR-adj-BMI_GIANT_2018.txt.gz	Adipose_Visceral_Omentum.allpairs.txt.gz.eQTLs.txt.gz	17	46494702	0.814782	A	G	TRUE	G	A	FALSE	FALSE	FALSE	TRUE
LRRC37A2	WHR-adj-BMI_GIANT_2018/WHR-adj-BMI_GIANT_2018.txt.gz	Pancreas.allpairs.txt.gz.eQTLs.txt.gz	17	46494702	0.810867	A	G	TRUE	G	A	FALSE	FALSE	FALSE	TRUE
LRRC37A2	WHR-adj-BMI_GIANT_2018/WHR-adj-BMI_GIANT_2018.txt.gz	Adipose_Subcutaneous.allpairs.txt.gz.eQTLs.txt.gz	17	46494702	0.809975	A	G	TRUE	G	A	FALSE	FALSE	FALSE	TRUE
LRRC37A2	WHR-adj-BMI_GIANT_2018/WHR-adj-BMI_GIANT_2018.txt.gz	Liver.allpairs.txt.gz.eQTLs.txt.gz	17	46494702	0.798095	A	G	TRUE	G	A	FALSE	FALSE	FALSE	TRUE
LRRC37A4P	WHR-adj-BMI_GIANT_2018/WHR-adj-BMI_GIANT_2018.txt.gz	Muscle_Skeletal.allpairs.txt.gz.eQTLs.txt.gz	17	46494702	0.830968	A	G	TRUE	G	A	TRUE	FALSE	TRUE	FALSE
LRRC37A4P	WHR-adj-BMI_GIANT_2018/WHR-adj-BMI_GIANT_2018.txt.gz	Pancreas.allpairs.txt.gz.eQTLs.txt.gz	17	46494702	0.830822	A	G	TRUE	G	A	TRUE	FALSE	TRUE	FALSE
LRRC37A4P	WHR-adj-BMI_GIANT_2018/WHR-adj-BMI_GIANT_2018.txt.gz	Liver.allpairs.txt.gz.eQTLs.txt.gz	17	46494702	0.82791	A	G	TRUE	G	A	TRUE	FALSE	TRUE	FALSE
LRRC37A4P	WHR-adj-BMI_GIANT_2018/WHR-adj-BMI_GIANT_2018.txt.gz	Adipose_Subcutaneous.allpairs.txt.gz.eQTLs.txt.gz	17	46494702	0.822006	A	G	TRUE	G	A	TRUE	FALSE	TRUE	FALSE
LRRC37A4P	WHR-adj-BMI_GIANT_2018/WHR-adj-BMI_GIANT_2018.txt.gz	Adipose_Visceral_Omentum.allpairs.txt.gz.eQTLs.txt.gz	17	46494702	0.819899	A	G	TRUE	G	A	TRUE	FALSE	TRUE	FALSE
LRRC37A4P	WHR-adj-BMI_GIANT_2018/WHR-adj-BMI_GIANT_2018.txt.gz	Adipose_Subcutaneous.allpairs.txt.gz.eQTLs.txt.gz	17	45353330	0.791784	A	G	TRUE	G	A	TRUE	FALSE	TRUE	FALSE
LRRC45	WHR-adj-BMI_GIANT_2018/WHR-adj-BMI_GIANT_2018.txt.gz	Muscle_Skeletal.allpairs.txt.gz.eQTLs.txt.gz	17	81976318	0.488841	A	C	TRUE	A	C	FALSE	TRUE	FALSE	FALSE
LRRC45	WHR-adj-BMI_GIANT_2018/WHR-adj-BMI_GIANT_2018.txt.gz	Adipose_Subcutaneous.allpairs.txt.gz.eQTLs.txt.gz	17	81976318	0.488287	A	C	TRUE	A	C	FALSE	TRUE	FALSE	FALSE
LRRC45	WHR-adj-BMI_GIANT_2018/WHR-adj-BMI_GIANT_2018.txt.gz	Adipose_Visceral_Omentum.allpairs.txt.gz.eQTLs.txt.gz	17	81976318	0.475157	A	C	TRUE	A	C	FALSE	TRUE	FALSE	FALSE
LRRC8A	WHR-adj-BMI_GIANT_2018/WHR-adj-BMI_GIANT_2018.txt.gz	Liver.allpairs.txt.gz.eQTLs.txt.gz	9	128798831	0.615089	A	G	TRUE	A	G	FALSE	TRUE	FALSE	FALSE
LTK	HDL_GLGC_Expanded/HDL_GLGC_Expanded.txt.gz	Adipose_Visceral_Omentum.allpairs.txt.gz.eQTLs.txt.gz	15	41554978	0.517993	T	G	FALSE	G	T	FALSE	FALSE	TRUE	FALSE
LTK	HDL_GLGC_Expanded/HDL_GLGC_Expanded.txt.gz	Liver.allpairs.txt.gz.eQTLs.txt.gz	15	41554978	0.508287	T	G	FALSE	G	T	FALSE	FALSE	TRUE	FALSE
LTK	HDL_GLGC_Expanded/HDL_GLGC_Expanded.txt.gz	Adipose_Subcutaneous.allpairs.txt.gz.eQTLs.txt.gz	15	41554978	0.504963	T	G	FALSE	G	T	FALSE	FALSE	TRUE	FALSE
LYSMD1	BMI_GIANT_2018/BMI_GIANT_2018.txt.gz	Adipose_Subcutaneous.allpairs.txt.gz.eQTLs.txt.gz	1	151046385	0.55214	A	G	TRUE	G	A	FALSE	FALSE	FALSE	TRUE
LYSMD1	BMI_GIANT_2018/BMI_GIANT_2018.txt.gz	Adipose_Visceral_Omentum.allpairs.txt.gz.eQTLs.txt.gz	1	151046385	0.360742	A	G	TRUE	G	A	FALSE	FALSE	FALSE	TRUE
LYZ	BMI_GIANT_2018/BMI_GIANT_2018.txt.gz	Pancreas.allpairs.txt.gz.eQTLs.txt.gz	12	69280815	0.608738	T	C	FALSE	T	C	FALSE	TRUE	TRUE	TRUE
LYZ	BMI_GIANT_2018/BMI_GIANT_2018.txt.gz	Liver.allpairs.txt.gz.eQTLs.txt.gz	12	69280815	0.400951	T	C	FALSE	T	C	FALSE	TRUE	TRUE	TRUE
MADD	HDL_GLGC_Expanded/HDL_GLGC_Expanded.txt.gz	Adipose_Visceral_Omentum.allpairs.txt.gz.eQTLs.txt.gz	11	47264739	0.533684	T	C	FALSE	C	T	FALSE	FALSE	TRUE	FALSE
MAFF	TG_GLGC_Expanded/TG_GLGC_Expanded.txt.gz	Adipose_Subcutaneous.allpairs.txt.gz.eQTLs.txt.gz	22	38172999	0.544332	A	G	TRUE	G	A	FALSE	FALSE	FALSE	TRUE
MAFF	HDL_GLGC_Expanded/HDL_GLGC_Expanded.txt.gz	Adipose_Subcutaneous.allpairs.txt.gz.eQTLs.txt.gz	22	38172999	0.544298	A	G	FALSE	G	A	FALSE	FALSE	TRUE	FALSE
MAFTRR	WHR-adj-BMI_GIANT_2018/WHR-adj-BMI_GIANT_2018.txt.gz	Liver.allpairs.txt.gz.eQTLs.txt.gz	16	79710504	0.443397	A	G	TRUE	A	G	FALSE	TRUE	FALSE	FALSE
MAFTRR	WHR-adj-BMI_GIANT_2018/WHR-adj-BMI_GIANT_2018.txt.gz	Pancreas.allpairs.txt.gz.eQTLs.txt.gz	16	79710504	0.44217	A	G	TRUE	A	G	FALSE	TRUE	FALSE	FALSE
MAFTRR	WHR-adj-BMI_GIANT_2018/WHR-adj-BMI_GIANT_2018.txt.gz	Adipose_Visceral_Omentum.allpairs.txt.gz.eQTLs.txt.gz	16	79710504	0.433111	A	G	TRUE	A	G	FALSE	TRUE	FALSE	FALSE
MAFTRR	WHR-adj-BMI_GIANT_2018/WHR-adj-BMI_GIANT_2018.txt.gz	Adipose_Subcutaneous.allpairs.txt.gz.eQTLs.txt.gz	16	79710504	0.430509	A	G	TRUE	A	G	FALSE	TRUE	FALSE	FALSE
MAMSTR	TG_GLGC_Expanded/TG_GLGC_Expanded.txt.gz	Muscle_Skeletal.allpairs.txt.gz.eQTLs.txt.gz	19	48728969	0.492513	A	G	TRUE	A	G	TRUE	TRUE	TRUE	TRUE
MAMSTR	WHR-adj-BMI_GIANT_2018/WHR-adj-BMI_GIANT_2018.txt.gz	Muscle_Skeletal.allpairs.txt.gz.eQTLs.txt.gz	19	48745473	0.442592	A	G	FALSE	A	G	FALSE	TRUE	TRUE	TRUE
MAN2A2	Type-2-Diabetes_Xue_2018/Type-2-Diabetes_Xue_2018.txt.gz	Muscle_Skeletal.allpairs.txt.gz.eQTLs.txt.gz	15	90968030	0.604859	G	A	TRUE	G	A	FALSE	TRUE	FALSE	FALSE
MAN2C1	Type-2-Diabetes_Spracklen_2020/Type-2-Diabetes_Spracklen_2020.txt.gz	Adipose_Subcutaneous.allpairs.txt.gz.eQTLs.txt.gz	15	75444946	0.928728	T	C	TRUE	C	T	TRUE	FALSE	TRUE	FALSE
MAN2C1	Type-2-Diabetes_Spracklen_2020/Type-2-Diabetes_Spracklen_2020.txt.gz	Adipose_Visceral_Omentum.allpairs.txt.gz.eQTLs.txt.gz	15	75444946	0.928728	T	C	TRUE	C	T	TRUE	FALSE	TRUE	FALSE
MAN2C1	Type-2-Diabetes_Spracklen_2020/Type-2-Diabetes_Spracklen_2020.txt.gz	Pancreas.allpairs.txt.gz.eQTLs.txt.gz	15	75444946	0.928718	T	C	TRUE	C	T	TRUE	FALSE	TRUE	FALSE
MAN2C1	Type-2-Diabetes_Spracklen_2020/Type-2-Diabetes_Spracklen_2020.txt.gz	Liver.allpairs.txt.gz.eQTLs.txt.gz	15	75444946	0.927661	T	C	TRUE	C	T	TRUE	FALSE	TRUE	FALSE
MAN2C1	Type-2-Diabetes_Spracklen_2020/Type-2-Diabetes_Spracklen_2020.txt.gz	Muscle_Skeletal.allpairs.txt.gz.eQTLs.txt.gz	15	75444946	0.914787	T	C	TRUE	C	T	TRUE	FALSE	TRUE	FALSE
MAN2C1	T2D_Mahajan_Europeans/T2D_Mahajan_Europeans.txt.gz	Adipose_Subcutaneous.allpairs.txt.gz.eQTLs.txt.gz	15	75639788	0.761363	T	G	FALSE	T	G	TRUE	TRUE	FALSE	FALSE
MAN2C1	T2D_Mahajan_Europeans/T2D_Mahajan_Europeans.txt.gz	Liver.allpairs.txt.gz.eQTLs.txt.gz	15	75639788	0.741708	T	G	FALSE	T	G	TRUE	TRUE	FALSE	FALSE
MAN2C1	T2D_Mahajan_Europeans/T2D_Mahajan_Europeans.txt.gz	Adipose_Visceral_Omentum.allpairs.txt.gz.eQTLs.txt.gz	15	75639788	0.741689	T	G	FALSE	T	G	TRUE	TRUE	FALSE	FALSE
MAN2C1	T2D_Mahajan_Europeans/T2D_Mahajan_Europeans.txt.gz	Pancreas.allpairs.txt.gz.eQTLs.txt.gz	15	75639788	0.741623	T	G	FALSE	T	G	TRUE	TRUE	FALSE	FALSE
MAN2C1	T2D_Mahajan_Europeans/T2D_Mahajan_Europeans.txt.gz	Muscle_Skeletal.allpairs.txt.gz.eQTLs.txt.gz	15	75639788	0.739487	T	G	FALSE	T	G	TRUE	TRUE	FALSE	FALSE
MAP1LC3A	HDL_GLGC_Expanded/HDL_GLGC_Expanded.txt.gz	Adipose_Subcutaneous.allpairs.txt.gz.eQTLs.txt.gz	20	34060932	0.589901	A	G	TRUE	G	A	TRUE	FALSE	TRUE	FALSE
MAP1LC3A	HDL_GLGC_Expanded/HDL_GLGC_Expanded.txt.gz	Adipose_Visceral_Omentum.allpairs.txt.gz.eQTLs.txt.gz	20	34060932	0.584233	A	G	TRUE	G	A	TRUE	FALSE	TRUE	FALSE
MAP1LC3A	HDL_GLGC_Expanded/HDL_GLGC_Expanded.txt.gz	Adipose_Subcutaneous.allpairs.txt.gz.eQTLs.txt.gz	20	34624251	0.409235	A	G	FALSE	A	G	TRUE	TRUE	FALSE	FALSE
MAP1LC3A	HDL_GLGC_Expanded/HDL_GLGC_Expanded.txt.gz	Adipose_Visceral_Omentum.allpairs.txt.gz.eQTLs.txt.gz	20	34624251	0.398466	A	G	FALSE	A	G	TRUE	TRUE	FALSE	FALSE
MAP1LC3A	HDL_GLGC_Expanded/HDL_GLGC_Expanded.txt.gz	Liver.allpairs.txt.gz.eQTLs.txt.gz	20	34624251	0.389918	A	G	FALSE	A	G	TRUE	TRUE	FALSE	FALSE
MAP1LC3A	HDL_GLGC_Expanded/HDL_GLGC_Expanded.txt.gz	Muscle_Skeletal.allpairs.txt.gz.eQTLs.txt.gz	20	34624251	0.378726	A	G	FALSE	A	G	TRUE	TRUE	FALSE	FALSE
MAP1LC3A	HDL_GLGC_Expanded/HDL_GLGC_Expanded.txt.gz	Pancreas.allpairs.txt.gz.eQTLs.txt.gz	20	34624251	0.377012	A	G	FALSE	A	G	TRUE	TRUE	FALSE	FALSE
MAP2K5	BMI_GIANT_2018/BMI_GIANT_2018.txt.gz	Adipose_Subcutaneous.allpairs.txt.gz.eQTLs.txt.gz	15	67188910	0.597064	T	C	FALSE	T	C	FALSE	TRUE	TRUE	TRUE
MAP2K5	BMI_GIANT_2018/BMI_GIANT_2018.txt.gz	Adipose_Visceral_Omentum.allpairs.txt.gz.eQTLs.txt.gz	15	67188910	0.5945	T	C	FALSE	T	C	FALSE	TRUE	TRUE	TRUE
MAP2K5	WHR-adj-BMI_GIANT_2018/WHR-adj-BMI_GIANT_2018.txt.gz	Adipose_Subcutaneous.allpairs.txt.gz.eQTLs.txt.gz	15	67362581	0.378169	T	C	FALSE	T	C	FALSE	TRUE	TRUE	TRUE
MAP2K5	WHR-adj-BMI_GIANT_2018/WHR-adj-BMI_GIANT_2018.txt.gz	Adipose_Visceral_Omentum.allpairs.txt.gz.eQTLs.txt.gz	15	67362581	0.368378	T	C	FALSE	T	C	FALSE	TRUE	TRUE	TRUE
MAP2K5	BMI_GIANT_2018/BMI_GIANT_2018.txt.gz	Adipose_Visceral_Omentum.allpairs.txt.gz.eQTLs.txt.gz	15	67794500	0.355123	A	G	FALSE	A	G	FALSE	TRUE	TRUE	TRUE
MAP3K3	BMI_GIANT_2018/BMI_GIANT_2018.txt.gz	Adipose_Visceral_Omentum.allpairs.txt.gz.eQTLs.txt.gz	17	63651521	0.857866	A	C	FALSE	A	C	TRUE	TRUE	FALSE	FALSE
MAP3K3	BMI_GIANT_2018/BMI_GIANT_2018.txt.gz	Muscle_Skeletal.allpairs.txt.gz.eQTLs.txt.gz	17	63651521	0.836893	A	C	FALSE	A	C	TRUE	TRUE	FALSE	FALSE
MAP3K3	BMI_GIANT_2018/BMI_GIANT_2018.txt.gz	Adipose_Subcutaneous.allpairs.txt.gz.eQTLs.txt.gz	17	63651521	0.834217	A	C	FALSE	A	C	TRUE	TRUE	FALSE	FALSE
MAP3K3	BMI_GIANT_2018/BMI_GIANT_2018.txt.gz	Liver.allpairs.txt.gz.eQTLs.txt.gz	17	63651521	0.755156	A	C	FALSE	A	C	TRUE	TRUE	FALSE	FALSE
MAP3K3	BMI_GIANT_2018/BMI_GIANT_2018.txt.gz	Pancreas.allpairs.txt.gz.eQTLs.txt.gz	17	63651521	0.735997	A	C	FALSE	A	C	TRUE	TRUE	FALSE	FALSE
MAP3K3	Type-2-Diabetes_Xue_2018/Type-2-Diabetes_Xue_2018.txt.gz	Adipose_Visceral_Omentum.allpairs.txt.gz.eQTLs.txt.gz	17	63610240	0.6503	T	C	FALSE	T	C	TRUE	TRUE	FALSE	FALSE
MAP3K3	Type-2-Diabetes_Xue_2018/Type-2-Diabetes_Xue_2018.txt.gz	Muscle_Skeletal.allpairs.txt.gz.eQTLs.txt.gz	17	63610240	0.644441	T	C	FALSE	T	C	TRUE	TRUE	FALSE	FALSE
MAP3K3	Type-2-Diabetes_Xue_2018/Type-2-Diabetes_Xue_2018.txt.gz	Adipose_Subcutaneous.allpairs.txt.gz.eQTLs.txt.gz	17	63610240	0.644025	T	C	FALSE	T	C	TRUE	TRUE	FALSE	FALSE
MAP3K3	Type-2-Diabetes_Xue_2018/Type-2-Diabetes_Xue_2018.txt.gz	Pancreas.allpairs.txt.gz.eQTLs.txt.gz	17	63610240	0.61112	T	C	FALSE	T	C	TRUE	TRUE	FALSE	FALSE
MAP3K3	Type-2-Diabetes_Xue_2018/Type-2-Diabetes_Xue_2018.txt.gz	Liver.allpairs.txt.gz.eQTLs.txt.gz	17	63610240	0.595721	T	C	FALSE	T	C	TRUE	TRUE	FALSE	FALSE
MAP3K5	HDL_GLGC_Expanded/HDL_GLGC_Expanded.txt.gz	Adipose_Visceral_Omentum.allpairs.txt.gz.eQTLs.txt.gz	6	136754872	0.513455	T	C	FALSE	T	C	FALSE	TRUE	TRUE	TRUE
MAP6D1	BMI_GIANT_2018/BMI_GIANT_2018.txt.gz	Adipose_Visceral_Omentum.allpairs.txt.gz.eQTLs.txt.gz	3	183768329	0.363609	T	G	TRUE	G	T	FALSE	FALSE	FALSE	TRUE
MAPK8IP1P1	WHR-adj-BMI_GIANT_2018/WHR-adj-BMI_GIANT_2018.txt.gz	Liver.allpairs.txt.gz.eQTLs.txt.gz	17	46494702	0.832498	A	G	TRUE	G	A	FALSE	FALSE	FALSE	TRUE
MAPK8IP1P1	WHR-adj-BMI_GIANT_2018/WHR-adj-BMI_GIANT_2018.txt.gz	Adipose_Visceral_Omentum.allpairs.txt.gz.eQTLs.txt.gz	17	46494702	0.803585	A	G	TRUE	G	A	FALSE	FALSE	FALSE	TRUE
MAPK8IP1P2	WHR-adj-BMI_GIANT_2018/WHR-adj-BMI_GIANT_2018.txt.gz	Pancreas.allpairs.txt.gz.eQTLs.txt.gz	17	46494702	0.834764	A	G	TRUE	G	A	FALSE	FALSE	FALSE	TRUE
MAPK8IP1P2	WHR-adj-BMI_GIANT_2018/WHR-adj-BMI_GIANT_2018.txt.gz	Muscle_Skeletal.allpairs.txt.gz.eQTLs.txt.gz	17	46494702	0.825394	A	G	TRUE	G	A	FALSE	FALSE	FALSE	TRUE
MAPK8IP1P2	WHR-adj-BMI_GIANT_2018/WHR-adj-BMI_GIANT_2018.txt.gz	Adipose_Subcutaneous.allpairs.txt.gz.eQTLs.txt.gz	17	46494702	0.823924	A	G	TRUE	G	A	FALSE	FALSE	FALSE	TRUE
MAPK8IP1P2	WHR-adj-BMI_GIANT_2018/WHR-adj-BMI_GIANT_2018.txt.gz	Adipose_Visceral_Omentum.allpairs.txt.gz.eQTLs.txt.gz	17	46494702	0.820246	A	G	TRUE	G	A	FALSE	FALSE	FALSE	TRUE
MAPK8IP1P2	WHR-adj-BMI_GIANT_2018/WHR-adj-BMI_GIANT_2018.txt.gz	Liver.allpairs.txt.gz.eQTLs.txt.gz	17	46494702	0.817518	A	G	TRUE	G	A	FALSE	FALSE	FALSE	TRUE
MAPK8IP1P2	WHR-adj-BMI_GIANT_2018/WHR-adj-BMI_GIANT_2018.txt.gz	Muscle_Skeletal.allpairs.txt.gz.eQTLs.txt.gz	17	45353330	0.76291	A	G	TRUE	G	A	FALSE	FALSE	FALSE	TRUE
MAPT-AS1	WHR-adj-BMI_GIANT_2018/WHR-adj-BMI_GIANT_2018.txt.gz	Muscle_Skeletal.allpairs.txt.gz.eQTLs.txt.gz	17	46494702	0.820681	A	G	TRUE	G	A	TRUE	FALSE	TRUE	FALSE
MAPT-IT1	WHR-adj-BMI_GIANT_2018/WHR-adj-BMI_GIANT_2018.txt.gz	Liver.allpairs.txt.gz.eQTLs.txt.gz	17	46494702	0.802303	A	G	TRUE	G	A	TRUE	FALSE	TRUE	FALSE
MARCH1	BMI_GIANT_2018/BMI_GIANT_2018.txt.gz	Muscle_Skeletal.allpairs.txt.gz.eQTLs.txt.gz	4	163438526	0.43928	A	T	TRUE	T	A	TRUE	FALSE	TRUE	FALSE
MARCKSL1P1	BMI_GIANT_2018/BMI_GIANT_2018.txt.gz	Adipose_Visceral_Omentum.allpairs.txt.gz.eQTLs.txt.gz	10	102959339	0.936959	A	G	TRUE	A	G	TRUE	TRUE	TRUE	TRUE
MARCKSL1P1	BMI_GIANT_2018/BMI_GIANT_2018.txt.gz	Pancreas.allpairs.txt.gz.eQTLs.txt.gz	10	102959339	0.935595	A	G	TRUE	A	G	TRUE	TRUE	TRUE	TRUE
MARCKSL1P1	BMI_GIANT_2018/BMI_GIANT_2018.txt.gz	Adipose_Subcutaneous.allpairs.txt.gz.eQTLs.txt.gz	10	102959339	0.899823	A	G	TRUE	A	G	TRUE	TRUE	TRUE	TRUE
MARK3	T2D_Mahajan_Europeans/T2D_Mahajan_Europeans.txt.gz	Adipose_Subcutaneous.allpairs.txt.gz.eQTLs.txt.gz	14	103427734	0.722895	T	G	FALSE	T	G	TRUE	TRUE	FALSE	FALSE
MARK3	T2D_Mahajan_Europeans/T2D_Mahajan_Europeans.txt.gz	Pancreas.allpairs.txt.gz.eQTLs.txt.gz	14	103427734	0.709916	T	G	FALSE	T	G	TRUE	TRUE	FALSE	FALSE
MARK3	BMI_GIANT_2018/BMI_GIANT_2018.txt.gz	Adipose_Subcutaneous.allpairs.txt.gz.eQTLs.txt.gz	14	103395985	0.480314	A	G	FALSE	A	G	TRUE	TRUE	FALSE	FALSE
MARK3	BMI_GIANT_2018/BMI_GIANT_2018.txt.gz	Pancreas.allpairs.txt.gz.eQTLs.txt.gz	14	103395985	0.403539	A	G	FALSE	A	G	TRUE	TRUE	FALSE	FALSE
MAST2	BMI_GIANT_2018/BMI_GIANT_2018.txt.gz	Adipose_Subcutaneous.allpairs.txt.gz.eQTLs.txt.gz	1	46039475	0.434031	A	G	FALSE	G	A	TRUE	FALSE	FALSE	TRUE
MAST2	BMI_GIANT_2018/BMI_GIANT_2018.txt.gz	Adipose_Visceral_Omentum.allpairs.txt.gz.eQTLs.txt.gz	1	46039475	0.431332	A	G	FALSE	G	A	TRUE	FALSE	FALSE	TRUE
MAST2	BMI_GIANT_2018/BMI_GIANT_2018.txt.gz	Adipose_Subcutaneous.allpairs.txt.gz.eQTLs.txt.gz	1	45533216	0.378417	A	G	FALSE	A	G	FALSE	TRUE	TRUE	TRUE
MAST2	BMI_GIANT_2018/BMI_GIANT_2018.txt.gz	Adipose_Visceral_Omentum.allpairs.txt.gz.eQTLs.txt.gz	1	45533216	0.376946	A	G	FALSE	A	G	FALSE	TRUE	TRUE	TRUE
MAST4	WHR-adj-BMI_GIANT_2018/WHR-adj-BMI_GIANT_2018.txt.gz	Muscle_Skeletal.allpairs.txt.gz.eQTLs.txt.gz	5	67052427	0.415885	C	G	TRUE	C	G	FALSE	TRUE	FALSE	FALSE
MAST4-AS1	WHR-adj-BMI_GIANT_2018/WHR-adj-BMI_GIANT_2018.txt.gz	Adipose_Subcutaneous.allpairs.txt.gz.eQTLs.txt.gz	5	67052427	0.509093	C	G	TRUE	C	G	FALSE	TRUE	FALSE	FALSE
MAST4-AS1	WHR-adj-BMI_GIANT_2018/WHR-adj-BMI_GIANT_2018.txt.gz	Adipose_Visceral_Omentum.allpairs.txt.gz.eQTLs.txt.gz	5	67052427	0.433582	C	G	TRUE	C	G	FALSE	TRUE	FALSE	FALSE
MAST4-AS1	WHR-adj-BMI_GIANT_2018/WHR-adj-BMI_GIANT_2018.txt.gz	Muscle_Skeletal.allpairs.txt.gz.eQTLs.txt.gz	5	67052427	0.417516	C	G	TRUE	C	G	FALSE	TRUE	FALSE	FALSE
MBNL1-AS1	HDL_GLGC_Expanded/HDL_GLGC_Expanded.txt.gz	Adipose_Subcutaneous.allpairs.txt.gz.eQTLs.txt.gz	3	152454081	0.776145	C	G	FALSE	G	C	TRUE	FALSE	FALSE	TRUE
MCM6	BMI_GIANT_2018/BMI_GIANT_2018.txt.gz	Adipose_Visceral_Omentum.allpairs.txt.gz.eQTLs.txt.gz	2	135851076	0.386034	A	G	TRUE	A	G	FALSE	TRUE	FALSE	FALSE
MEAF6	BMI_GIANT_2018/BMI_GIANT_2018.txt.gz	Adipose_Visceral_Omentum.allpairs.txt.gz.eQTLs.txt.gz	1	37560999	0.970183	T	C	TRUE	T	C	FALSE	TRUE	FALSE	FALSE
MEAF6	BMI_GIANT_2018/BMI_GIANT_2018.txt.gz	Pancreas.allpairs.txt.gz.eQTLs.txt.gz	1	37560999	0.734263	T	C	TRUE	T	C	FALSE	TRUE	FALSE	FALSE
MED23	Type-2-Diabetes_Spracklen_2020/Type-2-Diabetes_Spracklen_2020.txt.gz	Muscle_Skeletal.allpairs.txt.gz.eQTLs.txt.gz	6	131633657	0.707708	T	G	FALSE	G	T	FALSE	FALSE	TRUE	FALSE
MED23	Type-2-Diabetes_Xue_2018/Type-2-Diabetes_Xue_2018.txt.gz	Muscle_Skeletal.allpairs.txt.gz.eQTLs.txt.gz	6	131577068	0.576213	C	T	TRUE	C	T	FALSE	TRUE	FALSE	FALSE
MED23	BMI_GIANT_2018/BMI_GIANT_2018.txt.gz	Muscle_Skeletal.allpairs.txt.gz.eQTLs.txt.gz	6	131577068	0.407097	T	C	FALSE	C	T	FALSE	FALSE	TRUE	FALSE
MEF2D	WHR-adj-BMI_GIANT_2018/WHR-adj-BMI_GIANT_2018.txt.gz	Muscle_Skeletal.allpairs.txt.gz.eQTLs.txt.gz	1	156481081	0.67305	T	C	TRUE	C	T	FALSE	FALSE	FALSE	TRUE
MFAP2	BMI_GIANT_2018/BMI_GIANT_2018.txt.gz	Adipose_Subcutaneous.allpairs.txt.gz.eQTLs.txt.gz	1	16975177	0.642859	T	C	TRUE	C	T	TRUE	FALSE	TRUE	FALSE
MFAP2	BMI_GIANT_2018/BMI_GIANT_2018.txt.gz	Adipose_Visceral_Omentum.allpairs.txt.gz.eQTLs.txt.gz	1	16975177	0.628875	T	C	TRUE	C	T	TRUE	FALSE	TRUE	FALSE
MFAP2	BMI_GIANT_2018/BMI_GIANT_2018.txt.gz	Muscle_Skeletal.allpairs.txt.gz.eQTLs.txt.gz	1	16975177	0.616716	T	C	TRUE	C	T	TRUE	FALSE	TRUE	FALSE
MGAT3	WHR-adj-BMI_GIANT_2018/WHR-adj-BMI_GIANT_2018.txt.gz	Adipose_Subcutaneous.allpairs.txt.gz.eQTLs.txt.gz	22	39439582	0.591072	A	G	TRUE	G	A	TRUE	FALSE	TRUE	FALSE
MGAT3	WHR-adj-BMI_GIANT_2018/WHR-adj-BMI_GIANT_2018.txt.gz	Muscle_Skeletal.allpairs.txt.gz.eQTLs.txt.gz	22	39439582	0.543272	A	G	TRUE	G	A	TRUE	FALSE	TRUE	FALSE
MGAT3	WHR-adj-BMI_GIANT_2018/WHR-adj-BMI_GIANT_2018.txt.gz	Adipose_Visceral_Omentum.allpairs.txt.gz.eQTLs.txt.gz	22	39439582	0.492334	A	G	TRUE	G	A	TRUE	FALSE	TRUE	FALSE
MIF4GD	WHR-adj-BMI_GIANT_2018/WHR-adj-BMI_GIANT_2018.txt.gz	Adipose_Subcutaneous.allpairs.txt.gz.eQTLs.txt.gz	17	75263002	0.837046	T	C	TRUE	T	C	TRUE	TRUE	TRUE	TRUE
MIR1-1HG	MI_adjBMI_European/MI_adjBMI_European.txt.gz	Muscle_Skeletal.allpairs.txt.gz.eQTLs.txt.gz	20	62584340	0.519312	T	C	TRUE	C	T	FALSE	FALSE	FALSE	TRUE
MLIP	BMI_GIANT_2018/BMI_GIANT_2018.txt.gz	Adipose_Visceral_Omentum.allpairs.txt.gz.eQTLs.txt.gz	6	54130744	0.365716	C	G	FALSE	C	G	TRUE	TRUE	FALSE	FALSE
MLLT11	BMI_GIANT_2018/BMI_GIANT_2018.txt.gz	Pancreas.allpairs.txt.gz.eQTLs.txt.gz	1	151046385	0.462063	A	G	TRUE	G	A	FALSE	FALSE	FALSE	TRUE
MLXIPL	WHR-adj-BMI_GIANT_2018/WHR-adj-BMI_GIANT_2018.txt.gz	Adipose_Subcutaneous.allpairs.txt.gz.eQTLs.txt.gz	7	73623036	0.787834	A	G	FALSE	A	G	TRUE	TRUE	FALSE	FALSE
MLXIPL	WHR-adj-BMI_GIANT_2018/WHR-adj-BMI_GIANT_2018.txt.gz	Pancreas.allpairs.txt.gz.eQTLs.txt.gz	7	73623036	0.739913	A	G	FALSE	A	G	TRUE	TRUE	FALSE	FALSE
MLXIPL	WHR-adj-BMI_GIANT_2018/WHR-adj-BMI_GIANT_2018.txt.gz	Adipose_Visceral_Omentum.allpairs.txt.gz.eQTLs.txt.gz	7	73623036	0.732679	A	G	FALSE	A	G	TRUE	TRUE	FALSE	FALSE
MLXIPL	HDL_GLGC_Expanded/HDL_GLGC_Expanded.txt.gz	Adipose_Visceral_Omentum.allpairs.txt.gz.eQTLs.txt.gz	7	73597712	0.639337	A	G	TRUE	A	G	TRUE	TRUE	TRUE	TRUE
MLXIPL	HDL_GLGC_Expanded/HDL_GLGC_Expanded.txt.gz	Pancreas.allpairs.txt.gz.eQTLs.txt.gz	7	73597712	0.630112	A	G	TRUE	A	G	TRUE	TRUE	TRUE	TRUE
MLXIPL	HDL_GLGC_Expanded/HDL_GLGC_Expanded.txt.gz	Adipose_Subcutaneous.allpairs.txt.gz.eQTLs.txt.gz	7	73597712	0.605254	A	G	TRUE	A	G	TRUE	TRUE	TRUE	TRUE
MLXIPL	TG_GLGC_Expanded/TG_GLGC_Expanded.txt.gz	Adipose_Visceral_Omentum.allpairs.txt.gz.eQTLs.txt.gz	7	73441939	0.586625	A	G	FALSE	A	G	TRUE	TRUE	FALSE	FALSE
MLXIPL	TG_GLGC_Expanded/TG_GLGC_Expanded.txt.gz	Pancreas.allpairs.txt.gz.eQTLs.txt.gz	7	73441939	0.578102	A	G	FALSE	A	G	TRUE	TRUE	FALSE	FALSE
MLXIPL	TG_GLGC_Expanded/TG_GLGC_Expanded.txt.gz	Adipose_Subcutaneous.allpairs.txt.gz.eQTLs.txt.gz	7	73441939	0.548616	A	G	FALSE	A	G	TRUE	TRUE	FALSE	FALSE
MMAB	HDL_GLGC_Expanded/HDL_GLGC_Expanded.txt.gz	Muscle_Skeletal.allpairs.txt.gz.eQTLs.txt.gz	12	109499729	0.352956	A	G	TRUE	A	G	FALSE	TRUE	FALSE	FALSE
MMP16	WHR-adj-BMI_GIANT_2018/WHR-adj-BMI_GIANT_2018.txt.gz	Muscle_Skeletal.allpairs.txt.gz.eQTLs.txt.gz	8	88327492	0.834366	T	G	FALSE	G	T	TRUE	FALSE	FALSE	TRUE
MMP16	WHR-adj-BMI_GIANT_2018/WHR-adj-BMI_GIANT_2018.txt.gz	Adipose_Visceral_Omentum.allpairs.txt.gz.eQTLs.txt.gz	8	88327492	0.803085	T	G	FALSE	G	T	TRUE	FALSE	FALSE	TRUE
MMP16	WHR-adj-BMI_GIANT_2018/WHR-adj-BMI_GIANT_2018.txt.gz	Adipose_Subcutaneous.allpairs.txt.gz.eQTLs.txt.gz	8	88327492	0.780183	T	G	FALSE	G	T	TRUE	FALSE	FALSE	TRUE
MMP16	WHR-adj-BMI_GIANT_2018/WHR-adj-BMI_GIANT_2018.txt.gz	Pancreas.allpairs.txt.gz.eQTLs.txt.gz	8	88327492	0.76501	T	G	FALSE	G	T	TRUE	FALSE	FALSE	TRUE
MMP16	BMI_GIANT_2018/BMI_GIANT_2018.txt.gz	Adipose_Subcutaneous.allpairs.txt.gz.eQTLs.txt.gz	8	88625690	0.677698	T	C	TRUE	C	T	TRUE	FALSE	TRUE	FALSE
MMP16	BMI_GIANT_2018/BMI_GIANT_2018.txt.gz	Adipose_Visceral_Omentum.allpairs.txt.gz.eQTLs.txt.gz	8	88625690	0.676887	T	C	TRUE	C	T	TRUE	FALSE	TRUE	FALSE
MMP16	BMI_GIANT_2018/BMI_GIANT_2018.txt.gz	Muscle_Skeletal.allpairs.txt.gz.eQTLs.txt.gz	8	88625690	0.527028	T	C	TRUE	C	T	TRUE	FALSE	TRUE	FALSE
MPHOSPH9	T2D_Mahajan_Europeans/T2D_Mahajan_Europeans.txt.gz	Muscle_Skeletal.allpairs.txt.gz.eQTLs.txt.gz	12	122966218	0.635167	C	G	TRUE	C	G	FALSE	TRUE	FALSE	FALSE
MPHOSPH9	T2D_Mahajan_Europeans/T2D_Mahajan_Europeans.txt.gz	Adipose_Visceral_Omentum.allpairs.txt.gz.eQTLs.txt.gz	12	122966218	0.477224	C	G	TRUE	C	G	FALSE	TRUE	FALSE	FALSE
MPHOSPH9	Type-2-Diabetes_Xue_2018/Type-2-Diabetes_Xue_2018.txt.gz	Adipose_Visceral_Omentum.allpairs.txt.gz.eQTLs.txt.gz	12	123007025	0.465545	G	A	FALSE	A	G	FALSE	FALSE	TRUE	FALSE
MPHOSPH9	Type-2-Diabetes_Xue_2018/Type-2-Diabetes_Xue_2018.txt.gz	Muscle_Skeletal.allpairs.txt.gz.eQTLs.txt.gz	12	123007025	0.382684	G	A	FALSE	A	G	FALSE	FALSE	TRUE	FALSE
MPHOSPH9	TG_GLGC_Expanded/TG_GLGC_Expanded.txt.gz	Adipose_Visceral_Omentum.allpairs.txt.gz.eQTLs.txt.gz	12	123007025	0.373538	A	G	TRUE	A	G	FALSE	TRUE	FALSE	FALSE
MRAS	WHR-adj-BMI_GIANT_2018/WHR-adj-BMI_GIANT_2018.txt.gz	Adipose_Subcutaneous.allpairs.txt.gz.eQTLs.txt.gz	3	138385793	0.812641	A	G	TRUE	A	G	FALSE	TRUE	FALSE	FALSE
MRAS	WHR-adj-BMI_GIANT_2018/WHR-adj-BMI_GIANT_2018.txt.gz	Muscle_Skeletal.allpairs.txt.gz.eQTLs.txt.gz	3	138385793	0.766976	A	G	TRUE	A	G	TRUE	TRUE	TRUE	TRUE
MRGPRF-AS1	HDL_GLGC_Expanded/HDL_GLGC_Expanded.txt.gz	Adipose_Visceral_Omentum.allpairs.txt.gz.eQTLs.txt.gz	11	68936491	0.74353	A	G	TRUE	G	A	TRUE	FALSE	TRUE	FALSE
MRGPRF-AS1	TG_GLGC_Expanded/TG_GLGC_Expanded.txt.gz	Adipose_Visceral_Omentum.allpairs.txt.gz.eQTLs.txt.gz	11	68936491	0.660936	A	G	FALSE	G	A	TRUE	FALSE	FALSE	TRUE
MRPL21	HDL_GLGC_Expanded/HDL_GLGC_Expanded.txt.gz	Pancreas.allpairs.txt.gz.eQTLs.txt.gz	11	68936491	0.64652	A	G	TRUE	G	A	FALSE	FALSE	FALSE	TRUE
MRPL21	HDL_GLGC_Expanded/HDL_GLGC_Expanded.txt.gz	Liver.allpairs.txt.gz.eQTLs.txt.gz	11	68936491	0.641146	A	G	TRUE	G	A	FALSE	FALSE	FALSE	TRUE
MRPL21	HDL_GLGC_Expanded/HDL_GLGC_Expanded.txt.gz	Adipose_Subcutaneous.allpairs.txt.gz.eQTLs.txt.gz	11	68936491	0.580978	A	G	TRUE	G	A	FALSE	FALSE	FALSE	TRUE
MRPL21	HDL_GLGC_Expanded/HDL_GLGC_Expanded.txt.gz	Adipose_Visceral_Omentum.allpairs.txt.gz.eQTLs.txt.gz	11	68936491	0.580923	A	G	TRUE	G	A	FALSE	FALSE	FALSE	TRUE
MRPL21	TG_GLGC_Expanded/TG_GLGC_Expanded.txt.gz	Liver.allpairs.txt.gz.eQTLs.txt.gz	11	68936491	0.575874	A	G	FALSE	G	A	FALSE	FALSE	TRUE	FALSE
MRPL21	TG_GLGC_Expanded/TG_GLGC_Expanded.txt.gz	Pancreas.allpairs.txt.gz.eQTLs.txt.gz	11	68936491	0.57428	A	G	FALSE	G	A	FALSE	FALSE	TRUE	FALSE
MRPL21	TG_GLGC_Expanded/TG_GLGC_Expanded.txt.gz	Adipose_Subcutaneous.allpairs.txt.gz.eQTLs.txt.gz	11	68936491	0.516241	A	G	FALSE	G	A	FALSE	FALSE	TRUE	FALSE
MRPL21	TG_GLGC_Expanded/TG_GLGC_Expanded.txt.gz	Adipose_Visceral_Omentum.allpairs.txt.gz.eQTLs.txt.gz	11	68936491	0.516193	A	G	FALSE	G	A	FALSE	FALSE	TRUE	FALSE
MRPL21	BMI_GIANT_2018/BMI_GIANT_2018.txt.gz	Liver.allpairs.txt.gz.eQTLs.txt.gz	11	68954837	0.355334	T	C	TRUE	C	T	TRUE	FALSE	TRUE	FALSE
MRPL28	WHR-adj-BMI_GIANT_2018/WHR-adj-BMI_GIANT_2018.txt.gz	Pancreas.allpairs.txt.gz.eQTLs.txt.gz	16	377784	0.505103	A	G	TRUE	A	G	TRUE	TRUE	TRUE	TRUE
MRPL38	BMI_GIANT_2018/BMI_GIANT_2018.txt.gz	Adipose_Visceral_Omentum.allpairs.txt.gz.eQTLs.txt.gz	17	75875386	0.500006	A	G	TRUE	A	G	FALSE	TRUE	FALSE	FALSE
MRPL38	TG_GLGC_Expanded/TG_GLGC_Expanded.txt.gz	Adipose_Subcutaneous.allpairs.txt.gz.eQTLs.txt.gz	17	75786110	0.407314	T	C	TRUE	C	T	FALSE	FALSE	FALSE	TRUE
MRPL38	BMI_GIANT_2018/BMI_GIANT_2018.txt.gz	Pancreas.allpairs.txt.gz.eQTLs.txt.gz	17	75875386	0.406522	A	G	TRUE	A	G	FALSE	TRUE	FALSE	FALSE
MRPL38	BMI_GIANT_2018/BMI_GIANT_2018.txt.gz	Adipose_Subcutaneous.allpairs.txt.gz.eQTLs.txt.gz	17	75875386	0.355507	A	G	TRUE	A	G	FALSE	TRUE	FALSE	FALSE
MRPL45P2	HDL_GLGC_Expanded/HDL_GLGC_Expanded.txt.gz	Muscle_Skeletal.allpairs.txt.gz.eQTLs.txt.gz	17	47402080	0.503636	A	C	FALSE	C	A	TRUE	FALSE	FALSE	TRUE
MRPL45P2	HDL_GLGC_Expanded/HDL_GLGC_Expanded.txt.gz	Adipose_Subcutaneous.allpairs.txt.gz.eQTLs.txt.gz	17	47402080	0.49976	A	C	FALSE	C	A	TRUE	FALSE	FALSE	TRUE
MRPL45P2	HDL_GLGC_Expanded/HDL_GLGC_Expanded.txt.gz	Pancreas.allpairs.txt.gz.eQTLs.txt.gz	17	47402080	0.495503	A	C	FALSE	C	A	TRUE	FALSE	FALSE	TRUE
MRPL45P2	TG_GLGC_Expanded/TG_GLGC_Expanded.txt.gz	Muscle_Skeletal.allpairs.txt.gz.eQTLs.txt.gz	17	47655408	0.473323	A	C	TRUE	A	C	FALSE	TRUE	FALSE	FALSE
MRPL45P2	TG_GLGC_Expanded/TG_GLGC_Expanded.txt.gz	Adipose_Subcutaneous.allpairs.txt.gz.eQTLs.txt.gz	17	47655408	0.469862	A	C	TRUE	A	C	FALSE	TRUE	FALSE	FALSE
MRPL45P2	TG_GLGC_Expanded/TG_GLGC_Expanded.txt.gz	Pancreas.allpairs.txt.gz.eQTLs.txt.gz	17	47655408	0.465602	A	C	TRUE	A	C	FALSE	TRUE	FALSE	FALSE
MRPS18AP1	TG_GLGC_Expanded/TG_GLGC_Expanded.txt.gz	Adipose_Subcutaneous.allpairs.txt.gz.eQTLs.txt.gz	3	49003029	0.56678	A	G	FALSE	G	A	TRUE	FALSE	FALSE	TRUE
MRPS18AP1	WHR-adj-BMI_GIANT_2018/WHR-adj-BMI_GIANT_2018.txt.gz	Adipose_Subcutaneous.allpairs.txt.gz.eQTLs.txt.gz	3	48997446	0.496527	T	C	FALSE	C	T	TRUE	FALSE	FALSE	TRUE
MRPS23	Type-2-Diabetes_Xue_2018/Type-2-Diabetes_Xue_2018.txt.gz	Adipose_Subcutaneous.allpairs.txt.gz.eQTLs.txt.gz	17	58680223	0.454067	A	G	TRUE	A	G	TRUE	TRUE	TRUE	TRUE
MRPS7	WHR-adj-BMI_GIANT_2018/WHR-adj-BMI_GIANT_2018.txt.gz	Pancreas.allpairs.txt.gz.eQTLs.txt.gz	17	75263002	0.626707	T	C	TRUE	T	C	TRUE	TRUE	TRUE	TRUE
MRPS7	WHR-adj-BMI_GIANT_2018/WHR-adj-BMI_GIANT_2018.txt.gz	Muscle_Skeletal.allpairs.txt.gz.eQTLs.txt.gz	17	75263002	0.622354	T	C	TRUE	T	C	TRUE	TRUE	TRUE	TRUE
MRPS7	WHR-adj-BMI_GIANT_2018/WHR-adj-BMI_GIANT_2018.txt.gz	Adipose_Subcutaneous.allpairs.txt.gz.eQTLs.txt.gz	17	75263002	0.621916	T	C	TRUE	T	C	TRUE	TRUE	TRUE	TRUE
MRPS7	WHR-adj-BMI_GIANT_2018/WHR-adj-BMI_GIANT_2018.txt.gz	Liver.allpairs.txt.gz.eQTLs.txt.gz	17	75263002	0.621415	T	C	TRUE	T	C	TRUE	TRUE	TRUE	TRUE
MRPS7	WHR-adj-BMI_GIANT_2018/WHR-adj-BMI_GIANT_2018.txt.gz	Adipose_Visceral_Omentum.allpairs.txt.gz.eQTLs.txt.gz	17	75263002	0.590046	T	C	TRUE	T	C	TRUE	TRUE	TRUE	TRUE
MRPS7	TG_GLGC_Expanded/TG_GLGC_Expanded.txt.gz	Pancreas.allpairs.txt.gz.eQTLs.txt.gz	17	75232078	0.370084	T	C	FALSE	T	C	FALSE	TRUE	TRUE	TRUE
MRPS7	TG_GLGC_Expanded/TG_GLGC_Expanded.txt.gz	Adipose_Visceral_Omentum.allpairs.txt.gz.eQTLs.txt.gz	17	75232078	0.359885	T	C	FALSE	T	C	FALSE	TRUE	TRUE	TRUE
MRPS7	TG_GLGC_Expanded/TG_GLGC_Expanded.txt.gz	Muscle_Skeletal.allpairs.txt.gz.eQTLs.txt.gz	17	75232078	0.359716	T	C	FALSE	T	C	FALSE	TRUE	TRUE	TRUE
MRPS7	TG_GLGC_Expanded/TG_GLGC_Expanded.txt.gz	Adipose_Subcutaneous.allpairs.txt.gz.eQTLs.txt.gz	17	75232078	0.359262	T	C	FALSE	T	C	FALSE	TRUE	TRUE	TRUE
MRPS7	TG_GLGC_Expanded/TG_GLGC_Expanded.txt.gz	Liver.allpairs.txt.gz.eQTLs.txt.gz	17	75232078	0.359079	T	C	FALSE	T	C	FALSE	TRUE	TRUE	TRUE
MSANTD1	WHR-adj-BMI_GIANT_2018/WHR-adj-BMI_GIANT_2018.txt.gz	Muscle_Skeletal.allpairs.txt.gz.eQTLs.txt.gz	4	3230530	0.45309	T	C	FALSE	T	C	TRUE	TRUE	FALSE	FALSE
MSL2	TG_GLGC_Expanded/TG_GLGC_Expanded.txt.gz	Liver.allpairs.txt.gz.eQTLs.txt.gz	3	136207780	0.37887	T	G	TRUE	T	G	FALSE	TRUE	FALSE	FALSE
MSL2	HDL_GLGC_Expanded/HDL_GLGC_Expanded.txt.gz	Liver.allpairs.txt.gz.eQTLs.txt.gz	3	136287734	0.353219	T	C	TRUE	C	T	FALSE	FALSE	FALSE	TRUE
MSR1	TG_GLGC_Expanded/TG_GLGC_Expanded.txt.gz	Adipose_Subcutaneous.allpairs.txt.gz.eQTLs.txt.gz	8	16188440	0.708689	A	G	FALSE	A	G	FALSE	TRUE	TRUE	TRUE
MSR1	TG_GLGC_Expanded/TG_GLGC_Expanded.txt.gz	Muscle_Skeletal.allpairs.txt.gz.eQTLs.txt.gz	8	16188440	0.703185	A	G	FALSE	A	G	FALSE	TRUE	TRUE	TRUE
MSR1	TG_GLGC_Expanded/TG_GLGC_Expanded.txt.gz	Adipose_Visceral_Omentum.allpairs.txt.gz.eQTLs.txt.gz	8	16188440	0.452376	A	G	FALSE	A	G	FALSE	TRUE	TRUE	TRUE
MST1	FastGlu_MAGIC_Europeans/FastGlu_MAGIC_Europeans.txt.gz	Adipose_Subcutaneous.allpairs.txt.gz.eQTLs.txt.gz	3	49417897	0.42822	C	T	TRUE	T	C	TRUE	FALSE	TRUE	FALSE
MST1	FastGlu_MAGIC_Europeans/FastGlu_MAGIC_Europeans.txt.gz	Adipose_Visceral_Omentum.allpairs.txt.gz.eQTLs.txt.gz	3	49417897	0.356234	C	T	TRUE	T	C	TRUE	FALSE	TRUE	FALSE
MST1L	WHR-adj-BMI_GIANT_2018/WHR-adj-BMI_GIANT_2018.txt.gz	Muscle_Skeletal.allpairs.txt.gz.eQTLs.txt.gz	1	16981663	0.355195	T	C	FALSE	T	C	TRUE	TRUE	FALSE	FALSE
MST1L	BMI_GIANT_2018/BMI_GIANT_2018.txt.gz	Liver.allpairs.txt.gz.eQTLs.txt.gz	1	16975177	0.354767	T	C	TRUE	C	T	FALSE	FALSE	FALSE	TRUE
MST1P2	WHR-adj-BMI_GIANT_2018/WHR-adj-BMI_GIANT_2018.txt.gz	Liver.allpairs.txt.gz.eQTLs.txt.gz	1	16981663	0.355073	T	C	FALSE	T	C	FALSE	TRUE	TRUE	TRUE
MST1R	BMI_GIANT_2018/BMI_GIANT_2018.txt.gz	Muscle_Skeletal.allpairs.txt.gz.eQTLs.txt.gz	3	49886991	0.831682	A	G	TRUE	A	G	TRUE	TRUE	TRUE	TRUE
MST1R	HDL_GLGC_Expanded/HDL_GLGC_Expanded.txt.gz	Muscle_Skeletal.allpairs.txt.gz.eQTLs.txt.gz	3	49547808	0.79451	C	G	TRUE	G	C	TRUE	FALSE	TRUE	FALSE
MST1R	BMI_GIANT_2018/BMI_GIANT_2018.txt.gz	Muscle_Skeletal.allpairs.txt.gz.eQTLs.txt.gz	3	49371541	0.748352	A	G	TRUE	G	A	FALSE	FALSE	FALSE	TRUE
MST1R	T2D_Mahajan_Europeans/T2D_Mahajan_Europeans.txt.gz	Muscle_Skeletal.allpairs.txt.gz.eQTLs.txt.gz	3	49943163	0.540951	T	C	TRUE	T	C	TRUE	TRUE	TRUE	TRUE
MST1R	HDL_GLGC_Expanded/HDL_GLGC_Expanded.txt.gz	Muscle_Skeletal.allpairs.txt.gz.eQTLs.txt.gz	3	50055776	0.534603	A	G	TRUE	A	G	FALSE	TRUE	FALSE	FALSE
MST1R	BMI_GIANT_2018/BMI_GIANT_2018.txt.gz	Adipose_Subcutaneous.allpairs.txt.gz.eQTLs.txt.gz	3	49371541	0.507234	A	G	TRUE	G	A	FALSE	FALSE	FALSE	TRUE
MST1R	HDL_GLGC_Expanded/HDL_GLGC_Expanded.txt.gz	Adipose_Subcutaneous.allpairs.txt.gz.eQTLs.txt.gz	3	49547808	0.450531	C	G	TRUE	G	C	TRUE	FALSE	TRUE	FALSE
MST1R	T2D_Mahajan_Europeans/T2D_Mahajan_Europeans.txt.gz	Adipose_Subcutaneous.allpairs.txt.gz.eQTLs.txt.gz	3	49943163	0.448445	T	C	TRUE	T	C	TRUE	TRUE	TRUE	TRUE
MST1R	BMI_GIANT_2018/BMI_GIANT_2018.txt.gz	Adipose_Subcutaneous.allpairs.txt.gz.eQTLs.txt.gz	3	49886991	0.432755	A	G	TRUE	A	G	TRUE	TRUE	TRUE	TRUE
MTCH2	BMI_GIANT_2018/BMI_GIANT_2018.txt.gz	Muscle_Skeletal.allpairs.txt.gz.eQTLs.txt.gz	11	47508395	0.748305	A	C	TRUE	A	C	TRUE	TRUE	TRUE	TRUE
MTCO1P28	WHR-adj-BMI_GIANT_2018/WHR-adj-BMI_GIANT_2018.txt.gz	Adipose_Visceral_Omentum.allpairs.txt.gz.eQTLs.txt.gz	16	3314997	0.66596	C	G	TRUE	G	C	TRUE	FALSE	TRUE	FALSE
MTCO1P28	WHR-adj-BMI_GIANT_2018/WHR-adj-BMI_GIANT_2018.txt.gz	Muscle_Skeletal.allpairs.txt.gz.eQTLs.txt.gz	16	3314997	0.611667	C	G	TRUE	G	C	TRUE	FALSE	TRUE	FALSE
MTHFR	TG_GLGC_Expanded/TG_GLGC_Expanded.txt.gz	Adipose_Subcutaneous.allpairs.txt.gz.eQTLs.txt.gz	1	11778394	0.394674	T	C	FALSE	T	C	TRUE	TRUE	FALSE	FALSE
MTHFR	TG_GLGC_Expanded/TG_GLGC_Expanded.txt.gz	Pancreas.allpairs.txt.gz.eQTLs.txt.gz	1	11778394	0.364695	T	C	FALSE	T	C	TRUE	TRUE	FALSE	FALSE
MTOR	BMI_GIANT_2018/BMI_GIANT_2018.txt.gz	Muscle_Skeletal.allpairs.txt.gz.eQTLs.txt.gz	1	11224279	0.773585	A	G	TRUE	G	A	FALSE	FALSE	FALSE	TRUE
MTRNR2L4	WHR-adj-BMI_GIANT_2018/WHR-adj-BMI_GIANT_2018.txt.gz	Adipose_Subcutaneous.allpairs.txt.gz.eQTLs.txt.gz	16	3314997	0.547932	C	G	TRUE	G	C	TRUE	FALSE	TRUE	FALSE
MXD3	HDL_GLGC_Expanded/HDL_GLGC_Expanded.txt.gz	Adipose_Visceral_Omentum.allpairs.txt.gz.eQTLs.txt.gz	5	177210575	0.461267	T	C	FALSE	C	T	TRUE	FALSE	FALSE	TRUE
MXD3	HDL_GLGC_Expanded/HDL_GLGC_Expanded.txt.gz	Pancreas.allpairs.txt.gz.eQTLs.txt.gz	5	177210575	0.45958	T	C	FALSE	C	T	TRUE	FALSE	FALSE	TRUE
MXD3	HDL_GLGC_Expanded/HDL_GLGC_Expanded.txt.gz	Adipose_Subcutaneous.allpairs.txt.gz.eQTLs.txt.gz	5	177210575	0.456496	T	C	FALSE	C	T	TRUE	FALSE	FALSE	TRUE
MYO19	TG_GLGC_Expanded/TG_GLGC_Expanded.txt.gz	Muscle_Skeletal.allpairs.txt.gz.eQTLs.txt.gz	17	36498436	0.971595	A	G	FALSE	A	G	FALSE	TRUE	TRUE	TRUE
MYO19	BMI_GIANT_2018/BMI_GIANT_2018.txt.gz	Muscle_Skeletal.allpairs.txt.gz.eQTLs.txt.gz	17	36558947	0.862488	T	C	TRUE	C	T	FALSE	FALSE	FALSE	TRUE
MYO19	TG_GLGC_Expanded/TG_GLGC_Expanded.txt.gz	Adipose_Subcutaneous.allpairs.txt.gz.eQTLs.txt.gz	17	36498436	0.855357	A	G	FALSE	A	G	FALSE	TRUE	TRUE	TRUE
MYO19	BMI_GIANT_2018/BMI_GIANT_2018.txt.gz	Adipose_Subcutaneous.allpairs.txt.gz.eQTLs.txt.gz	17	36558947	0.74366	T	C	TRUE	C	T	FALSE	FALSE	FALSE	TRUE
MYO19	WHR-adj-BMI_GIANT_2018/WHR-adj-BMI_GIANT_2018.txt.gz	Adipose_Visceral_Omentum.allpairs.txt.gz.eQTLs.txt.gz	17	36511076	0.660139	A	G	TRUE	G	A	FALSE	FALSE	FALSE	TRUE
MYO19	BMI_GIANT_2018/BMI_GIANT_2018.txt.gz	Pancreas.allpairs.txt.gz.eQTLs.txt.gz	17	36558947	0.630149	T	C	TRUE	C	T	FALSE	FALSE	FALSE	TRUE
MYO19	WHR-adj-BMI_GIANT_2018/WHR-adj-BMI_GIANT_2018.txt.gz	Liver.allpairs.txt.gz.eQTLs.txt.gz	17	36511076	0.531058	A	G	TRUE	G	A	FALSE	FALSE	FALSE	TRUE
MYO19	TG_GLGC_Expanded/TG_GLGC_Expanded.txt.gz	Pancreas.allpairs.txt.gz.eQTLs.txt.gz	17	36498436	0.523537	A	G	FALSE	A	G	FALSE	TRUE	TRUE	TRUE
MYO19	WHR-adj-BMI_GIANT_2018/WHR-adj-BMI_GIANT_2018.txt.gz	Pancreas.allpairs.txt.gz.eQTLs.txt.gz	17	36511076	0.50756	A	G	TRUE	G	A	FALSE	FALSE	FALSE	TRUE
MYO19	BMI_GIANT_2018/BMI_GIANT_2018.txt.gz	Liver.allpairs.txt.gz.eQTLs.txt.gz	17	36558947	0.499527	T	C	TRUE	C	T	FALSE	FALSE	FALSE	TRUE
MYO19	BMI_GIANT_2018/BMI_GIANT_2018.txt.gz	Adipose_Visceral_Omentum.allpairs.txt.gz.eQTLs.txt.gz	17	36558947	0.411587	T	C	TRUE	C	T	FALSE	FALSE	FALSE	TRUE
MYO19	TG_GLGC_Expanded/TG_GLGC_Expanded.txt.gz	Adipose_Visceral_Omentum.allpairs.txt.gz.eQTLs.txt.gz	17	36498436	0.407725	A	G	FALSE	A	G	FALSE	TRUE	TRUE	TRUE
MYO19	WHR-adj-BMI_GIANT_2018/WHR-adj-BMI_GIANT_2018.txt.gz	Adipose_Subcutaneous.allpairs.txt.gz.eQTLs.txt.gz	17	36511076	0.368912	A	G	TRUE	G	A	FALSE	FALSE	FALSE	TRUE
MYO5C	Type-2-Diabetes_Spracklen_2020/Type-2-Diabetes_Spracklen_2020.txt.gz	Liver.allpairs.txt.gz.eQTLs.txt.gz	15	52295543	0.900366	T	G	FALSE	T	G	TRUE	TRUE	FALSE	FALSE
MYO5C	Type-2-Diabetes_Spracklen_2020/Type-2-Diabetes_Spracklen_2020.txt.gz	Muscle_Skeletal.allpairs.txt.gz.eQTLs.txt.gz	15	52295543	0.371841	T	G	FALSE	T	G	TRUE	TRUE	FALSE	FALSE
MYPOP	Type-2-Diabetes_Spracklen_2020/Type-2-Diabetes_Spracklen_2020.txt.gz	Pancreas.allpairs.txt.gz.eQTLs.txt.gz	19	45654658	0.435004	A	G	FALSE	A	G	FALSE	TRUE	TRUE	TRUE
N4BP2L2	BMI_GIANT_2018/BMI_GIANT_2018.txt.gz	Adipose_Subcutaneous.allpairs.txt.gz.eQTLs.txt.gz	13	32610151	0.369022	T	C	TRUE	C	T	TRUE	FALSE	TRUE	FALSE
N4BP2L2-IT2	BMI_GIANT_2018/BMI_GIANT_2018.txt.gz	Adipose_Subcutaneous.allpairs.txt.gz.eQTLs.txt.gz	13	32610151	0.789809	T	C	TRUE	C	T	FALSE	FALSE	FALSE	TRUE
N4BP2L2-IT2	BMI_GIANT_2018/BMI_GIANT_2018.txt.gz	Pancreas.allpairs.txt.gz.eQTLs.txt.gz	13	32610151	0.646576	T	C	TRUE	C	T	FALSE	FALSE	FALSE	TRUE
NAT14	WHR-adj-BMI_GIANT_2018/WHR-adj-BMI_GIANT_2018.txt.gz	Muscle_Skeletal.allpairs.txt.gz.eQTLs.txt.gz	19	55487775	0.927914	C	G	FALSE	G	C	TRUE	FALSE	FALSE	TRUE
NBEAL2	HDL_GLGC_Expanded/HDL_GLGC_Expanded.txt.gz	Adipose_Subcutaneous.allpairs.txt.gz.eQTLs.txt.gz	3	47004356	0.959749	T	C	FALSE	T	C	FALSE	TRUE	TRUE	TRUE
NBEAL2	HDL_GLGC_Expanded/HDL_GLGC_Expanded.txt.gz	Pancreas.allpairs.txt.gz.eQTLs.txt.gz	3	47004356	0.951394	T	C	FALSE	T	C	FALSE	TRUE	TRUE	TRUE
NBEAL2	WHR-adj-BMI_GIANT_2018/WHR-adj-BMI_GIANT_2018.txt.gz	Muscle_Skeletal.allpairs.txt.gz.eQTLs.txt.gz	3	47431678	0.551401	T	C	FALSE	T	C	TRUE	TRUE	FALSE	FALSE
NBEAL2	WHR-adj-BMI_GIANT_2018/WHR-adj-BMI_GIANT_2018.txt.gz	Muscle_Skeletal.allpairs.txt.gz.eQTLs.txt.gz	3	46915808	0.530014	A	G	TRUE	A	G	FALSE	TRUE	FALSE	FALSE
NBEAL2	T2D_Mahajan_Europeans/T2D_Mahajan_Europeans.txt.gz	Muscle_Skeletal.allpairs.txt.gz.eQTLs.txt.gz	3	46884049	0.514228	T	C	FALSE	C	T	FALSE	FALSE	TRUE	FALSE
NBEAL2	Type-2-Diabetes_Xue_2018/Type-2-Diabetes_Xue_2018.txt.gz	Muscle_Skeletal.allpairs.txt.gz.eQTLs.txt.gz	3	46884049	0.391566	T	C	FALSE	C	T	FALSE	FALSE	TRUE	FALSE
NCF1C	BMI_GIANT_2018/BMI_GIANT_2018.txt.gz	Adipose_Subcutaneous.allpairs.txt.gz.eQTLs.txt.gz	7	75471799	0.394415	T	C	FALSE	T	C	FALSE	TRUE	TRUE	TRUE
NCKIPSD	TG_GLGC_Expanded/TG_GLGC_Expanded.txt.gz	Adipose_Visceral_Omentum.allpairs.txt.gz.eQTLs.txt.gz	3	49003029	0.538289	A	G	FALSE	G	A	TRUE	FALSE	FALSE	TRUE
NCKIPSD	TG_GLGC_Expanded/TG_GLGC_Expanded.txt.gz	Liver.allpairs.txt.gz.eQTLs.txt.gz	3	49003029	0.5256	A	G	FALSE	G	A	TRUE	FALSE	FALSE	TRUE
NCKIPSD	TG_GLGC_Expanded/TG_GLGC_Expanded.txt.gz	Pancreas.allpairs.txt.gz.eQTLs.txt.gz	3	49003029	0.518531	A	G	FALSE	G	A	TRUE	FALSE	FALSE	TRUE
NCKIPSD	TG_GLGC_Expanded/TG_GLGC_Expanded.txt.gz	Muscle_Skeletal.allpairs.txt.gz.eQTLs.txt.gz	3	49003029	0.515457	A	G	FALSE	G	A	TRUE	FALSE	FALSE	TRUE
NCKIPSD	TG_GLGC_Expanded/TG_GLGC_Expanded.txt.gz	Adipose_Subcutaneous.allpairs.txt.gz.eQTLs.txt.gz	3	49003029	0.515264	A	G	FALSE	G	A	TRUE	FALSE	FALSE	TRUE
NCKIPSD	WHR-adj-BMI_GIANT_2018/WHR-adj-BMI_GIANT_2018.txt.gz	Liver.allpairs.txt.gz.eQTLs.txt.gz	3	49547810	0.407295	C	G	TRUE	G	C	FALSE	FALSE	FALSE	TRUE
NCKIPSD	WHR-adj-BMI_GIANT_2018/WHR-adj-BMI_GIANT_2018.txt.gz	Adipose_Subcutaneous.allpairs.txt.gz.eQTLs.txt.gz	3	49547810	0.404482	C	G	TRUE	G	C	FALSE	FALSE	FALSE	TRUE
NCKIPSD	WHR-adj-BMI_GIANT_2018/WHR-adj-BMI_GIANT_2018.txt.gz	Muscle_Skeletal.allpairs.txt.gz.eQTLs.txt.gz	3	49547810	0.391947	C	G	TRUE	G	C	FALSE	FALSE	FALSE	TRUE
NCKIPSD	WHR-adj-BMI_GIANT_2018/WHR-adj-BMI_GIANT_2018.txt.gz	Adipose_Visceral_Omentum.allpairs.txt.gz.eQTLs.txt.gz	3	49547810	0.38854	C	G	TRUE	G	C	FALSE	FALSE	FALSE	TRUE
NCKIPSD	WHR-adj-BMI_GIANT_2018/WHR-adj-BMI_GIANT_2018.txt.gz	Pancreas.allpairs.txt.gz.eQTLs.txt.gz	3	49547810	0.384948	C	G	TRUE	G	C	FALSE	FALSE	FALSE	TRUE
NCOA6	TG_GLGC_Expanded/TG_GLGC_Expanded.txt.gz	Adipose_Subcutaneous.allpairs.txt.gz.eQTLs.txt.gz	20	34592348	0.401594	T	C	TRUE	C	T	TRUE	FALSE	TRUE	FALSE
NCOA6	TG_GLGC_Expanded/TG_GLGC_Expanded.txt.gz	Adipose_Visceral_Omentum.allpairs.txt.gz.eQTLs.txt.gz	20	34592348	0.374014	T	C	TRUE	C	T	TRUE	FALSE	TRUE	FALSE
NCR3LG1	BMI_GIANT_2018/BMI_GIANT_2018.txt.gz	Adipose_Subcutaneous.allpairs.txt.gz.eQTLs.txt.gz	11	17382092	0.938461	T	C	FALSE	C	T	TRUE	FALSE	FALSE	TRUE
NCR3LG1	WHR-adj-BMI_GIANT_2018/WHR-adj-BMI_GIANT_2018.txt.gz	Adipose_Subcutaneous.allpairs.txt.gz.eQTLs.txt.gz	11	17350896	0.904641	A	C	FALSE	A	C	TRUE	TRUE	FALSE	FALSE
NCR3LG1	T2D_Mahajan_Europeans/T2D_Mahajan_Europeans.txt.gz	Adipose_Subcutaneous.allpairs.txt.gz.eQTLs.txt.gz	11	17386857	0.862468	T	C	FALSE	T	C	TRUE	TRUE	FALSE	FALSE
NCR3LG1	Type-2-Diabetes_Xue_2018/Type-2-Diabetes_Xue_2018.txt.gz	Adipose_Subcutaneous.allpairs.txt.gz.eQTLs.txt.gz	11	17387083	0.848897	C	T	TRUE	T	C	TRUE	FALSE	TRUE	FALSE
NCR3LG1	Type-2-Diabetes_Spracklen_2020/Type-2-Diabetes_Spracklen_2020.txt.gz	Adipose_Subcutaneous.allpairs.txt.gz.eQTLs.txt.gz	11	17393643	0.825395	C	G	TRUE	G	C	TRUE	FALSE	TRUE	FALSE
NCR3LG1	BMI_GIANT_2018/BMI_GIANT_2018.txt.gz	Adipose_Visceral_Omentum.allpairs.txt.gz.eQTLs.txt.gz	11	17382092	0.726594	T	C	FALSE	C	T	TRUE	FALSE	FALSE	TRUE
NCR3LG1	WHR-adj-BMI_GIANT_2018/WHR-adj-BMI_GIANT_2018.txt.gz	Adipose_Visceral_Omentum.allpairs.txt.gz.eQTLs.txt.gz	11	17350896	0.703182	A	C	FALSE	A	C	TRUE	TRUE	FALSE	FALSE
NCR3LG1	T2D_Mahajan_Europeans/T2D_Mahajan_Europeans.txt.gz	Adipose_Visceral_Omentum.allpairs.txt.gz.eQTLs.txt.gz	11	17386857	0.676962	T	C	FALSE	T	C	TRUE	TRUE	FALSE	FALSE
NCR3LG1	Type-2-Diabetes_Xue_2018/Type-2-Diabetes_Xue_2018.txt.gz	Adipose_Visceral_Omentum.allpairs.txt.gz.eQTLs.txt.gz	11	17387083	0.674226	C	T	TRUE	T	C	TRUE	FALSE	TRUE	FALSE
NDST2	Type-2-Diabetes_Xue_2018/Type-2-Diabetes_Xue_2018.txt.gz	Adipose_Visceral_Omentum.allpairs.txt.gz.eQTLs.txt.gz	10	73834292	0.441622	T	G	FALSE	T	G	FALSE	TRUE	TRUE	TRUE
NDUFAF3	WHR-adj-BMI_GIANT_2018/WHR-adj-BMI_GIANT_2018.txt.gz	Muscle_Skeletal.allpairs.txt.gz.eQTLs.txt.gz	3	48997446	0.679118	T	C	FALSE	C	T	TRUE	FALSE	FALSE	TRUE
NDUFAF3	WHR-adj-BMI_GIANT_2018/WHR-adj-BMI_GIANT_2018.txt.gz	Muscle_Skeletal.allpairs.txt.gz.eQTLs.txt.gz	3	49547810	0.575271	C	G	TRUE	G	C	FALSE	FALSE	FALSE	TRUE
NDUFAF3	TG_GLGC_Expanded/TG_GLGC_Expanded.txt.gz	Muscle_Skeletal.allpairs.txt.gz.eQTLs.txt.gz	3	49003029	0.384797	A	G	FALSE	G	A	TRUE	FALSE	FALSE	TRUE
NDUFAF6	T2D_Mahajan_Europeans/T2D_Mahajan_Europeans.txt.gz	Adipose_Visceral_Omentum.allpairs.txt.gz.eQTLs.txt.gz	8	94949398	0.824509	T	C	TRUE	C	T	TRUE	FALSE	TRUE	FALSE
NDUFAF6	T2D_Mahajan_Europeans/T2D_Mahajan_Europeans.txt.gz	Adipose_Subcutaneous.allpairs.txt.gz.eQTLs.txt.gz	8	94949398	0.81976	T	C	TRUE	C	T	TRUE	FALSE	TRUE	FALSE
NDUFAF6	Type-2-Diabetes_Spracklen_2020/Type-2-Diabetes_Spracklen_2020.txt.gz	Adipose_Visceral_Omentum.allpairs.txt.gz.eQTLs.txt.gz	8	94948658	0.770579	T	G	FALSE	T	G	TRUE	TRUE	FALSE	FALSE
NDUFAF6	Type-2-Diabetes_Spracklen_2020/Type-2-Diabetes_Spracklen_2020.txt.gz	Adipose_Subcutaneous.allpairs.txt.gz.eQTLs.txt.gz	8	94948658	0.766186	T	G	FALSE	T	G	TRUE	TRUE	FALSE	FALSE
NDUFAF6	Type-2-Diabetes_Xue_2018/Type-2-Diabetes_Xue_2018.txt.gz	Adipose_Visceral_Omentum.allpairs.txt.gz.eQTLs.txt.gz	8	94925274	0.749122	C	T	FALSE	C	T	TRUE	TRUE	FALSE	FALSE
NDUFAF6	Type-2-Diabetes_Xue_2018/Type-2-Diabetes_Xue_2018.txt.gz	Adipose_Subcutaneous.allpairs.txt.gz.eQTLs.txt.gz	8	94925274	0.739784	C	T	FALSE	C	T	TRUE	TRUE	FALSE	FALSE
NDUFS1	WHR-adj-BMI_GIANT_2018/WHR-adj-BMI_GIANT_2018.txt.gz	Adipose_Visceral_Omentum.allpairs.txt.gz.eQTLs.txt.gz	2	206176329	0.888204	T	C	FALSE	C	T	FALSE	FALSE	TRUE	FALSE
NDUFS1	WHR-adj-BMI_GIANT_2018/WHR-adj-BMI_GIANT_2018.txt.gz	Pancreas.allpairs.txt.gz.eQTLs.txt.gz	2	206176329	0.887872	T	C	FALSE	C	T	FALSE	FALSE	TRUE	FALSE
NDUFS1	WHR-adj-BMI_GIANT_2018/WHR-adj-BMI_GIANT_2018.txt.gz	Adipose_Subcutaneous.allpairs.txt.gz.eQTLs.txt.gz	2	206176329	0.887709	T	C	FALSE	C	T	FALSE	FALSE	TRUE	FALSE
NDUFS1	WHR-adj-BMI_GIANT_2018/WHR-adj-BMI_GIANT_2018.txt.gz	Muscle_Skeletal.allpairs.txt.gz.eQTLs.txt.gz	2	206176329	0.828318	T	C	FALSE	C	T	FALSE	FALSE	TRUE	FALSE
NDUFS2	WHR-adj-BMI_GIANT_2018/WHR-adj-BMI_GIANT_2018.txt.gz	Adipose_Subcutaneous.allpairs.txt.gz.eQTLs.txt.gz	1	161210087	0.719482	A	G	TRUE	A	G	FALSE	TRUE	FALSE	FALSE
NEIL1	Type-2-Diabetes_Spracklen_2020/Type-2-Diabetes_Spracklen_2020.txt.gz	Adipose_Subcutaneous.allpairs.txt.gz.eQTLs.txt.gz	15	75444946	0.867484	T	C	TRUE	C	T	TRUE	FALSE	TRUE	FALSE
NEIL1	Type-2-Diabetes_Spracklen_2020/Type-2-Diabetes_Spracklen_2020.txt.gz	Adipose_Visceral_Omentum.allpairs.txt.gz.eQTLs.txt.gz	15	75444946	0.85883	T	C	TRUE	C	T	TRUE	FALSE	TRUE	FALSE
NEIL1	T2D_Mahajan_Europeans/T2D_Mahajan_Europeans.txt.gz	Adipose_Subcutaneous.allpairs.txt.gz.eQTLs.txt.gz	15	75639788	0.733151	T	G	FALSE	T	G	TRUE	TRUE	FALSE	FALSE
NEIL1	T2D_Mahajan_Europeans/T2D_Mahajan_Europeans.txt.gz	Adipose_Visceral_Omentum.allpairs.txt.gz.eQTLs.txt.gz	15	75639788	0.72002	T	G	FALSE	T	G	TRUE	TRUE	FALSE	FALSE
NEK4	BMI_GIANT_2018/BMI_GIANT_2018.txt.gz	Muscle_Skeletal.allpairs.txt.gz.eQTLs.txt.gz	3	52234850	0.761497	T	C	TRUE	C	T	TRUE	FALSE	TRUE	FALSE
NEK4	BMI_GIANT_2018/BMI_GIANT_2018.txt.gz	Adipose_Visceral_Omentum.allpairs.txt.gz.eQTLs.txt.gz	3	52234850	0.664465	T	C	TRUE	C	T	TRUE	FALSE	TRUE	FALSE
NEK4	WHR-adj-BMI_GIANT_2018/WHR-adj-BMI_GIANT_2018.txt.gz	Adipose_Visceral_Omentum.allpairs.txt.gz.eQTLs.txt.gz	3	52603470	0.507013	C	G	TRUE	G	C	FALSE	FALSE	FALSE	TRUE
NEK4	WHR-adj-BMI_GIANT_2018/WHR-adj-BMI_GIANT_2018.txt.gz	Muscle_Skeletal.allpairs.txt.gz.eQTLs.txt.gz	3	52603470	0.493192	C	G	TRUE	G	C	FALSE	FALSE	FALSE	TRUE
NEK4	WHR-adj-BMI_GIANT_2018/WHR-adj-BMI_GIANT_2018.txt.gz	Adipose_Subcutaneous.allpairs.txt.gz.eQTLs.txt.gz	3	52603470	0.488947	C	G	TRUE	G	C	FALSE	FALSE	FALSE	TRUE
NEK4	WHR-adj-BMI_GIANT_2018/WHR-adj-BMI_GIANT_2018.txt.gz	Pancreas.allpairs.txt.gz.eQTLs.txt.gz	3	52603470	0.381258	C	G	TRUE	G	C	FALSE	FALSE	FALSE	TRUE
NF1	WHR-adj-BMI_GIANT_2018/WHR-adj-BMI_GIANT_2018.txt.gz	Liver.allpairs.txt.gz.eQTLs.txt.gz	17	31303952	0.721966	A	G	TRUE	G	A	TRUE	FALSE	TRUE	FALSE
NF1	WHR-adj-BMI_GIANT_2018/WHR-adj-BMI_GIANT_2018.txt.gz	Adipose_Visceral_Omentum.allpairs.txt.gz.eQTLs.txt.gz	17	31303952	0.714459	A	G	TRUE	G	A	TRUE	FALSE	TRUE	FALSE
NF1	Type-2-Diabetes_Spracklen_2020/Type-2-Diabetes_Spracklen_2020.txt.gz	Liver.allpairs.txt.gz.eQTLs.txt.gz	17	31315412	0.589411	T	C	TRUE	C	T	FALSE	FALSE	FALSE	TRUE
NF1	Type-2-Diabetes_Spracklen_2020/Type-2-Diabetes_Spracklen_2020.txt.gz	Adipose_Visceral_Omentum.allpairs.txt.gz.eQTLs.txt.gz	17	31315412	0.578985	T	C	TRUE	C	T	FALSE	FALSE	FALSE	TRUE
NF1	Type-2-Diabetes_Spracklen_2020/Type-2-Diabetes_Spracklen_2020.txt.gz	Muscle_Skeletal.allpairs.txt.gz.eQTLs.txt.gz	17	31315412	0.502309	T	C	TRUE	C	T	FALSE	FALSE	FALSE	TRUE
NF1	Type-2-Diabetes_Spracklen_2020/Type-2-Diabetes_Spracklen_2020.txt.gz	Adipose_Subcutaneous.allpairs.txt.gz.eQTLs.txt.gz	17	31315412	0.445727	T	C	TRUE	C	T	FALSE	FALSE	FALSE	TRUE
NF1	WHR-adj-BMI_GIANT_2018/WHR-adj-BMI_GIANT_2018.txt.gz	Adipose_Subcutaneous.allpairs.txt.gz.eQTLs.txt.gz	17	31303952	0.425389	A	G	TRUE	G	A	TRUE	FALSE	TRUE	FALSE
NF1	T2D_Mahajan_Europeans/T2D_Mahajan_Europeans.txt.gz	Adipose_Visceral_Omentum.allpairs.txt.gz.eQTLs.txt.gz	17	31086001	0.413076	T	C	FALSE	C	T	FALSE	FALSE	TRUE	FALSE
NF1	T2D_Mahajan_Europeans/T2D_Mahajan_Europeans.txt.gz	Liver.allpairs.txt.gz.eQTLs.txt.gz	17	31086001	0.400942	T	C	FALSE	C	T	FALSE	FALSE	TRUE	FALSE
NF1	T2D_Mahajan_Europeans/T2D_Mahajan_Europeans.txt.gz	Adipose_Subcutaneous.allpairs.txt.gz.eQTLs.txt.gz	17	31086001	0.356099	T	C	FALSE	C	T	TRUE	FALSE	FALSE	TRUE
NFATC3	BMI_GIANT_2018/BMI_GIANT_2018.txt.gz	Pancreas.allpairs.txt.gz.eQTLs.txt.gz	16	68348075	0.667358	A	G	TRUE	G	A	TRUE	FALSE	TRUE	FALSE
NFATC3	BMI_GIANT_2018/BMI_GIANT_2018.txt.gz	Liver.allpairs.txt.gz.eQTLs.txt.gz	16	68348075	0.41068	A	G	TRUE	G	A	TRUE	FALSE	TRUE	FALSE
NFIC	HDL_GLGC_Expanded/HDL_GLGC_Expanded.txt.gz	Adipose_Visceral_Omentum.allpairs.txt.gz.eQTLs.txt.gz	19	3414090	0.375673	A	G	FALSE	A	G	FALSE	TRUE	TRUE	TRUE
NFU1	BMI_GIANT_2018/BMI_GIANT_2018.txt.gz	Liver.allpairs.txt.gz.eQTLs.txt.gz	2	69428658	0.557695	T	C	TRUE	C	T	FALSE	FALSE	FALSE	TRUE
NICN1	TG_GLGC_Expanded/TG_GLGC_Expanded.txt.gz	Adipose_Visceral_Omentum.allpairs.txt.gz.eQTLs.txt.gz	3	49003029	0.603808	A	G	FALSE	G	A	TRUE	FALSE	FALSE	TRUE
NICN1	TG_GLGC_Expanded/TG_GLGC_Expanded.txt.gz	Muscle_Skeletal.allpairs.txt.gz.eQTLs.txt.gz	3	49003029	0.583793	A	G	FALSE	G	A	TRUE	FALSE	FALSE	TRUE
NICN1	WHR-adj-BMI_GIANT_2018/WHR-adj-BMI_GIANT_2018.txt.gz	Pancreas.allpairs.txt.gz.eQTLs.txt.gz	3	49547810	0.517656	C	G	TRUE	G	C	FALSE	FALSE	FALSE	TRUE
NICN1	WHR-adj-BMI_GIANT_2018/WHR-adj-BMI_GIANT_2018.txt.gz	Adipose_Subcutaneous.allpairs.txt.gz.eQTLs.txt.gz	3	49547810	0.505614	C	G	TRUE	G	C	FALSE	FALSE	FALSE	TRUE
NICN1	TG_GLGC_Expanded/TG_GLGC_Expanded.txt.gz	Adipose_Subcutaneous.allpairs.txt.gz.eQTLs.txt.gz	3	49003029	0.486827	A	G	FALSE	G	A	TRUE	FALSE	FALSE	TRUE
NICN1	TG_GLGC_Expanded/TG_GLGC_Expanded.txt.gz	Pancreas.allpairs.txt.gz.eQTLs.txt.gz	3	49003029	0.480865	A	G	FALSE	G	A	TRUE	FALSE	FALSE	TRUE
NICN1	WHR-adj-BMI_GIANT_2018/WHR-adj-BMI_GIANT_2018.txt.gz	Adipose_Visceral_Omentum.allpairs.txt.gz.eQTLs.txt.gz	3	49547810	0.478323	C	G	TRUE	G	C	FALSE	FALSE	FALSE	TRUE
NICN1	WHR-adj-BMI_GIANT_2018/WHR-adj-BMI_GIANT_2018.txt.gz	Muscle_Skeletal.allpairs.txt.gz.eQTLs.txt.gz	3	49547810	0.474587	C	G	TRUE	G	C	FALSE	FALSE	FALSE	TRUE
NICN1	WHR-adj-BMI_GIANT_2018/WHR-adj-BMI_GIANT_2018.txt.gz	Pancreas.allpairs.txt.gz.eQTLs.txt.gz	3	48997446	0.449103	T	C	FALSE	C	T	TRUE	FALSE	FALSE	TRUE
NICN1	WHR-adj-BMI_GIANT_2018/WHR-adj-BMI_GIANT_2018.txt.gz	Adipose_Subcutaneous.allpairs.txt.gz.eQTLs.txt.gz	3	48997446	0.421785	T	C	FALSE	C	T	TRUE	FALSE	FALSE	TRUE
NICN1	WHR-adj-BMI_GIANT_2018/WHR-adj-BMI_GIANT_2018.txt.gz	Muscle_Skeletal.allpairs.txt.gz.eQTLs.txt.gz	3	48997446	0.356469	T	C	FALSE	C	T	TRUE	FALSE	FALSE	TRUE
NID2	WHR-adj-BMI_GIANT_2018/WHR-adj-BMI_GIANT_2018.txt.gz	Adipose_Visceral_Omentum.allpairs.txt.gz.eQTLs.txt.gz	14	52064690	0.426678	T	C	TRUE	T	C	FALSE	TRUE	FALSE	FALSE
NKX6-3	Type-2-Diabetes_Spracklen_2020/Type-2-Diabetes_Spracklen_2020.txt.gz	Pancreas.allpairs.txt.gz.eQTLs.txt.gz	8	41648633	0.691633	C	G	FALSE	G	C	FALSE	FALSE	TRUE	FALSE
NKX6-3	Type-2-Diabetes_Suzuki_2019/Type-2-Diabetes_Suzuki_2019.txt.gz	Pancreas.allpairs.txt.gz.eQTLs.txt.gz	8	41650649	0.687234	A	C	FALSE	C	A	FALSE	FALSE	TRUE	FALSE
NME9	MAGIC_ISI_Model_2_AgeSexBMI.txt/MAGIC_ISI_Model_2_AgeSexBMI.txt.txt.gz	Muscle_Skeletal.allpairs.txt.gz.eQTLs.txt.gz	3	138278900	0.435911	T	G	FALSE	T	G	FALSE	TRUE	TRUE	TRUE
NME9	WHR-adj-BMI_GIANT_2018/WHR-adj-BMI_GIANT_2018.txt.gz	Muscle_Skeletal.allpairs.txt.gz.eQTLs.txt.gz	3	138385793	0.363964	A	G	TRUE	A	G	FALSE	TRUE	FALSE	FALSE
NMRAL1	WHR-adj-BMI_GIANT_2018/WHR-adj-BMI_GIANT_2018.txt.gz	Muscle_Skeletal.allpairs.txt.gz.eQTLs.txt.gz	16	4365695	0.57196	C	G	TRUE	G	C	FALSE	FALSE	FALSE	TRUE
NMRAL1	WHR-adj-BMI_GIANT_2018/WHR-adj-BMI_GIANT_2018.txt.gz	Pancreas.allpairs.txt.gz.eQTLs.txt.gz	16	4365695	0.531988	C	G	TRUE	G	C	FALSE	FALSE	FALSE	TRUE
NOB1	TG_GLGC_Expanded/TG_GLGC_Expanded.txt.gz	Muscle_Skeletal.allpairs.txt.gz.eQTLs.txt.gz	16	69588859	0.496352	A	G	FALSE	A	G	TRUE	TRUE	FALSE	FALSE
NOB1	T2D_Mahajan_Europeans/T2D_Mahajan_Europeans.txt.gz	Muscle_Skeletal.allpairs.txt.gz.eQTLs.txt.gz	16	69617963	0.439977	T	C	FALSE	T	C	TRUE	TRUE	FALSE	FALSE
NOB1	BMI_GIANT_2018/BMI_GIANT_2018.txt.gz	Muscle_Skeletal.allpairs.txt.gz.eQTLs.txt.gz	16	69522812	0.40827	T	C	FALSE	T	C	TRUE	TRUE	FALSE	FALSE
NOB1	Type-2-Diabetes_Xue_2018/Type-2-Diabetes_Xue_2018.txt.gz	Muscle_Skeletal.allpairs.txt.gz.eQTLs.txt.gz	16	69632780	0.370865	A	G	FALSE	A	G	TRUE	TRUE	FALSE	FALSE
NOMO1	BMI_GIANT_2018/BMI_GIANT_2018.txt.gz	Muscle_Skeletal.allpairs.txt.gz.eQTLs.txt.gz	16	15035602	0.428642	A	G	TRUE	G	A	TRUE	FALSE	TRUE	FALSE
NOMO1	TG_GLGC_Expanded/TG_GLGC_Expanded.txt.gz	Muscle_Skeletal.allpairs.txt.gz.eQTLs.txt.gz	16	15038105	0.36177	A	G	FALSE	G	A	TRUE	FALSE	FALSE	TRUE
NOTCH2	Type-2-Diabetes_Xue_2018/Type-2-Diabetes_Xue_2018.txt.gz	Liver.allpairs.txt.gz.eQTLs.txt.gz	1	119928601	0.832892	G	A	TRUE	G	A	FALSE	TRUE	FALSE	FALSE
NOTCH2	T2D_Mahajan_Europeans/T2D_Mahajan_Europeans.txt.gz	Liver.allpairs.txt.gz.eQTLs.txt.gz	1	119984359	0.810187	T	C	TRUE	T	C	FALSE	TRUE	FALSE	FALSE
NOTCH2	Type-2-Diabetes_Xue_2018/Type-2-Diabetes_Xue_2018.txt.gz	Pancreas.allpairs.txt.gz.eQTLs.txt.gz	1	119928601	0.726111	G	A	TRUE	G	A	FALSE	TRUE	FALSE	FALSE
NOTCH2	T2D_Mahajan_Europeans/T2D_Mahajan_Europeans.txt.gz	Pancreas.allpairs.txt.gz.eQTLs.txt.gz	1	119984359	0.71384	T	C	TRUE	T	C	FALSE	TRUE	FALSE	FALSE
NOTUM	WHR-adj-BMI_GIANT_2018/WHR-adj-BMI_GIANT_2018.txt.gz	Muscle_Skeletal.allpairs.txt.gz.eQTLs.txt.gz	17	81976318	0.375462	A	C	TRUE	A	C	FALSE	TRUE	FALSE	FALSE
NPC1	BMI_GIANT_2018/BMI_GIANT_2018.txt.gz	Pancreas.allpairs.txt.gz.eQTLs.txt.gz	18	23523945	0.60646	T	C	TRUE	C	T	TRUE	FALSE	TRUE	FALSE
NPC1	BMI_GIANT_2018/BMI_GIANT_2018.txt.gz	Muscle_Skeletal.allpairs.txt.gz.eQTLs.txt.gz	18	23523945	0.538999	T	C	TRUE	C	T	TRUE	FALSE	TRUE	FALSE
NPC1	HDL_GLGC_Expanded/HDL_GLGC_Expanded.txt.gz	Pancreas.allpairs.txt.gz.eQTLs.txt.gz	18	23581170	0.503728	T	C	TRUE	T	C	TRUE	TRUE	TRUE	TRUE
NPC1	HDL_GLGC_Expanded/HDL_GLGC_Expanded.txt.gz	Muscle_Skeletal.allpairs.txt.gz.eQTLs.txt.gz	18	23581170	0.491743	T	C	TRUE	T	C	TRUE	TRUE	TRUE	TRUE
NPC1	TG_GLGC_Expanded/TG_GLGC_Expanded.txt.gz	Pancreas.allpairs.txt.gz.eQTLs.txt.gz	18	23551965	0.486397	T	C	TRUE	C	T	TRUE	FALSE	TRUE	FALSE
NPC1	TG_GLGC_Expanded/TG_GLGC_Expanded.txt.gz	Muscle_Skeletal.allpairs.txt.gz.eQTLs.txt.gz	18	23551965	0.451691	T	C	TRUE	C	T	TRUE	FALSE	TRUE	FALSE
NPEPPS	TG_GLGC_Expanded/TG_GLGC_Expanded.txt.gz	Adipose_Visceral_Omentum.allpairs.txt.gz.eQTLs.txt.gz	17	47655408	0.793415	A	C	TRUE	A	C	TRUE	TRUE	TRUE	TRUE
NPEPPS	HDL_GLGC_Expanded/HDL_GLGC_Expanded.txt.gz	Adipose_Visceral_Omentum.allpairs.txt.gz.eQTLs.txt.gz	17	47402080	0.775624	A	C	FALSE	C	A	FALSE	FALSE	TRUE	FALSE
NPEPPS	HDL_GLGC_Expanded/HDL_GLGC_Expanded.txt.gz	Muscle_Skeletal.allpairs.txt.gz.eQTLs.txt.gz	17	47402080	0.640291	A	C	FALSE	C	A	FALSE	FALSE	TRUE	FALSE
NPEPPS	TG_GLGC_Expanded/TG_GLGC_Expanded.txt.gz	Muscle_Skeletal.allpairs.txt.gz.eQTLs.txt.gz	17	47655408	0.632397	A	C	TRUE	A	C	TRUE	TRUE	TRUE	TRUE
NPEPPS	TG_GLGC_Expanded/TG_GLGC_Expanded.txt.gz	Adipose_Subcutaneous.allpairs.txt.gz.eQTLs.txt.gz	17	47655408	0.436365	A	C	TRUE	A	C	TRUE	TRUE	TRUE	TRUE
NPEPPS	HDL_GLGC_Expanded/HDL_GLGC_Expanded.txt.gz	Adipose_Subcutaneous.allpairs.txt.gz.eQTLs.txt.gz	17	47402080	0.422756	A	C	FALSE	C	A	FALSE	FALSE	TRUE	FALSE
NPIPA2	TG_GLGC_Expanded/TG_GLGC_Expanded.txt.gz	Pancreas.allpairs.txt.gz.eQTLs.txt.gz	16	15038105	0.36925	A	G	FALSE	G	A	TRUE	FALSE	FALSE	TRUE
NPIPA2	BMI_GIANT_2018/BMI_GIANT_2018.txt.gz	Pancreas.allpairs.txt.gz.eQTLs.txt.gz	16	15035602	0.363627	A	G	TRUE	G	A	TRUE	FALSE	TRUE	FALSE
NPIPB14P	BMI_GIANT_2018/BMI_GIANT_2018.txt.gz	Muscle_Skeletal.allpairs.txt.gz.eQTLs.txt.gz	16	70251998	0.791139	A	G	FALSE	G	A	FALSE	FALSE	TRUE	FALSE
NPIPB14P	BMI_GIANT_2018/BMI_GIANT_2018.txt.gz	Liver.allpairs.txt.gz.eQTLs.txt.gz	16	70251998	0.655839	A	G	FALSE	G	A	FALSE	FALSE	TRUE	FALSE
NPIPB14P	BMI_GIANT_2018/BMI_GIANT_2018.txt.gz	Adipose_Visceral_Omentum.allpairs.txt.gz.eQTLs.txt.gz	16	70251998	0.654892	A	G	FALSE	G	A	FALSE	FALSE	TRUE	FALSE
NPIPB14P	BMI_GIANT_2018/BMI_GIANT_2018.txt.gz	Pancreas.allpairs.txt.gz.eQTLs.txt.gz	16	70251998	0.654158	A	G	FALSE	G	A	FALSE	FALSE	TRUE	FALSE
NPIPB9	BMI_GIANT_2018/BMI_GIANT_2018.txt.gz	Adipose_Subcutaneous.allpairs.txt.gz.eQTLs.txt.gz	16	28871920	0.875378	A	G	FALSE	G	A	FALSE	FALSE	TRUE	FALSE
NPIPB9	BMI_GIANT_2018/BMI_GIANT_2018.txt.gz	Adipose_Subcutaneous.allpairs.txt.gz.eQTLs.txt.gz	16	28335819	0.576159	A	C	FALSE	C	A	FALSE	FALSE	TRUE	FALSE
NPIPB9	BMI_GIANT_2018/BMI_GIANT_2018.txt.gz	Adipose_Visceral_Omentum.allpairs.txt.gz.eQTLs.txt.gz	16	28871920	0.535132	A	G	FALSE	G	A	FALSE	FALSE	TRUE	FALSE
NPIPB9	T2D_Mahajan_Europeans/T2D_Mahajan_Europeans.txt.gz	Adipose_Visceral_Omentum.allpairs.txt.gz.eQTLs.txt.gz	16	28903896	0.417416	A	G	FALSE	A	G	TRUE	TRUE	FALSE	FALSE
NR1H3	FastGlu_MAGIC_Europeans/FastGlu_MAGIC_Europeans.txt.gz	Muscle_Skeletal.allpairs.txt.gz.eQTLs.txt.gz	11	47325172	0.51653	T	C	TRUE	C	T	FALSE	FALSE	FALSE	TRUE
NR1H3	FastGlu_MAGIC_Europeans/FastGlu_MAGIC_Europeans.txt.gz	Adipose_Subcutaneous.allpairs.txt.gz.eQTLs.txt.gz	11	47325172	0.372253	T	C	TRUE	C	T	FALSE	FALSE	FALSE	TRUE
NRBP1	FastGlu_MAGIC_Europeans/FastGlu_MAGIC_Europeans.txt.gz	Adipose_Visceral_Omentum.allpairs.txt.gz.eQTLs.txt.gz	2	27508073	0.45871	C	T	TRUE	C	T	FALSE	TRUE	FALSE	FALSE
NRBP1	FastGlu_MAGIC_Europeans/FastGlu_MAGIC_Europeans.txt.gz	Adipose_Subcutaneous.allpairs.txt.gz.eQTLs.txt.gz	2	27508073	0.45871	C	T	TRUE	C	T	FALSE	TRUE	FALSE	FALSE
NRBP1	FastInsu_adjBMI_MAGIC_Europeans/FastInsu_adjBMI_MAGIC_Europeans.txt.gz	Adipose_Subcutaneous.allpairs.txt.gz.eQTLs.txt.gz	2	27508073	0.458162	T	C	FALSE	C	T	FALSE	FALSE	TRUE	FALSE
NRBP1	FastInsu_adjBMI_MAGIC_Europeans/FastInsu_adjBMI_MAGIC_Europeans.txt.gz	Adipose_Visceral_Omentum.allpairs.txt.gz.eQTLs.txt.gz	2	27508073	0.458162	T	C	FALSE	C	T	FALSE	FALSE	TRUE	FALSE
NRBP1	T2D_Mahajan_Europeans/T2D_Mahajan_Europeans.txt.gz	Adipose_Visceral_Omentum.allpairs.txt.gz.eQTLs.txt.gz	2	27508073	0.444257	T	C	FALSE	C	T	FALSE	FALSE	TRUE	FALSE
NRBP1	Type-2-Diabetes_Spracklen_2020/Type-2-Diabetes_Spracklen_2020.txt.gz	Adipose_Visceral_Omentum.allpairs.txt.gz.eQTLs.txt.gz	2	27508073	0.423648	T	C	FALSE	C	T	FALSE	FALSE	TRUE	FALSE
NRBP1	Type-2-Diabetes_Xue_2018/Type-2-Diabetes_Xue_2018.txt.gz	Adipose_Visceral_Omentum.allpairs.txt.gz.eQTLs.txt.gz	2	27518370	0.408175	T	C	FALSE	C	T	FALSE	FALSE	TRUE	FALSE
NRBP1	TG_GLGC_Expanded/TG_GLGC_Expanded.txt.gz	Adipose_Visceral_Omentum.allpairs.txt.gz.eQTLs.txt.gz	2	27508073	0.3684	T	C	TRUE	C	T	FALSE	FALSE	FALSE	TRUE
NRBP1	T2D_Mahajan_Europeans/T2D_Mahajan_Europeans.txt.gz	Adipose_Subcutaneous.allpairs.txt.gz.eQTLs.txt.gz	2	27508073	0.365655	T	C	FALSE	C	T	FALSE	FALSE	TRUE	FALSE
NRBP1	Type-2-Diabetes_Spracklen_2020/Type-2-Diabetes_Spracklen_2020.txt.gz	Adipose_Subcutaneous.allpairs.txt.gz.eQTLs.txt.gz	2	27508073	0.365127	T	C	FALSE	C	T	FALSE	FALSE	TRUE	FALSE
NRN1	BMI_GIANT_2018/BMI_GIANT_2018.txt.gz	Muscle_Skeletal.allpairs.txt.gz.eQTLs.txt.gz	6	5978836	0.628115	T	C	FALSE	C	T	FALSE	FALSE	TRUE	FALSE
NSFL1C	BMI_GIANT_2018/BMI_GIANT_2018.txt.gz	Adipose_Subcutaneous.allpairs.txt.gz.eQTLs.txt.gz	20	1429938	0.632716	T	C	FALSE	T	C	FALSE	TRUE	TRUE	TRUE
NSFL1C	BMI_GIANT_2018/BMI_GIANT_2018.txt.gz	Muscle_Skeletal.allpairs.txt.gz.eQTLs.txt.gz	20	1429938	0.516657	T	C	FALSE	T	C	FALSE	TRUE	TRUE	TRUE
NSFL1C	BMI_GIANT_2018/BMI_GIANT_2018.txt.gz	Adipose_Visceral_Omentum.allpairs.txt.gz.eQTLs.txt.gz	20	1429938	0.503377	T	C	FALSE	T	C	FALSE	TRUE	TRUE	TRUE
NSUN5P1	BMI_GIANT_2018/BMI_GIANT_2018.txt.gz	Pancreas.allpairs.txt.gz.eQTLs.txt.gz	7	75471799	0.387324	T	C	FALSE	T	C	FALSE	TRUE	TRUE	TRUE
NT5DC1	HDL_GLGC_Expanded/HDL_GLGC_Expanded.txt.gz	Muscle_Skeletal.allpairs.txt.gz.eQTLs.txt.gz	6	116003979	0.382589	T	C	TRUE	T	C	TRUE	TRUE	TRUE	TRUE
NT5DC1	HDL_GLGC_Expanded/HDL_GLGC_Expanded.txt.gz	Adipose_Subcutaneous.allpairs.txt.gz.eQTLs.txt.gz	6	116003979	0.368042	T	C	TRUE	T	C	TRUE	TRUE	TRUE	TRUE
NT5DC1	HDL_GLGC_Expanded/HDL_GLGC_Expanded.txt.gz	Adipose_Visceral_Omentum.allpairs.txt.gz.eQTLs.txt.gz	6	116003979	0.362714	T	C	TRUE	T	C	TRUE	TRUE	TRUE	TRUE
NT5DC2	BMI_GIANT_2018/BMI_GIANT_2018.txt.gz	Adipose_Visceral_Omentum.allpairs.txt.gz.eQTLs.txt.gz	3	52234850	0.575174	T	C	TRUE	C	T	TRUE	FALSE	TRUE	FALSE
NT5DC2	WHR-adj-BMI_GIANT_2018/WHR-adj-BMI_GIANT_2018.txt.gz	Adipose_Visceral_Omentum.allpairs.txt.gz.eQTLs.txt.gz	3	52603470	0.497761	C	G	TRUE	G	C	FALSE	FALSE	FALSE	TRUE
NT5DC2	WHR-adj-BMI_GIANT_2018/WHR-adj-BMI_GIANT_2018.txt.gz	Adipose_Subcutaneous.allpairs.txt.gz.eQTLs.txt.gz	3	52603470	0.450326	C	G	TRUE	G	C	FALSE	FALSE	FALSE	TRUE
NTAN1	BMI_GIANT_2018/BMI_GIANT_2018.txt.gz	Adipose_Visceral_Omentum.allpairs.txt.gz.eQTLs.txt.gz	16	15035602	0.500099	A	G	TRUE	G	A	FALSE	FALSE	FALSE	TRUE
NTAN1	TG_GLGC_Expanded/TG_GLGC_Expanded.txt.gz	Adipose_Visceral_Omentum.allpairs.txt.gz.eQTLs.txt.gz	16	15038105	0.455799	A	G	FALSE	G	A	FALSE	FALSE	TRUE	FALSE
NTAN1	BMI_GIANT_2018/BMI_GIANT_2018.txt.gz	Muscle_Skeletal.allpairs.txt.gz.eQTLs.txt.gz	16	15035602	0.391351	A	G	TRUE	G	A	FALSE	FALSE	FALSE	TRUE
NTHL1	BMI_GIANT_2018/BMI_GIANT_2018.txt.gz	Adipose_Subcutaneous.allpairs.txt.gz.eQTLs.txt.gz	16	2047157	0.360043	A	G	FALSE	A	G	TRUE	TRUE	FALSE	FALSE
NTN5	TG_GLGC_Expanded/TG_GLGC_Expanded.txt.gz	Muscle_Skeletal.allpairs.txt.gz.eQTLs.txt.gz	19	48728969	0.434171	A	G	TRUE	A	G	TRUE	TRUE	TRUE	TRUE
NTN5	WHR-adj-BMI_GIANT_2018/WHR-adj-BMI_GIANT_2018.txt.gz	Muscle_Skeletal.allpairs.txt.gz.eQTLs.txt.gz	19	48745473	0.38472	A	G	FALSE	A	G	FALSE	TRUE	TRUE	TRUE
NTRK2	BMI_GIANT_2018/BMI_GIANT_2018.txt.gz	Adipose_Visceral_Omentum.allpairs.txt.gz.eQTLs.txt.gz	9	84678542	0.361376	T	C	FALSE	C	T	FALSE	FALSE	TRUE	FALSE
NUCB2	WHR-adj-BMI_GIANT_2018/WHR-adj-BMI_GIANT_2018.txt.gz	Adipose_Subcutaneous.allpairs.txt.gz.eQTLs.txt.gz	11	17350896	0.373269	A	C	FALSE	A	C	TRUE	TRUE	FALSE	FALSE
NUCKS1	BMI_GIANT_2018/BMI_GIANT_2018.txt.gz	Pancreas.allpairs.txt.gz.eQTLs.txt.gz	1	205805769	0.710821	T	C	FALSE	T	C	FALSE	TRUE	TRUE	TRUE
NUCKS1	BMI_GIANT_2018/BMI_GIANT_2018.txt.gz	Adipose_Visceral_Omentum.allpairs.txt.gz.eQTLs.txt.gz	1	205805769	0.70288	T	C	FALSE	T	C	FALSE	TRUE	TRUE	TRUE
NUCKS1	BMI_GIANT_2018/BMI_GIANT_2018.txt.gz	Adipose_Subcutaneous.allpairs.txt.gz.eQTLs.txt.gz	1	205805769	0.700884	T	C	FALSE	T	C	FALSE	TRUE	TRUE	TRUE
NUCKS1	BMI_GIANT_2018/BMI_GIANT_2018.txt.gz	Muscle_Skeletal.allpairs.txt.gz.eQTLs.txt.gz	1	205805769	0.616745	T	C	FALSE	T	C	FALSE	TRUE	TRUE	TRUE
NUDT2	TG_GLGC_Expanded/TG_GLGC_Expanded.txt.gz	Adipose_Subcutaneous.allpairs.txt.gz.eQTLs.txt.gz	9	34320266	0.546691	A	G	TRUE	G	A	TRUE	FALSE	TRUE	FALSE
NUP160	T2D_Mahajan_Europeans/T2D_Mahajan_Europeans.txt.gz	Muscle_Skeletal.allpairs.txt.gz.eQTLs.txt.gz	11	47508395	0.481624	A	C	TRUE	A	C	TRUE	TRUE	TRUE	TRUE
NUP160	BMI_GIANT_2018/BMI_GIANT_2018.txt.gz	Muscle_Skeletal.allpairs.txt.gz.eQTLs.txt.gz	11	47508395	0.378467	A	C	TRUE	A	C	TRUE	TRUE	TRUE	TRUE
NUP85	WHR-adj-BMI_GIANT_2018/WHR-adj-BMI_GIANT_2018.txt.gz	Adipose_Visceral_Omentum.allpairs.txt.gz.eQTLs.txt.gz	17	75263002	0.712343	T	C	TRUE	T	C	FALSE	TRUE	FALSE	FALSE
NUP85	WHR-adj-BMI_GIANT_2018/WHR-adj-BMI_GIANT_2018.txt.gz	Pancreas.allpairs.txt.gz.eQTLs.txt.gz	17	75263002	0.712343	T	C	TRUE	T	C	FALSE	TRUE	FALSE	FALSE
NUP85	WHR-adj-BMI_GIANT_2018/WHR-adj-BMI_GIANT_2018.txt.gz	Liver.allpairs.txt.gz.eQTLs.txt.gz	17	75263002	0.710859	T	C	TRUE	T	C	FALSE	TRUE	FALSE	FALSE
NUP85	WHR-adj-BMI_GIANT_2018/WHR-adj-BMI_GIANT_2018.txt.gz	Muscle_Skeletal.allpairs.txt.gz.eQTLs.txt.gz	17	75263002	0.683939	T	C	TRUE	T	C	FALSE	TRUE	FALSE	FALSE
NUP85	WHR-adj-BMI_GIANT_2018/WHR-adj-BMI_GIANT_2018.txt.gz	Adipose_Subcutaneous.allpairs.txt.gz.eQTLs.txt.gz	17	75263002	0.620277	T	C	TRUE	T	C	FALSE	TRUE	FALSE	FALSE
NUP85	TG_GLGC_Expanded/TG_GLGC_Expanded.txt.gz	Adipose_Visceral_Omentum.allpairs.txt.gz.eQTLs.txt.gz	17	75232078	0.377208	T	C	FALSE	T	C	TRUE	TRUE	FALSE	FALSE
NUP85	TG_GLGC_Expanded/TG_GLGC_Expanded.txt.gz	Pancreas.allpairs.txt.gz.eQTLs.txt.gz	17	75232078	0.377208	T	C	FALSE	T	C	TRUE	TRUE	FALSE	FALSE
NUP85	TG_GLGC_Expanded/TG_GLGC_Expanded.txt.gz	Liver.allpairs.txt.gz.eQTLs.txt.gz	17	75232078	0.377177	T	C	FALSE	T	C	TRUE	TRUE	FALSE	FALSE
NUP85	TG_GLGC_Expanded/TG_GLGC_Expanded.txt.gz	Muscle_Skeletal.allpairs.txt.gz.eQTLs.txt.gz	17	75232078	0.375772	T	C	FALSE	T	C	TRUE	TRUE	FALSE	FALSE
NUP85	TG_GLGC_Expanded/TG_GLGC_Expanded.txt.gz	Adipose_Subcutaneous.allpairs.txt.gz.eQTLs.txt.gz	17	75232078	0.373033	T	C	FALSE	T	C	TRUE	TRUE	FALSE	FALSE
NUP88	BMI_GIANT_2018/BMI_GIANT_2018.txt.gz	Muscle_Skeletal.allpairs.txt.gz.eQTLs.txt.gz	17	5379957	0.414759	A	G	FALSE	G	A	TRUE	FALSE	FALSE	TRUE
NUP88	BMI_GIANT_2018/BMI_GIANT_2018.txt.gz	Adipose_Subcutaneous.allpairs.txt.gz.eQTLs.txt.gz	17	5379957	0.354158	A	G	FALSE	G	A	FALSE	FALSE	TRUE	FALSE
NUS1	Type-2-Diabetes_Suzuki_2019/Type-2-Diabetes_Suzuki_2019.txt.gz	Pancreas.allpairs.txt.gz.eQTLs.txt.gz	6	117675468	0.9669	T	C	TRUE	C	T	TRUE	FALSE	TRUE	FALSE
NUS1	Type-2-Diabetes_Spracklen_2020/Type-2-Diabetes_Spracklen_2020.txt.gz	Pancreas.allpairs.txt.gz.eQTLs.txt.gz	6	117675468	0.793402	T	C	TRUE	C	T	TRUE	FALSE	TRUE	FALSE
NUS1	Type-2-Diabetes_Suzuki_2019/Type-2-Diabetes_Suzuki_2019.txt.gz	Muscle_Skeletal.allpairs.txt.gz.eQTLs.txt.gz	6	117675468	0.741799	T	C	TRUE	C	T	TRUE	FALSE	TRUE	FALSE
NUS1	Type-2-Diabetes_Spracklen_2020/Type-2-Diabetes_Spracklen_2020.txt.gz	Muscle_Skeletal.allpairs.txt.gz.eQTLs.txt.gz	6	117675468	0.604961	T	C	TRUE	C	T	TRUE	FALSE	TRUE	FALSE
OGFOD1	BMI_GIANT_2018/BMI_GIANT_2018.txt.gz	Adipose_Subcutaneous.allpairs.txt.gz.eQTLs.txt.gz	16	56437498	0.636599	T	C	FALSE	C	T	FALSE	FALSE	TRUE	FALSE
OGFOD2	T2D_Mahajan_Europeans/T2D_Mahajan_Europeans.txt.gz	Pancreas.allpairs.txt.gz.eQTLs.txt.gz	12	122966218	0.436467	C	G	TRUE	C	G	TRUE	TRUE	TRUE	TRUE
OGFOD2	Type-2-Diabetes_Xue_2018/Type-2-Diabetes_Xue_2018.txt.gz	Pancreas.allpairs.txt.gz.eQTLs.txt.gz	12	123007025	0.382744	G	A	FALSE	A	G	TRUE	FALSE	FALSE	TRUE
OGFRP1	BMI_GIANT_2018/BMI_GIANT_2018.txt.gz	Adipose_Subcutaneous.allpairs.txt.gz.eQTLs.txt.gz	22	42196233	0.495028	T	C	TRUE	T	C	TRUE	TRUE	TRUE	TRUE
OGFRP1	BMI_GIANT_2018/BMI_GIANT_2018.txt.gz	Pancreas.allpairs.txt.gz.eQTLs.txt.gz	22	42196233	0.478134	T	C	TRUE	T	C	TRUE	TRUE	TRUE	TRUE
OPRL1	TG_GLGC_Expanded/TG_GLGC_Expanded.txt.gz	Muscle_Skeletal.allpairs.txt.gz.eQTLs.txt.gz	20	64064578	0.887869	A	G	FALSE	A	G	TRUE	TRUE	FALSE	FALSE
OPRL1	TG_GLGC_Expanded/TG_GLGC_Expanded.txt.gz	Adipose_Subcutaneous.allpairs.txt.gz.eQTLs.txt.gz	20	64064578	0.88704	A	G	FALSE	A	G	TRUE	TRUE	FALSE	FALSE
OPRL1	TG_GLGC_Expanded/TG_GLGC_Expanded.txt.gz	Pancreas.allpairs.txt.gz.eQTLs.txt.gz	20	64064578	0.867377	A	G	FALSE	A	G	TRUE	TRUE	FALSE	FALSE
OPRL1	WHR-adj-BMI_GIANT_2018/WHR-adj-BMI_GIANT_2018.txt.gz	Pancreas.allpairs.txt.gz.eQTLs.txt.gz	20	64080106	0.849788	T	C	FALSE	T	C	TRUE	TRUE	FALSE	FALSE
OPRL1	TG_GLGC_Expanded/TG_GLGC_Expanded.txt.gz	Adipose_Visceral_Omentum.allpairs.txt.gz.eQTLs.txt.gz	20	64064578	0.83252	A	G	FALSE	A	G	TRUE	TRUE	FALSE	FALSE
OPRL1	WHR-adj-BMI_GIANT_2018/WHR-adj-BMI_GIANT_2018.txt.gz	Muscle_Skeletal.allpairs.txt.gz.eQTLs.txt.gz	20	64080106	0.824829	T	C	FALSE	T	C	TRUE	TRUE	FALSE	FALSE
OPRL1	HDL_GLGC_Expanded/HDL_GLGC_Expanded.txt.gz	Muscle_Skeletal.allpairs.txt.gz.eQTLs.txt.gz	20	64064578	0.813754	A	G	TRUE	A	G	TRUE	TRUE	TRUE	TRUE
OPRL1	HDL_GLGC_Expanded/HDL_GLGC_Expanded.txt.gz	Adipose_Subcutaneous.allpairs.txt.gz.eQTLs.txt.gz	20	64064578	0.812906	A	G	TRUE	A	G	TRUE	TRUE	TRUE	TRUE
OPRL1	WHR-adj-BMI_GIANT_2018/WHR-adj-BMI_GIANT_2018.txt.gz	Adipose_Subcutaneous.allpairs.txt.gz.eQTLs.txt.gz	20	64080106	0.802638	T	C	FALSE	T	C	TRUE	TRUE	FALSE	FALSE
OPRL1	HDL_GLGC_Expanded/HDL_GLGC_Expanded.txt.gz	Pancreas.allpairs.txt.gz.eQTLs.txt.gz	20	64064578	0.793215	A	G	TRUE	A	G	TRUE	TRUE	TRUE	TRUE
OPRL1	WHR-adj-BMI_GIANT_2018/WHR-adj-BMI_GIANT_2018.txt.gz	Adipose_Visceral_Omentum.allpairs.txt.gz.eQTLs.txt.gz	20	64080106	0.785878	T	C	FALSE	T	C	TRUE	TRUE	FALSE	FALSE
OPRL1	HDL_GLGC_Expanded/HDL_GLGC_Expanded.txt.gz	Adipose_Visceral_Omentum.allpairs.txt.gz.eQTLs.txt.gz	20	64064578	0.757944	A	G	TRUE	A	G	TRUE	TRUE	TRUE	TRUE
OSBPL7	Type-2-Diabetes_Xue_2018/Type-2-Diabetes_Xue_2018.txt.gz	Muscle_Skeletal.allpairs.txt.gz.eQTLs.txt.gz	17	47808390	0.364715	C	T	FALSE	T	C	FALSE	FALSE	TRUE	FALSE
OTX1	BMI_GIANT_2018/BMI_GIANT_2018.txt.gz	Pancreas.allpairs.txt.gz.eQTLs.txt.gz	2	62621184	0.357969	T	C	FALSE	C	T	TRUE	FALSE	FALSE	TRUE
OXCT2P1	HDL_GLGC_Expanded/HDL_GLGC_Expanded.txt.gz	Adipose_Visceral_Omentum.allpairs.txt.gz.eQTLs.txt.gz	1	39562508	0.537815	A	G	TRUE	G	A	TRUE	FALSE	TRUE	FALSE
OXCT2P1	HDL_GLGC_Expanded/HDL_GLGC_Expanded.txt.gz	Adipose_Subcutaneous.allpairs.txt.gz.eQTLs.txt.gz	1	39562508	0.494958	A	G	TRUE	G	A	TRUE	FALSE	TRUE	FALSE
OXCT2P1	BMI_GIANT_2018/BMI_GIANT_2018.txt.gz	Adipose_Visceral_Omentum.allpairs.txt.gz.eQTLs.txt.gz	1	39096955	0.457648	T	C	TRUE	T	C	TRUE	TRUE	TRUE	TRUE
OXCT2P1	T2D_Mahajan_Europeans/T2D_Mahajan_Europeans.txt.gz	Adipose_Visceral_Omentum.allpairs.txt.gz.eQTLs.txt.gz	1	39570256	0.434876	T	G	TRUE	T	G	TRUE	TRUE	TRUE	TRUE
OXCT2P1	T2D_Mahajan_Europeans/T2D_Mahajan_Europeans.txt.gz	Adipose_Subcutaneous.allpairs.txt.gz.eQTLs.txt.gz	1	39570256	0.401002	T	G	TRUE	T	G	TRUE	TRUE	TRUE	TRUE
OXER1	BMI_GIANT_2018/BMI_GIANT_2018.txt.gz	Pancreas.allpairs.txt.gz.eQTLs.txt.gz	2	42712211	0.391054	A	G	FALSE	G	A	FALSE	FALSE	TRUE	FALSE
P4HTM	TG_GLGC_Expanded/TG_GLGC_Expanded.txt.gz	Adipose_Visceral_Omentum.allpairs.txt.gz.eQTLs.txt.gz	3	49003029	0.609158	A	G	FALSE	G	A	TRUE	FALSE	FALSE	TRUE
P4HTM	TG_GLGC_Expanded/TG_GLGC_Expanded.txt.gz	Adipose_Subcutaneous.allpairs.txt.gz.eQTLs.txt.gz	3	49003029	0.596118	A	G	FALSE	G	A	TRUE	FALSE	FALSE	TRUE
P4HTM	TG_GLGC_Expanded/TG_GLGC_Expanded.txt.gz	Pancreas.allpairs.txt.gz.eQTLs.txt.gz	3	49003029	0.591519	A	G	FALSE	G	A	TRUE	FALSE	FALSE	TRUE
P4HTM	WHR-adj-BMI_GIANT_2018/WHR-adj-BMI_GIANT_2018.txt.gz	Adipose_Subcutaneous.allpairs.txt.gz.eQTLs.txt.gz	3	49547810	0.442044	C	G	TRUE	G	C	FALSE	FALSE	FALSE	TRUE
P4HTM	WHR-adj-BMI_GIANT_2018/WHR-adj-BMI_GIANT_2018.txt.gz	Adipose_Visceral_Omentum.allpairs.txt.gz.eQTLs.txt.gz	3	49547810	0.388951	C	G	TRUE	G	C	FALSE	FALSE	FALSE	TRUE
P4HTM	WHR-adj-BMI_GIANT_2018/WHR-adj-BMI_GIANT_2018.txt.gz	Adipose_Subcutaneous.allpairs.txt.gz.eQTLs.txt.gz	3	48445644	0.382346	A	C	FALSE	A	C	FALSE	TRUE	TRUE	TRUE
P4HTM	WHR-adj-BMI_GIANT_2018/WHR-adj-BMI_GIANT_2018.txt.gz	Pancreas.allpairs.txt.gz.eQTLs.txt.gz	3	49547810	0.381711	C	G	TRUE	G	C	FALSE	FALSE	FALSE	TRUE
P4HTM	WHR-adj-BMI_GIANT_2018/WHR-adj-BMI_GIANT_2018.txt.gz	Adipose_Subcutaneous.allpairs.txt.gz.eQTLs.txt.gz	3	48997446	0.351669	T	C	FALSE	C	T	TRUE	FALSE	FALSE	TRUE
PABPC1L	BMI_GIANT_2018/BMI_GIANT_2018.txt.gz	Pancreas.allpairs.txt.gz.eQTLs.txt.gz	20	44888400	0.615539	T	C	TRUE	T	C	FALSE	TRUE	FALSE	FALSE
[truncated: 1,011 more rows]
