# Supplementary material for: Integration of genetic colocalizations with physiological and pharmacological perturbations identifies cardiometabolic disease genes
Source: Genome Med. 2022 Mar 15;14:31. doi: 10.1186/s13073-022-01036-8 (PMC8925074; doi:10.1186/s13073-022-01036-8)
Supplement: Supplementary file 9 — Additional file 9. Effect directions of metabolic perturbations on expression levels of colocalized genes. [file 13073_2022_1036_MOESM9_ESM.xlsx]

## Sheet: Summary
Additional file 9: Effect directions of metabolic perturbations on expression levels of colocalized genes.
PerturbationBySingleColoc	Effects of perturbations on genes that are the only colocalized gene at their locus.
PerturbationByAnyColoc	Effects of perturbations on all colocalized genes, even if there were other colocalized genes at the same locus.

## Sheet: PerturbationBySingleColoc
perturbation_tissue	perturbation	perturbation_direction	gene	hgnc	gwas_file	eqtl_file	chrom	pos	clpp_mod	gwas_effect_allele	gwas_other_allele	gwas_effect_increases_trait	eqtl_effect_allele	eqtl_other_allele	eqtl_effect_increases_expression	same_effect_allele_in_gwas_and_eqtl	effect_allele_same_dirs_in_gwas_and_eqtl	higher_expression_higher_trait	perturbation_increases_trait
Liver	TNFa	TRUE	ENSG00000173210	ABLIM3	WHR-adj-BMI_GIANT_2018/WHR-adj-BMI_GIANT_2018.txt.gz	Adipose_Visceral_Omentum.allpairs.txt.gz.eQTLs.txt.gz	5	149193352	0.763823	A	G	TRUE	A	G	TRUE	TRUE	TRUE	TRUE	TRUE
Liver	TNFa	TRUE	ENSG00000173210	ABLIM3	WHR-adj-BMI_GIANT_2018/WHR-adj-BMI_GIANT_2018.txt.gz	Adipose_Subcutaneous.allpairs.txt.gz.eQTLs.txt.gz	5	149193352	0.923868	A	G	TRUE	A	G	TRUE	TRUE	TRUE	TRUE	TRUE
Liver	IL-6	TRUE	ENSG00000173210	ABLIM3	WHR-adj-BMI_GIANT_2018/WHR-adj-BMI_GIANT_2018.txt.gz	Adipose_Visceral_Omentum.allpairs.txt.gz.eQTLs.txt.gz	5	149193352	0.763823	A	G	TRUE	A	G	TRUE	TRUE	TRUE	TRUE	TRUE
Liver	IL-6	TRUE	ENSG00000173210	ABLIM3	WHR-adj-BMI_GIANT_2018/WHR-adj-BMI_GIANT_2018.txt.gz	Adipose_Subcutaneous.allpairs.txt.gz.eQTLs.txt.gz	5	149193352	0.923868	A	G	TRUE	A	G	TRUE	TRUE	TRUE	TRUE	TRUE
Muscle	TGFB1	FALSE	ENSG00000173210	ABLIM3	WHR-adj-BMI_GIANT_2018/WHR-adj-BMI_GIANT_2018.txt.gz	Adipose_Visceral_Omentum.allpairs.txt.gz.eQTLs.txt.gz	5	149193352	0.763823	A	G	TRUE	A	G	TRUE	TRUE	TRUE	TRUE	FALSE
Muscle	TGFB1	FALSE	ENSG00000173210	ABLIM3	WHR-adj-BMI_GIANT_2018/WHR-adj-BMI_GIANT_2018.txt.gz	Adipose_Subcutaneous.allpairs.txt.gz.eQTLs.txt.gz	5	149193352	0.923868	A	G	TRUE	A	G	TRUE	TRUE	TRUE	TRUE	FALSE
Muscle	LAUR	TRUE	ENSG00000261143	ADAMTS7P3	WHR-adj-BMI_GIANT_2018/WHR-adj-BMI_GIANT_2018.txt.gz	Adipose_Visceral_Omentum.allpairs.txt.gz.eQTLs.txt.gz	15	78741147	0.367138	T	C	TRUE	C	T	TRUE	FALSE	TRUE	FALSE	FALSE
Muscle	LAUR	TRUE	ENSG00000261143	ADAMTS7P3	WHR-adj-BMI_GIANT_2018/WHR-adj-BMI_GIANT_2018.txt.gz	Adipose_Subcutaneous.allpairs.txt.gz.eQTLs.txt.gz	15	78741147	0.413282	T	C	TRUE	C	T	TRUE	FALSE	TRUE	FALSE	FALSE
Muscle	RETA	TRUE	ENSG00000261143	ADAMTS7P3	WHR-adj-BMI_GIANT_2018/WHR-adj-BMI_GIANT_2018.txt.gz	Adipose_Visceral_Omentum.allpairs.txt.gz.eQTLs.txt.gz	15	78741147	0.367138	T	C	TRUE	C	T	TRUE	FALSE	TRUE	FALSE	FALSE
Muscle	RETA	TRUE	ENSG00000261143	ADAMTS7P3	WHR-adj-BMI_GIANT_2018/WHR-adj-BMI_GIANT_2018.txt.gz	Adipose_Subcutaneous.allpairs.txt.gz.eQTLs.txt.gz	15	78741147	0.413282	T	C	TRUE	C	T	TRUE	FALSE	TRUE	FALSE	FALSE
Muscle	ISOP	TRUE	ENSG00000261143	ADAMTS7P3	WHR-adj-BMI_GIANT_2018/WHR-adj-BMI_GIANT_2018.txt.gz	Adipose_Visceral_Omentum.allpairs.txt.gz.eQTLs.txt.gz	15	78741147	0.367138	T	C	TRUE	C	T	TRUE	FALSE	TRUE	FALSE	FALSE
Muscle	ISOP	TRUE	ENSG00000261143	ADAMTS7P3	WHR-adj-BMI_GIANT_2018/WHR-adj-BMI_GIANT_2018.txt.gz	Adipose_Subcutaneous.allpairs.txt.gz.eQTLs.txt.gz	15	78741147	0.413282	T	C	TRUE	C	T	TRUE	FALSE	TRUE	FALSE	FALSE
Liver	GLUC	FALSE	ENSG00000106948	AKNA	HDL_GLGC_Expanded/HDL_GLGC_Expanded.txt.gz	Liver.allpairs.txt.gz.eQTLs.txt.gz	9	114386150	0.488131	T	G	TRUE	T	G	FALSE	TRUE	FALSE	FALSE	TRUE
Fat	RETA	TRUE	ENSG00000106948	AKNA	HDL_GLGC_Expanded/HDL_GLGC_Expanded.txt.gz	Liver.allpairs.txt.gz.eQTLs.txt.gz	9	114386150	0.488131	T	G	TRUE	T	G	FALSE	TRUE	FALSE	FALSE	FALSE
Fat	SP60	TRUE	ENSG00000106948	AKNA	HDL_GLGC_Expanded/HDL_GLGC_Expanded.txt.gz	Liver.allpairs.txt.gz.eQTLs.txt.gz	9	114386150	0.488131	T	G	TRUE	T	G	FALSE	TRUE	FALSE	FALSE	FALSE
Fat	IGF1	FALSE	ENSG00000106948	AKNA	HDL_GLGC_Expanded/HDL_GLGC_Expanded.txt.gz	Liver.allpairs.txt.gz.eQTLs.txt.gz	9	114386150	0.488131	T	G	TRUE	T	G	FALSE	TRUE	FALSE	FALSE	TRUE
Fat	IBMX	FALSE	ENSG00000106948	AKNA	HDL_GLGC_Expanded/HDL_GLGC_Expanded.txt.gz	Liver.allpairs.txt.gz.eQTLs.txt.gz	9	114386150	0.488131	T	G	TRUE	T	G	FALSE	TRUE	FALSE	FALSE	TRUE
Fat	DEXA	TRUE	ENSG00000106948	AKNA	HDL_GLGC_Expanded/HDL_GLGC_Expanded.txt.gz	Liver.allpairs.txt.gz.eQTLs.txt.gz	9	114386150	0.488131	T	G	TRUE	T	G	FALSE	TRUE	FALSE	FALSE	FALSE
Fat	INSU	FALSE	ENSG00000106948	AKNA	HDL_GLGC_Expanded/HDL_GLGC_Expanded.txt.gz	Liver.allpairs.txt.gz.eQTLs.txt.gz	9	114386150	0.488131	T	G	TRUE	T	G	FALSE	TRUE	FALSE	FALSE	TRUE
Fat	U012	TRUE	ENSG00000106948	AKNA	HDL_GLGC_Expanded/HDL_GLGC_Expanded.txt.gz	Liver.allpairs.txt.gz.eQTLs.txt.gz	9	114386150	0.488131	T	G	TRUE	T	G	FALSE	TRUE	FALSE	FALSE	FALSE
Fat	GLUC	FALSE	ENSG00000106948	AKNA	HDL_GLGC_Expanded/HDL_GLGC_Expanded.txt.gz	Liver.allpairs.txt.gz.eQTLs.txt.gz	9	114386150	0.488131	T	G	TRUE	T	G	FALSE	TRUE	FALSE	FALSE	TRUE
Fat	LAUR	FALSE	ENSG00000106948	AKNA	HDL_GLGC_Expanded/HDL_GLGC_Expanded.txt.gz	Liver.allpairs.txt.gz.eQTLs.txt.gz	9	114386150	0.488131	T	G	TRUE	T	G	FALSE	TRUE	FALSE	FALSE	TRUE
Muscle	U012	TRUE	ENSG00000106948	AKNA	HDL_GLGC_Expanded/HDL_GLGC_Expanded.txt.gz	Liver.allpairs.txt.gz.eQTLs.txt.gz	9	114386150	0.488131	T	G	TRUE	T	G	FALSE	TRUE	FALSE	FALSE	FALSE
Muscle	IBMX	FALSE	ENSG00000106948	AKNA	HDL_GLGC_Expanded/HDL_GLGC_Expanded.txt.gz	Liver.allpairs.txt.gz.eQTLs.txt.gz	9	114386150	0.488131	T	G	TRUE	T	G	FALSE	TRUE	FALSE	FALSE	TRUE
Muscle	RETA	FALSE	ENSG00000106948	AKNA	HDL_GLGC_Expanded/HDL_GLGC_Expanded.txt.gz	Liver.allpairs.txt.gz.eQTLs.txt.gz	9	114386150	0.488131	T	G	TRUE	T	G	FALSE	TRUE	FALSE	FALSE	TRUE
Muscle	TNFa	FALSE	ENSG00000106948	AKNA	HDL_GLGC_Expanded/HDL_GLGC_Expanded.txt.gz	Liver.allpairs.txt.gz.eQTLs.txt.gz	9	114386150	0.488131	T	G	TRUE	T	G	FALSE	TRUE	FALSE	FALSE	TRUE
Muscle	DEXA	TRUE	ENSG00000106948	AKNA	HDL_GLGC_Expanded/HDL_GLGC_Expanded.txt.gz	Liver.allpairs.txt.gz.eQTLs.txt.gz	9	114386150	0.488131	T	G	TRUE	T	G	FALSE	TRUE	FALSE	FALSE	FALSE
Liver	TGFB1	TRUE	ENSG00000164111	ANXA5	WHR-adj-BMI_GIANT_2018/WHR-adj-BMI_GIANT_2018.txt.gz	Adipose_Subcutaneous.allpairs.txt.gz.eQTLs.txt.gz	4	121702910	0.487454	T	C	TRUE	C	T	FALSE	FALSE	FALSE	TRUE	TRUE
Liver	TGFB1	TRUE	ENSG00000164111	ANXA5	WHR-adj-BMI_GIANT_2018/WHR-adj-BMI_GIANT_2018.txt.gz	Pancreas.allpairs.txt.gz.eQTLs.txt.gz	4	121702910	0.468532	T	C	TRUE	C	T	FALSE	FALSE	FALSE	TRUE	TRUE
Liver	TGFB1	TRUE	ENSG00000164111	ANXA5	WHR-adj-BMI_GIANT_2018/WHR-adj-BMI_GIANT_2018.txt.gz	Muscle_Skeletal.allpairs.txt.gz.eQTLs.txt.gz	4	121702910	0.48968	T	C	TRUE	C	T	FALSE	FALSE	FALSE	TRUE	TRUE
Fat	WORT	FALSE	ENSG00000164111	ANXA5	WHR-adj-BMI_GIANT_2018/WHR-adj-BMI_GIANT_2018.txt.gz	Adipose_Subcutaneous.allpairs.txt.gz.eQTLs.txt.gz	4	121702910	0.487454	T	C	TRUE	C	T	FALSE	FALSE	FALSE	TRUE	FALSE
Fat	WORT	FALSE	ENSG00000164111	ANXA5	WHR-adj-BMI_GIANT_2018/WHR-adj-BMI_GIANT_2018.txt.gz	Pancreas.allpairs.txt.gz.eQTLs.txt.gz	4	121702910	0.468532	T	C	TRUE	C	T	FALSE	FALSE	FALSE	TRUE	FALSE
Fat	WORT	FALSE	ENSG00000164111	ANXA5	WHR-adj-BMI_GIANT_2018/WHR-adj-BMI_GIANT_2018.txt.gz	Muscle_Skeletal.allpairs.txt.gz.eQTLs.txt.gz	4	121702910	0.48968	T	C	TRUE	C	T	FALSE	FALSE	FALSE	TRUE	FALSE
Fat	SP60	FALSE	ENSG00000164111	ANXA5	WHR-adj-BMI_GIANT_2018/WHR-adj-BMI_GIANT_2018.txt.gz	Adipose_Subcutaneous.allpairs.txt.gz.eQTLs.txt.gz	4	121702910	0.487454	T	C	TRUE	C	T	FALSE	FALSE	FALSE	TRUE	FALSE
Fat	SP60	FALSE	ENSG00000164111	ANXA5	WHR-adj-BMI_GIANT_2018/WHR-adj-BMI_GIANT_2018.txt.gz	Pancreas.allpairs.txt.gz.eQTLs.txt.gz	4	121702910	0.468532	T	C	TRUE	C	T	FALSE	FALSE	FALSE	TRUE	FALSE
Fat	SP60	FALSE	ENSG00000164111	ANXA5	WHR-adj-BMI_GIANT_2018/WHR-adj-BMI_GIANT_2018.txt.gz	Muscle_Skeletal.allpairs.txt.gz.eQTLs.txt.gz	4	121702910	0.48968	T	C	TRUE	C	T	FALSE	FALSE	FALSE	TRUE	FALSE
Fat	LEPT	FALSE	ENSG00000164111	ANXA5	WHR-adj-BMI_GIANT_2018/WHR-adj-BMI_GIANT_2018.txt.gz	Adipose_Subcutaneous.allpairs.txt.gz.eQTLs.txt.gz	4	121702910	0.487454	T	C	TRUE	C	T	FALSE	FALSE	FALSE	TRUE	FALSE
Fat	LEPT	FALSE	ENSG00000164111	ANXA5	WHR-adj-BMI_GIANT_2018/WHR-adj-BMI_GIANT_2018.txt.gz	Pancreas.allpairs.txt.gz.eQTLs.txt.gz	4	121702910	0.468532	T	C	TRUE	C	T	FALSE	FALSE	FALSE	TRUE	FALSE
Fat	LEPT	FALSE	ENSG00000164111	ANXA5	WHR-adj-BMI_GIANT_2018/WHR-adj-BMI_GIANT_2018.txt.gz	Muscle_Skeletal.allpairs.txt.gz.eQTLs.txt.gz	4	121702910	0.48968	T	C	TRUE	C	T	FALSE	FALSE	FALSE	TRUE	FALSE
Fat	U012	FALSE	ENSG00000164111	ANXA5	WHR-adj-BMI_GIANT_2018/WHR-adj-BMI_GIANT_2018.txt.gz	Adipose_Subcutaneous.allpairs.txt.gz.eQTLs.txt.gz	4	121702910	0.487454	T	C	TRUE	C	T	FALSE	FALSE	FALSE	TRUE	FALSE
Fat	U012	FALSE	ENSG00000164111	ANXA5	WHR-adj-BMI_GIANT_2018/WHR-adj-BMI_GIANT_2018.txt.gz	Pancreas.allpairs.txt.gz.eQTLs.txt.gz	4	121702910	0.468532	T	C	TRUE	C	T	FALSE	FALSE	FALSE	TRUE	FALSE
Fat	U012	FALSE	ENSG00000164111	ANXA5	WHR-adj-BMI_GIANT_2018/WHR-adj-BMI_GIANT_2018.txt.gz	Muscle_Skeletal.allpairs.txt.gz.eQTLs.txt.gz	4	121702910	0.48968	T	C	TRUE	C	T	FALSE	FALSE	FALSE	TRUE	FALSE
Muscle	TNFa	TRUE	ENSG00000164111	ANXA5	WHR-adj-BMI_GIANT_2018/WHR-adj-BMI_GIANT_2018.txt.gz	Adipose_Subcutaneous.allpairs.txt.gz.eQTLs.txt.gz	4	121702910	0.487454	T	C	TRUE	C	T	FALSE	FALSE	FALSE	TRUE	TRUE
Muscle	TNFa	TRUE	ENSG00000164111	ANXA5	WHR-adj-BMI_GIANT_2018/WHR-adj-BMI_GIANT_2018.txt.gz	Pancreas.allpairs.txt.gz.eQTLs.txt.gz	4	121702910	0.468532	T	C	TRUE	C	T	FALSE	FALSE	FALSE	TRUE	TRUE
Muscle	TNFa	TRUE	ENSG00000164111	ANXA5	WHR-adj-BMI_GIANT_2018/WHR-adj-BMI_GIANT_2018.txt.gz	Muscle_Skeletal.allpairs.txt.gz.eQTLs.txt.gz	4	121702910	0.48968	T	C	TRUE	C	T	FALSE	FALSE	FALSE	TRUE	TRUE
Fat	SP60	TRUE	ENSG00000157823	AP3S2	Type-2-Diabetes_Xue_2018/Type-2-Diabetes_Xue_2018.txt.gz	Liver.allpairs.txt.gz.eQTLs.txt.gz	15	89828835	0.819153	G	C	TRUE	C	G	FALSE	FALSE	FALSE	TRUE	TRUE
Fat	SP60	TRUE	ENSG00000157823	AP3S2	Type-2-Diabetes_Xue_2018/Type-2-Diabetes_Xue_2018.txt.gz	Pancreas.allpairs.txt.gz.eQTLs.txt.gz	15	89828835	0.812411	G	C	TRUE	C	G	FALSE	FALSE	FALSE	TRUE	TRUE
Fat	SP60	TRUE	ENSG00000157823	AP3S2	Type-2-Diabetes_Xue_2018/Type-2-Diabetes_Xue_2018.txt.gz	Adipose_Subcutaneous.allpairs.txt.gz.eQTLs.txt.gz	15	89828835	0.804476	G	C	TRUE	C	G	FALSE	FALSE	FALSE	TRUE	TRUE
Fat	SP60	TRUE	ENSG00000157823	AP3S2	Type-2-Diabetes_Xue_2018/Type-2-Diabetes_Xue_2018.txt.gz	Adipose_Visceral_Omentum.allpairs.txt.gz.eQTLs.txt.gz	15	89828835	0.807505	G	C	TRUE	C	G	FALSE	FALSE	FALSE	TRUE	TRUE
Fat	SP60	TRUE	ENSG00000157823	AP3S2	Type-2-Diabetes_Xue_2018/Type-2-Diabetes_Xue_2018.txt.gz	Muscle_Skeletal.allpairs.txt.gz.eQTLs.txt.gz	15	89828835	0.788424	G	C	TRUE	C	G	FALSE	FALSE	FALSE	TRUE	TRUE
Fat	SP60	TRUE	ENSG00000157823	AP3S2	T2D_Mahajan_Europeans/T2D_Mahajan_Europeans.txt.gz	Adipose_Subcutaneous.allpairs.txt.gz.eQTLs.txt.gz	15	89880061	0.830995	T	C	TRUE	C	T	FALSE	FALSE	FALSE	TRUE	TRUE
Fat	SP60	TRUE	ENSG00000157823	AP3S2	T2D_Mahajan_Europeans/T2D_Mahajan_Europeans.txt.gz	Muscle_Skeletal.allpairs.txt.gz.eQTLs.txt.gz	15	89880061	0.796469	T	C	TRUE	C	T	FALSE	FALSE	FALSE	TRUE	TRUE
Fat	SP60	TRUE	ENSG00000157823	AP3S2	T2D_Mahajan_Europeans/T2D_Mahajan_Europeans.txt.gz	Pancreas.allpairs.txt.gz.eQTLs.txt.gz	15	89880061	0.831253	T	C	TRUE	C	T	FALSE	FALSE	FALSE	TRUE	TRUE
Fat	SP60	TRUE	ENSG00000157823	AP3S2	T2D_Mahajan_Europeans/T2D_Mahajan_Europeans.txt.gz	Adipose_Visceral_Omentum.allpairs.txt.gz.eQTLs.txt.gz	15	89880061	0.834828	T	C	TRUE	C	T	FALSE	FALSE	FALSE	TRUE	TRUE
Fat	SP60	TRUE	ENSG00000157823	AP3S2	T2D_Mahajan_Europeans/T2D_Mahajan_Europeans.txt.gz	Liver.allpairs.txt.gz.eQTLs.txt.gz	15	89880061	0.836215	T	C	TRUE	C	T	FALSE	FALSE	FALSE	TRUE	TRUE
Fat	SP60	TRUE	ENSG00000157823	AP3S2	Type-2-Diabetes_Spracklen_2020/Type-2-Diabetes_Spracklen_2020.txt.gz	Adipose_Subcutaneous.allpairs.txt.gz.eQTLs.txt.gz	15	89885662	0.824146	A	C	TRUE	C	A	FALSE	FALSE	FALSE	TRUE	TRUE
Fat	SP60	TRUE	ENSG00000157823	AP3S2	Type-2-Diabetes_Spracklen_2020/Type-2-Diabetes_Spracklen_2020.txt.gz	Liver.allpairs.txt.gz.eQTLs.txt.gz	15	89885662	0.841226	A	C	TRUE	C	A	FALSE	FALSE	FALSE	TRUE	TRUE
Fat	SP60	TRUE	ENSG00000157823	AP3S2	Type-2-Diabetes_Spracklen_2020/Type-2-Diabetes_Spracklen_2020.txt.gz	Pancreas.allpairs.txt.gz.eQTLs.txt.gz	15	89885662	0.838829	A	C	TRUE	C	A	FALSE	FALSE	FALSE	TRUE	TRUE
Fat	SP60	TRUE	ENSG00000157823	AP3S2	Type-2-Diabetes_Spracklen_2020/Type-2-Diabetes_Spracklen_2020.txt.gz	Adipose_Visceral_Omentum.allpairs.txt.gz.eQTLs.txt.gz	15	89885662	0.827135	A	C	TRUE	C	A	FALSE	FALSE	FALSE	TRUE	TRUE
Fat	SP60	TRUE	ENSG00000157823	AP3S2	Type-2-Diabetes_Spracklen_2020/Type-2-Diabetes_Spracklen_2020.txt.gz	Muscle_Skeletal.allpairs.txt.gz.eQTLs.txt.gz	15	89885662	0.78559	A	C	TRUE	C	A	FALSE	FALSE	FALSE	TRUE	TRUE
Fat	ISOP	FALSE	ENSG00000157823	AP3S2	Type-2-Diabetes_Xue_2018/Type-2-Diabetes_Xue_2018.txt.gz	Liver.allpairs.txt.gz.eQTLs.txt.gz	15	89828835	0.819153	G	C	TRUE	C	G	FALSE	FALSE	FALSE	TRUE	FALSE
Fat	ISOP	FALSE	ENSG00000157823	AP3S2	Type-2-Diabetes_Xue_2018/Type-2-Diabetes_Xue_2018.txt.gz	Pancreas.allpairs.txt.gz.eQTLs.txt.gz	15	89828835	0.812411	G	C	TRUE	C	G	FALSE	FALSE	FALSE	TRUE	FALSE
Fat	ISOP	FALSE	ENSG00000157823	AP3S2	Type-2-Diabetes_Xue_2018/Type-2-Diabetes_Xue_2018.txt.gz	Adipose_Subcutaneous.allpairs.txt.gz.eQTLs.txt.gz	15	89828835	0.804476	G	C	TRUE	C	G	FALSE	FALSE	FALSE	TRUE	FALSE
Fat	ISOP	FALSE	ENSG00000157823	AP3S2	Type-2-Diabetes_Xue_2018/Type-2-Diabetes_Xue_2018.txt.gz	Adipose_Visceral_Omentum.allpairs.txt.gz.eQTLs.txt.gz	15	89828835	0.807505	G	C	TRUE	C	G	FALSE	FALSE	FALSE	TRUE	FALSE
Fat	ISOP	FALSE	ENSG00000157823	AP3S2	Type-2-Diabetes_Xue_2018/Type-2-Diabetes_Xue_2018.txt.gz	Muscle_Skeletal.allpairs.txt.gz.eQTLs.txt.gz	15	89828835	0.788424	G	C	TRUE	C	G	FALSE	FALSE	FALSE	TRUE	FALSE
Fat	ISOP	FALSE	ENSG00000157823	AP3S2	T2D_Mahajan_Europeans/T2D_Mahajan_Europeans.txt.gz	Adipose_Subcutaneous.allpairs.txt.gz.eQTLs.txt.gz	15	89880061	0.830995	T	C	TRUE	C	T	FALSE	FALSE	FALSE	TRUE	FALSE
Fat	ISOP	FALSE	ENSG00000157823	AP3S2	T2D_Mahajan_Europeans/T2D_Mahajan_Europeans.txt.gz	Muscle_Skeletal.allpairs.txt.gz.eQTLs.txt.gz	15	89880061	0.796469	T	C	TRUE	C	T	FALSE	FALSE	FALSE	TRUE	FALSE
Fat	ISOP	FALSE	ENSG00000157823	AP3S2	T2D_Mahajan_Europeans/T2D_Mahajan_Europeans.txt.gz	Pancreas.allpairs.txt.gz.eQTLs.txt.gz	15	89880061	0.831253	T	C	TRUE	C	T	FALSE	FALSE	FALSE	TRUE	FALSE
Fat	ISOP	FALSE	ENSG00000157823	AP3S2	T2D_Mahajan_Europeans/T2D_Mahajan_Europeans.txt.gz	Adipose_Visceral_Omentum.allpairs.txt.gz.eQTLs.txt.gz	15	89880061	0.834828	T	C	TRUE	C	T	FALSE	FALSE	FALSE	TRUE	FALSE
Fat	ISOP	FALSE	ENSG00000157823	AP3S2	T2D_Mahajan_Europeans/T2D_Mahajan_Europeans.txt.gz	Liver.allpairs.txt.gz.eQTLs.txt.gz	15	89880061	0.836215	T	C	TRUE	C	T	FALSE	FALSE	FALSE	TRUE	FALSE
Fat	ISOP	FALSE	ENSG00000157823	AP3S2	Type-2-Diabetes_Spracklen_2020/Type-2-Diabetes_Spracklen_2020.txt.gz	Adipose_Subcutaneous.allpairs.txt.gz.eQTLs.txt.gz	15	89885662	0.824146	A	C	TRUE	C	A	FALSE	FALSE	FALSE	TRUE	FALSE
Fat	ISOP	FALSE	ENSG00000157823	AP3S2	Type-2-Diabetes_Spracklen_2020/Type-2-Diabetes_Spracklen_2020.txt.gz	Liver.allpairs.txt.gz.eQTLs.txt.gz	15	89885662	0.841226	A	C	TRUE	C	A	FALSE	FALSE	FALSE	TRUE	FALSE
Fat	ISOP	FALSE	ENSG00000157823	AP3S2	Type-2-Diabetes_Spracklen_2020/Type-2-Diabetes_Spracklen_2020.txt.gz	Pancreas.allpairs.txt.gz.eQTLs.txt.gz	15	89885662	0.838829	A	C	TRUE	C	A	FALSE	FALSE	FALSE	TRUE	FALSE
Fat	ISOP	FALSE	ENSG00000157823	AP3S2	Type-2-Diabetes_Spracklen_2020/Type-2-Diabetes_Spracklen_2020.txt.gz	Adipose_Visceral_Omentum.allpairs.txt.gz.eQTLs.txt.gz	15	89885662	0.827135	A	C	TRUE	C	A	FALSE	FALSE	FALSE	TRUE	FALSE
Fat	ISOP	FALSE	ENSG00000157823	AP3S2	Type-2-Diabetes_Spracklen_2020/Type-2-Diabetes_Spracklen_2020.txt.gz	Muscle_Skeletal.allpairs.txt.gz.eQTLs.txt.gz	15	89885662	0.78559	A	C	TRUE	C	A	FALSE	FALSE	FALSE	TRUE	FALSE
Fat	DEXA	FALSE	ENSG00000157823	AP3S2	Type-2-Diabetes_Xue_2018/Type-2-Diabetes_Xue_2018.txt.gz	Liver.allpairs.txt.gz.eQTLs.txt.gz	15	89828835	0.819153	G	C	TRUE	C	G	FALSE	FALSE	FALSE	TRUE	FALSE
Fat	DEXA	FALSE	ENSG00000157823	AP3S2	Type-2-Diabetes_Xue_2018/Type-2-Diabetes_Xue_2018.txt.gz	Pancreas.allpairs.txt.gz.eQTLs.txt.gz	15	89828835	0.812411	G	C	TRUE	C	G	FALSE	FALSE	FALSE	TRUE	FALSE
Fat	DEXA	FALSE	ENSG00000157823	AP3S2	Type-2-Diabetes_Xue_2018/Type-2-Diabetes_Xue_2018.txt.gz	Adipose_Subcutaneous.allpairs.txt.gz.eQTLs.txt.gz	15	89828835	0.804476	G	C	TRUE	C	G	FALSE	FALSE	FALSE	TRUE	FALSE
Fat	DEXA	FALSE	ENSG00000157823	AP3S2	Type-2-Diabetes_Xue_2018/Type-2-Diabetes_Xue_2018.txt.gz	Adipose_Visceral_Omentum.allpairs.txt.gz.eQTLs.txt.gz	15	89828835	0.807505	G	C	TRUE	C	G	FALSE	FALSE	FALSE	TRUE	FALSE
Fat	DEXA	FALSE	ENSG00000157823	AP3S2	Type-2-Diabetes_Xue_2018/Type-2-Diabetes_Xue_2018.txt.gz	Muscle_Skeletal.allpairs.txt.gz.eQTLs.txt.gz	15	89828835	0.788424	G	C	TRUE	C	G	FALSE	FALSE	FALSE	TRUE	FALSE
Fat	DEXA	FALSE	ENSG00000157823	AP3S2	T2D_Mahajan_Europeans/T2D_Mahajan_Europeans.txt.gz	Adipose_Subcutaneous.allpairs.txt.gz.eQTLs.txt.gz	15	89880061	0.830995	T	C	TRUE	C	T	FALSE	FALSE	FALSE	TRUE	FALSE
Fat	DEXA	FALSE	ENSG00000157823	AP3S2	T2D_Mahajan_Europeans/T2D_Mahajan_Europeans.txt.gz	Muscle_Skeletal.allpairs.txt.gz.eQTLs.txt.gz	15	89880061	0.796469	T	C	TRUE	C	T	FALSE	FALSE	FALSE	TRUE	FALSE
Fat	DEXA	FALSE	ENSG00000157823	AP3S2	T2D_Mahajan_Europeans/T2D_Mahajan_Europeans.txt.gz	Pancreas.allpairs.txt.gz.eQTLs.txt.gz	15	89880061	0.831253	T	C	TRUE	C	T	FALSE	FALSE	FALSE	TRUE	FALSE
Fat	DEXA	FALSE	ENSG00000157823	AP3S2	T2D_Mahajan_Europeans/T2D_Mahajan_Europeans.txt.gz	Adipose_Visceral_Omentum.allpairs.txt.gz.eQTLs.txt.gz	15	89880061	0.834828	T	C	TRUE	C	T	FALSE	FALSE	FALSE	TRUE	FALSE
Fat	DEXA	FALSE	ENSG00000157823	AP3S2	T2D_Mahajan_Europeans/T2D_Mahajan_Europeans.txt.gz	Liver.allpairs.txt.gz.eQTLs.txt.gz	15	89880061	0.836215	T	C	TRUE	C	T	FALSE	FALSE	FALSE	TRUE	FALSE
Fat	DEXA	FALSE	ENSG00000157823	AP3S2	Type-2-Diabetes_Spracklen_2020/Type-2-Diabetes_Spracklen_2020.txt.gz	Adipose_Subcutaneous.allpairs.txt.gz.eQTLs.txt.gz	15	89885662	0.824146	A	C	TRUE	C	A	FALSE	FALSE	FALSE	TRUE	FALSE
Fat	DEXA	FALSE	ENSG00000157823	AP3S2	Type-2-Diabetes_Spracklen_2020/Type-2-Diabetes_Spracklen_2020.txt.gz	Liver.allpairs.txt.gz.eQTLs.txt.gz	15	89885662	0.841226	A	C	TRUE	C	A	FALSE	FALSE	FALSE	TRUE	FALSE
Fat	DEXA	FALSE	ENSG00000157823	AP3S2	Type-2-Diabetes_Spracklen_2020/Type-2-Diabetes_Spracklen_2020.txt.gz	Pancreas.allpairs.txt.gz.eQTLs.txt.gz	15	89885662	0.838829	A	C	TRUE	C	A	FALSE	FALSE	FALSE	TRUE	FALSE
Fat	DEXA	FALSE	ENSG00000157823	AP3S2	Type-2-Diabetes_Spracklen_2020/Type-2-Diabetes_Spracklen_2020.txt.gz	Adipose_Visceral_Omentum.allpairs.txt.gz.eQTLs.txt.gz	15	89885662	0.827135	A	C	TRUE	C	A	FALSE	FALSE	FALSE	TRUE	FALSE
Fat	DEXA	FALSE	ENSG00000157823	AP3S2	Type-2-Diabetes_Spracklen_2020/Type-2-Diabetes_Spracklen_2020.txt.gz	Muscle_Skeletal.allpairs.txt.gz.eQTLs.txt.gz	15	89885662	0.78559	A	C	TRUE	C	A	FALSE	FALSE	FALSE	TRUE	FALSE
Fat	INSU	FALSE	ENSG00000157823	AP3S2	Type-2-Diabetes_Xue_2018/Type-2-Diabetes_Xue_2018.txt.gz	Liver.allpairs.txt.gz.eQTLs.txt.gz	15	89828835	0.819153	G	C	TRUE	C	G	FALSE	FALSE	FALSE	TRUE	FALSE
Fat	INSU	FALSE	ENSG00000157823	AP3S2	Type-2-Diabetes_Xue_2018/Type-2-Diabetes_Xue_2018.txt.gz	Pancreas.allpairs.txt.gz.eQTLs.txt.gz	15	89828835	0.812411	G	C	TRUE	C	G	FALSE	FALSE	FALSE	TRUE	FALSE
Fat	INSU	FALSE	ENSG00000157823	AP3S2	Type-2-Diabetes_Xue_2018/Type-2-Diabetes_Xue_2018.txt.gz	Adipose_Subcutaneous.allpairs.txt.gz.eQTLs.txt.gz	15	89828835	0.804476	G	C	TRUE	C	G	FALSE	FALSE	FALSE	TRUE	FALSE
Fat	INSU	FALSE	ENSG00000157823	AP3S2	Type-2-Diabetes_Xue_2018/Type-2-Diabetes_Xue_2018.txt.gz	Adipose_Visceral_Omentum.allpairs.txt.gz.eQTLs.txt.gz	15	89828835	0.807505	G	C	TRUE	C	G	FALSE	FALSE	FALSE	TRUE	FALSE
Fat	INSU	FALSE	ENSG00000157823	AP3S2	Type-2-Diabetes_Xue_2018/Type-2-Diabetes_Xue_2018.txt.gz	Muscle_Skeletal.allpairs.txt.gz.eQTLs.txt.gz	15	89828835	0.788424	G	C	TRUE	C	G	FALSE	FALSE	FALSE	TRUE	FALSE
Fat	INSU	FALSE	ENSG00000157823	AP3S2	T2D_Mahajan_Europeans/T2D_Mahajan_Europeans.txt.gz	Adipose_Subcutaneous.allpairs.txt.gz.eQTLs.txt.gz	15	89880061	0.830995	T	C	TRUE	C	T	FALSE	FALSE	FALSE	TRUE	FALSE
Fat	INSU	FALSE	ENSG00000157823	AP3S2	T2D_Mahajan_Europeans/T2D_Mahajan_Europeans.txt.gz	Muscle_Skeletal.allpairs.txt.gz.eQTLs.txt.gz	15	89880061	0.796469	T	C	TRUE	C	T	FALSE	FALSE	FALSE	TRUE	FALSE
Fat	INSU	FALSE	ENSG00000157823	AP3S2	T2D_Mahajan_Europeans/T2D_Mahajan_Europeans.txt.gz	Pancreas.allpairs.txt.gz.eQTLs.txt.gz	15	89880061	0.831253	T	C	TRUE	C	T	FALSE	FALSE	FALSE	TRUE	FALSE
Fat	INSU	FALSE	ENSG00000157823	AP3S2	T2D_Mahajan_Europeans/T2D_Mahajan_Europeans.txt.gz	Adipose_Visceral_Omentum.allpairs.txt.gz.eQTLs.txt.gz	15	89880061	0.834828	T	C	TRUE	C	T	FALSE	FALSE	FALSE	TRUE	FALSE
Fat	INSU	FALSE	ENSG00000157823	AP3S2	T2D_Mahajan_Europeans/T2D_Mahajan_Europeans.txt.gz	Liver.allpairs.txt.gz.eQTLs.txt.gz	15	89880061	0.836215	T	C	TRUE	C	T	FALSE	FALSE	FALSE	TRUE	FALSE
Fat	INSU	FALSE	ENSG00000157823	AP3S2	Type-2-Diabetes_Spracklen_2020/Type-2-Diabetes_Spracklen_2020.txt.gz	Adipose_Subcutaneous.allpairs.txt.gz.eQTLs.txt.gz	15	89885662	0.824146	A	C	TRUE	C	A	FALSE	FALSE	FALSE	TRUE	FALSE
Fat	INSU	FALSE	ENSG00000157823	AP3S2	Type-2-Diabetes_Spracklen_2020/Type-2-Diabetes_Spracklen_2020.txt.gz	Liver.allpairs.txt.gz.eQTLs.txt.gz	15	89885662	0.841226	A	C	TRUE	C	A	FALSE	FALSE	FALSE	TRUE	FALSE
Fat	INSU	FALSE	ENSG00000157823	AP3S2	Type-2-Diabetes_Spracklen_2020/Type-2-Diabetes_Spracklen_2020.txt.gz	Pancreas.allpairs.txt.gz.eQTLs.txt.gz	15	89885662	0.838829	A	C	TRUE	C	A	FALSE	FALSE	FALSE	TRUE	FALSE
Fat	INSU	FALSE	ENSG00000157823	AP3S2	Type-2-Diabetes_Spracklen_2020/Type-2-Diabetes_Spracklen_2020.txt.gz	Adipose_Visceral_Omentum.allpairs.txt.gz.eQTLs.txt.gz	15	89885662	0.827135	A	C	TRUE	C	A	FALSE	FALSE	FALSE	TRUE	FALSE
Fat	INSU	FALSE	ENSG00000157823	AP3S2	Type-2-Diabetes_Spracklen_2020/Type-2-Diabetes_Spracklen_2020.txt.gz	Muscle_Skeletal.allpairs.txt.gz.eQTLs.txt.gz	15	89885662	0.78559	A	C	TRUE	C	A	FALSE	FALSE	FALSE	TRUE	FALSE
Fat	TGFB1	FALSE	ENSG00000157823	AP3S2	Type-2-Diabetes_Xue_2018/Type-2-Diabetes_Xue_2018.txt.gz	Liver.allpairs.txt.gz.eQTLs.txt.gz	15	89828835	0.819153	G	C	TRUE	C	G	FALSE	FALSE	FALSE	TRUE	FALSE
Fat	TGFB1	FALSE	ENSG00000157823	AP3S2	Type-2-Diabetes_Xue_2018/Type-2-Diabetes_Xue_2018.txt.gz	Pancreas.allpairs.txt.gz.eQTLs.txt.gz	15	89828835	0.812411	G	C	TRUE	C	G	FALSE	FALSE	FALSE	TRUE	FALSE
Fat	TGFB1	FALSE	ENSG00000157823	AP3S2	Type-2-Diabetes_Xue_2018/Type-2-Diabetes_Xue_2018.txt.gz	Adipose_Subcutaneous.allpairs.txt.gz.eQTLs.txt.gz	15	89828835	0.804476	G	C	TRUE	C	G	FALSE	FALSE	FALSE	TRUE	FALSE
Fat	TGFB1	FALSE	ENSG00000157823	AP3S2	Type-2-Diabetes_Xue_2018/Type-2-Diabetes_Xue_2018.txt.gz	Adipose_Visceral_Omentum.allpairs.txt.gz.eQTLs.txt.gz	15	89828835	0.807505	G	C	TRUE	C	G	FALSE	FALSE	FALSE	TRUE	FALSE
Fat	TGFB1	FALSE	ENSG00000157823	AP3S2	Type-2-Diabetes_Xue_2018/Type-2-Diabetes_Xue_2018.txt.gz	Muscle_Skeletal.allpairs.txt.gz.eQTLs.txt.gz	15	89828835	0.788424	G	C	TRUE	C	G	FALSE	FALSE	FALSE	TRUE	FALSE
Fat	TGFB1	FALSE	ENSG00000157823	AP3S2	T2D_Mahajan_Europeans/T2D_Mahajan_Europeans.txt.gz	Adipose_Subcutaneous.allpairs.txt.gz.eQTLs.txt.gz	15	89880061	0.830995	T	C	TRUE	C	T	FALSE	FALSE	FALSE	TRUE	FALSE
Fat	TGFB1	FALSE	ENSG00000157823	AP3S2	T2D_Mahajan_Europeans/T2D_Mahajan_Europeans.txt.gz	Muscle_Skeletal.allpairs.txt.gz.eQTLs.txt.gz	15	89880061	0.796469	T	C	TRUE	C	T	FALSE	FALSE	FALSE	TRUE	FALSE
Fat	TGFB1	FALSE	ENSG00000157823	AP3S2	T2D_Mahajan_Europeans/T2D_Mahajan_Europeans.txt.gz	Pancreas.allpairs.txt.gz.eQTLs.txt.gz	15	89880061	0.831253	T	C	TRUE	C	T	FALSE	FALSE	FALSE	TRUE	FALSE
Fat	TGFB1	FALSE	ENSG00000157823	AP3S2	T2D_Mahajan_Europeans/T2D_Mahajan_Europeans.txt.gz	Adipose_Visceral_Omentum.allpairs.txt.gz.eQTLs.txt.gz	15	89880061	0.834828	T	C	TRUE	C	T	FALSE	FALSE	FALSE	TRUE	FALSE
Fat	TGFB1	FALSE	ENSG00000157823	AP3S2	T2D_Mahajan_Europeans/T2D_Mahajan_Europeans.txt.gz	Liver.allpairs.txt.gz.eQTLs.txt.gz	15	89880061	0.836215	T	C	TRUE	C	T	FALSE	FALSE	FALSE	TRUE	FALSE
Fat	TGFB1	FALSE	ENSG00000157823	AP3S2	Type-2-Diabetes_Spracklen_2020/Type-2-Diabetes_Spracklen_2020.txt.gz	Adipose_Subcutaneous.allpairs.txt.gz.eQTLs.txt.gz	15	89885662	0.824146	A	C	TRUE	C	A	FALSE	FALSE	FALSE	TRUE	FALSE
Fat	TGFB1	FALSE	ENSG00000157823	AP3S2	Type-2-Diabetes_Spracklen_2020/Type-2-Diabetes_Spracklen_2020.txt.gz	Liver.allpairs.txt.gz.eQTLs.txt.gz	15	89885662	0.841226	A	C	TRUE	C	A	FALSE	FALSE	FALSE	TRUE	FALSE
Fat	TGFB1	FALSE	ENSG00000157823	AP3S2	Type-2-Diabetes_Spracklen_2020/Type-2-Diabetes_Spracklen_2020.txt.gz	Pancreas.allpairs.txt.gz.eQTLs.txt.gz	15	89885662	0.838829	A	C	TRUE	C	A	FALSE	FALSE	FALSE	TRUE	FALSE
Fat	TGFB1	FALSE	ENSG00000157823	AP3S2	Type-2-Diabetes_Spracklen_2020/Type-2-Diabetes_Spracklen_2020.txt.gz	Adipose_Visceral_Omentum.allpairs.txt.gz.eQTLs.txt.gz	15	89885662	0.827135	A	C	TRUE	C	A	FALSE	FALSE	FALSE	TRUE	FALSE
Fat	TGFB1	FALSE	ENSG00000157823	AP3S2	Type-2-Diabetes_Spracklen_2020/Type-2-Diabetes_Spracklen_2020.txt.gz	Muscle_Skeletal.allpairs.txt.gz.eQTLs.txt.gz	15	89885662	0.78559	A	C	TRUE	C	A	FALSE	FALSE	FALSE	TRUE	FALSE
Liver	LAUR	FALSE	ENSG00000214944	ARHGEF28	HDL_GLGC_Expanded/HDL_GLGC_Expanded.txt.gz	Liver.allpairs.txt.gz.eQTLs.txt.gz	5	73623753	0.836301	A	G	FALSE	G	A	FALSE	FALSE	TRUE	FALSE	TRUE
Liver	LAUR	FALSE	ENSG00000214944	ARHGEF28	HDL_GLGC_Expanded/HDL_GLGC_Expanded.txt.gz	Pancreas.allpairs.txt.gz.eQTLs.txt.gz	5	73623753	0.832861	A	G	FALSE	G	A	FALSE	FALSE	TRUE	FALSE	TRUE
Liver	RETA	TRUE	ENSG00000214944	ARHGEF28	HDL_GLGC_Expanded/HDL_GLGC_Expanded.txt.gz	Liver.allpairs.txt.gz.eQTLs.txt.gz	5	73623753	0.836301	A	G	FALSE	G	A	FALSE	FALSE	TRUE	FALSE	FALSE
Liver	RETA	TRUE	ENSG00000214944	ARHGEF28	HDL_GLGC_Expanded/HDL_GLGC_Expanded.txt.gz	Pancreas.allpairs.txt.gz.eQTLs.txt.gz	5	73623753	0.832861	A	G	FALSE	G	A	FALSE	FALSE	TRUE	FALSE	FALSE
Liver	U012	FALSE	ENSG00000214944	ARHGEF28	HDL_GLGC_Expanded/HDL_GLGC_Expanded.txt.gz	Liver.allpairs.txt.gz.eQTLs.txt.gz	5	73623753	0.836301	A	G	FALSE	G	A	FALSE	FALSE	TRUE	FALSE	TRUE
Liver	U012	FALSE	ENSG00000214944	ARHGEF28	HDL_GLGC_Expanded/HDL_GLGC_Expanded.txt.gz	Pancreas.allpairs.txt.gz.eQTLs.txt.gz	5	73623753	0.832861	A	G	FALSE	G	A	FALSE	FALSE	TRUE	FALSE	TRUE
Liver	GLUC	FALSE	ENSG00000214944	ARHGEF28	HDL_GLGC_Expanded/HDL_GLGC_Expanded.txt.gz	Liver.allpairs.txt.gz.eQTLs.txt.gz	5	73623753	0.836301	A	G	FALSE	G	A	FALSE	FALSE	TRUE	FALSE	TRUE
Liver	GLUC	FALSE	ENSG00000214944	ARHGEF28	HDL_GLGC_Expanded/HDL_GLGC_Expanded.txt.gz	Pancreas.allpairs.txt.gz.eQTLs.txt.gz	5	73623753	0.832861	A	G	FALSE	G	A	FALSE	FALSE	TRUE	FALSE	TRUE
Liver	IGF1	FALSE	ENSG00000214944	ARHGEF28	HDL_GLGC_Expanded/HDL_GLGC_Expanded.txt.gz	Liver.allpairs.txt.gz.eQTLs.txt.gz	5	73623753	0.836301	A	G	FALSE	G	A	FALSE	FALSE	TRUE	FALSE	TRUE
Liver	IGF1	FALSE	ENSG00000214944	ARHGEF28	HDL_GLGC_Expanded/HDL_GLGC_Expanded.txt.gz	Pancreas.allpairs.txt.gz.eQTLs.txt.gz	5	73623753	0.832861	A	G	FALSE	G	A	FALSE	FALSE	TRUE	FALSE	TRUE
Liver	IL-6	TRUE	ENSG00000214944	ARHGEF28	HDL_GLGC_Expanded/HDL_GLGC_Expanded.txt.gz	Liver.allpairs.txt.gz.eQTLs.txt.gz	5	73623753	0.836301	A	G	FALSE	G	A	FALSE	FALSE	TRUE	FALSE	FALSE
Liver	IL-6	TRUE	ENSG00000214944	ARHGEF28	HDL_GLGC_Expanded/HDL_GLGC_Expanded.txt.gz	Pancreas.allpairs.txt.gz.eQTLs.txt.gz	5	73623753	0.832861	A	G	FALSE	G	A	FALSE	FALSE	TRUE	FALSE	FALSE
Liver	DEXA	TRUE	ENSG00000214944	ARHGEF28	HDL_GLGC_Expanded/HDL_GLGC_Expanded.txt.gz	Liver.allpairs.txt.gz.eQTLs.txt.gz	5	73623753	0.836301	A	G	FALSE	G	A	FALSE	FALSE	TRUE	FALSE	FALSE
Liver	DEXA	TRUE	ENSG00000214944	ARHGEF28	HDL_GLGC_Expanded/HDL_GLGC_Expanded.txt.gz	Pancreas.allpairs.txt.gz.eQTLs.txt.gz	5	73623753	0.832861	A	G	FALSE	G	A	FALSE	FALSE	TRUE	FALSE	FALSE
Liver	INSU	FALSE	ENSG00000214944	ARHGEF28	HDL_GLGC_Expanded/HDL_GLGC_Expanded.txt.gz	Liver.allpairs.txt.gz.eQTLs.txt.gz	5	73623753	0.836301	A	G	FALSE	G	A	FALSE	FALSE	TRUE	FALSE	TRUE
Liver	INSU	FALSE	ENSG00000214944	ARHGEF28	HDL_GLGC_Expanded/HDL_GLGC_Expanded.txt.gz	Pancreas.allpairs.txt.gz.eQTLs.txt.gz	5	73623753	0.832861	A	G	FALSE	G	A	FALSE	FALSE	TRUE	FALSE	TRUE
Fat	IL-6	FALSE	ENSG00000214944	ARHGEF28	HDL_GLGC_Expanded/HDL_GLGC_Expanded.txt.gz	Liver.allpairs.txt.gz.eQTLs.txt.gz	5	73623753	0.836301	A	G	FALSE	G	A	FALSE	FALSE	TRUE	FALSE	TRUE
Fat	IL-6	FALSE	ENSG00000214944	ARHGEF28	HDL_GLGC_Expanded/HDL_GLGC_Expanded.txt.gz	Pancreas.allpairs.txt.gz.eQTLs.txt.gz	5	73623753	0.832861	A	G	FALSE	G	A	FALSE	FALSE	TRUE	FALSE	TRUE
Fat	METF	TRUE	ENSG00000173068	BNC2	TG_GLGC_Expanded/TG_GLGC_Expanded.txt.gz	Muscle_Skeletal.allpairs.txt.gz.eQTLs.txt.gz	9	16887368	0.406827	A	T	FALSE	A	T	FALSE	TRUE	TRUE	TRUE	TRUE
Fat	ATOR	TRUE	ENSG00000173068	BNC2	TG_GLGC_Expanded/TG_GLGC_Expanded.txt.gz	Muscle_Skeletal.allpairs.txt.gz.eQTLs.txt.gz	9	16887368	0.406827	A	T	FALSE	A	T	FALSE	TRUE	TRUE	TRUE	TRUE
Muscle	GLUC	FALSE	ENSG00000173068	BNC2	TG_GLGC_Expanded/TG_GLGC_Expanded.txt.gz	Muscle_Skeletal.allpairs.txt.gz.eQTLs.txt.gz	9	16887368	0.406827	A	T	FALSE	A	T	FALSE	TRUE	TRUE	TRUE	FALSE
Liver	U012	TRUE	ENSG00000123080	CDKN2C	Type-2-Diabetes_Xue_2018/Type-2-Diabetes_Xue_2018.txt.gz	Muscle_Skeletal.allpairs.txt.gz.eQTLs.txt.gz	1	50444313	0.579628	A	G	FALSE	A	G	FALSE	TRUE	TRUE	TRUE	TRUE
Liver	U012	TRUE	ENSG00000123080	CDKN2C	Type-2-Diabetes_Suzuki_2019/Type-2-Diabetes_Suzuki_2019.txt.gz	Muscle_Skeletal.allpairs.txt.gz.eQTLs.txt.gz	1	50637596	0.409656	T	C	FALSE	C	T	TRUE	FALSE	FALSE	TRUE	TRUE
Liver	U012	TRUE	ENSG00000123080	CDKN2C	Type-2-Diabetes_Spracklen_2020/Type-2-Diabetes_Spracklen_2020.txt.gz	Muscle_Skeletal.allpairs.txt.gz.eQTLs.txt.gz	1	50726263	0.608051	A	T	FALSE	A	T	FALSE	TRUE	TRUE	TRUE	TRUE
Liver	U012	TRUE	ENSG00000123080	CDKN2C	T2D_Mahajan_Europeans/T2D_Mahajan_Europeans.txt.gz	Muscle_Skeletal.allpairs.txt.gz.eQTLs.txt.gz	1	50790419	0.582014	T	C	FALSE	T	C	FALSE	TRUE	TRUE	TRUE	TRUE
Liver	U012	TRUE	ENSG00000123080	CDKN2C	WHR-adj-BMI_GIANT_2018/WHR-adj-BMI_GIANT_2018.txt.gz	Muscle_Skeletal.allpairs.txt.gz.eQTLs.txt.gz	1	50819233	0.523138	T	C	TRUE	C	T	FALSE	FALSE	FALSE	TRUE	TRUE
Liver	U012	TRUE	ENSG00000123080	CDKN2C	TG_GLGC_Expanded/TG_GLGC_Expanded.txt.gz	Muscle_Skeletal.allpairs.txt.gz.eQTLs.txt.gz	1	50974421	0.381349	T	C	FALSE	T	C	FALSE	TRUE	TRUE	TRUE	TRUE
Liver	U012	TRUE	ENSG00000123080	CDKN2C	Type-2-Diabetes_Xue_2018/Type-2-Diabetes_Xue_2018.txt.gz	Muscle_Skeletal.allpairs.txt.gz.eQTLs.txt.gz	1	51041214	0.492436	G	A	FALSE	G	A	FALSE	TRUE	TRUE	TRUE	TRUE
Liver	SP60	FALSE	ENSG00000123080	CDKN2C	Type-2-Diabetes_Xue_2018/Type-2-Diabetes_Xue_2018.txt.gz	Muscle_Skeletal.allpairs.txt.gz.eQTLs.txt.gz	1	50444313	0.579628	A	G	FALSE	A	G	FALSE	TRUE	TRUE	TRUE	FALSE
Liver	SP60	FALSE	ENSG00000123080	CDKN2C	Type-2-Diabetes_Suzuki_2019/Type-2-Diabetes_Suzuki_2019.txt.gz	Muscle_Skeletal.allpairs.txt.gz.eQTLs.txt.gz	1	50637596	0.409656	T	C	FALSE	C	T	TRUE	FALSE	FALSE	TRUE	FALSE
Liver	SP60	FALSE	ENSG00000123080	CDKN2C	Type-2-Diabetes_Spracklen_2020/Type-2-Diabetes_Spracklen_2020.txt.gz	Muscle_Skeletal.allpairs.txt.gz.eQTLs.txt.gz	1	50726263	0.608051	A	T	FALSE	A	T	FALSE	TRUE	TRUE	TRUE	FALSE
Liver	SP60	FALSE	ENSG00000123080	CDKN2C	T2D_Mahajan_Europeans/T2D_Mahajan_Europeans.txt.gz	Muscle_Skeletal.allpairs.txt.gz.eQTLs.txt.gz	1	50790419	0.582014	T	C	FALSE	T	C	FALSE	TRUE	TRUE	TRUE	FALSE
Liver	SP60	FALSE	ENSG00000123080	CDKN2C	WHR-adj-BMI_GIANT_2018/WHR-adj-BMI_GIANT_2018.txt.gz	Muscle_Skeletal.allpairs.txt.gz.eQTLs.txt.gz	1	50819233	0.523138	T	C	TRUE	C	T	FALSE	FALSE	FALSE	TRUE	FALSE
Liver	SP60	FALSE	ENSG00000123080	CDKN2C	TG_GLGC_Expanded/TG_GLGC_Expanded.txt.gz	Muscle_Skeletal.allpairs.txt.gz.eQTLs.txt.gz	1	50974421	0.381349	T	C	FALSE	T	C	FALSE	TRUE	TRUE	TRUE	FALSE
Liver	SP60	FALSE	ENSG00000123080	CDKN2C	Type-2-Diabetes_Xue_2018/Type-2-Diabetes_Xue_2018.txt.gz	Muscle_Skeletal.allpairs.txt.gz.eQTLs.txt.gz	1	51041214	0.492436	G	A	FALSE	G	A	FALSE	TRUE	TRUE	TRUE	FALSE
Liver	IGF1	FALSE	ENSG00000123080	CDKN2C	Type-2-Diabetes_Xue_2018/Type-2-Diabetes_Xue_2018.txt.gz	Muscle_Skeletal.allpairs.txt.gz.eQTLs.txt.gz	1	50444313	0.579628	A	G	FALSE	A	G	FALSE	TRUE	TRUE	TRUE	FALSE
Liver	IGF1	FALSE	ENSG00000123080	CDKN2C	Type-2-Diabetes_Suzuki_2019/Type-2-Diabetes_Suzuki_2019.txt.gz	Muscle_Skeletal.allpairs.txt.gz.eQTLs.txt.gz	1	50637596	0.409656	T	C	FALSE	C	T	TRUE	FALSE	FALSE	TRUE	FALSE
Liver	IGF1	FALSE	ENSG00000123080	CDKN2C	Type-2-Diabetes_Spracklen_2020/Type-2-Diabetes_Spracklen_2020.txt.gz	Muscle_Skeletal.allpairs.txt.gz.eQTLs.txt.gz	1	50726263	0.608051	A	T	FALSE	A	T	FALSE	TRUE	TRUE	TRUE	FALSE
Liver	IGF1	FALSE	ENSG00000123080	CDKN2C	T2D_Mahajan_Europeans/T2D_Mahajan_Europeans.txt.gz	Muscle_Skeletal.allpairs.txt.gz.eQTLs.txt.gz	1	50790419	0.582014	T	C	FALSE	T	C	FALSE	TRUE	TRUE	TRUE	FALSE
Liver	IGF1	FALSE	ENSG00000123080	CDKN2C	WHR-adj-BMI_GIANT_2018/WHR-adj-BMI_GIANT_2018.txt.gz	Muscle_Skeletal.allpairs.txt.gz.eQTLs.txt.gz	1	50819233	0.523138	T	C	TRUE	C	T	FALSE	FALSE	FALSE	TRUE	FALSE
Liver	IGF1	FALSE	ENSG00000123080	CDKN2C	TG_GLGC_Expanded/TG_GLGC_Expanded.txt.gz	Muscle_Skeletal.allpairs.txt.gz.eQTLs.txt.gz	1	50974421	0.381349	T	C	FALSE	T	C	FALSE	TRUE	TRUE	TRUE	FALSE
Liver	IGF1	FALSE	ENSG00000123080	CDKN2C	Type-2-Diabetes_Xue_2018/Type-2-Diabetes_Xue_2018.txt.gz	Muscle_Skeletal.allpairs.txt.gz.eQTLs.txt.gz	1	51041214	0.492436	G	A	FALSE	G	A	FALSE	TRUE	TRUE	TRUE	FALSE
Liver	IL-6	FALSE	ENSG00000123080	CDKN2C	Type-2-Diabetes_Xue_2018/Type-2-Diabetes_Xue_2018.txt.gz	Muscle_Skeletal.allpairs.txt.gz.eQTLs.txt.gz	1	50444313	0.579628	A	G	FALSE	A	G	FALSE	TRUE	TRUE	TRUE	FALSE
Liver	IL-6	FALSE	ENSG00000123080	CDKN2C	Type-2-Diabetes_Suzuki_2019/Type-2-Diabetes_Suzuki_2019.txt.gz	Muscle_Skeletal.allpairs.txt.gz.eQTLs.txt.gz	1	50637596	0.409656	T	C	FALSE	C	T	TRUE	FALSE	FALSE	TRUE	FALSE
Liver	IL-6	FALSE	ENSG00000123080	CDKN2C	Type-2-Diabetes_Spracklen_2020/Type-2-Diabetes_Spracklen_2020.txt.gz	Muscle_Skeletal.allpairs.txt.gz.eQTLs.txt.gz	1	50726263	0.608051	A	T	FALSE	A	T	FALSE	TRUE	TRUE	TRUE	FALSE
Liver	IL-6	FALSE	ENSG00000123080	CDKN2C	T2D_Mahajan_Europeans/T2D_Mahajan_Europeans.txt.gz	Muscle_Skeletal.allpairs.txt.gz.eQTLs.txt.gz	1	50790419	0.582014	T	C	FALSE	T	C	FALSE	TRUE	TRUE	TRUE	FALSE
Liver	IL-6	FALSE	ENSG00000123080	CDKN2C	WHR-adj-BMI_GIANT_2018/WHR-adj-BMI_GIANT_2018.txt.gz	Muscle_Skeletal.allpairs.txt.gz.eQTLs.txt.gz	1	50819233	0.523138	T	C	TRUE	C	T	FALSE	FALSE	FALSE	TRUE	FALSE
Liver	IL-6	FALSE	ENSG00000123080	CDKN2C	TG_GLGC_Expanded/TG_GLGC_Expanded.txt.gz	Muscle_Skeletal.allpairs.txt.gz.eQTLs.txt.gz	1	50974421	0.381349	T	C	FALSE	T	C	FALSE	TRUE	TRUE	TRUE	FALSE
Liver	IL-6	FALSE	ENSG00000123080	CDKN2C	Type-2-Diabetes_Xue_2018/Type-2-Diabetes_Xue_2018.txt.gz	Muscle_Skeletal.allpairs.txt.gz.eQTLs.txt.gz	1	51041214	0.492436	G	A	FALSE	G	A	FALSE	TRUE	TRUE	TRUE	FALSE
Liver	DEXA	FALSE	ENSG00000123080	CDKN2C	Type-2-Diabetes_Xue_2018/Type-2-Diabetes_Xue_2018.txt.gz	Muscle_Skeletal.allpairs.txt.gz.eQTLs.txt.gz	1	50444313	0.579628	A	G	FALSE	A	G	FALSE	TRUE	TRUE	TRUE	FALSE
Liver	DEXA	FALSE	ENSG00000123080	CDKN2C	Type-2-Diabetes_Suzuki_2019/Type-2-Diabetes_Suzuki_2019.txt.gz	Muscle_Skeletal.allpairs.txt.gz.eQTLs.txt.gz	1	50637596	0.409656	T	C	FALSE	C	T	TRUE	FALSE	FALSE	TRUE	FALSE
Liver	DEXA	FALSE	ENSG00000123080	CDKN2C	Type-2-Diabetes_Spracklen_2020/Type-2-Diabetes_Spracklen_2020.txt.gz	Muscle_Skeletal.allpairs.txt.gz.eQTLs.txt.gz	1	50726263	0.608051	A	T	FALSE	A	T	FALSE	TRUE	TRUE	TRUE	FALSE
Liver	DEXA	FALSE	ENSG00000123080	CDKN2C	T2D_Mahajan_Europeans/T2D_Mahajan_Europeans.txt.gz	Muscle_Skeletal.allpairs.txt.gz.eQTLs.txt.gz	1	50790419	0.582014	T	C	FALSE	T	C	FALSE	TRUE	TRUE	TRUE	FALSE
Liver	DEXA	FALSE	ENSG00000123080	CDKN2C	WHR-adj-BMI_GIANT_2018/WHR-adj-BMI_GIANT_2018.txt.gz	Muscle_Skeletal.allpairs.txt.gz.eQTLs.txt.gz	1	50819233	0.523138	T	C	TRUE	C	T	FALSE	FALSE	FALSE	TRUE	FALSE
Liver	DEXA	FALSE	ENSG00000123080	CDKN2C	TG_GLGC_Expanded/TG_GLGC_Expanded.txt.gz	Muscle_Skeletal.allpairs.txt.gz.eQTLs.txt.gz	1	50974421	0.381349	T	C	FALSE	T	C	FALSE	TRUE	TRUE	TRUE	FALSE
Liver	DEXA	FALSE	ENSG00000123080	CDKN2C	Type-2-Diabetes_Xue_2018/Type-2-Diabetes_Xue_2018.txt.gz	Muscle_Skeletal.allpairs.txt.gz.eQTLs.txt.gz	1	51041214	0.492436	G	A	FALSE	G	A	FALSE	TRUE	TRUE	TRUE	FALSE
Muscle	INSU	FALSE	ENSG00000123080	CDKN2C	Type-2-Diabetes_Xue_2018/Type-2-Diabetes_Xue_2018.txt.gz	Muscle_Skeletal.allpairs.txt.gz.eQTLs.txt.gz	1	50444313	0.579628	A	G	FALSE	A	G	FALSE	TRUE	TRUE	TRUE	FALSE
Muscle	INSU	FALSE	ENSG00000123080	CDKN2C	Type-2-Diabetes_Suzuki_2019/Type-2-Diabetes_Suzuki_2019.txt.gz	Muscle_Skeletal.allpairs.txt.gz.eQTLs.txt.gz	1	50637596	0.409656	T	C	FALSE	C	T	TRUE	FALSE	FALSE	TRUE	FALSE
Muscle	INSU	FALSE	ENSG00000123080	CDKN2C	Type-2-Diabetes_Spracklen_2020/Type-2-Diabetes_Spracklen_2020.txt.gz	Muscle_Skeletal.allpairs.txt.gz.eQTLs.txt.gz	1	50726263	0.608051	A	T	FALSE	A	T	FALSE	TRUE	TRUE	TRUE	FALSE
Muscle	INSU	FALSE	ENSG00000123080	CDKN2C	T2D_Mahajan_Europeans/T2D_Mahajan_Europeans.txt.gz	Muscle_Skeletal.allpairs.txt.gz.eQTLs.txt.gz	1	50790419	0.582014	T	C	FALSE	T	C	FALSE	TRUE	TRUE	TRUE	FALSE
Muscle	INSU	FALSE	ENSG00000123080	CDKN2C	WHR-adj-BMI_GIANT_2018/WHR-adj-BMI_GIANT_2018.txt.gz	Muscle_Skeletal.allpairs.txt.gz.eQTLs.txt.gz	1	50819233	0.523138	T	C	TRUE	C	T	FALSE	FALSE	FALSE	TRUE	FALSE
Muscle	INSU	FALSE	ENSG00000123080	CDKN2C	TG_GLGC_Expanded/TG_GLGC_Expanded.txt.gz	Muscle_Skeletal.allpairs.txt.gz.eQTLs.txt.gz	1	50974421	0.381349	T	C	FALSE	T	C	FALSE	TRUE	TRUE	TRUE	FALSE
Muscle	INSU	FALSE	ENSG00000123080	CDKN2C	Type-2-Diabetes_Xue_2018/Type-2-Diabetes_Xue_2018.txt.gz	Muscle_Skeletal.allpairs.txt.gz.eQTLs.txt.gz	1	51041214	0.492436	G	A	FALSE	G	A	FALSE	TRUE	TRUE	TRUE	FALSE
Muscle	RETA	FALSE	ENSG00000123080	CDKN2C	Type-2-Diabetes_Xue_2018/Type-2-Diabetes_Xue_2018.txt.gz	Muscle_Skeletal.allpairs.txt.gz.eQTLs.txt.gz	1	50444313	0.579628	A	G	FALSE	A	G	FALSE	TRUE	TRUE	TRUE	FALSE
Muscle	RETA	FALSE	ENSG00000123080	CDKN2C	Type-2-Diabetes_Suzuki_2019/Type-2-Diabetes_Suzuki_2019.txt.gz	Muscle_Skeletal.allpairs.txt.gz.eQTLs.txt.gz	1	50637596	0.409656	T	C	FALSE	C	T	TRUE	FALSE	FALSE	TRUE	FALSE
Muscle	RETA	FALSE	ENSG00000123080	CDKN2C	Type-2-Diabetes_Spracklen_2020/Type-2-Diabetes_Spracklen_2020.txt.gz	Muscle_Skeletal.allpairs.txt.gz.eQTLs.txt.gz	1	50726263	0.608051	A	T	FALSE	A	T	FALSE	TRUE	TRUE	TRUE	FALSE
Muscle	RETA	FALSE	ENSG00000123080	CDKN2C	T2D_Mahajan_Europeans/T2D_Mahajan_Europeans.txt.gz	Muscle_Skeletal.allpairs.txt.gz.eQTLs.txt.gz	1	50790419	0.582014	T	C	FALSE	T	C	FALSE	TRUE	TRUE	TRUE	FALSE
Muscle	RETA	FALSE	ENSG00000123080	CDKN2C	WHR-adj-BMI_GIANT_2018/WHR-adj-BMI_GIANT_2018.txt.gz	Muscle_Skeletal.allpairs.txt.gz.eQTLs.txt.gz	1	50819233	0.523138	T	C	TRUE	C	T	FALSE	FALSE	FALSE	TRUE	FALSE
Muscle	RETA	FALSE	ENSG00000123080	CDKN2C	TG_GLGC_Expanded/TG_GLGC_Expanded.txt.gz	Muscle_Skeletal.allpairs.txt.gz.eQTLs.txt.gz	1	50974421	0.381349	T	C	FALSE	T	C	FALSE	TRUE	TRUE	TRUE	FALSE
Muscle	RETA	FALSE	ENSG00000123080	CDKN2C	Type-2-Diabetes_Xue_2018/Type-2-Diabetes_Xue_2018.txt.gz	Muscle_Skeletal.allpairs.txt.gz.eQTLs.txt.gz	1	51041214	0.492436	G	A	FALSE	G	A	FALSE	TRUE	TRUE	TRUE	FALSE
Muscle	TNFa	FALSE	ENSG00000123080	CDKN2C	Type-2-Diabetes_Xue_2018/Type-2-Diabetes_Xue_2018.txt.gz	Muscle_Skeletal.allpairs.txt.gz.eQTLs.txt.gz	1	50444313	0.579628	A	G	FALSE	A	G	FALSE	TRUE	TRUE	TRUE	FALSE
Muscle	TNFa	FALSE	ENSG00000123080	CDKN2C	Type-2-Diabetes_Suzuki_2019/Type-2-Diabetes_Suzuki_2019.txt.gz	Muscle_Skeletal.allpairs.txt.gz.eQTLs.txt.gz	1	50637596	0.409656	T	C	FALSE	C	T	TRUE	FALSE	FALSE	TRUE	FALSE
Muscle	TNFa	FALSE	ENSG00000123080	CDKN2C	Type-2-Diabetes_Spracklen_2020/Type-2-Diabetes_Spracklen_2020.txt.gz	Muscle_Skeletal.allpairs.txt.gz.eQTLs.txt.gz	1	50726263	0.608051	A	T	FALSE	A	T	FALSE	TRUE	TRUE	TRUE	FALSE
Muscle	TNFa	FALSE	ENSG00000123080	CDKN2C	T2D_Mahajan_Europeans/T2D_Mahajan_Europeans.txt.gz	Muscle_Skeletal.allpairs.txt.gz.eQTLs.txt.gz	1	50790419	0.582014	T	C	FALSE	T	C	FALSE	TRUE	TRUE	TRUE	FALSE
Muscle	TNFa	FALSE	ENSG00000123080	CDKN2C	WHR-adj-BMI_GIANT_2018/WHR-adj-BMI_GIANT_2018.txt.gz	Muscle_Skeletal.allpairs.txt.gz.eQTLs.txt.gz	1	50819233	0.523138	T	C	TRUE	C	T	FALSE	FALSE	FALSE	TRUE	FALSE
Muscle	TNFa	FALSE	ENSG00000123080	CDKN2C	TG_GLGC_Expanded/TG_GLGC_Expanded.txt.gz	Muscle_Skeletal.allpairs.txt.gz.eQTLs.txt.gz	1	50974421	0.381349	T	C	FALSE	T	C	FALSE	TRUE	TRUE	TRUE	FALSE
Muscle	TNFa	FALSE	ENSG00000123080	CDKN2C	Type-2-Diabetes_Xue_2018/Type-2-Diabetes_Xue_2018.txt.gz	Muscle_Skeletal.allpairs.txt.gz.eQTLs.txt.gz	1	51041214	0.492436	G	A	FALSE	G	A	FALSE	TRUE	TRUE	TRUE	FALSE
Muscle	DEXA	FALSE	ENSG00000123080	CDKN2C	Type-2-Diabetes_Xue_2018/Type-2-Diabetes_Xue_2018.txt.gz	Muscle_Skeletal.allpairs.txt.gz.eQTLs.txt.gz	1	50444313	0.579628	A	G	FALSE	A	G	FALSE	TRUE	TRUE	TRUE	FALSE
Muscle	DEXA	FALSE	ENSG00000123080	CDKN2C	Type-2-Diabetes_Suzuki_2019/Type-2-Diabetes_Suzuki_2019.txt.gz	Muscle_Skeletal.allpairs.txt.gz.eQTLs.txt.gz	1	50637596	0.409656	T	C	FALSE	C	T	TRUE	FALSE	FALSE	TRUE	FALSE
Muscle	DEXA	FALSE	ENSG00000123080	CDKN2C	Type-2-Diabetes_Spracklen_2020/Type-2-Diabetes_Spracklen_2020.txt.gz	Muscle_Skeletal.allpairs.txt.gz.eQTLs.txt.gz	1	50726263	0.608051	A	T	FALSE	A	T	FALSE	TRUE	TRUE	TRUE	FALSE
Muscle	DEXA	FALSE	ENSG00000123080	CDKN2C	T2D_Mahajan_Europeans/T2D_Mahajan_Europeans.txt.gz	Muscle_Skeletal.allpairs.txt.gz.eQTLs.txt.gz	1	50790419	0.582014	T	C	FALSE	T	C	FALSE	TRUE	TRUE	TRUE	FALSE
Muscle	DEXA	FALSE	ENSG00000123080	CDKN2C	WHR-adj-BMI_GIANT_2018/WHR-adj-BMI_GIANT_2018.txt.gz	Muscle_Skeletal.allpairs.txt.gz.eQTLs.txt.gz	1	50819233	0.523138	T	C	TRUE	C	T	FALSE	FALSE	FALSE	TRUE	FALSE
Muscle	DEXA	FALSE	ENSG00000123080	CDKN2C	TG_GLGC_Expanded/TG_GLGC_Expanded.txt.gz	Muscle_Skeletal.allpairs.txt.gz.eQTLs.txt.gz	1	50974421	0.381349	T	C	FALSE	T	C	FALSE	TRUE	TRUE	TRUE	FALSE
Muscle	DEXA	FALSE	ENSG00000123080	CDKN2C	Type-2-Diabetes_Xue_2018/Type-2-Diabetes_Xue_2018.txt.gz	Muscle_Skeletal.allpairs.txt.gz.eQTLs.txt.gz	1	51041214	0.492436	G	A	FALSE	G	A	FALSE	TRUE	TRUE	TRUE	FALSE
Muscle	ISOP	TRUE	ENSG00000123080	CDKN2C	Type-2-Diabetes_Xue_2018/Type-2-Diabetes_Xue_2018.txt.gz	Muscle_Skeletal.allpairs.txt.gz.eQTLs.txt.gz	1	50444313	0.579628	A	G	FALSE	A	G	FALSE	TRUE	TRUE	TRUE	TRUE
Muscle	ISOP	TRUE	ENSG00000123080	CDKN2C	Type-2-Diabetes_Suzuki_2019/Type-2-Diabetes_Suzuki_2019.txt.gz	Muscle_Skeletal.allpairs.txt.gz.eQTLs.txt.gz	1	50637596	0.409656	T	C	FALSE	C	T	TRUE	FALSE	FALSE	TRUE	TRUE
Muscle	ISOP	TRUE	ENSG00000123080	CDKN2C	Type-2-Diabetes_Spracklen_2020/Type-2-Diabetes_Spracklen_2020.txt.gz	Muscle_Skeletal.allpairs.txt.gz.eQTLs.txt.gz	1	50726263	0.608051	A	T	FALSE	A	T	FALSE	TRUE	TRUE	TRUE	TRUE
Muscle	ISOP	TRUE	ENSG00000123080	CDKN2C	T2D_Mahajan_Europeans/T2D_Mahajan_Europeans.txt.gz	Muscle_Skeletal.allpairs.txt.gz.eQTLs.txt.gz	1	50790419	0.582014	T	C	FALSE	T	C	FALSE	TRUE	TRUE	TRUE	TRUE
Muscle	ISOP	TRUE	ENSG00000123080	CDKN2C	WHR-adj-BMI_GIANT_2018/WHR-adj-BMI_GIANT_2018.txt.gz	Muscle_Skeletal.allpairs.txt.gz.eQTLs.txt.gz	1	50819233	0.523138	T	C	TRUE	C	T	FALSE	FALSE	FALSE	TRUE	TRUE
Muscle	ISOP	TRUE	ENSG00000123080	CDKN2C	TG_GLGC_Expanded/TG_GLGC_Expanded.txt.gz	Muscle_Skeletal.allpairs.txt.gz.eQTLs.txt.gz	1	50974421	0.381349	T	C	FALSE	T	C	FALSE	TRUE	TRUE	TRUE	TRUE
Muscle	ISOP	TRUE	ENSG00000123080	CDKN2C	Type-2-Diabetes_Xue_2018/Type-2-Diabetes_Xue_2018.txt.gz	Muscle_Skeletal.allpairs.txt.gz.eQTLs.txt.gz	1	51041214	0.492436	G	A	FALSE	G	A	FALSE	TRUE	TRUE	TRUE	TRUE
Fat	IBMX	TRUE	ENSG00000011523	CEP68	Type-2-Diabetes_Xue_2018/Type-2-Diabetes_Xue_2018.txt.gz	Pancreas.allpairs.txt.gz.eQTLs.txt.gz	2	65049318	0.880085	C	T	FALSE	C	T	FALSE	TRUE	TRUE	TRUE	TRUE
Fat	IBMX	TRUE	ENSG00000011523	CEP68	Type-2-Diabetes_Xue_2018/Type-2-Diabetes_Xue_2018.txt.gz	Muscle_Skeletal.allpairs.txt.gz.eQTLs.txt.gz	2	65049318	0.883515	C	T	FALSE	C	T	FALSE	TRUE	TRUE	TRUE	TRUE
Fat	IBMX	TRUE	ENSG00000011523	CEP68	Type-2-Diabetes_Xue_2018/Type-2-Diabetes_Xue_2018.txt.gz	Adipose_Subcutaneous.allpairs.txt.gz.eQTLs.txt.gz	2	65049318	0.884883	C	T	FALSE	C	T	FALSE	TRUE	TRUE	TRUE	TRUE
Fat	IBMX	TRUE	ENSG00000011523	CEP68	Type-2-Diabetes_Xue_2018/Type-2-Diabetes_Xue_2018.txt.gz	Adipose_Visceral_Omentum.allpairs.txt.gz.eQTLs.txt.gz	2	65049318	0.883985	C	T	FALSE	C	T	FALSE	TRUE	TRUE	TRUE	TRUE
Fat	IBMX	TRUE	ENSG00000011523	CEP68	Type-2-Diabetes_Xue_2018/Type-2-Diabetes_Xue_2018.txt.gz	Liver.allpairs.txt.gz.eQTLs.txt.gz	2	65049318	0.5541	C	T	FALSE	C	T	FALSE	TRUE	TRUE	TRUE	TRUE
Fat	IBMX	TRUE	ENSG00000011523	CEP68	HDL_GLGC_Expanded/HDL_GLGC_Expanded.txt.gz	Adipose_Subcutaneous.allpairs.txt.gz.eQTLs.txt.gz	2	65054267	0.696682	T	C	TRUE	T	C	FALSE	TRUE	FALSE	FALSE	FALSE
Fat	IBMX	TRUE	ENSG00000011523	CEP68	HDL_GLGC_Expanded/HDL_GLGC_Expanded.txt.gz	Liver.allpairs.txt.gz.eQTLs.txt.gz	2	65054267	0.564284	T	C	TRUE	T	C	FALSE	TRUE	FALSE	FALSE	FALSE
Fat	IBMX	TRUE	ENSG00000011523	CEP68	HDL_GLGC_Expanded/HDL_GLGC_Expanded.txt.gz	Pancreas.allpairs.txt.gz.eQTLs.txt.gz	2	65054267	0.606896	T	C	TRUE	T	C	FALSE	TRUE	FALSE	FALSE	FALSE
Fat	IBMX	TRUE	ENSG00000011523	CEP68	HDL_GLGC_Expanded/HDL_GLGC_Expanded.txt.gz	Muscle_Skeletal.allpairs.txt.gz.eQTLs.txt.gz	2	65054267	0.717813	T	C	TRUE	T	C	FALSE	TRUE	FALSE	FALSE	FALSE
Fat	IBMX	TRUE	ENSG00000011523	CEP68	HDL_GLGC_Expanded/HDL_GLGC_Expanded.txt.gz	Adipose_Visceral_Omentum.allpairs.txt.gz.eQTLs.txt.gz	2	65054267	0.607069	T	C	TRUE	T	C	FALSE	TRUE	FALSE	FALSE	FALSE
Fat	IBMX	TRUE	ENSG00000011523	CEP68	TG_GLGC_Expanded/TG_GLGC_Expanded.txt.gz	Pancreas.allpairs.txt.gz.eQTLs.txt.gz	2	65060762	0.739413	A	G	TRUE	G	A	FALSE	FALSE	FALSE	TRUE	TRUE
Fat	IBMX	TRUE	ENSG00000011523	CEP68	TG_GLGC_Expanded/TG_GLGC_Expanded.txt.gz	Muscle_Skeletal.allpairs.txt.gz.eQTLs.txt.gz	2	65060762	0.581852	A	G	TRUE	G	A	FALSE	FALSE	FALSE	TRUE	TRUE
Fat	IBMX	TRUE	ENSG00000011523	CEP68	TG_GLGC_Expanded/TG_GLGC_Expanded.txt.gz	Liver.allpairs.txt.gz.eQTLs.txt.gz	2	65060762	0.836525	A	G	TRUE	G	A	FALSE	FALSE	FALSE	TRUE	TRUE
Fat	IBMX	TRUE	ENSG00000011523	CEP68	TG_GLGC_Expanded/TG_GLGC_Expanded.txt.gz	Adipose_Subcutaneous.allpairs.txt.gz.eQTLs.txt.gz	2	65060762	0.61239	A	G	TRUE	G	A	FALSE	FALSE	FALSE	TRUE	TRUE
Fat	IBMX	TRUE	ENSG00000011523	CEP68	TG_GLGC_Expanded/TG_GLGC_Expanded.txt.gz	Adipose_Visceral_Omentum.allpairs.txt.gz.eQTLs.txt.gz	2	65060762	0.739477	A	G	TRUE	G	A	FALSE	FALSE	FALSE	TRUE	TRUE
Fat	IBMX	TRUE	ENSG00000011523	CEP68	T2D_Mahajan_Europeans/T2D_Mahajan_Europeans.txt.gz	Liver.allpairs.txt.gz.eQTLs.txt.gz	2	65060762	0.353619	A	G	TRUE	G	A	FALSE	FALSE	FALSE	TRUE	TRUE
Muscle	INSU	FALSE	ENSG00000011523	CEP68	Type-2-Diabetes_Xue_2018/Type-2-Diabetes_Xue_2018.txt.gz	Pancreas.allpairs.txt.gz.eQTLs.txt.gz	2	65049318	0.880085	C	T	FALSE	C	T	FALSE	TRUE	TRUE	TRUE	FALSE
Muscle	INSU	FALSE	ENSG00000011523	CEP68	Type-2-Diabetes_Xue_2018/Type-2-Diabetes_Xue_2018.txt.gz	Muscle_Skeletal.allpairs.txt.gz.eQTLs.txt.gz	2	65049318	0.883515	C	T	FALSE	C	T	FALSE	TRUE	TRUE	TRUE	FALSE
Muscle	INSU	FALSE	ENSG00000011523	CEP68	Type-2-Diabetes_Xue_2018/Type-2-Diabetes_Xue_2018.txt.gz	Adipose_Subcutaneous.allpairs.txt.gz.eQTLs.txt.gz	2	65049318	0.884883	C	T	FALSE	C	T	FALSE	TRUE	TRUE	TRUE	FALSE
Muscle	INSU	FALSE	ENSG00000011523	CEP68	Type-2-Diabetes_Xue_2018/Type-2-Diabetes_Xue_2018.txt.gz	Adipose_Visceral_Omentum.allpairs.txt.gz.eQTLs.txt.gz	2	65049318	0.883985	C	T	FALSE	C	T	FALSE	TRUE	TRUE	TRUE	FALSE
Muscle	INSU	FALSE	ENSG00000011523	CEP68	Type-2-Diabetes_Xue_2018/Type-2-Diabetes_Xue_2018.txt.gz	Liver.allpairs.txt.gz.eQTLs.txt.gz	2	65049318	0.5541	C	T	FALSE	C	T	FALSE	TRUE	TRUE	TRUE	FALSE
Muscle	INSU	FALSE	ENSG00000011523	CEP68	HDL_GLGC_Expanded/HDL_GLGC_Expanded.txt.gz	Adipose_Subcutaneous.allpairs.txt.gz.eQTLs.txt.gz	2	65054267	0.696682	T	C	TRUE	T	C	FALSE	TRUE	FALSE	FALSE	TRUE
Muscle	INSU	FALSE	ENSG00000011523	CEP68	HDL_GLGC_Expanded/HDL_GLGC_Expanded.txt.gz	Liver.allpairs.txt.gz.eQTLs.txt.gz	2	65054267	0.564284	T	C	TRUE	T	C	FALSE	TRUE	FALSE	FALSE	TRUE
Muscle	INSU	FALSE	ENSG00000011523	CEP68	HDL_GLGC_Expanded/HDL_GLGC_Expanded.txt.gz	Pancreas.allpairs.txt.gz.eQTLs.txt.gz	2	65054267	0.606896	T	C	TRUE	T	C	FALSE	TRUE	FALSE	FALSE	TRUE
Muscle	INSU	FALSE	ENSG00000011523	CEP68	HDL_GLGC_Expanded/HDL_GLGC_Expanded.txt.gz	Muscle_Skeletal.allpairs.txt.gz.eQTLs.txt.gz	2	65054267	0.717813	T	C	TRUE	T	C	FALSE	TRUE	FALSE	FALSE	TRUE
Muscle	INSU	FALSE	ENSG00000011523	CEP68	HDL_GLGC_Expanded/HDL_GLGC_Expanded.txt.gz	Adipose_Visceral_Omentum.allpairs.txt.gz.eQTLs.txt.gz	2	65054267	0.607069	T	C	TRUE	T	C	FALSE	TRUE	FALSE	FALSE	TRUE
Muscle	INSU	FALSE	ENSG00000011523	CEP68	TG_GLGC_Expanded/TG_GLGC_Expanded.txt.gz	Pancreas.allpairs.txt.gz.eQTLs.txt.gz	2	65060762	0.739413	A	G	TRUE	G	A	FALSE	FALSE	FALSE	TRUE	FALSE
Muscle	INSU	FALSE	ENSG00000011523	CEP68	TG_GLGC_Expanded/TG_GLGC_Expanded.txt.gz	Muscle_Skeletal.allpairs.txt.gz.eQTLs.txt.gz	2	65060762	0.581852	A	G	TRUE	G	A	FALSE	FALSE	FALSE	TRUE	FALSE
Muscle	INSU	FALSE	ENSG00000011523	CEP68	TG_GLGC_Expanded/TG_GLGC_Expanded.txt.gz	Liver.allpairs.txt.gz.eQTLs.txt.gz	2	65060762	0.836525	A	G	TRUE	G	A	FALSE	FALSE	FALSE	TRUE	FALSE
Muscle	INSU	FALSE	ENSG00000011523	CEP68	TG_GLGC_Expanded/TG_GLGC_Expanded.txt.gz	Adipose_Subcutaneous.allpairs.txt.gz.eQTLs.txt.gz	2	65060762	0.61239	A	G	TRUE	G	A	FALSE	FALSE	FALSE	TRUE	FALSE
Muscle	INSU	FALSE	ENSG00000011523	CEP68	TG_GLGC_Expanded/TG_GLGC_Expanded.txt.gz	Adipose_Visceral_Omentum.allpairs.txt.gz.eQTLs.txt.gz	2	65060762	0.739477	A	G	TRUE	G	A	FALSE	FALSE	FALSE	TRUE	FALSE
Muscle	INSU	FALSE	ENSG00000011523	CEP68	T2D_Mahajan_Europeans/T2D_Mahajan_Europeans.txt.gz	Liver.allpairs.txt.gz.eQTLs.txt.gz	2	65060762	0.353619	A	G	TRUE	G	A	FALSE	FALSE	FALSE	TRUE	FALSE
Muscle	IBMX	TRUE	ENSG00000011523	CEP68	Type-2-Diabetes_Xue_2018/Type-2-Diabetes_Xue_2018.txt.gz	Pancreas.allpairs.txt.gz.eQTLs.txt.gz	2	65049318	0.880085	C	T	FALSE	C	T	FALSE	TRUE	TRUE	TRUE	TRUE
Muscle	IBMX	TRUE	ENSG00000011523	CEP68	Type-2-Diabetes_Xue_2018/Type-2-Diabetes_Xue_2018.txt.gz	Muscle_Skeletal.allpairs.txt.gz.eQTLs.txt.gz	2	65049318	0.883515	C	T	FALSE	C	T	FALSE	TRUE	TRUE	TRUE	TRUE
Muscle	IBMX	TRUE	ENSG00000011523	CEP68	Type-2-Diabetes_Xue_2018/Type-2-Diabetes_Xue_2018.txt.gz	Adipose_Subcutaneous.allpairs.txt.gz.eQTLs.txt.gz	2	65049318	0.884883	C	T	FALSE	C	T	FALSE	TRUE	TRUE	TRUE	TRUE
Muscle	IBMX	TRUE	ENSG00000011523	CEP68	Type-2-Diabetes_Xue_2018/Type-2-Diabetes_Xue_2018.txt.gz	Adipose_Visceral_Omentum.allpairs.txt.gz.eQTLs.txt.gz	2	65049318	0.883985	C	T	FALSE	C	T	FALSE	TRUE	TRUE	TRUE	TRUE
Muscle	IBMX	TRUE	ENSG00000011523	CEP68	Type-2-Diabetes_Xue_2018/Type-2-Diabetes_Xue_2018.txt.gz	Liver.allpairs.txt.gz.eQTLs.txt.gz	2	65049318	0.5541	C	T	FALSE	C	T	FALSE	TRUE	TRUE	TRUE	TRUE
Muscle	IBMX	TRUE	ENSG00000011523	CEP68	HDL_GLGC_Expanded/HDL_GLGC_Expanded.txt.gz	Adipose_Subcutaneous.allpairs.txt.gz.eQTLs.txt.gz	2	65054267	0.696682	T	C	TRUE	T	C	FALSE	TRUE	FALSE	FALSE	FALSE
Muscle	IBMX	TRUE	ENSG00000011523	CEP68	HDL_GLGC_Expanded/HDL_GLGC_Expanded.txt.gz	Liver.allpairs.txt.gz.eQTLs.txt.gz	2	65054267	0.564284	T	C	TRUE	T	C	FALSE	TRUE	FALSE	FALSE	FALSE
Muscle	IBMX	TRUE	ENSG00000011523	CEP68	HDL_GLGC_Expanded/HDL_GLGC_Expanded.txt.gz	Pancreas.allpairs.txt.gz.eQTLs.txt.gz	2	65054267	0.606896	T	C	TRUE	T	C	FALSE	TRUE	FALSE	FALSE	FALSE
Muscle	IBMX	TRUE	ENSG00000011523	CEP68	HDL_GLGC_Expanded/HDL_GLGC_Expanded.txt.gz	Muscle_Skeletal.allpairs.txt.gz.eQTLs.txt.gz	2	65054267	0.717813	T	C	TRUE	T	C	FALSE	TRUE	FALSE	FALSE	FALSE
Muscle	IBMX	TRUE	ENSG00000011523	CEP68	HDL_GLGC_Expanded/HDL_GLGC_Expanded.txt.gz	Adipose_Visceral_Omentum.allpairs.txt.gz.eQTLs.txt.gz	2	65054267	0.607069	T	C	TRUE	T	C	FALSE	TRUE	FALSE	FALSE	FALSE
Muscle	IBMX	TRUE	ENSG00000011523	CEP68	TG_GLGC_Expanded/TG_GLGC_Expanded.txt.gz	Pancreas.allpairs.txt.gz.eQTLs.txt.gz	2	65060762	0.739413	A	G	TRUE	G	A	FALSE	FALSE	FALSE	TRUE	TRUE
Muscle	IBMX	TRUE	ENSG00000011523	CEP68	TG_GLGC_Expanded/TG_GLGC_Expanded.txt.gz	Muscle_Skeletal.allpairs.txt.gz.eQTLs.txt.gz	2	65060762	0.581852	A	G	TRUE	G	A	FALSE	FALSE	FALSE	TRUE	TRUE
Muscle	IBMX	TRUE	ENSG00000011523	CEP68	TG_GLGC_Expanded/TG_GLGC_Expanded.txt.gz	Liver.allpairs.txt.gz.eQTLs.txt.gz	2	65060762	0.836525	A	G	TRUE	G	A	FALSE	FALSE	FALSE	TRUE	TRUE
Muscle	IBMX	TRUE	ENSG00000011523	CEP68	TG_GLGC_Expanded/TG_GLGC_Expanded.txt.gz	Adipose_Subcutaneous.allpairs.txt.gz.eQTLs.txt.gz	2	65060762	0.61239	A	G	TRUE	G	A	FALSE	FALSE	FALSE	TRUE	TRUE
Muscle	IBMX	TRUE	ENSG00000011523	CEP68	TG_GLGC_Expanded/TG_GLGC_Expanded.txt.gz	Adipose_Visceral_Omentum.allpairs.txt.gz.eQTLs.txt.gz	2	65060762	0.739477	A	G	TRUE	G	A	FALSE	FALSE	FALSE	TRUE	TRUE
Muscle	IBMX	TRUE	ENSG00000011523	CEP68	T2D_Mahajan_Europeans/T2D_Mahajan_Europeans.txt.gz	Liver.allpairs.txt.gz.eQTLs.txt.gz	2	65060762	0.353619	A	G	TRUE	G	A	FALSE	FALSE	FALSE	TRUE	TRUE
Muscle	GLUC	TRUE	ENSG00000011523	CEP68	Type-2-Diabetes_Xue_2018/Type-2-Diabetes_Xue_2018.txt.gz	Pancreas.allpairs.txt.gz.eQTLs.txt.gz	2	65049318	0.880085	C	T	FALSE	C	T	FALSE	TRUE	TRUE	TRUE	TRUE
Muscle	GLUC	TRUE	ENSG00000011523	CEP68	Type-2-Diabetes_Xue_2018/Type-2-Diabetes_Xue_2018.txt.gz	Muscle_Skeletal.allpairs.txt.gz.eQTLs.txt.gz	2	65049318	0.883515	C	T	FALSE	C	T	FALSE	TRUE	TRUE	TRUE	TRUE
Muscle	GLUC	TRUE	ENSG00000011523	CEP68	Type-2-Diabetes_Xue_2018/Type-2-Diabetes_Xue_2018.txt.gz	Adipose_Subcutaneous.allpairs.txt.gz.eQTLs.txt.gz	2	65049318	0.884883	C	T	FALSE	C	T	FALSE	TRUE	TRUE	TRUE	TRUE
Muscle	GLUC	TRUE	ENSG00000011523	CEP68	Type-2-Diabetes_Xue_2018/Type-2-Diabetes_Xue_2018.txt.gz	Adipose_Visceral_Omentum.allpairs.txt.gz.eQTLs.txt.gz	2	65049318	0.883985	C	T	FALSE	C	T	FALSE	TRUE	TRUE	TRUE	TRUE
Muscle	GLUC	TRUE	ENSG00000011523	CEP68	Type-2-Diabetes_Xue_2018/Type-2-Diabetes_Xue_2018.txt.gz	Liver.allpairs.txt.gz.eQTLs.txt.gz	2	65049318	0.5541	C	T	FALSE	C	T	FALSE	TRUE	TRUE	TRUE	TRUE
Muscle	GLUC	TRUE	ENSG00000011523	CEP68	HDL_GLGC_Expanded/HDL_GLGC_Expanded.txt.gz	Adipose_Subcutaneous.allpairs.txt.gz.eQTLs.txt.gz	2	65054267	0.696682	T	C	TRUE	T	C	FALSE	TRUE	FALSE	FALSE	FALSE
Muscle	GLUC	TRUE	ENSG00000011523	CEP68	HDL_GLGC_Expanded/HDL_GLGC_Expanded.txt.gz	Liver.allpairs.txt.gz.eQTLs.txt.gz	2	65054267	0.564284	T	C	TRUE	T	C	FALSE	TRUE	FALSE	FALSE	FALSE
Muscle	GLUC	TRUE	ENSG00000011523	CEP68	HDL_GLGC_Expanded/HDL_GLGC_Expanded.txt.gz	Pancreas.allpairs.txt.gz.eQTLs.txt.gz	2	65054267	0.606896	T	C	TRUE	T	C	FALSE	TRUE	FALSE	FALSE	FALSE
Muscle	GLUC	TRUE	ENSG00000011523	CEP68	HDL_GLGC_Expanded/HDL_GLGC_Expanded.txt.gz	Muscle_Skeletal.allpairs.txt.gz.eQTLs.txt.gz	2	65054267	0.717813	T	C	TRUE	T	C	FALSE	TRUE	FALSE	FALSE	FALSE
Muscle	GLUC	TRUE	ENSG00000011523	CEP68	HDL_GLGC_Expanded/HDL_GLGC_Expanded.txt.gz	Adipose_Visceral_Omentum.allpairs.txt.gz.eQTLs.txt.gz	2	65054267	0.607069	T	C	TRUE	T	C	FALSE	TRUE	FALSE	FALSE	FALSE
Muscle	GLUC	TRUE	ENSG00000011523	CEP68	TG_GLGC_Expanded/TG_GLGC_Expanded.txt.gz	Pancreas.allpairs.txt.gz.eQTLs.txt.gz	2	65060762	0.739413	A	G	TRUE	G	A	FALSE	FALSE	FALSE	TRUE	TRUE
Muscle	GLUC	TRUE	ENSG00000011523	CEP68	TG_GLGC_Expanded/TG_GLGC_Expanded.txt.gz	Muscle_Skeletal.allpairs.txt.gz.eQTLs.txt.gz	2	65060762	0.581852	A	G	TRUE	G	A	FALSE	FALSE	FALSE	TRUE	TRUE
Muscle	GLUC	TRUE	ENSG00000011523	CEP68	TG_GLGC_Expanded/TG_GLGC_Expanded.txt.gz	Liver.allpairs.txt.gz.eQTLs.txt.gz	2	65060762	0.836525	A	G	TRUE	G	A	FALSE	FALSE	FALSE	TRUE	TRUE
Muscle	GLUC	TRUE	ENSG00000011523	CEP68	TG_GLGC_Expanded/TG_GLGC_Expanded.txt.gz	Adipose_Subcutaneous.allpairs.txt.gz.eQTLs.txt.gz	2	65060762	0.61239	A	G	TRUE	G	A	FALSE	FALSE	FALSE	TRUE	TRUE
Muscle	GLUC	TRUE	ENSG00000011523	CEP68	TG_GLGC_Expanded/TG_GLGC_Expanded.txt.gz	Adipose_Visceral_Omentum.allpairs.txt.gz.eQTLs.txt.gz	2	65060762	0.739477	A	G	TRUE	G	A	FALSE	FALSE	FALSE	TRUE	TRUE
Muscle	GLUC	TRUE	ENSG00000011523	CEP68	T2D_Mahajan_Europeans/T2D_Mahajan_Europeans.txt.gz	Liver.allpairs.txt.gz.eQTLs.txt.gz	2	65060762	0.353619	A	G	TRUE	G	A	FALSE	FALSE	FALSE	TRUE	TRUE
Muscle	SP60	TRUE	ENSG00000011523	CEP68	Type-2-Diabetes_Xue_2018/Type-2-Diabetes_Xue_2018.txt.gz	Pancreas.allpairs.txt.gz.eQTLs.txt.gz	2	65049318	0.880085	C	T	FALSE	C	T	FALSE	TRUE	TRUE	TRUE	TRUE
Muscle	SP60	TRUE	ENSG00000011523	CEP68	Type-2-Diabetes_Xue_2018/Type-2-Diabetes_Xue_2018.txt.gz	Muscle_Skeletal.allpairs.txt.gz.eQTLs.txt.gz	2	65049318	0.883515	C	T	FALSE	C	T	FALSE	TRUE	TRUE	TRUE	TRUE
Muscle	SP60	TRUE	ENSG00000011523	CEP68	Type-2-Diabetes_Xue_2018/Type-2-Diabetes_Xue_2018.txt.gz	Adipose_Subcutaneous.allpairs.txt.gz.eQTLs.txt.gz	2	65049318	0.884883	C	T	FALSE	C	T	FALSE	TRUE	TRUE	TRUE	TRUE
Muscle	SP60	TRUE	ENSG00000011523	CEP68	Type-2-Diabetes_Xue_2018/Type-2-Diabetes_Xue_2018.txt.gz	Adipose_Visceral_Omentum.allpairs.txt.gz.eQTLs.txt.gz	2	65049318	0.883985	C	T	FALSE	C	T	FALSE	TRUE	TRUE	TRUE	TRUE
Muscle	SP60	TRUE	ENSG00000011523	CEP68	Type-2-Diabetes_Xue_2018/Type-2-Diabetes_Xue_2018.txt.gz	Liver.allpairs.txt.gz.eQTLs.txt.gz	2	65049318	0.5541	C	T	FALSE	C	T	FALSE	TRUE	TRUE	TRUE	TRUE
Muscle	SP60	TRUE	ENSG00000011523	CEP68	HDL_GLGC_Expanded/HDL_GLGC_Expanded.txt.gz	Adipose_Subcutaneous.allpairs.txt.gz.eQTLs.txt.gz	2	65054267	0.696682	T	C	TRUE	T	C	FALSE	TRUE	FALSE	FALSE	FALSE
Muscle	SP60	TRUE	ENSG00000011523	CEP68	HDL_GLGC_Expanded/HDL_GLGC_Expanded.txt.gz	Liver.allpairs.txt.gz.eQTLs.txt.gz	2	65054267	0.564284	T	C	TRUE	T	C	FALSE	TRUE	FALSE	FALSE	FALSE
Muscle	SP60	TRUE	ENSG00000011523	CEP68	HDL_GLGC_Expanded/HDL_GLGC_Expanded.txt.gz	Pancreas.allpairs.txt.gz.eQTLs.txt.gz	2	65054267	0.606896	T	C	TRUE	T	C	FALSE	TRUE	FALSE	FALSE	FALSE
Muscle	SP60	TRUE	ENSG00000011523	CEP68	HDL_GLGC_Expanded/HDL_GLGC_Expanded.txt.gz	Muscle_Skeletal.allpairs.txt.gz.eQTLs.txt.gz	2	65054267	0.717813	T	C	TRUE	T	C	FALSE	TRUE	FALSE	FALSE	FALSE
Muscle	SP60	TRUE	ENSG00000011523	CEP68	HDL_GLGC_Expanded/HDL_GLGC_Expanded.txt.gz	Adipose_Visceral_Omentum.allpairs.txt.gz.eQTLs.txt.gz	2	65054267	0.607069	T	C	TRUE	T	C	FALSE	TRUE	FALSE	FALSE	FALSE
Muscle	SP60	TRUE	ENSG00000011523	CEP68	TG_GLGC_Expanded/TG_GLGC_Expanded.txt.gz	Pancreas.allpairs.txt.gz.eQTLs.txt.gz	2	65060762	0.739413	A	G	TRUE	G	A	FALSE	FALSE	FALSE	TRUE	TRUE
Muscle	SP60	TRUE	ENSG00000011523	CEP68	TG_GLGC_Expanded/TG_GLGC_Expanded.txt.gz	Muscle_Skeletal.allpairs.txt.gz.eQTLs.txt.gz	2	65060762	0.581852	A	G	TRUE	G	A	FALSE	FALSE	FALSE	TRUE	TRUE
Muscle	SP60	TRUE	ENSG00000011523	CEP68	TG_GLGC_Expanded/TG_GLGC_Expanded.txt.gz	Liver.allpairs.txt.gz.eQTLs.txt.gz	2	65060762	0.836525	A	G	TRUE	G	A	FALSE	FALSE	FALSE	TRUE	TRUE
Muscle	SP60	TRUE	ENSG00000011523	CEP68	TG_GLGC_Expanded/TG_GLGC_Expanded.txt.gz	Adipose_Subcutaneous.allpairs.txt.gz.eQTLs.txt.gz	2	65060762	0.61239	A	G	TRUE	G	A	FALSE	FALSE	FALSE	TRUE	TRUE
Muscle	SP60	TRUE	ENSG00000011523	CEP68	TG_GLGC_Expanded/TG_GLGC_Expanded.txt.gz	Adipose_Visceral_Omentum.allpairs.txt.gz.eQTLs.txt.gz	2	65060762	0.739477	A	G	TRUE	G	A	FALSE	FALSE	FALSE	TRUE	TRUE
Muscle	SP60	TRUE	ENSG00000011523	CEP68	T2D_Mahajan_Europeans/T2D_Mahajan_Europeans.txt.gz	Liver.allpairs.txt.gz.eQTLs.txt.gz	2	65060762	0.353619	A	G	TRUE	G	A	FALSE	FALSE	FALSE	TRUE	TRUE
Muscle	TNFa	TRUE	ENSG00000011523	CEP68	Type-2-Diabetes_Xue_2018/Type-2-Diabetes_Xue_2018.txt.gz	Pancreas.allpairs.txt.gz.eQTLs.txt.gz	2	65049318	0.880085	C	T	FALSE	C	T	FALSE	TRUE	TRUE	TRUE	TRUE
Muscle	TNFa	TRUE	ENSG00000011523	CEP68	Type-2-Diabetes_Xue_2018/Type-2-Diabetes_Xue_2018.txt.gz	Muscle_Skeletal.allpairs.txt.gz.eQTLs.txt.gz	2	65049318	0.883515	C	T	FALSE	C	T	FALSE	TRUE	TRUE	TRUE	TRUE
Muscle	TNFa	TRUE	ENSG00000011523	CEP68	Type-2-Diabetes_Xue_2018/Type-2-Diabetes_Xue_2018.txt.gz	Adipose_Subcutaneous.allpairs.txt.gz.eQTLs.txt.gz	2	65049318	0.884883	C	T	FALSE	C	T	FALSE	TRUE	TRUE	TRUE	TRUE
Muscle	TNFa	TRUE	ENSG00000011523	CEP68	Type-2-Diabetes_Xue_2018/Type-2-Diabetes_Xue_2018.txt.gz	Adipose_Visceral_Omentum.allpairs.txt.gz.eQTLs.txt.gz	2	65049318	0.883985	C	T	FALSE	C	T	FALSE	TRUE	TRUE	TRUE	TRUE
Muscle	TNFa	TRUE	ENSG00000011523	CEP68	Type-2-Diabetes_Xue_2018/Type-2-Diabetes_Xue_2018.txt.gz	Liver.allpairs.txt.gz.eQTLs.txt.gz	2	65049318	0.5541	C	T	FALSE	C	T	FALSE	TRUE	TRUE	TRUE	TRUE
Muscle	TNFa	TRUE	ENSG00000011523	CEP68	HDL_GLGC_Expanded/HDL_GLGC_Expanded.txt.gz	Adipose_Subcutaneous.allpairs.txt.gz.eQTLs.txt.gz	2	65054267	0.696682	T	C	TRUE	T	C	FALSE	TRUE	FALSE	FALSE	FALSE
Muscle	TNFa	TRUE	ENSG00000011523	CEP68	HDL_GLGC_Expanded/HDL_GLGC_Expanded.txt.gz	Liver.allpairs.txt.gz.eQTLs.txt.gz	2	65054267	0.564284	T	C	TRUE	T	C	FALSE	TRUE	FALSE	FALSE	FALSE
Muscle	TNFa	TRUE	ENSG00000011523	CEP68	HDL_GLGC_Expanded/HDL_GLGC_Expanded.txt.gz	Pancreas.allpairs.txt.gz.eQTLs.txt.gz	2	65054267	0.606896	T	C	TRUE	T	C	FALSE	TRUE	FALSE	FALSE	FALSE
Muscle	TNFa	TRUE	ENSG00000011523	CEP68	HDL_GLGC_Expanded/HDL_GLGC_Expanded.txt.gz	Muscle_Skeletal.allpairs.txt.gz.eQTLs.txt.gz	2	65054267	0.717813	T	C	TRUE	T	C	FALSE	TRUE	FALSE	FALSE	FALSE
Muscle	TNFa	TRUE	ENSG00000011523	CEP68	HDL_GLGC_Expanded/HDL_GLGC_Expanded.txt.gz	Adipose_Visceral_Omentum.allpairs.txt.gz.eQTLs.txt.gz	2	65054267	0.607069	T	C	TRUE	T	C	FALSE	TRUE	FALSE	FALSE	FALSE
Muscle	TNFa	TRUE	ENSG00000011523	CEP68	TG_GLGC_Expanded/TG_GLGC_Expanded.txt.gz	Pancreas.allpairs.txt.gz.eQTLs.txt.gz	2	65060762	0.739413	A	G	TRUE	G	A	FALSE	FALSE	FALSE	TRUE	TRUE
Muscle	TNFa	TRUE	ENSG00000011523	CEP68	TG_GLGC_Expanded/TG_GLGC_Expanded.txt.gz	Muscle_Skeletal.allpairs.txt.gz.eQTLs.txt.gz	2	65060762	0.581852	A	G	TRUE	G	A	FALSE	FALSE	FALSE	TRUE	TRUE
Muscle	TNFa	TRUE	ENSG00000011523	CEP68	TG_GLGC_Expanded/TG_GLGC_Expanded.txt.gz	Liver.allpairs.txt.gz.eQTLs.txt.gz	2	65060762	0.836525	A	G	TRUE	G	A	FALSE	FALSE	FALSE	TRUE	TRUE
Muscle	TNFa	TRUE	ENSG00000011523	CEP68	TG_GLGC_Expanded/TG_GLGC_Expanded.txt.gz	Adipose_Subcutaneous.allpairs.txt.gz.eQTLs.txt.gz	2	65060762	0.61239	A	G	TRUE	G	A	FALSE	FALSE	FALSE	TRUE	TRUE
Muscle	TNFa	TRUE	ENSG00000011523	CEP68	TG_GLGC_Expanded/TG_GLGC_Expanded.txt.gz	Adipose_Visceral_Omentum.allpairs.txt.gz.eQTLs.txt.gz	2	65060762	0.739477	A	G	TRUE	G	A	FALSE	FALSE	FALSE	TRUE	TRUE
Muscle	TNFa	TRUE	ENSG00000011523	CEP68	T2D_Mahajan_Europeans/T2D_Mahajan_Europeans.txt.gz	Liver.allpairs.txt.gz.eQTLs.txt.gz	2	65060762	0.353619	A	G	TRUE	G	A	FALSE	FALSE	FALSE	TRUE	TRUE
Muscle	DEXA	FALSE	ENSG00000011523	CEP68	Type-2-Diabetes_Xue_2018/Type-2-Diabetes_Xue_2018.txt.gz	Pancreas.allpairs.txt.gz.eQTLs.txt.gz	2	65049318	0.880085	C	T	FALSE	C	T	FALSE	TRUE	TRUE	TRUE	FALSE
Muscle	DEXA	FALSE	ENSG00000011523	CEP68	Type-2-Diabetes_Xue_2018/Type-2-Diabetes_Xue_2018.txt.gz	Muscle_Skeletal.allpairs.txt.gz.eQTLs.txt.gz	2	65049318	0.883515	C	T	FALSE	C	T	FALSE	TRUE	TRUE	TRUE	FALSE
Muscle	DEXA	FALSE	ENSG00000011523	CEP68	Type-2-Diabetes_Xue_2018/Type-2-Diabetes_Xue_2018.txt.gz	Adipose_Subcutaneous.allpairs.txt.gz.eQTLs.txt.gz	2	65049318	0.884883	C	T	FALSE	C	T	FALSE	TRUE	TRUE	TRUE	FALSE
Muscle	DEXA	FALSE	ENSG00000011523	CEP68	Type-2-Diabetes_Xue_2018/Type-2-Diabetes_Xue_2018.txt.gz	Adipose_Visceral_Omentum.allpairs.txt.gz.eQTLs.txt.gz	2	65049318	0.883985	C	T	FALSE	C	T	FALSE	TRUE	TRUE	TRUE	FALSE
Muscle	DEXA	FALSE	ENSG00000011523	CEP68	Type-2-Diabetes_Xue_2018/Type-2-Diabetes_Xue_2018.txt.gz	Liver.allpairs.txt.gz.eQTLs.txt.gz	2	65049318	0.5541	C	T	FALSE	C	T	FALSE	TRUE	TRUE	TRUE	FALSE
Muscle	DEXA	FALSE	ENSG00000011523	CEP68	HDL_GLGC_Expanded/HDL_GLGC_Expanded.txt.gz	Adipose_Subcutaneous.allpairs.txt.gz.eQTLs.txt.gz	2	65054267	0.696682	T	C	TRUE	T	C	FALSE	TRUE	FALSE	FALSE	TRUE
Muscle	DEXA	FALSE	ENSG00000011523	CEP68	HDL_GLGC_Expanded/HDL_GLGC_Expanded.txt.gz	Liver.allpairs.txt.gz.eQTLs.txt.gz	2	65054267	0.564284	T	C	TRUE	T	C	FALSE	TRUE	FALSE	FALSE	TRUE
Muscle	DEXA	FALSE	ENSG00000011523	CEP68	HDL_GLGC_Expanded/HDL_GLGC_Expanded.txt.gz	Pancreas.allpairs.txt.gz.eQTLs.txt.gz	2	65054267	0.606896	T	C	TRUE	T	C	FALSE	TRUE	FALSE	FALSE	TRUE
Muscle	DEXA	FALSE	ENSG00000011523	CEP68	HDL_GLGC_Expanded/HDL_GLGC_Expanded.txt.gz	Muscle_Skeletal.allpairs.txt.gz.eQTLs.txt.gz	2	65054267	0.717813	T	C	TRUE	T	C	FALSE	TRUE	FALSE	FALSE	TRUE
Muscle	DEXA	FALSE	ENSG00000011523	CEP68	HDL_GLGC_Expanded/HDL_GLGC_Expanded.txt.gz	Adipose_Visceral_Omentum.allpairs.txt.gz.eQTLs.txt.gz	2	65054267	0.607069	T	C	TRUE	T	C	FALSE	TRUE	FALSE	FALSE	TRUE
Muscle	DEXA	FALSE	ENSG00000011523	CEP68	TG_GLGC_Expanded/TG_GLGC_Expanded.txt.gz	Pancreas.allpairs.txt.gz.eQTLs.txt.gz	2	65060762	0.739413	A	G	TRUE	G	A	FALSE	FALSE	FALSE	TRUE	FALSE
Muscle	DEXA	FALSE	ENSG00000011523	CEP68	TG_GLGC_Expanded/TG_GLGC_Expanded.txt.gz	Muscle_Skeletal.allpairs.txt.gz.eQTLs.txt.gz	2	65060762	0.581852	A	G	TRUE	G	A	FALSE	FALSE	FALSE	TRUE	FALSE
Muscle	DEXA	FALSE	ENSG00000011523	CEP68	TG_GLGC_Expanded/TG_GLGC_Expanded.txt.gz	Liver.allpairs.txt.gz.eQTLs.txt.gz	2	65060762	0.836525	A	G	TRUE	G	A	FALSE	FALSE	FALSE	TRUE	FALSE
Muscle	DEXA	FALSE	ENSG00000011523	CEP68	TG_GLGC_Expanded/TG_GLGC_Expanded.txt.gz	Adipose_Subcutaneous.allpairs.txt.gz.eQTLs.txt.gz	2	65060762	0.61239	A	G	TRUE	G	A	FALSE	FALSE	FALSE	TRUE	FALSE
Muscle	DEXA	FALSE	ENSG00000011523	CEP68	TG_GLGC_Expanded/TG_GLGC_Expanded.txt.gz	Adipose_Visceral_Omentum.allpairs.txt.gz.eQTLs.txt.gz	2	65060762	0.739477	A	G	TRUE	G	A	FALSE	FALSE	FALSE	TRUE	FALSE
Muscle	DEXA	FALSE	ENSG00000011523	CEP68	T2D_Mahajan_Europeans/T2D_Mahajan_Europeans.txt.gz	Liver.allpairs.txt.gz.eQTLs.txt.gz	2	65060762	0.353619	A	G	TRUE	G	A	FALSE	FALSE	FALSE	TRUE	FALSE
Muscle	TGFB1	TRUE	ENSG00000011523	CEP68	Type-2-Diabetes_Xue_2018/Type-2-Diabetes_Xue_2018.txt.gz	Pancreas.allpairs.txt.gz.eQTLs.txt.gz	2	65049318	0.880085	C	T	FALSE	C	T	FALSE	TRUE	TRUE	TRUE	TRUE
Muscle	TGFB1	TRUE	ENSG00000011523	CEP68	Type-2-Diabetes_Xue_2018/Type-2-Diabetes_Xue_2018.txt.gz	Muscle_Skeletal.allpairs.txt.gz.eQTLs.txt.gz	2	65049318	0.883515	C	T	FALSE	C	T	FALSE	TRUE	TRUE	TRUE	TRUE
Muscle	TGFB1	TRUE	ENSG00000011523	CEP68	Type-2-Diabetes_Xue_2018/Type-2-Diabetes_Xue_2018.txt.gz	Adipose_Subcutaneous.allpairs.txt.gz.eQTLs.txt.gz	2	65049318	0.884883	C	T	FALSE	C	T	FALSE	TRUE	TRUE	TRUE	TRUE
Muscle	TGFB1	TRUE	ENSG00000011523	CEP68	Type-2-Diabetes_Xue_2018/Type-2-Diabetes_Xue_2018.txt.gz	Adipose_Visceral_Omentum.allpairs.txt.gz.eQTLs.txt.gz	2	65049318	0.883985	C	T	FALSE	C	T	FALSE	TRUE	TRUE	TRUE	TRUE
Muscle	TGFB1	TRUE	ENSG00000011523	CEP68	Type-2-Diabetes_Xue_2018/Type-2-Diabetes_Xue_2018.txt.gz	Liver.allpairs.txt.gz.eQTLs.txt.gz	2	65049318	0.5541	C	T	FALSE	C	T	FALSE	TRUE	TRUE	TRUE	TRUE
Muscle	TGFB1	TRUE	ENSG00000011523	CEP68	HDL_GLGC_Expanded/HDL_GLGC_Expanded.txt.gz	Adipose_Subcutaneous.allpairs.txt.gz.eQTLs.txt.gz	2	65054267	0.696682	T	C	TRUE	T	C	FALSE	TRUE	FALSE	FALSE	FALSE
Muscle	TGFB1	TRUE	ENSG00000011523	CEP68	HDL_GLGC_Expanded/HDL_GLGC_Expanded.txt.gz	Liver.allpairs.txt.gz.eQTLs.txt.gz	2	65054267	0.564284	T	C	TRUE	T	C	FALSE	TRUE	FALSE	FALSE	FALSE
Muscle	TGFB1	TRUE	ENSG00000011523	CEP68	HDL_GLGC_Expanded/HDL_GLGC_Expanded.txt.gz	Pancreas.allpairs.txt.gz.eQTLs.txt.gz	2	65054267	0.606896	T	C	TRUE	T	C	FALSE	TRUE	FALSE	FALSE	FALSE
Muscle	TGFB1	TRUE	ENSG00000011523	CEP68	HDL_GLGC_Expanded/HDL_GLGC_Expanded.txt.gz	Muscle_Skeletal.allpairs.txt.gz.eQTLs.txt.gz	2	65054267	0.717813	T	C	TRUE	T	C	FALSE	TRUE	FALSE	FALSE	FALSE
Muscle	TGFB1	TRUE	ENSG00000011523	CEP68	HDL_GLGC_Expanded/HDL_GLGC_Expanded.txt.gz	Adipose_Visceral_Omentum.allpairs.txt.gz.eQTLs.txt.gz	2	65054267	0.607069	T	C	TRUE	T	C	FALSE	TRUE	FALSE	FALSE	FALSE
Muscle	TGFB1	TRUE	ENSG00000011523	CEP68	TG_GLGC_Expanded/TG_GLGC_Expanded.txt.gz	Pancreas.allpairs.txt.gz.eQTLs.txt.gz	2	65060762	0.739413	A	G	TRUE	G	A	FALSE	FALSE	FALSE	TRUE	TRUE
Muscle	TGFB1	TRUE	ENSG00000011523	CEP68	TG_GLGC_Expanded/TG_GLGC_Expanded.txt.gz	Muscle_Skeletal.allpairs.txt.gz.eQTLs.txt.gz	2	65060762	0.581852	A	G	TRUE	G	A	FALSE	FALSE	FALSE	TRUE	TRUE
Muscle	TGFB1	TRUE	ENSG00000011523	CEP68	TG_GLGC_Expanded/TG_GLGC_Expanded.txt.gz	Liver.allpairs.txt.gz.eQTLs.txt.gz	2	65060762	0.836525	A	G	TRUE	G	A	FALSE	FALSE	FALSE	TRUE	TRUE
Muscle	TGFB1	TRUE	ENSG00000011523	CEP68	TG_GLGC_Expanded/TG_GLGC_Expanded.txt.gz	Adipose_Subcutaneous.allpairs.txt.gz.eQTLs.txt.gz	2	65060762	0.61239	A	G	TRUE	G	A	FALSE	FALSE	FALSE	TRUE	TRUE
Muscle	TGFB1	TRUE	ENSG00000011523	CEP68	TG_GLGC_Expanded/TG_GLGC_Expanded.txt.gz	Adipose_Visceral_Omentum.allpairs.txt.gz.eQTLs.txt.gz	2	65060762	0.739477	A	G	TRUE	G	A	FALSE	FALSE	FALSE	TRUE	TRUE
Muscle	TGFB1	TRUE	ENSG00000011523	CEP68	T2D_Mahajan_Europeans/T2D_Mahajan_Europeans.txt.gz	Liver.allpairs.txt.gz.eQTLs.txt.gz	2	65060762	0.353619	A	G	TRUE	G	A	FALSE	FALSE	FALSE	TRUE	TRUE
Muscle	IGF1	FALSE	ENSG00000011523	CEP68	Type-2-Diabetes_Xue_2018/Type-2-Diabetes_Xue_2018.txt.gz	Pancreas.allpairs.txt.gz.eQTLs.txt.gz	2	65049318	0.880085	C	T	FALSE	C	T	FALSE	TRUE	TRUE	TRUE	FALSE
Muscle	IGF1	FALSE	ENSG00000011523	CEP68	Type-2-Diabetes_Xue_2018/Type-2-Diabetes_Xue_2018.txt.gz	Muscle_Skeletal.allpairs.txt.gz.eQTLs.txt.gz	2	65049318	0.883515	C	T	FALSE	C	T	FALSE	TRUE	TRUE	TRUE	FALSE
Muscle	IGF1	FALSE	ENSG00000011523	CEP68	Type-2-Diabetes_Xue_2018/Type-2-Diabetes_Xue_2018.txt.gz	Adipose_Subcutaneous.allpairs.txt.gz.eQTLs.txt.gz	2	65049318	0.884883	C	T	FALSE	C	T	FALSE	TRUE	TRUE	TRUE	FALSE
Muscle	IGF1	FALSE	ENSG00000011523	CEP68	Type-2-Diabetes_Xue_2018/Type-2-Diabetes_Xue_2018.txt.gz	Adipose_Visceral_Omentum.allpairs.txt.gz.eQTLs.txt.gz	2	65049318	0.883985	C	T	FALSE	C	T	FALSE	TRUE	TRUE	TRUE	FALSE
Muscle	IGF1	FALSE	ENSG00000011523	CEP68	Type-2-Diabetes_Xue_2018/Type-2-Diabetes_Xue_2018.txt.gz	Liver.allpairs.txt.gz.eQTLs.txt.gz	2	65049318	0.5541	C	T	FALSE	C	T	FALSE	TRUE	TRUE	TRUE	FALSE
Muscle	IGF1	FALSE	ENSG00000011523	CEP68	HDL_GLGC_Expanded/HDL_GLGC_Expanded.txt.gz	Adipose_Subcutaneous.allpairs.txt.gz.eQTLs.txt.gz	2	65054267	0.696682	T	C	TRUE	T	C	FALSE	TRUE	FALSE	FALSE	TRUE
Muscle	IGF1	FALSE	ENSG00000011523	CEP68	HDL_GLGC_Expanded/HDL_GLGC_Expanded.txt.gz	Liver.allpairs.txt.gz.eQTLs.txt.gz	2	65054267	0.564284	T	C	TRUE	T	C	FALSE	TRUE	FALSE	FALSE	TRUE
Muscle	IGF1	FALSE	ENSG00000011523	CEP68	HDL_GLGC_Expanded/HDL_GLGC_Expanded.txt.gz	Pancreas.allpairs.txt.gz.eQTLs.txt.gz	2	65054267	0.606896	T	C	TRUE	T	C	FALSE	TRUE	FALSE	FALSE	TRUE
Muscle	IGF1	FALSE	ENSG00000011523	CEP68	HDL_GLGC_Expanded/HDL_GLGC_Expanded.txt.gz	Muscle_Skeletal.allpairs.txt.gz.eQTLs.txt.gz	2	65054267	0.717813	T	C	TRUE	T	C	FALSE	TRUE	FALSE	FALSE	TRUE
Muscle	IGF1	FALSE	ENSG00000011523	CEP68	HDL_GLGC_Expanded/HDL_GLGC_Expanded.txt.gz	Adipose_Visceral_Omentum.allpairs.txt.gz.eQTLs.txt.gz	2	65054267	0.607069	T	C	TRUE	T	C	FALSE	TRUE	FALSE	FALSE	TRUE
Muscle	IGF1	FALSE	ENSG00000011523	CEP68	TG_GLGC_Expanded/TG_GLGC_Expanded.txt.gz	Pancreas.allpairs.txt.gz.eQTLs.txt.gz	2	65060762	0.739413	A	G	TRUE	G	A	FALSE	FALSE	FALSE	TRUE	FALSE
Muscle	IGF1	FALSE	ENSG00000011523	CEP68	TG_GLGC_Expanded/TG_GLGC_Expanded.txt.gz	Muscle_Skeletal.allpairs.txt.gz.eQTLs.txt.gz	2	65060762	0.581852	A	G	TRUE	G	A	FALSE	FALSE	FALSE	TRUE	FALSE
Muscle	IGF1	FALSE	ENSG00000011523	CEP68	TG_GLGC_Expanded/TG_GLGC_Expanded.txt.gz	Liver.allpairs.txt.gz.eQTLs.txt.gz	2	65060762	0.836525	A	G	TRUE	G	A	FALSE	FALSE	FALSE	TRUE	FALSE
Muscle	IGF1	FALSE	ENSG00000011523	CEP68	TG_GLGC_Expanded/TG_GLGC_Expanded.txt.gz	Adipose_Subcutaneous.allpairs.txt.gz.eQTLs.txt.gz	2	65060762	0.61239	A	G	TRUE	G	A	FALSE	FALSE	FALSE	TRUE	FALSE
Muscle	IGF1	FALSE	ENSG00000011523	CEP68	TG_GLGC_Expanded/TG_GLGC_Expanded.txt.gz	Adipose_Visceral_Omentum.allpairs.txt.gz.eQTLs.txt.gz	2	65060762	0.739477	A	G	TRUE	G	A	FALSE	FALSE	FALSE	TRUE	FALSE
Muscle	IGF1	FALSE	ENSG00000011523	CEP68	T2D_Mahajan_Europeans/T2D_Mahajan_Europeans.txt.gz	Liver.allpairs.txt.gz.eQTLs.txt.gz	2	65060762	0.353619	A	G	TRUE	G	A	FALSE	FALSE	FALSE	TRUE	FALSE
Muscle	ISOP	TRUE	ENSG00000011523	CEP68	Type-2-Diabetes_Xue_2018/Type-2-Diabetes_Xue_2018.txt.gz	Pancreas.allpairs.txt.gz.eQTLs.txt.gz	2	65049318	0.880085	C	T	FALSE	C	T	FALSE	TRUE	TRUE	TRUE	TRUE
Muscle	ISOP	TRUE	ENSG00000011523	CEP68	Type-2-Diabetes_Xue_2018/Type-2-Diabetes_Xue_2018.txt.gz	Muscle_Skeletal.allpairs.txt.gz.eQTLs.txt.gz	2	65049318	0.883515	C	T	FALSE	C	T	FALSE	TRUE	TRUE	TRUE	TRUE
Muscle	ISOP	TRUE	ENSG00000011523	CEP68	Type-2-Diabetes_Xue_2018/Type-2-Diabetes_Xue_2018.txt.gz	Adipose_Subcutaneous.allpairs.txt.gz.eQTLs.txt.gz	2	65049318	0.884883	C	T	FALSE	C	T	FALSE	TRUE	TRUE	TRUE	TRUE
Muscle	ISOP	TRUE	ENSG00000011523	CEP68	Type-2-Diabetes_Xue_2018/Type-2-Diabetes_Xue_2018.txt.gz	Adipose_Visceral_Omentum.allpairs.txt.gz.eQTLs.txt.gz	2	65049318	0.883985	C	T	FALSE	C	T	FALSE	TRUE	TRUE	TRUE	TRUE
Muscle	ISOP	TRUE	ENSG00000011523	CEP68	Type-2-Diabetes_Xue_2018/Type-2-Diabetes_Xue_2018.txt.gz	Liver.allpairs.txt.gz.eQTLs.txt.gz	2	65049318	0.5541	C	T	FALSE	C	T	FALSE	TRUE	TRUE	TRUE	TRUE
Muscle	ISOP	TRUE	ENSG00000011523	CEP68	HDL_GLGC_Expanded/HDL_GLGC_Expanded.txt.gz	Adipose_Subcutaneous.allpairs.txt.gz.eQTLs.txt.gz	2	65054267	0.696682	T	C	TRUE	T	C	FALSE	TRUE	FALSE	FALSE	FALSE
Muscle	ISOP	TRUE	ENSG00000011523	CEP68	HDL_GLGC_Expanded/HDL_GLGC_Expanded.txt.gz	Liver.allpairs.txt.gz.eQTLs.txt.gz	2	65054267	0.564284	T	C	TRUE	T	C	FALSE	TRUE	FALSE	FALSE	FALSE
Muscle	ISOP	TRUE	ENSG00000011523	CEP68	HDL_GLGC_Expanded/HDL_GLGC_Expanded.txt.gz	Pancreas.allpairs.txt.gz.eQTLs.txt.gz	2	65054267	0.606896	T	C	TRUE	T	C	FALSE	TRUE	FALSE	FALSE	FALSE
Muscle	ISOP	TRUE	ENSG00000011523	CEP68	HDL_GLGC_Expanded/HDL_GLGC_Expanded.txt.gz	Muscle_Skeletal.allpairs.txt.gz.eQTLs.txt.gz	2	65054267	0.717813	T	C	TRUE	T	C	FALSE	TRUE	FALSE	FALSE	FALSE
Muscle	ISOP	TRUE	ENSG00000011523	CEP68	HDL_GLGC_Expanded/HDL_GLGC_Expanded.txt.gz	Adipose_Visceral_Omentum.allpairs.txt.gz.eQTLs.txt.gz	2	65054267	0.607069	T	C	TRUE	T	C	FALSE	TRUE	FALSE	FALSE	FALSE
Muscle	ISOP	TRUE	ENSG00000011523	CEP68	TG_GLGC_Expanded/TG_GLGC_Expanded.txt.gz	Pancreas.allpairs.txt.gz.eQTLs.txt.gz	2	65060762	0.739413	A	G	TRUE	G	A	FALSE	FALSE	FALSE	TRUE	TRUE
Muscle	ISOP	TRUE	ENSG00000011523	CEP68	TG_GLGC_Expanded/TG_GLGC_Expanded.txt.gz	Muscle_Skeletal.allpairs.txt.gz.eQTLs.txt.gz	2	65060762	0.581852	A	G	TRUE	G	A	FALSE	FALSE	FALSE	TRUE	TRUE
Muscle	ISOP	TRUE	ENSG00000011523	CEP68	TG_GLGC_Expanded/TG_GLGC_Expanded.txt.gz	Liver.allpairs.txt.gz.eQTLs.txt.gz	2	65060762	0.836525	A	G	TRUE	G	A	FALSE	FALSE	FALSE	TRUE	TRUE
Muscle	ISOP	TRUE	ENSG00000011523	CEP68	TG_GLGC_Expanded/TG_GLGC_Expanded.txt.gz	Adipose_Subcutaneous.allpairs.txt.gz.eQTLs.txt.gz	2	65060762	0.61239	A	G	TRUE	G	A	FALSE	FALSE	FALSE	TRUE	TRUE
Muscle	ISOP	TRUE	ENSG00000011523	CEP68	TG_GLGC_Expanded/TG_GLGC_Expanded.txt.gz	Adipose_Visceral_Omentum.allpairs.txt.gz.eQTLs.txt.gz	2	65060762	0.739477	A	G	TRUE	G	A	FALSE	FALSE	FALSE	TRUE	TRUE
Muscle	ISOP	TRUE	ENSG00000011523	CEP68	T2D_Mahajan_Europeans/T2D_Mahajan_Europeans.txt.gz	Liver.allpairs.txt.gz.eQTLs.txt.gz	2	65060762	0.353619	A	G	TRUE	G	A	FALSE	FALSE	FALSE	TRUE	TRUE
Fat	DEXA	FALSE	ENSG00000106034	CPED1	WHR-adj-BMI_GIANT_2018/WHR-adj-BMI_GIANT_2018.txt.gz	Adipose_Subcutaneous.allpairs.txt.gz.eQTLs.txt.gz	7	121262131	0.588514	C	G	FALSE	C	G	TRUE	TRUE	FALSE	FALSE	TRUE
Fat	IL-6	FALSE	ENSG00000106034	CPED1	WHR-adj-BMI_GIANT_2018/WHR-adj-BMI_GIANT_2018.txt.gz	Adipose_Subcutaneous.allpairs.txt.gz.eQTLs.txt.gz	7	121262131	0.588514	C	G	FALSE	C	G	TRUE	TRUE	FALSE	FALSE	TRUE
Liver	IBMX	FALSE	ENSG00000184371	CSF1	HDL_GLGC_Expanded/HDL_GLGC_Expanded.txt.gz	Muscle_Skeletal.allpairs.txt.gz.eQTLs.txt.gz	1	109928142	0.953729	A	G	FALSE	A	G	TRUE	TRUE	FALSE	FALSE	TRUE
Liver	IBMX	FALSE	ENSG00000184371	CSF1	HDL_GLGC_Expanded/HDL_GLGC_Expanded.txt.gz	Adipose_Subcutaneous.allpairs.txt.gz.eQTLs.txt.gz	1	109928142	0.995065	A	G	FALSE	A	G	TRUE	TRUE	FALSE	FALSE	TRUE
Liver	TNFa	TRUE	ENSG00000184371	CSF1	HDL_GLGC_Expanded/HDL_GLGC_Expanded.txt.gz	Muscle_Skeletal.allpairs.txt.gz.eQTLs.txt.gz	1	109928142	0.953729	A	G	FALSE	A	G	TRUE	TRUE	FALSE	FALSE	FALSE
Liver	TNFa	TRUE	ENSG00000184371	CSF1	HDL_GLGC_Expanded/HDL_GLGC_Expanded.txt.gz	Adipose_Subcutaneous.allpairs.txt.gz.eQTLs.txt.gz	1	109928142	0.995065	A	G	FALSE	A	G	TRUE	TRUE	FALSE	FALSE	FALSE
Liver	U012	FALSE	ENSG00000184371	CSF1	HDL_GLGC_Expanded/HDL_GLGC_Expanded.txt.gz	Muscle_Skeletal.allpairs.txt.gz.eQTLs.txt.gz	1	109928142	0.953729	A	G	FALSE	A	G	TRUE	TRUE	FALSE	FALSE	TRUE
Liver	U012	FALSE	ENSG00000184371	CSF1	HDL_GLGC_Expanded/HDL_GLGC_Expanded.txt.gz	Adipose_Subcutaneous.allpairs.txt.gz.eQTLs.txt.gz	1	109928142	0.995065	A	G	FALSE	A	G	TRUE	TRUE	FALSE	FALSE	TRUE
Liver	SB20	TRUE	ENSG00000184371	CSF1	HDL_GLGC_Expanded/HDL_GLGC_Expanded.txt.gz	Muscle_Skeletal.allpairs.txt.gz.eQTLs.txt.gz	1	109928142	0.953729	A	G	FALSE	A	G	TRUE	TRUE	FALSE	FALSE	FALSE
Liver	SB20	TRUE	ENSG00000184371	CSF1	HDL_GLGC_Expanded/HDL_GLGC_Expanded.txt.gz	Adipose_Subcutaneous.allpairs.txt.gz.eQTLs.txt.gz	1	109928142	0.995065	A	G	FALSE	A	G	TRUE	TRUE	FALSE	FALSE	FALSE
Liver	TGFB1	TRUE	ENSG00000184371	CSF1	HDL_GLGC_Expanded/HDL_GLGC_Expanded.txt.gz	Muscle_Skeletal.allpairs.txt.gz.eQTLs.txt.gz	1	109928142	0.953729	A	G	FALSE	A	G	TRUE	TRUE	FALSE	FALSE	FALSE
Liver	TGFB1	TRUE	ENSG00000184371	CSF1	HDL_GLGC_Expanded/HDL_GLGC_Expanded.txt.gz	Adipose_Subcutaneous.allpairs.txt.gz.eQTLs.txt.gz	1	109928142	0.995065	A	G	FALSE	A	G	TRUE	TRUE	FALSE	FALSE	FALSE
Liver	IGF1	TRUE	ENSG00000184371	CSF1	HDL_GLGC_Expanded/HDL_GLGC_Expanded.txt.gz	Muscle_Skeletal.allpairs.txt.gz.eQTLs.txt.gz	1	109928142	0.953729	A	G	FALSE	A	G	TRUE	TRUE	FALSE	FALSE	FALSE
Liver	IGF1	TRUE	ENSG00000184371	CSF1	HDL_GLGC_Expanded/HDL_GLGC_Expanded.txt.gz	Adipose_Subcutaneous.allpairs.txt.gz.eQTLs.txt.gz	1	109928142	0.995065	A	G	FALSE	A	G	TRUE	TRUE	FALSE	FALSE	FALSE
Liver	IL-6	TRUE	ENSG00000184371	CSF1	HDL_GLGC_Expanded/HDL_GLGC_Expanded.txt.gz	Muscle_Skeletal.allpairs.txt.gz.eQTLs.txt.gz	1	109928142	0.953729	A	G	FALSE	A	G	TRUE	TRUE	FALSE	FALSE	FALSE
Liver	IL-6	TRUE	ENSG00000184371	CSF1	HDL_GLGC_Expanded/HDL_GLGC_Expanded.txt.gz	Adipose_Subcutaneous.allpairs.txt.gz.eQTLs.txt.gz	1	109928142	0.995065	A	G	FALSE	A	G	TRUE	TRUE	FALSE	FALSE	FALSE
Liver	DEXA	FALSE	ENSG00000184371	CSF1	HDL_GLGC_Expanded/HDL_GLGC_Expanded.txt.gz	Muscle_Skeletal.allpairs.txt.gz.eQTLs.txt.gz	1	109928142	0.953729	A	G	FALSE	A	G	TRUE	TRUE	FALSE	FALSE	TRUE
Liver	DEXA	FALSE	ENSG00000184371	CSF1	HDL_GLGC_Expanded/HDL_GLGC_Expanded.txt.gz	Adipose_Subcutaneous.allpairs.txt.gz.eQTLs.txt.gz	1	109928142	0.995065	A	G	FALSE	A	G	TRUE	TRUE	FALSE	FALSE	TRUE
Liver	INSU	TRUE	ENSG00000184371	CSF1	HDL_GLGC_Expanded/HDL_GLGC_Expanded.txt.gz	Muscle_Skeletal.allpairs.txt.gz.eQTLs.txt.gz	1	109928142	0.953729	A	G	FALSE	A	G	TRUE	TRUE	FALSE	FALSE	FALSE
Liver	INSU	TRUE	ENSG00000184371	CSF1	HDL_GLGC_Expanded/HDL_GLGC_Expanded.txt.gz	Adipose_Subcutaneous.allpairs.txt.gz.eQTLs.txt.gz	1	109928142	0.995065	A	G	FALSE	A	G	TRUE	TRUE	FALSE	FALSE	FALSE
Fat	RETA	TRUE	ENSG00000184371	CSF1	HDL_GLGC_Expanded/HDL_GLGC_Expanded.txt.gz	Muscle_Skeletal.allpairs.txt.gz.eQTLs.txt.gz	1	109928142	0.953729	A	G	FALSE	A	G	TRUE	TRUE	FALSE	FALSE	FALSE
Fat	RETA	TRUE	ENSG00000184371	CSF1	HDL_GLGC_Expanded/HDL_GLGC_Expanded.txt.gz	Adipose_Subcutaneous.allpairs.txt.gz.eQTLs.txt.gz	1	109928142	0.995065	A	G	FALSE	A	G	TRUE	TRUE	FALSE	FALSE	FALSE
Fat	IGF1	TRUE	ENSG00000184371	CSF1	HDL_GLGC_Expanded/HDL_GLGC_Expanded.txt.gz	Muscle_Skeletal.allpairs.txt.gz.eQTLs.txt.gz	1	109928142	0.953729	A	G	FALSE	A	G	TRUE	TRUE	FALSE	FALSE	FALSE
Fat	IGF1	TRUE	ENSG00000184371	CSF1	HDL_GLGC_Expanded/HDL_GLGC_Expanded.txt.gz	Adipose_Subcutaneous.allpairs.txt.gz.eQTLs.txt.gz	1	109928142	0.995065	A	G	FALSE	A	G	TRUE	TRUE	FALSE	FALSE	FALSE
Fat	TNFa	TRUE	ENSG00000184371	CSF1	HDL_GLGC_Expanded/HDL_GLGC_Expanded.txt.gz	Muscle_Skeletal.allpairs.txt.gz.eQTLs.txt.gz	1	109928142	0.953729	A	G	FALSE	A	G	TRUE	TRUE	FALSE	FALSE	FALSE
Fat	TNFa	TRUE	ENSG00000184371	CSF1	HDL_GLGC_Expanded/HDL_GLGC_Expanded.txt.gz	Adipose_Subcutaneous.allpairs.txt.gz.eQTLs.txt.gz	1	109928142	0.995065	A	G	FALSE	A	G	TRUE	TRUE	FALSE	FALSE	FALSE
Fat	INSU	TRUE	ENSG00000184371	CSF1	HDL_GLGC_Expanded/HDL_GLGC_Expanded.txt.gz	Muscle_Skeletal.allpairs.txt.gz.eQTLs.txt.gz	1	109928142	0.953729	A	G	FALSE	A	G	TRUE	TRUE	FALSE	FALSE	FALSE
Fat	INSU	TRUE	ENSG00000184371	CSF1	HDL_GLGC_Expanded/HDL_GLGC_Expanded.txt.gz	Adipose_Subcutaneous.allpairs.txt.gz.eQTLs.txt.gz	1	109928142	0.995065	A	G	FALSE	A	G	TRUE	TRUE	FALSE	FALSE	FALSE
Muscle	INSU	TRUE	ENSG00000184371	CSF1	HDL_GLGC_Expanded/HDL_GLGC_Expanded.txt.gz	Muscle_Skeletal.allpairs.txt.gz.eQTLs.txt.gz	1	109928142	0.953729	A	G	FALSE	A	G	TRUE	TRUE	FALSE	FALSE	FALSE
Muscle	INSU	TRUE	ENSG00000184371	CSF1	HDL_GLGC_Expanded/HDL_GLGC_Expanded.txt.gz	Adipose_Subcutaneous.allpairs.txt.gz.eQTLs.txt.gz	1	109928142	0.995065	A	G	FALSE	A	G	TRUE	TRUE	FALSE	FALSE	FALSE
Muscle	LAUR	TRUE	ENSG00000184371	CSF1	HDL_GLGC_Expanded/HDL_GLGC_Expanded.txt.gz	Muscle_Skeletal.allpairs.txt.gz.eQTLs.txt.gz	1	109928142	0.953729	A	G	FALSE	A	G	TRUE	TRUE	FALSE	FALSE	FALSE
Muscle	LAUR	TRUE	ENSG00000184371	CSF1	HDL_GLGC_Expanded/HDL_GLGC_Expanded.txt.gz	Adipose_Subcutaneous.allpairs.txt.gz.eQTLs.txt.gz	1	109928142	0.995065	A	G	FALSE	A	G	TRUE	TRUE	FALSE	FALSE	FALSE
Muscle	IBMX	FALSE	ENSG00000184371	CSF1	HDL_GLGC_Expanded/HDL_GLGC_Expanded.txt.gz	Muscle_Skeletal.allpairs.txt.gz.eQTLs.txt.gz	1	109928142	0.953729	A	G	FALSE	A	G	TRUE	TRUE	FALSE	FALSE	TRUE
Muscle	IBMX	FALSE	ENSG00000184371	CSF1	HDL_GLGC_Expanded/HDL_GLGC_Expanded.txt.gz	Adipose_Subcutaneous.allpairs.txt.gz.eQTLs.txt.gz	1	109928142	0.995065	A	G	FALSE	A	G	TRUE	TRUE	FALSE	FALSE	TRUE
Muscle	GLUC	FALSE	ENSG00000184371	CSF1	HDL_GLGC_Expanded/HDL_GLGC_Expanded.txt.gz	Muscle_Skeletal.allpairs.txt.gz.eQTLs.txt.gz	1	109928142	0.953729	A	G	FALSE	A	G	TRUE	TRUE	FALSE	FALSE	TRUE
Muscle	GLUC	FALSE	ENSG00000184371	CSF1	HDL_GLGC_Expanded/HDL_GLGC_Expanded.txt.gz	Adipose_Subcutaneous.allpairs.txt.gz.eQTLs.txt.gz	1	109928142	0.995065	A	G	FALSE	A	G	TRUE	TRUE	FALSE	FALSE	TRUE
Muscle	SB20	FALSE	ENSG00000184371	CSF1	HDL_GLGC_Expanded/HDL_GLGC_Expanded.txt.gz	Muscle_Skeletal.allpairs.txt.gz.eQTLs.txt.gz	1	109928142	0.953729	A	G	FALSE	A	G	TRUE	TRUE	FALSE	FALSE	TRUE
Muscle	SB20	FALSE	ENSG00000184371	CSF1	HDL_GLGC_Expanded/HDL_GLGC_Expanded.txt.gz	Adipose_Subcutaneous.allpairs.txt.gz.eQTLs.txt.gz	1	109928142	0.995065	A	G	FALSE	A	G	TRUE	TRUE	FALSE	FALSE	TRUE
Muscle	IL-6	TRUE	ENSG00000184371	CSF1	HDL_GLGC_Expanded/HDL_GLGC_Expanded.txt.gz	Muscle_Skeletal.allpairs.txt.gz.eQTLs.txt.gz	1	109928142	0.953729	A	G	FALSE	A	G	TRUE	TRUE	FALSE	FALSE	FALSE
Muscle	IL-6	TRUE	ENSG00000184371	CSF1	HDL_GLGC_Expanded/HDL_GLGC_Expanded.txt.gz	Adipose_Subcutaneous.allpairs.txt.gz.eQTLs.txt.gz	1	109928142	0.995065	A	G	FALSE	A	G	TRUE	TRUE	FALSE	FALSE	FALSE
Muscle	SP60	FALSE	ENSG00000184371	CSF1	HDL_GLGC_Expanded/HDL_GLGC_Expanded.txt.gz	Muscle_Skeletal.allpairs.txt.gz.eQTLs.txt.gz	1	109928142	0.953729	A	G	FALSE	A	G	TRUE	TRUE	FALSE	FALSE	TRUE
Muscle	SP60	FALSE	ENSG00000184371	CSF1	HDL_GLGC_Expanded/HDL_GLGC_Expanded.txt.gz	Adipose_Subcutaneous.allpairs.txt.gz.eQTLs.txt.gz	1	109928142	0.995065	A	G	FALSE	A	G	TRUE	TRUE	FALSE	FALSE	TRUE
Muscle	RETA	TRUE	ENSG00000184371	CSF1	HDL_GLGC_Expanded/HDL_GLGC_Expanded.txt.gz	Muscle_Skeletal.allpairs.txt.gz.eQTLs.txt.gz	1	109928142	0.953729	A	G	FALSE	A	G	TRUE	TRUE	FALSE	FALSE	FALSE
Muscle	RETA	TRUE	ENSG00000184371	CSF1	HDL_GLGC_Expanded/HDL_GLGC_Expanded.txt.gz	Adipose_Subcutaneous.allpairs.txt.gz.eQTLs.txt.gz	1	109928142	0.995065	A	G	FALSE	A	G	TRUE	TRUE	FALSE	FALSE	FALSE
Muscle	TNFa	TRUE	ENSG00000184371	CSF1	HDL_GLGC_Expanded/HDL_GLGC_Expanded.txt.gz	Muscle_Skeletal.allpairs.txt.gz.eQTLs.txt.gz	1	109928142	0.953729	A	G	FALSE	A	G	TRUE	TRUE	FALSE	FALSE	FALSE
Muscle	TNFa	TRUE	ENSG00000184371	CSF1	HDL_GLGC_Expanded/HDL_GLGC_Expanded.txt.gz	Adipose_Subcutaneous.allpairs.txt.gz.eQTLs.txt.gz	1	109928142	0.995065	A	G	FALSE	A	G	TRUE	TRUE	FALSE	FALSE	FALSE
Muscle	IGF1	TRUE	ENSG00000184371	CSF1	HDL_GLGC_Expanded/HDL_GLGC_Expanded.txt.gz	Muscle_Skeletal.allpairs.txt.gz.eQTLs.txt.gz	1	109928142	0.953729	A	G	FALSE	A	G	TRUE	TRUE	FALSE	FALSE	FALSE
Muscle	IGF1	TRUE	ENSG00000184371	CSF1	HDL_GLGC_Expanded/HDL_GLGC_Expanded.txt.gz	Adipose_Subcutaneous.allpairs.txt.gz.eQTLs.txt.gz	1	109928142	0.995065	A	G	FALSE	A	G	TRUE	TRUE	FALSE	FALSE	FALSE
Liver	INSU	FALSE	ENSG00000137869	CYP19A1	WHR-adj-BMI_GIANT_2018/WHR-adj-BMI_GIANT_2018.txt.gz	Adipose_Subcutaneous.allpairs.txt.gz.eQTLs.txt.gz	15	51237900	0.376118	T	C	FALSE	C	T	FALSE	FALSE	TRUE	FALSE	TRUE
Muscle	RETA	TRUE	ENSG00000137869	CYP19A1	WHR-adj-BMI_GIANT_2018/WHR-adj-BMI_GIANT_2018.txt.gz	Adipose_Subcutaneous.allpairs.txt.gz.eQTLs.txt.gz	15	51237900	0.376118	T	C	FALSE	C	T	FALSE	FALSE	TRUE	FALSE	FALSE
Liver	IBMX	FALSE	ENSG00000163257	DCAF16	T2D_Mahajan_Europeans/T2D_Mahajan_Europeans.txt.gz	Adipose_Subcutaneous.allpairs.txt.gz.eQTLs.txt.gz	4	17791246	0.734441	A	C	FALSE	C	A	FALSE	FALSE	TRUE	FALSE	TRUE
Liver	IBMX	FALSE	ENSG00000163257	DCAF16	T2D_Mahajan_Europeans/T2D_Mahajan_Europeans.txt.gz	Muscle_Skeletal.allpairs.txt.gz.eQTLs.txt.gz	4	17791246	0.696438	A	C	FALSE	C	A	FALSE	FALSE	TRUE	FALSE	TRUE
Liver	IBMX	FALSE	ENSG00000163257	DCAF16	T2D_Mahajan_Europeans/T2D_Mahajan_Europeans.txt.gz	Adipose_Visceral_Omentum.allpairs.txt.gz.eQTLs.txt.gz	4	17791246	0.731174	A	C	FALSE	C	A	FALSE	FALSE	TRUE	FALSE	TRUE
Liver	IBMX	FALSE	ENSG00000163257	DCAF16	T2D_Mahajan_Europeans/T2D_Mahajan_Europeans.txt.gz	Pancreas.allpairs.txt.gz.eQTLs.txt.gz	4	17791246	0.723767	A	C	FALSE	C	A	FALSE	FALSE	TRUE	FALSE	TRUE
Liver	SB20	FALSE	ENSG00000163257	DCAF16	T2D_Mahajan_Europeans/T2D_Mahajan_Europeans.txt.gz	Adipose_Subcutaneous.allpairs.txt.gz.eQTLs.txt.gz	4	17791246	0.734441	A	C	FALSE	C	A	FALSE	FALSE	TRUE	FALSE	TRUE
Liver	SB20	FALSE	ENSG00000163257	DCAF16	T2D_Mahajan_Europeans/T2D_Mahajan_Europeans.txt.gz	Muscle_Skeletal.allpairs.txt.gz.eQTLs.txt.gz	4	17791246	0.696438	A	C	FALSE	C	A	FALSE	FALSE	TRUE	FALSE	TRUE
Liver	SB20	FALSE	ENSG00000163257	DCAF16	T2D_Mahajan_Europeans/T2D_Mahajan_Europeans.txt.gz	Adipose_Visceral_Omentum.allpairs.txt.gz.eQTLs.txt.gz	4	17791246	0.731174	A	C	FALSE	C	A	FALSE	FALSE	TRUE	FALSE	TRUE
Liver	SB20	FALSE	ENSG00000163257	DCAF16	T2D_Mahajan_Europeans/T2D_Mahajan_Europeans.txt.gz	Pancreas.allpairs.txt.gz.eQTLs.txt.gz	4	17791246	0.723767	A	C	FALSE	C	A	FALSE	FALSE	TRUE	FALSE	TRUE
Liver	GLUC	TRUE	ENSG00000163257	DCAF16	T2D_Mahajan_Europeans/T2D_Mahajan_Europeans.txt.gz	Adipose_Subcutaneous.allpairs.txt.gz.eQTLs.txt.gz	4	17791246	0.734441	A	C	FALSE	C	A	FALSE	FALSE	TRUE	FALSE	FALSE
Liver	GLUC	TRUE	ENSG00000163257	DCAF16	T2D_Mahajan_Europeans/T2D_Mahajan_Europeans.txt.gz	Muscle_Skeletal.allpairs.txt.gz.eQTLs.txt.gz	4	17791246	0.696438	A	C	FALSE	C	A	FALSE	FALSE	TRUE	FALSE	FALSE
Liver	GLUC	TRUE	ENSG00000163257	DCAF16	T2D_Mahajan_Europeans/T2D_Mahajan_Europeans.txt.gz	Adipose_Visceral_Omentum.allpairs.txt.gz.eQTLs.txt.gz	4	17791246	0.731174	A	C	FALSE	C	A	FALSE	FALSE	TRUE	FALSE	FALSE
Liver	GLUC	TRUE	ENSG00000163257	DCAF16	T2D_Mahajan_Europeans/T2D_Mahajan_Europeans.txt.gz	Pancreas.allpairs.txt.gz.eQTLs.txt.gz	4	17791246	0.723767	A	C	FALSE	C	A	FALSE	FALSE	TRUE	FALSE	FALSE
Liver	IGF1	FALSE	ENSG00000163257	DCAF16	T2D_Mahajan_Europeans/T2D_Mahajan_Europeans.txt.gz	Adipose_Subcutaneous.allpairs.txt.gz.eQTLs.txt.gz	4	17791246	0.734441	A	C	FALSE	C	A	FALSE	FALSE	TRUE	FALSE	TRUE
Liver	IGF1	FALSE	ENSG00000163257	DCAF16	T2D_Mahajan_Europeans/T2D_Mahajan_Europeans.txt.gz	Muscle_Skeletal.allpairs.txt.gz.eQTLs.txt.gz	4	17791246	0.696438	A	C	FALSE	C	A	FALSE	FALSE	TRUE	FALSE	TRUE
Liver	IGF1	FALSE	ENSG00000163257	DCAF16	T2D_Mahajan_Europeans/T2D_Mahajan_Europeans.txt.gz	Adipose_Visceral_Omentum.allpairs.txt.gz.eQTLs.txt.gz	4	17791246	0.731174	A	C	FALSE	C	A	FALSE	FALSE	TRUE	FALSE	TRUE
Liver	IGF1	FALSE	ENSG00000163257	DCAF16	T2D_Mahajan_Europeans/T2D_Mahajan_Europeans.txt.gz	Pancreas.allpairs.txt.gz.eQTLs.txt.gz	4	17791246	0.723767	A	C	FALSE	C	A	FALSE	FALSE	TRUE	FALSE	TRUE
Muscle	IBMX	FALSE	ENSG00000163257	DCAF16	T2D_Mahajan_Europeans/T2D_Mahajan_Europeans.txt.gz	Adipose_Subcutaneous.allpairs.txt.gz.eQTLs.txt.gz	4	17791246	0.734441	A	C	FALSE	C	A	FALSE	FALSE	TRUE	FALSE	TRUE
Muscle	IBMX	FALSE	ENSG00000163257	DCAF16	T2D_Mahajan_Europeans/T2D_Mahajan_Europeans.txt.gz	Muscle_Skeletal.allpairs.txt.gz.eQTLs.txt.gz	4	17791246	0.696438	A	C	FALSE	C	A	FALSE	FALSE	TRUE	FALSE	TRUE
Muscle	IBMX	FALSE	ENSG00000163257	DCAF16	T2D_Mahajan_Europeans/T2D_Mahajan_Europeans.txt.gz	Adipose_Visceral_Omentum.allpairs.txt.gz.eQTLs.txt.gz	4	17791246	0.731174	A	C	FALSE	C	A	FALSE	FALSE	TRUE	FALSE	TRUE
Muscle	IBMX	FALSE	ENSG00000163257	DCAF16	T2D_Mahajan_Europeans/T2D_Mahajan_Europeans.txt.gz	Pancreas.allpairs.txt.gz.eQTLs.txt.gz	4	17791246	0.723767	A	C	FALSE	C	A	FALSE	FALSE	TRUE	FALSE	TRUE
Muscle	GLUC	TRUE	ENSG00000163257	DCAF16	T2D_Mahajan_Europeans/T2D_Mahajan_Europeans.txt.gz	Adipose_Subcutaneous.allpairs.txt.gz.eQTLs.txt.gz	4	17791246	0.734441	A	C	FALSE	C	A	FALSE	FALSE	TRUE	FALSE	FALSE
Muscle	GLUC	TRUE	ENSG00000163257	DCAF16	T2D_Mahajan_Europeans/T2D_Mahajan_Europeans.txt.gz	Muscle_Skeletal.allpairs.txt.gz.eQTLs.txt.gz	4	17791246	0.696438	A	C	FALSE	C	A	FALSE	FALSE	TRUE	FALSE	FALSE
Muscle	GLUC	TRUE	ENSG00000163257	DCAF16	T2D_Mahajan_Europeans/T2D_Mahajan_Europeans.txt.gz	Adipose_Visceral_Omentum.allpairs.txt.gz.eQTLs.txt.gz	4	17791246	0.731174	A	C	FALSE	C	A	FALSE	FALSE	TRUE	FALSE	FALSE
Muscle	GLUC	TRUE	ENSG00000163257	DCAF16	T2D_Mahajan_Europeans/T2D_Mahajan_Europeans.txt.gz	Pancreas.allpairs.txt.gz.eQTLs.txt.gz	4	17791246	0.723767	A	C	FALSE	C	A	FALSE	FALSE	TRUE	FALSE	FALSE
Fat	WORT	TRUE	ENSG00000172869	DMXL1	HDL_GLGC_Expanded/HDL_GLGC_Expanded.txt.gz	Adipose_Visceral_Omentum.allpairs.txt.gz.eQTLs.txt.gz	5	119393591	0.585592	T	C	TRUE	T	C	TRUE	TRUE	TRUE	TRUE	TRUE
Fat	WORT	TRUE	ENSG00000172869	DMXL1	TG_GLGC_Expanded/TG_GLGC_Expanded.txt.gz	Adipose_Visceral_Omentum.allpairs.txt.gz.eQTLs.txt.gz	5	119393591	0.60925	T	C	FALSE	T	C	TRUE	TRUE	FALSE	FALSE	FALSE
Fat	WORT	TRUE	ENSG00000172869	DMXL1	WHR-adj-BMI_GIANT_2018/WHR-adj-BMI_GIANT_2018.txt.gz	Adipose_Visceral_Omentum.allpairs.txt.gz.eQTLs.txt.gz	5	119393591	0.586687	T	C	FALSE	T	C	TRUE	TRUE	FALSE	FALSE	FALSE
Fat	RETA	TRUE	ENSG00000172869	DMXL1	HDL_GLGC_Expanded/HDL_GLGC_Expanded.txt.gz	Adipose_Visceral_Omentum.allpairs.txt.gz.eQTLs.txt.gz	5	119393591	0.585592	T	C	TRUE	T	C	TRUE	TRUE	TRUE	TRUE	TRUE
Fat	RETA	TRUE	ENSG00000172869	DMXL1	TG_GLGC_Expanded/TG_GLGC_Expanded.txt.gz	Adipose_Visceral_Omentum.allpairs.txt.gz.eQTLs.txt.gz	5	119393591	0.60925	T	C	FALSE	T	C	TRUE	TRUE	FALSE	FALSE	FALSE
Fat	RETA	TRUE	ENSG00000172869	DMXL1	WHR-adj-BMI_GIANT_2018/WHR-adj-BMI_GIANT_2018.txt.gz	Adipose_Visceral_Omentum.allpairs.txt.gz.eQTLs.txt.gz	5	119393591	0.586687	T	C	FALSE	T	C	TRUE	TRUE	FALSE	FALSE	FALSE
Fat	SP60	TRUE	ENSG00000172869	DMXL1	HDL_GLGC_Expanded/HDL_GLGC_Expanded.txt.gz	Adipose_Visceral_Omentum.allpairs.txt.gz.eQTLs.txt.gz	5	119393591	0.585592	T	C	TRUE	T	C	TRUE	TRUE	TRUE	TRUE	TRUE
Fat	SP60	TRUE	ENSG00000172869	DMXL1	TG_GLGC_Expanded/TG_GLGC_Expanded.txt.gz	Adipose_Visceral_Omentum.allpairs.txt.gz.eQTLs.txt.gz	5	119393591	0.60925	T	C	FALSE	T	C	TRUE	TRUE	FALSE	FALSE	FALSE
Fat	SP60	TRUE	ENSG00000172869	DMXL1	WHR-adj-BMI_GIANT_2018/WHR-adj-BMI_GIANT_2018.txt.gz	Adipose_Visceral_Omentum.allpairs.txt.gz.eQTLs.txt.gz	5	119393591	0.586687	T	C	FALSE	T	C	TRUE	TRUE	FALSE	FALSE	FALSE
Fat	LEPT	TRUE	ENSG00000172869	DMXL1	HDL_GLGC_Expanded/HDL_GLGC_Expanded.txt.gz	Adipose_Visceral_Omentum.allpairs.txt.gz.eQTLs.txt.gz	5	119393591	0.585592	T	C	TRUE	T	C	TRUE	TRUE	TRUE	TRUE	TRUE
Fat	LEPT	TRUE	ENSG00000172869	DMXL1	TG_GLGC_Expanded/TG_GLGC_Expanded.txt.gz	Adipose_Visceral_Omentum.allpairs.txt.gz.eQTLs.txt.gz	5	119393591	0.60925	T	C	FALSE	T	C	TRUE	TRUE	FALSE	FALSE	FALSE
Fat	LEPT	TRUE	ENSG00000172869	DMXL1	WHR-adj-BMI_GIANT_2018/WHR-adj-BMI_GIANT_2018.txt.gz	Adipose_Visceral_Omentum.allpairs.txt.gz.eQTLs.txt.gz	5	119393591	0.586687	T	C	FALSE	T	C	TRUE	TRUE	FALSE	FALSE	FALSE
Fat	SB20	TRUE	ENSG00000172869	DMXL1	HDL_GLGC_Expanded/HDL_GLGC_Expanded.txt.gz	Adipose_Visceral_Omentum.allpairs.txt.gz.eQTLs.txt.gz	5	119393591	0.585592	T	C	TRUE	T	C	TRUE	TRUE	TRUE	TRUE	TRUE
Fat	SB20	TRUE	ENSG00000172869	DMXL1	TG_GLGC_Expanded/TG_GLGC_Expanded.txt.gz	Adipose_Visceral_Omentum.allpairs.txt.gz.eQTLs.txt.gz	5	119393591	0.60925	T	C	FALSE	T	C	TRUE	TRUE	FALSE	FALSE	FALSE
Fat	SB20	TRUE	ENSG00000172869	DMXL1	WHR-adj-BMI_GIANT_2018/WHR-adj-BMI_GIANT_2018.txt.gz	Adipose_Visceral_Omentum.allpairs.txt.gz.eQTLs.txt.gz	5	119393591	0.586687	T	C	FALSE	T	C	TRUE	TRUE	FALSE	FALSE	FALSE
Fat	ROSI	FALSE	ENSG00000172869	DMXL1	HDL_GLGC_Expanded/HDL_GLGC_Expanded.txt.gz	Adipose_Visceral_Omentum.allpairs.txt.gz.eQTLs.txt.gz	5	119393591	0.585592	T	C	TRUE	T	C	TRUE	TRUE	TRUE	TRUE	FALSE
Fat	ROSI	FALSE	ENSG00000172869	DMXL1	TG_GLGC_Expanded/TG_GLGC_Expanded.txt.gz	Adipose_Visceral_Omentum.allpairs.txt.gz.eQTLs.txt.gz	5	119393591	0.60925	T	C	FALSE	T	C	TRUE	TRUE	FALSE	FALSE	TRUE
Fat	ROSI	FALSE	ENSG00000172869	DMXL1	WHR-adj-BMI_GIANT_2018/WHR-adj-BMI_GIANT_2018.txt.gz	Adipose_Visceral_Omentum.allpairs.txt.gz.eQTLs.txt.gz	5	119393591	0.586687	T	C	FALSE	T	C	TRUE	TRUE	FALSE	FALSE	TRUE
Fat	DEXA	FALSE	ENSG00000172869	DMXL1	HDL_GLGC_Expanded/HDL_GLGC_Expanded.txt.gz	Adipose_Visceral_Omentum.allpairs.txt.gz.eQTLs.txt.gz	5	119393591	0.585592	T	C	TRUE	T	C	TRUE	TRUE	TRUE	TRUE	FALSE
Fat	DEXA	FALSE	ENSG00000172869	DMXL1	TG_GLGC_Expanded/TG_GLGC_Expanded.txt.gz	Adipose_Visceral_Omentum.allpairs.txt.gz.eQTLs.txt.gz	5	119393591	0.60925	T	C	FALSE	T	C	TRUE	TRUE	FALSE	FALSE	TRUE
Fat	DEXA	FALSE	ENSG00000172869	DMXL1	WHR-adj-BMI_GIANT_2018/WHR-adj-BMI_GIANT_2018.txt.gz	Adipose_Visceral_Omentum.allpairs.txt.gz.eQTLs.txt.gz	5	119393591	0.586687	T	C	FALSE	T	C	TRUE	TRUE	FALSE	FALSE	TRUE
Fat	TNFa	FALSE	ENSG00000172869	DMXL1	HDL_GLGC_Expanded/HDL_GLGC_Expanded.txt.gz	Adipose_Visceral_Omentum.allpairs.txt.gz.eQTLs.txt.gz	5	119393591	0.585592	T	C	TRUE	T	C	TRUE	TRUE	TRUE	TRUE	FALSE
Fat	TNFa	FALSE	ENSG00000172869	DMXL1	TG_GLGC_Expanded/TG_GLGC_Expanded.txt.gz	Adipose_Visceral_Omentum.allpairs.txt.gz.eQTLs.txt.gz	5	119393591	0.60925	T	C	FALSE	T	C	TRUE	TRUE	FALSE	FALSE	TRUE
Fat	TNFa	FALSE	ENSG00000172869	DMXL1	WHR-adj-BMI_GIANT_2018/WHR-adj-BMI_GIANT_2018.txt.gz	Adipose_Visceral_Omentum.allpairs.txt.gz.eQTLs.txt.gz	5	119393591	0.586687	T	C	FALSE	T	C	TRUE	TRUE	FALSE	FALSE	TRUE
Fat	ADIP	TRUE	ENSG00000172869	DMXL1	HDL_GLGC_Expanded/HDL_GLGC_Expanded.txt.gz	Adipose_Visceral_Omentum.allpairs.txt.gz.eQTLs.txt.gz	5	119393591	0.585592	T	C	TRUE	T	C	TRUE	TRUE	TRUE	TRUE	TRUE
Fat	ADIP	TRUE	ENSG00000172869	DMXL1	TG_GLGC_Expanded/TG_GLGC_Expanded.txt.gz	Adipose_Visceral_Omentum.allpairs.txt.gz.eQTLs.txt.gz	5	119393591	0.60925	T	C	FALSE	T	C	TRUE	TRUE	FALSE	FALSE	FALSE
Fat	ADIP	TRUE	ENSG00000172869	DMXL1	WHR-adj-BMI_GIANT_2018/WHR-adj-BMI_GIANT_2018.txt.gz	Adipose_Visceral_Omentum.allpairs.txt.gz.eQTLs.txt.gz	5	119393591	0.586687	T	C	FALSE	T	C	TRUE	TRUE	FALSE	FALSE	FALSE
Fat	IL-6	FALSE	ENSG00000172869	DMXL1	HDL_GLGC_Expanded/HDL_GLGC_Expanded.txt.gz	Adipose_Visceral_Omentum.allpairs.txt.gz.eQTLs.txt.gz	5	119393591	0.585592	T	C	TRUE	T	C	TRUE	TRUE	TRUE	TRUE	FALSE
Fat	IL-6	FALSE	ENSG00000172869	DMXL1	TG_GLGC_Expanded/TG_GLGC_Expanded.txt.gz	Adipose_Visceral_Omentum.allpairs.txt.gz.eQTLs.txt.gz	5	119393591	0.60925	T	C	FALSE	T	C	TRUE	TRUE	FALSE	FALSE	TRUE
Fat	IL-6	FALSE	ENSG00000172869	DMXL1	WHR-adj-BMI_GIANT_2018/WHR-adj-BMI_GIANT_2018.txt.gz	Adipose_Visceral_Omentum.allpairs.txt.gz.eQTLs.txt.gz	5	119393591	0.586687	T	C	FALSE	T	C	TRUE	TRUE	FALSE	FALSE	TRUE
Fat	ROSI	FALSE	ENSG00000135144	DTX1	WHR-adj-BMI_GIANT_2018/WHR-adj-BMI_GIANT_2018.txt.gz	Adipose_Subcutaneous.allpairs.txt.gz.eQTLs.txt.gz	12	113075140	0.452087	T	C	TRUE	T	C	TRUE	TRUE	TRUE	TRUE	FALSE
Fat	DEXA	FALSE	ENSG00000135144	DTX1	WHR-adj-BMI_GIANT_2018/WHR-adj-BMI_GIANT_2018.txt.gz	Adipose_Subcutaneous.allpairs.txt.gz.eQTLs.txt.gz	12	113075140	0.452087	T	C	TRUE	T	C	TRUE	TRUE	TRUE	TRUE	FALSE
Fat	TNFa	FALSE	ENSG00000135144	DTX1	WHR-adj-BMI_GIANT_2018/WHR-adj-BMI_GIANT_2018.txt.gz	Adipose_Subcutaneous.allpairs.txt.gz.eQTLs.txt.gz	12	113075140	0.452087	T	C	TRUE	T	C	TRUE	TRUE	TRUE	TRUE	FALSE
Fat	INSU	FALSE	ENSG00000135144	DTX1	WHR-adj-BMI_GIANT_2018/WHR-adj-BMI_GIANT_2018.txt.gz	Adipose_Subcutaneous.allpairs.txt.gz.eQTLs.txt.gz	12	113075140	0.452087	T	C	TRUE	T	C	TRUE	TRUE	TRUE	TRUE	FALSE
Fat	IL-6	FALSE	ENSG00000135144	DTX1	WHR-adj-BMI_GIANT_2018/WHR-adj-BMI_GIANT_2018.txt.gz	Adipose_Subcutaneous.allpairs.txt.gz.eQTLs.txt.gz	12	113075140	0.452087	T	C	TRUE	T	C	TRUE	TRUE	TRUE	TRUE	FALSE
Liver	GLUC	FALSE	ENSG00000141627	DYM	WHR-adj-BMI_GIANT_2018/WHR-adj-BMI_GIANT_2018.txt.gz	Adipose_Subcutaneous.allpairs.txt.gz.eQTLs.txt.gz	18	49358655	0.792013	A	G	FALSE	G	A	FALSE	FALSE	TRUE	FALSE	TRUE
Liver	IBMX	FALSE	ENSG00000138640	FAM13A	WHR-adj-BMI_GIANT_2018/WHR-adj-BMI_GIANT_2018.txt.gz	Adipose_Subcutaneous.allpairs.txt.gz.eQTLs.txt.gz	4	88808923	0.893191	T	C	TRUE	T	C	TRUE	TRUE	TRUE	TRUE	FALSE
Liver	IBMX	FALSE	ENSG00000138640	FAM13A	TG_GLGC_Expanded/TG_GLGC_Expanded.txt.gz	Adipose_Subcutaneous.allpairs.txt.gz.eQTLs.txt.gz	4	88818977	0.779032	A	G	TRUE	A	G	TRUE	TRUE	TRUE	TRUE	FALSE
Liver	IBMX	FALSE	ENSG00000138640	FAM13A	T2D_Mahajan_Europeans/T2D_Mahajan_Europeans.txt.gz	Adipose_Subcutaneous.allpairs.txt.gz.eQTLs.txt.gz	4	88819743	0.776267	C	G	FALSE	G	C	TRUE	FALSE	FALSE	TRUE	FALSE
Liver	IBMX	FALSE	ENSG00000138640	FAM13A	FastInsu_adjBMI_MAGIC_Europeans/FastInsu_adjBMI_MAGIC_Europeans.txt.gz	Adipose_Subcutaneous.allpairs.txt.gz.eQTLs.txt.gz	4	88820118	0.853325	A	G	TRUE	A	G	TRUE	TRUE	TRUE	TRUE	FALSE
Liver	IBMX	FALSE	ENSG00000138640	FAM13A	HDL_GLGC_Expanded/HDL_GLGC_Expanded.txt.gz	Adipose_Subcutaneous.allpairs.txt.gz.eQTLs.txt.gz	4	88820118	0.82803	A	G	FALSE	A	G	TRUE	TRUE	FALSE	FALSE	TRUE
Liver	SB20	FALSE	ENSG00000138640	FAM13A	WHR-adj-BMI_GIANT_2018/WHR-adj-BMI_GIANT_2018.txt.gz	Adipose_Subcutaneous.allpairs.txt.gz.eQTLs.txt.gz	4	88808923	0.893191	T	C	TRUE	T	C	TRUE	TRUE	TRUE	TRUE	FALSE
Liver	SB20	FALSE	ENSG00000138640	FAM13A	TG_GLGC_Expanded/TG_GLGC_Expanded.txt.gz	Adipose_Subcutaneous.allpairs.txt.gz.eQTLs.txt.gz	4	88818977	0.779032	A	G	TRUE	A	G	TRUE	TRUE	TRUE	TRUE	FALSE
Liver	SB20	FALSE	ENSG00000138640	FAM13A	T2D_Mahajan_Europeans/T2D_Mahajan_Europeans.txt.gz	Adipose_Subcutaneous.allpairs.txt.gz.eQTLs.txt.gz	4	88819743	0.776267	C	G	FALSE	G	C	TRUE	FALSE	FALSE	TRUE	FALSE
Liver	SB20	FALSE	ENSG00000138640	FAM13A	FastInsu_adjBMI_MAGIC_Europeans/FastInsu_adjBMI_MAGIC_Europeans.txt.gz	Adipose_Subcutaneous.allpairs.txt.gz.eQTLs.txt.gz	4	88820118	0.853325	A	G	TRUE	A	G	TRUE	TRUE	TRUE	TRUE	FALSE
Liver	SB20	FALSE	ENSG00000138640	FAM13A	HDL_GLGC_Expanded/HDL_GLGC_Expanded.txt.gz	Adipose_Subcutaneous.allpairs.txt.gz.eQTLs.txt.gz	4	88820118	0.82803	A	G	FALSE	A	G	TRUE	TRUE	FALSE	FALSE	TRUE
Liver	TGFB1	FALSE	ENSG00000138640	FAM13A	WHR-adj-BMI_GIANT_2018/WHR-adj-BMI_GIANT_2018.txt.gz	Adipose_Subcutaneous.allpairs.txt.gz.eQTLs.txt.gz	4	88808923	0.893191	T	C	TRUE	T	C	TRUE	TRUE	TRUE	TRUE	FALSE
Liver	TGFB1	FALSE	ENSG00000138640	FAM13A	TG_GLGC_Expanded/TG_GLGC_Expanded.txt.gz	Adipose_Subcutaneous.allpairs.txt.gz.eQTLs.txt.gz	4	88818977	0.779032	A	G	TRUE	A	G	TRUE	TRUE	TRUE	TRUE	FALSE
Liver	TGFB1	FALSE	ENSG00000138640	FAM13A	T2D_Mahajan_Europeans/T2D_Mahajan_Europeans.txt.gz	Adipose_Subcutaneous.allpairs.txt.gz.eQTLs.txt.gz	4	88819743	0.776267	C	G	FALSE	G	C	TRUE	FALSE	FALSE	TRUE	FALSE
Liver	TGFB1	FALSE	ENSG00000138640	FAM13A	FastInsu_adjBMI_MAGIC_Europeans/FastInsu_adjBMI_MAGIC_Europeans.txt.gz	Adipose_Subcutaneous.allpairs.txt.gz.eQTLs.txt.gz	4	88820118	0.853325	A	G	TRUE	A	G	TRUE	TRUE	TRUE	TRUE	FALSE
Liver	TGFB1	FALSE	ENSG00000138640	FAM13A	HDL_GLGC_Expanded/HDL_GLGC_Expanded.txt.gz	Adipose_Subcutaneous.allpairs.txt.gz.eQTLs.txt.gz	4	88820118	0.82803	A	G	FALSE	A	G	TRUE	TRUE	FALSE	FALSE	TRUE
Liver	INSU	FALSE	ENSG00000138640	FAM13A	WHR-adj-BMI_GIANT_2018/WHR-adj-BMI_GIANT_2018.txt.gz	Adipose_Subcutaneous.allpairs.txt.gz.eQTLs.txt.gz	4	88808923	0.893191	T	C	TRUE	T	C	TRUE	TRUE	TRUE	TRUE	FALSE
Liver	INSU	FALSE	ENSG00000138640	FAM13A	TG_GLGC_Expanded/TG_GLGC_Expanded.txt.gz	Adipose_Subcutaneous.allpairs.txt.gz.eQTLs.txt.gz	4	88818977	0.779032	A	G	TRUE	A	G	TRUE	TRUE	TRUE	TRUE	FALSE
Liver	INSU	FALSE	ENSG00000138640	FAM13A	T2D_Mahajan_Europeans/T2D_Mahajan_Europeans.txt.gz	Adipose_Subcutaneous.allpairs.txt.gz.eQTLs.txt.gz	4	88819743	0.776267	C	G	FALSE	G	C	TRUE	FALSE	FALSE	TRUE	FALSE
Liver	INSU	FALSE	ENSG00000138640	FAM13A	FastInsu_adjBMI_MAGIC_Europeans/FastInsu_adjBMI_MAGIC_Europeans.txt.gz	Adipose_Subcutaneous.allpairs.txt.gz.eQTLs.txt.gz	4	88820118	0.853325	A	G	TRUE	A	G	TRUE	TRUE	TRUE	TRUE	FALSE
Liver	INSU	FALSE	ENSG00000138640	FAM13A	HDL_GLGC_Expanded/HDL_GLGC_Expanded.txt.gz	Adipose_Subcutaneous.allpairs.txt.gz.eQTLs.txt.gz	4	88820118	0.82803	A	G	FALSE	A	G	TRUE	TRUE	FALSE	FALSE	TRUE
Fat	IGF1	FALSE	ENSG00000138640	FAM13A	WHR-adj-BMI_GIANT_2018/WHR-adj-BMI_GIANT_2018.txt.gz	Adipose_Subcutaneous.allpairs.txt.gz.eQTLs.txt.gz	4	88808923	0.893191	T	C	TRUE	T	C	TRUE	TRUE	TRUE	TRUE	FALSE
Fat	IGF1	FALSE	ENSG00000138640	FAM13A	TG_GLGC_Expanded/TG_GLGC_Expanded.txt.gz	Adipose_Subcutaneous.allpairs.txt.gz.eQTLs.txt.gz	4	88818977	0.779032	A	G	TRUE	A	G	TRUE	TRUE	TRUE	TRUE	FALSE
Fat	IGF1	FALSE	ENSG00000138640	FAM13A	T2D_Mahajan_Europeans/T2D_Mahajan_Europeans.txt.gz	Adipose_Subcutaneous.allpairs.txt.gz.eQTLs.txt.gz	4	88819743	0.776267	C	G	FALSE	G	C	TRUE	FALSE	FALSE	TRUE	FALSE
Fat	IGF1	FALSE	ENSG00000138640	FAM13A	FastInsu_adjBMI_MAGIC_Europeans/FastInsu_adjBMI_MAGIC_Europeans.txt.gz	Adipose_Subcutaneous.allpairs.txt.gz.eQTLs.txt.gz	4	88820118	0.853325	A	G	TRUE	A	G	TRUE	TRUE	TRUE	TRUE	FALSE
Fat	IGF1	FALSE	ENSG00000138640	FAM13A	HDL_GLGC_Expanded/HDL_GLGC_Expanded.txt.gz	Adipose_Subcutaneous.allpairs.txt.gz.eQTLs.txt.gz	4	88820118	0.82803	A	G	FALSE	A	G	TRUE	TRUE	FALSE	FALSE	TRUE
Fat	GLUC	FALSE	ENSG00000138640	FAM13A	WHR-adj-BMI_GIANT_2018/WHR-adj-BMI_GIANT_2018.txt.gz	Adipose_Subcutaneous.allpairs.txt.gz.eQTLs.txt.gz	4	88808923	0.893191	T	C	TRUE	T	C	TRUE	TRUE	TRUE	TRUE	FALSE
Fat	GLUC	FALSE	ENSG00000138640	FAM13A	TG_GLGC_Expanded/TG_GLGC_Expanded.txt.gz	Adipose_Subcutaneous.allpairs.txt.gz.eQTLs.txt.gz	4	88818977	0.779032	A	G	TRUE	A	G	TRUE	TRUE	TRUE	TRUE	FALSE
Fat	GLUC	FALSE	ENSG00000138640	FAM13A	T2D_Mahajan_Europeans/T2D_Mahajan_Europeans.txt.gz	Adipose_Subcutaneous.allpairs.txt.gz.eQTLs.txt.gz	4	88819743	0.776267	C	G	FALSE	G	C	TRUE	FALSE	FALSE	TRUE	FALSE
Fat	GLUC	FALSE	ENSG00000138640	FAM13A	FastInsu_adjBMI_MAGIC_Europeans/FastInsu_adjBMI_MAGIC_Europeans.txt.gz	Adipose_Subcutaneous.allpairs.txt.gz.eQTLs.txt.gz	4	88820118	0.853325	A	G	TRUE	A	G	TRUE	TRUE	TRUE	TRUE	FALSE
Fat	GLUC	FALSE	ENSG00000138640	FAM13A	HDL_GLGC_Expanded/HDL_GLGC_Expanded.txt.gz	Adipose_Subcutaneous.allpairs.txt.gz.eQTLs.txt.gz	4	88820118	0.82803	A	G	FALSE	A	G	TRUE	TRUE	FALSE	FALSE	TRUE
Fat	IL-6	FALSE	ENSG00000138640	FAM13A	WHR-adj-BMI_GIANT_2018/WHR-adj-BMI_GIANT_2018.txt.gz	Adipose_Subcutaneous.allpairs.txt.gz.eQTLs.txt.gz	4	88808923	0.893191	T	C	TRUE	T	C	TRUE	TRUE	TRUE	TRUE	FALSE
Fat	IL-6	FALSE	ENSG00000138640	FAM13A	TG_GLGC_Expanded/TG_GLGC_Expanded.txt.gz	Adipose_Subcutaneous.allpairs.txt.gz.eQTLs.txt.gz	4	88818977	0.779032	A	G	TRUE	A	G	TRUE	TRUE	TRUE	TRUE	FALSE
Fat	IL-6	FALSE	ENSG00000138640	FAM13A	T2D_Mahajan_Europeans/T2D_Mahajan_Europeans.txt.gz	Adipose_Subcutaneous.allpairs.txt.gz.eQTLs.txt.gz	4	88819743	0.776267	C	G	FALSE	G	C	TRUE	FALSE	FALSE	TRUE	FALSE
Fat	IL-6	FALSE	ENSG00000138640	FAM13A	FastInsu_adjBMI_MAGIC_Europeans/FastInsu_adjBMI_MAGIC_Europeans.txt.gz	Adipose_Subcutaneous.allpairs.txt.gz.eQTLs.txt.gz	4	88820118	0.853325	A	G	TRUE	A	G	TRUE	TRUE	TRUE	TRUE	FALSE
Fat	IL-6	FALSE	ENSG00000138640	FAM13A	HDL_GLGC_Expanded/HDL_GLGC_Expanded.txt.gz	Adipose_Subcutaneous.allpairs.txt.gz.eQTLs.txt.gz	4	88820118	0.82803	A	G	FALSE	A	G	TRUE	TRUE	FALSE	FALSE	TRUE
Liver	ROSI	FALSE	ENSG00000077782	FGFR1	BMI_GIANT_2018/BMI_GIANT_2018.txt.gz	Muscle_Skeletal.allpairs.txt.gz.eQTLs.txt.gz	8	38474800	0.592405	T	C	FALSE	C	T	TRUE	FALSE	FALSE	TRUE	FALSE
Liver	ROSI	FALSE	ENSG00000077782	FGFR1	Type-2-Diabetes_Spracklen_2020/Type-2-Diabetes_Spracklen_2020.txt.gz	Muscle_Skeletal.allpairs.txt.gz.eQTLs.txt.gz	8	38485494	0.463413	T	C	TRUE	C	T	FALSE	FALSE	FALSE	TRUE	FALSE
Liver	SB20	TRUE	ENSG00000077782	FGFR1	BMI_GIANT_2018/BMI_GIANT_2018.txt.gz	Muscle_Skeletal.allpairs.txt.gz.eQTLs.txt.gz	8	38474800	0.592405	T	C	FALSE	C	T	TRUE	FALSE	FALSE	TRUE	TRUE
Liver	SB20	TRUE	ENSG00000077782	FGFR1	Type-2-Diabetes_Spracklen_2020/Type-2-Diabetes_Spracklen_2020.txt.gz	Muscle_Skeletal.allpairs.txt.gz.eQTLs.txt.gz	8	38485494	0.463413	T	C	TRUE	C	T	FALSE	FALSE	FALSE	TRUE	TRUE
Liver	DEXA	FALSE	ENSG00000077782	FGFR1	BMI_GIANT_2018/BMI_GIANT_2018.txt.gz	Muscle_Skeletal.allpairs.txt.gz.eQTLs.txt.gz	8	38474800	0.592405	T	C	FALSE	C	T	TRUE	FALSE	FALSE	TRUE	FALSE
Liver	DEXA	FALSE	ENSG00000077782	FGFR1	Type-2-Diabetes_Spracklen_2020/Type-2-Diabetes_Spracklen_2020.txt.gz	Muscle_Skeletal.allpairs.txt.gz.eQTLs.txt.gz	8	38485494	0.463413	T	C	TRUE	C	T	FALSE	FALSE	FALSE	TRUE	FALSE
Fat	IBMX	TRUE	ENSG00000077782	FGFR1	BMI_GIANT_2018/BMI_GIANT_2018.txt.gz	Muscle_Skeletal.allpairs.txt.gz.eQTLs.txt.gz	8	38474800	0.592405	T	C	FALSE	C	T	TRUE	FALSE	FALSE	TRUE	TRUE
Fat	IBMX	TRUE	ENSG00000077782	FGFR1	Type-2-Diabetes_Spracklen_2020/Type-2-Diabetes_Spracklen_2020.txt.gz	Muscle_Skeletal.allpairs.txt.gz.eQTLs.txt.gz	8	38485494	0.463413	T	C	TRUE	C	T	FALSE	FALSE	FALSE	TRUE	TRUE
Muscle	IGF1	TRUE	ENSG00000077782	FGFR1	BMI_GIANT_2018/BMI_GIANT_2018.txt.gz	Muscle_Skeletal.allpairs.txt.gz.eQTLs.txt.gz	8	38474800	0.592405	T	C	FALSE	C	T	TRUE	FALSE	FALSE	TRUE	TRUE
Muscle	IGF1	TRUE	ENSG00000077782	FGFR1	Type-2-Diabetes_Spracklen_2020/Type-2-Diabetes_Spracklen_2020.txt.gz	Muscle_Skeletal.allpairs.txt.gz.eQTLs.txt.gz	8	38485494	0.463413	T	C	TRUE	C	T	FALSE	FALSE	FALSE	TRUE	TRUE
Liver	RETA	FALSE	ENSG00000066468	FGFR2	WHR-adj-BMI_GIANT_2018/WHR-adj-BMI_GIANT_2018.txt.gz	Adipose_Visceral_Omentum.allpairs.txt.gz.eQTLs.txt.gz	10	121116075	0.498603	A	G	TRUE	A	G	FALSE	TRUE	FALSE	FALSE	TRUE
Liver	IL-6	FALSE	ENSG00000066468	FGFR2	WHR-adj-BMI_GIANT_2018/WHR-adj-BMI_GIANT_2018.txt.gz	Adipose_Visceral_Omentum.allpairs.txt.gz.eQTLs.txt.gz	10	121116075	0.498603	A	G	TRUE	A	G	FALSE	TRUE	FALSE	FALSE	TRUE
Liver	IBMX	TRUE	ENSG00000160867	FGFR4	Type-2-Diabetes_Suzuki_2019/Type-2-Diabetes_Suzuki_2019.txt.gz	Adipose_Visceral_Omentum.allpairs.txt.gz.eQTLs.txt.gz	5	177086895	0.385174	A	C	TRUE	A	C	FALSE	TRUE	FALSE	FALSE	FALSE
Liver	IBMX	TRUE	ENSG00000160867	FGFR4	Type-2-Diabetes_Spracklen_2020/Type-2-Diabetes_Spracklen_2020.txt.gz	Adipose_Visceral_Omentum.allpairs.txt.gz.eQTLs.txt.gz	5	177086895	0.508448	A	C	TRUE	A	C	FALSE	TRUE	FALSE	FALSE	FALSE
Liver	ATOR	TRUE	ENSG00000160867	FGFR4	Type-2-Diabetes_Suzuki_2019/Type-2-Diabetes_Suzuki_2019.txt.gz	Adipose_Visceral_Omentum.allpairs.txt.gz.eQTLs.txt.gz	5	177086895	0.385174	A	C	TRUE	A	C	FALSE	TRUE	FALSE	FALSE	FALSE
Liver	ATOR	TRUE	ENSG00000160867	FGFR4	Type-2-Diabetes_Spracklen_2020/Type-2-Diabetes_Spracklen_2020.txt.gz	Adipose_Visceral_Omentum.allpairs.txt.gz.eQTLs.txt.gz	5	177086895	0.508448	A	C	TRUE	A	C	FALSE	TRUE	FALSE	FALSE	FALSE
Liver	ROSI	FALSE	ENSG00000160867	FGFR4	Type-2-Diabetes_Suzuki_2019/Type-2-Diabetes_Suzuki_2019.txt.gz	Adipose_Visceral_Omentum.allpairs.txt.gz.eQTLs.txt.gz	5	177086895	0.385174	A	C	TRUE	A	C	FALSE	TRUE	FALSE	FALSE	TRUE
Liver	ROSI	FALSE	ENSG00000160867	FGFR4	Type-2-Diabetes_Spracklen_2020/Type-2-Diabetes_Spracklen_2020.txt.gz	Adipose_Visceral_Omentum.allpairs.txt.gz.eQTLs.txt.gz	5	177086895	0.508448	A	C	TRUE	A	C	FALSE	TRUE	FALSE	FALSE	TRUE
Liver	IL-6	FALSE	ENSG00000160867	FGFR4	Type-2-Diabetes_Suzuki_2019/Type-2-Diabetes_Suzuki_2019.txt.gz	Adipose_Visceral_Omentum.allpairs.txt.gz.eQTLs.txt.gz	5	177086895	0.385174	A	C	TRUE	A	C	FALSE	TRUE	FALSE	FALSE	TRUE
Liver	IL-6	FALSE	ENSG00000160867	FGFR4	Type-2-Diabetes_Spracklen_2020/Type-2-Diabetes_Spracklen_2020.txt.gz	Adipose_Visceral_Omentum.allpairs.txt.gz.eQTLs.txt.gz	5	177086895	0.508448	A	C	TRUE	A	C	FALSE	TRUE	FALSE	FALSE	TRUE
Liver	DEXA	FALSE	ENSG00000160867	FGFR4	Type-2-Diabetes_Suzuki_2019/Type-2-Diabetes_Suzuki_2019.txt.gz	Adipose_Visceral_Omentum.allpairs.txt.gz.eQTLs.txt.gz	5	177086895	0.385174	A	C	TRUE	A	C	FALSE	TRUE	FALSE	FALSE	TRUE
Liver	DEXA	FALSE	ENSG00000160867	FGFR4	Type-2-Diabetes_Spracklen_2020/Type-2-Diabetes_Spracklen_2020.txt.gz	Adipose_Visceral_Omentum.allpairs.txt.gz.eQTLs.txt.gz	5	177086895	0.508448	A	C	TRUE	A	C	FALSE	TRUE	FALSE	FALSE	TRUE
Muscle	ADIP	FALSE	ENSG00000160867	FGFR4	Type-2-Diabetes_Suzuki_2019/Type-2-Diabetes_Suzuki_2019.txt.gz	Adipose_Visceral_Omentum.allpairs.txt.gz.eQTLs.txt.gz	5	177086895	0.385174	A	C	TRUE	A	C	FALSE	TRUE	FALSE	FALSE	TRUE
Muscle	ADIP	FALSE	ENSG00000160867	FGFR4	Type-2-Diabetes_Spracklen_2020/Type-2-Diabetes_Spracklen_2020.txt.gz	Adipose_Visceral_Omentum.allpairs.txt.gz.eQTLs.txt.gz	5	177086895	0.508448	A	C	TRUE	A	C	FALSE	TRUE	FALSE	FALSE	TRUE
Muscle	WORT	FALSE	ENSG00000160867	FGFR4	Type-2-Diabetes_Suzuki_2019/Type-2-Diabetes_Suzuki_2019.txt.gz	Adipose_Visceral_Omentum.allpairs.txt.gz.eQTLs.txt.gz	5	177086895	0.385174	A	C	TRUE	A	C	FALSE	TRUE	FALSE	FALSE	TRUE
Muscle	WORT	FALSE	ENSG00000160867	FGFR4	Type-2-Diabetes_Spracklen_2020/Type-2-Diabetes_Spracklen_2020.txt.gz	Adipose_Visceral_Omentum.allpairs.txt.gz.eQTLs.txt.gz	5	177086895	0.508448	A	C	TRUE	A	C	FALSE	TRUE	FALSE	FALSE	TRUE
Muscle	RETA	TRUE	ENSG00000160867	FGFR4	Type-2-Diabetes_Suzuki_2019/Type-2-Diabetes_Suzuki_2019.txt.gz	Adipose_Visceral_Omentum.allpairs.txt.gz.eQTLs.txt.gz	5	177086895	0.385174	A	C	TRUE	A	C	FALSE	TRUE	FALSE	FALSE	FALSE
Muscle	RETA	TRUE	ENSG00000160867	FGFR4	Type-2-Diabetes_Spracklen_2020/Type-2-Diabetes_Spracklen_2020.txt.gz	Adipose_Visceral_Omentum.allpairs.txt.gz.eQTLs.txt.gz	5	177086895	0.508448	A	C	TRUE	A	C	FALSE	TRUE	FALSE	FALSE	FALSE
Muscle	DEXA	FALSE	ENSG00000160867	FGFR4	Type-2-Diabetes_Suzuki_2019/Type-2-Diabetes_Suzuki_2019.txt.gz	Adipose_Visceral_Omentum.allpairs.txt.gz.eQTLs.txt.gz	5	177086895	0.385174	A	C	TRUE	A	C	FALSE	TRUE	FALSE	FALSE	TRUE
Muscle	DEXA	FALSE	ENSG00000160867	FGFR4	Type-2-Diabetes_Spracklen_2020/Type-2-Diabetes_Spracklen_2020.txt.gz	Adipose_Visceral_Omentum.allpairs.txt.gz.eQTLs.txt.gz	5	177086895	0.508448	A	C	TRUE	A	C	FALSE	TRUE	FALSE	FALSE	TRUE
Muscle	TGFB1	TRUE	ENSG00000160867	FGFR4	Type-2-Diabetes_Suzuki_2019/Type-2-Diabetes_Suzuki_2019.txt.gz	Adipose_Visceral_Omentum.allpairs.txt.gz.eQTLs.txt.gz	5	177086895	0.385174	A	C	TRUE	A	C	FALSE	TRUE	FALSE	FALSE	FALSE
Muscle	TGFB1	TRUE	ENSG00000160867	FGFR4	Type-2-Diabetes_Spracklen_2020/Type-2-Diabetes_Spracklen_2020.txt.gz	Adipose_Visceral_Omentum.allpairs.txt.gz.eQTLs.txt.gz	5	177086895	0.508448	A	C	TRUE	A	C	FALSE	TRUE	FALSE	FALSE	FALSE
Muscle	IGF1	TRUE	ENSG00000160867	FGFR4	Type-2-Diabetes_Suzuki_2019/Type-2-Diabetes_Suzuki_2019.txt.gz	Adipose_Visceral_Omentum.allpairs.txt.gz.eQTLs.txt.gz	5	177086895	0.385174	A	C	TRUE	A	C	FALSE	TRUE	FALSE	FALSE	FALSE
Muscle	IGF1	TRUE	ENSG00000160867	FGFR4	Type-2-Diabetes_Spracklen_2020/Type-2-Diabetes_Spracklen_2020.txt.gz	Adipose_Visceral_Omentum.allpairs.txt.gz.eQTLs.txt.gz	5	177086895	0.508448	A	C	TRUE	A	C	FALSE	TRUE	FALSE	FALSE	FALSE
Muscle	ISOP	TRUE	ENSG00000160867	FGFR4	Type-2-Diabetes_Suzuki_2019/Type-2-Diabetes_Suzuki_2019.txt.gz	Adipose_Visceral_Omentum.allpairs.txt.gz.eQTLs.txt.gz	5	177086895	0.385174	A	C	TRUE	A	C	FALSE	TRUE	FALSE	FALSE	FALSE
Muscle	ISOP	TRUE	ENSG00000160867	FGFR4	Type-2-Diabetes_Spracklen_2020/Type-2-Diabetes_Spracklen_2020.txt.gz	Adipose_Visceral_Omentum.allpairs.txt.gz.eQTLs.txt.gz	5	177086895	0.508448	A	C	TRUE	A	C	FALSE	TRUE	FALSE	FALSE	FALSE
Muscle	INSU	FALSE	ENSG00000183087	GAS6	TG_GLGC_Expanded/TG_GLGC_Expanded.txt.gz	Liver.allpairs.txt.gz.eQTLs.txt.gz	13	113844399	0.481973	T	C	TRUE	T	C	FALSE	TRUE	FALSE	FALSE	TRUE
Fat	WORT	TRUE	ENSG00000107862	GBF1	TG_GLGC_Expanded/TG_GLGC_Expanded.txt.gz	Liver.allpairs.txt.gz.eQTLs.txt.gz	10	102127596	0.721207	T	C	FALSE	T	C	FALSE	TRUE	TRUE	TRUE	TRUE
Fat	RETA	TRUE	ENSG00000107862	GBF1	TG_GLGC_Expanded/TG_GLGC_Expanded.txt.gz	Liver.allpairs.txt.gz.eQTLs.txt.gz	10	102127596	0.721207	T	C	FALSE	T	C	FALSE	TRUE	TRUE	TRUE	TRUE
Fat	SP60	TRUE	ENSG00000107862	GBF1	TG_GLGC_Expanded/TG_GLGC_Expanded.txt.gz	Liver.allpairs.txt.gz.eQTLs.txt.gz	10	102127596	0.721207	T	C	FALSE	T	C	FALSE	TRUE	TRUE	TRUE	TRUE
Fat	LEPT	TRUE	ENSG00000107862	GBF1	TG_GLGC_Expanded/TG_GLGC_Expanded.txt.gz	Liver.allpairs.txt.gz.eQTLs.txt.gz	10	102127596	0.721207	T	C	FALSE	T	C	FALSE	TRUE	TRUE	TRUE	TRUE
Fat	SB20	TRUE	ENSG00000107862	GBF1	TG_GLGC_Expanded/TG_GLGC_Expanded.txt.gz	Liver.allpairs.txt.gz.eQTLs.txt.gz	10	102127596	0.721207	T	C	FALSE	T	C	FALSE	TRUE	TRUE	TRUE	TRUE
Fat	DEXA	FALSE	ENSG00000107862	GBF1	TG_GLGC_Expanded/TG_GLGC_Expanded.txt.gz	Liver.allpairs.txt.gz.eQTLs.txt.gz	10	102127596	0.721207	T	C	FALSE	T	C	FALSE	TRUE	TRUE	TRUE	FALSE
Fat	INSU	FALSE	ENSG00000107862	GBF1	TG_GLGC_Expanded/TG_GLGC_Expanded.txt.gz	Liver.allpairs.txt.gz.eQTLs.txt.gz	10	102127596	0.721207	T	C	FALSE	T	C	FALSE	TRUE	TRUE	TRUE	FALSE
Fat	IL-6	FALSE	ENSG00000107862	GBF1	TG_GLGC_Expanded/TG_GLGC_Expanded.txt.gz	Liver.allpairs.txt.gz.eQTLs.txt.gz	10	102127596	0.721207	T	C	FALSE	T	C	FALSE	TRUE	TRUE	TRUE	FALSE
Muscle	ROSI	FALSE	ENSG00000107862	GBF1	TG_GLGC_Expanded/TG_GLGC_Expanded.txt.gz	Liver.allpairs.txt.gz.eQTLs.txt.gz	10	102127596	0.721207	T	C	FALSE	T	C	FALSE	TRUE	TRUE	TRUE	FALSE
Muscle	METF	FALSE	ENSG00000107862	GBF1	TG_GLGC_Expanded/TG_GLGC_Expanded.txt.gz	Liver.allpairs.txt.gz.eQTLs.txt.gz	10	102127596	0.721207	T	C	FALSE	T	C	FALSE	TRUE	TRUE	TRUE	FALSE
Muscle	INSU	FALSE	ENSG00000107862	GBF1	TG_GLGC_Expanded/TG_GLGC_Expanded.txt.gz	Liver.allpairs.txt.gz.eQTLs.txt.gz	10	102127596	0.721207	T	C	FALSE	T	C	FALSE	TRUE	TRUE	TRUE	FALSE
Muscle	TNFa	FALSE	ENSG00000107862	GBF1	TG_GLGC_Expanded/TG_GLGC_Expanded.txt.gz	Liver.allpairs.txt.gz.eQTLs.txt.gz	10	102127596	0.721207	T	C	FALSE	T	C	FALSE	TRUE	TRUE	TRUE	FALSE
Muscle	DEXA	FALSE	ENSG00000107862	GBF1	TG_GLGC_Expanded/TG_GLGC_Expanded.txt.gz	Liver.allpairs.txt.gz.eQTLs.txt.gz	10	102127596	0.721207	T	C	FALSE	T	C	FALSE	TRUE	TRUE	TRUE	FALSE
Liver	U012	TRUE	ENSG00000125772	GPCPD1	WHR-adj-BMI_GIANT_2018/WHR-adj-BMI_GIANT_2018.txt.gz	Adipose_Visceral_Omentum.allpairs.txt.gz.eQTLs.txt.gz	20	5688068	0.868672	T	C	TRUE	T	C	TRUE	TRUE	TRUE	TRUE	TRUE
Liver	U012	TRUE	ENSG00000125772	GPCPD1	WHR-adj-BMI_GIANT_2018/WHR-adj-BMI_GIANT_2018.txt.gz	Adipose_Subcutaneous.allpairs.txt.gz.eQTLs.txt.gz	20	5688068	0.385468	T	C	TRUE	T	C	TRUE	TRUE	TRUE	TRUE	TRUE
Liver	SB20	TRUE	ENSG00000125772	GPCPD1	WHR-adj-BMI_GIANT_2018/WHR-adj-BMI_GIANT_2018.txt.gz	Adipose_Visceral_Omentum.allpairs.txt.gz.eQTLs.txt.gz	20	5688068	0.868672	T	C	TRUE	T	C	TRUE	TRUE	TRUE	TRUE	TRUE
Liver	SB20	TRUE	ENSG00000125772	GPCPD1	WHR-adj-BMI_GIANT_2018/WHR-adj-BMI_GIANT_2018.txt.gz	Adipose_Subcutaneous.allpairs.txt.gz.eQTLs.txt.gz	20	5688068	0.385468	T	C	TRUE	T	C	TRUE	TRUE	TRUE	TRUE	TRUE
Liver	SP60	TRUE	ENSG00000125772	GPCPD1	WHR-adj-BMI_GIANT_2018/WHR-adj-BMI_GIANT_2018.txt.gz	Adipose_Visceral_Omentum.allpairs.txt.gz.eQTLs.txt.gz	20	5688068	0.868672	T	C	TRUE	T	C	TRUE	TRUE	TRUE	TRUE	TRUE
Liver	SP60	TRUE	ENSG00000125772	GPCPD1	WHR-adj-BMI_GIANT_2018/WHR-adj-BMI_GIANT_2018.txt.gz	Adipose_Subcutaneous.allpairs.txt.gz.eQTLs.txt.gz	20	5688068	0.385468	T	C	TRUE	T	C	TRUE	TRUE	TRUE	TRUE	TRUE
Liver	IGF1	TRUE	ENSG00000125772	GPCPD1	WHR-adj-BMI_GIANT_2018/WHR-adj-BMI_GIANT_2018.txt.gz	Adipose_Visceral_Omentum.allpairs.txt.gz.eQTLs.txt.gz	20	5688068	0.868672	T	C	TRUE	T	C	TRUE	TRUE	TRUE	TRUE	TRUE
Liver	IGF1	TRUE	ENSG00000125772	GPCPD1	WHR-adj-BMI_GIANT_2018/WHR-adj-BMI_GIANT_2018.txt.gz	Adipose_Subcutaneous.allpairs.txt.gz.eQTLs.txt.gz	20	5688068	0.385468	T	C	TRUE	T	C	TRUE	TRUE	TRUE	TRUE	TRUE
Liver	IL-6	TRUE	ENSG00000125772	GPCPD1	WHR-adj-BMI_GIANT_2018/WHR-adj-BMI_GIANT_2018.txt.gz	Adipose_Visceral_Omentum.allpairs.txt.gz.eQTLs.txt.gz	20	5688068	0.868672	T	C	TRUE	T	C	TRUE	TRUE	TRUE	TRUE	TRUE
Liver	IL-6	TRUE	ENSG00000125772	GPCPD1	WHR-adj-BMI_GIANT_2018/WHR-adj-BMI_GIANT_2018.txt.gz	Adipose_Subcutaneous.allpairs.txt.gz.eQTLs.txt.gz	20	5688068	0.385468	T	C	TRUE	T	C	TRUE	TRUE	TRUE	TRUE	TRUE
Liver	INSU	TRUE	ENSG00000125772	GPCPD1	WHR-adj-BMI_GIANT_2018/WHR-adj-BMI_GIANT_2018.txt.gz	Adipose_Visceral_Omentum.allpairs.txt.gz.eQTLs.txt.gz	20	5688068	0.868672	T	C	TRUE	T	C	TRUE	TRUE	TRUE	TRUE	TRUE
Liver	INSU	TRUE	ENSG00000125772	GPCPD1	WHR-adj-BMI_GIANT_2018/WHR-adj-BMI_GIANT_2018.txt.gz	Adipose_Subcutaneous.allpairs.txt.gz.eQTLs.txt.gz	20	5688068	0.385468	T	C	TRUE	T	C	TRUE	TRUE	TRUE	TRUE	TRUE
Fat	RETA	TRUE	ENSG00000125772	GPCPD1	WHR-adj-BMI_GIANT_2018/WHR-adj-BMI_GIANT_2018.txt.gz	Adipose_Visceral_Omentum.allpairs.txt.gz.eQTLs.txt.gz	20	5688068	0.868672	T	C	TRUE	T	C	TRUE	TRUE	TRUE	TRUE	TRUE
Fat	RETA	TRUE	ENSG00000125772	GPCPD1	WHR-adj-BMI_GIANT_2018/WHR-adj-BMI_GIANT_2018.txt.gz	Adipose_Subcutaneous.allpairs.txt.gz.eQTLs.txt.gz	20	5688068	0.385468	T	C	TRUE	T	C	TRUE	TRUE	TRUE	TRUE	TRUE
Fat	ISOP	TRUE	ENSG00000125772	GPCPD1	WHR-adj-BMI_GIANT_2018/WHR-adj-BMI_GIANT_2018.txt.gz	Adipose_Visceral_Omentum.allpairs.txt.gz.eQTLs.txt.gz	20	5688068	0.868672	T	C	TRUE	T	C	TRUE	TRUE	TRUE	TRUE	TRUE
Fat	ISOP	TRUE	ENSG00000125772	GPCPD1	WHR-adj-BMI_GIANT_2018/WHR-adj-BMI_GIANT_2018.txt.gz	Adipose_Subcutaneous.allpairs.txt.gz.eQTLs.txt.gz	20	5688068	0.385468	T	C	TRUE	T	C	TRUE	TRUE	TRUE	TRUE	TRUE
Fat	IBMX	TRUE	ENSG00000125772	GPCPD1	WHR-adj-BMI_GIANT_2018/WHR-adj-BMI_GIANT_2018.txt.gz	Adipose_Visceral_Omentum.allpairs.txt.gz.eQTLs.txt.gz	20	5688068	0.868672	T	C	TRUE	T	C	TRUE	TRUE	TRUE	TRUE	TRUE
Fat	IBMX	TRUE	ENSG00000125772	GPCPD1	WHR-adj-BMI_GIANT_2018/WHR-adj-BMI_GIANT_2018.txt.gz	Adipose_Subcutaneous.allpairs.txt.gz.eQTLs.txt.gz	20	5688068	0.385468	T	C	TRUE	T	C	TRUE	TRUE	TRUE	TRUE	TRUE
Fat	TGFB1	TRUE	ENSG00000125772	GPCPD1	WHR-adj-BMI_GIANT_2018/WHR-adj-BMI_GIANT_2018.txt.gz	Adipose_Visceral_Omentum.allpairs.txt.gz.eQTLs.txt.gz	20	5688068	0.868672	T	C	TRUE	T	C	TRUE	TRUE	TRUE	TRUE	TRUE
Fat	TGFB1	TRUE	ENSG00000125772	GPCPD1	WHR-adj-BMI_GIANT_2018/WHR-adj-BMI_GIANT_2018.txt.gz	Adipose_Subcutaneous.allpairs.txt.gz.eQTLs.txt.gz	20	5688068	0.385468	T	C	TRUE	T	C	TRUE	TRUE	TRUE	TRUE	TRUE
Fat	IL-6	TRUE	ENSG00000125772	GPCPD1	WHR-adj-BMI_GIANT_2018/WHR-adj-BMI_GIANT_2018.txt.gz	Adipose_Visceral_Omentum.allpairs.txt.gz.eQTLs.txt.gz	20	5688068	0.868672	T	C	TRUE	T	C	TRUE	TRUE	TRUE	TRUE	TRUE
Fat	IL-6	TRUE	ENSG00000125772	GPCPD1	WHR-adj-BMI_GIANT_2018/WHR-adj-BMI_GIANT_2018.txt.gz	Adipose_Subcutaneous.allpairs.txt.gz.eQTLs.txt.gz	20	5688068	0.385468	T	C	TRUE	T	C	TRUE	TRUE	TRUE	TRUE	TRUE
Muscle	SP60	TRUE	ENSG00000125772	GPCPD1	WHR-adj-BMI_GIANT_2018/WHR-adj-BMI_GIANT_2018.txt.gz	Adipose_Visceral_Omentum.allpairs.txt.gz.eQTLs.txt.gz	20	5688068	0.868672	T	C	TRUE	T	C	TRUE	TRUE	TRUE	TRUE	TRUE
Muscle	SP60	TRUE	ENSG00000125772	GPCPD1	WHR-adj-BMI_GIANT_2018/WHR-adj-BMI_GIANT_2018.txt.gz	Adipose_Subcutaneous.allpairs.txt.gz.eQTLs.txt.gz	20	5688068	0.385468	T	C	TRUE	T	C	TRUE	TRUE	TRUE	TRUE	TRUE
Fat	DEXA	FALSE	ENSG00000152749	GPR180	TG_GLGC_Expanded/TG_GLGC_Expanded.txt.gz	Liver.allpairs.txt.gz.eQTLs.txt.gz	13	94596312	0.70782	T	C	TRUE	T	C	TRUE	TRUE	TRUE	TRUE	FALSE
Fat	TNFa	FALSE	ENSG00000152749	GPR180	TG_GLGC_Expanded/TG_GLGC_Expanded.txt.gz	Liver.allpairs.txt.gz.eQTLs.txt.gz	13	94596312	0.70782	T	C	TRUE	T	C	TRUE	TRUE	TRUE	TRUE	FALSE
Fat	IL-6	FALSE	ENSG00000152749	GPR180	TG_GLGC_Expanded/TG_GLGC_Expanded.txt.gz	Liver.allpairs.txt.gz.eQTLs.txt.gz	13	94596312	0.70782	T	C	TRUE	T	C	TRUE	TRUE	TRUE	TRUE	FALSE
Liver	GLUC	FALSE	ENSG00000140382	HMG20A	Type-2-Diabetes_Spracklen_2020/Type-2-Diabetes_Spracklen_2020.txt.gz	Muscle_Skeletal.allpairs.txt.gz.eQTLs.txt.gz	15	77484156	0.753273	C	G	FALSE	G	C	TRUE	FALSE	FALSE	TRUE	FALSE
Liver	GLUC	FALSE	ENSG00000140382	HMG20A	Type-2-Diabetes_Suzuki_2019/Type-2-Diabetes_Suzuki_2019.txt.gz	Muscle_Skeletal.allpairs.txt.gz.eQTLs.txt.gz	15	77489584	0.73344	A	G	FALSE	G	A	TRUE	FALSE	FALSE	TRUE	FALSE
Liver	GLUC	FALSE	ENSG00000140382	HMG20A	Type-2-Diabetes_Xue_2018/Type-2-Diabetes_Xue_2018.txt.gz	Muscle_Skeletal.allpairs.txt.gz.eQTLs.txt.gz	15	77540420	0.549411	G	A	FALSE	A	G	TRUE	FALSE	FALSE	TRUE	FALSE
Liver	IGF1	FALSE	ENSG00000140382	HMG20A	Type-2-Diabetes_Spracklen_2020/Type-2-Diabetes_Spracklen_2020.txt.gz	Muscle_Skeletal.allpairs.txt.gz.eQTLs.txt.gz	15	77484156	0.753273	C	G	FALSE	G	C	TRUE	FALSE	FALSE	TRUE	FALSE
Liver	IGF1	FALSE	ENSG00000140382	HMG20A	Type-2-Diabetes_Suzuki_2019/Type-2-Diabetes_Suzuki_2019.txt.gz	Muscle_Skeletal.allpairs.txt.gz.eQTLs.txt.gz	15	77489584	0.73344	A	G	FALSE	G	A	TRUE	FALSE	FALSE	TRUE	FALSE
Liver	IGF1	FALSE	ENSG00000140382	HMG20A	Type-2-Diabetes_Xue_2018/Type-2-Diabetes_Xue_2018.txt.gz	Muscle_Skeletal.allpairs.txt.gz.eQTLs.txt.gz	15	77540420	0.549411	G	A	FALSE	A	G	TRUE	FALSE	FALSE	TRUE	FALSE
Fat	IBMX	FALSE	ENSG00000140382	HMG20A	Type-2-Diabetes_Spracklen_2020/Type-2-Diabetes_Spracklen_2020.txt.gz	Muscle_Skeletal.allpairs.txt.gz.eQTLs.txt.gz	15	77484156	0.753273	C	G	FALSE	G	C	TRUE	FALSE	FALSE	TRUE	FALSE
Fat	IBMX	FALSE	ENSG00000140382	HMG20A	Type-2-Diabetes_Suzuki_2019/Type-2-Diabetes_Suzuki_2019.txt.gz	Muscle_Skeletal.allpairs.txt.gz.eQTLs.txt.gz	15	77489584	0.73344	A	G	FALSE	G	A	TRUE	FALSE	FALSE	TRUE	FALSE
Fat	IBMX	FALSE	ENSG00000140382	HMG20A	Type-2-Diabetes_Xue_2018/Type-2-Diabetes_Xue_2018.txt.gz	Muscle_Skeletal.allpairs.txt.gz.eQTLs.txt.gz	15	77540420	0.549411	G	A	FALSE	A	G	TRUE	FALSE	FALSE	TRUE	FALSE
Muscle	ISOP	FALSE	ENSG00000140382	HMG20A	Type-2-Diabetes_Spracklen_2020/Type-2-Diabetes_Spracklen_2020.txt.gz	Muscle_Skeletal.allpairs.txt.gz.eQTLs.txt.gz	15	77484156	0.753273	C	G	FALSE	G	C	TRUE	FALSE	FALSE	TRUE	FALSE
Muscle	ISOP	FALSE	ENSG00000140382	HMG20A	Type-2-Diabetes_Suzuki_2019/Type-2-Diabetes_Suzuki_2019.txt.gz	Muscle_Skeletal.allpairs.txt.gz.eQTLs.txt.gz	15	77489584	0.73344	A	G	FALSE	G	A	TRUE	FALSE	FALSE	TRUE	FALSE
Muscle	ISOP	FALSE	ENSG00000140382	HMG20A	Type-2-Diabetes_Xue_2018/Type-2-Diabetes_Xue_2018.txt.gz	Muscle_Skeletal.allpairs.txt.gz.eQTLs.txt.gz	15	77540420	0.549411	G	A	FALSE	A	G	TRUE	FALSE	FALSE	TRUE	FALSE
Liver	IBMX	TRUE	ENSG00000215271	HOMEZ	WHR-adj-BMI_GIANT_2018/WHR-adj-BMI_GIANT_2018.txt.gz	Pancreas.allpairs.txt.gz.eQTLs.txt.gz	14	23277060	0.559063	C	G	TRUE	G	C	TRUE	FALSE	TRUE	FALSE	FALSE
Liver	LAUR	TRUE	ENSG00000215271	HOMEZ	WHR-adj-BMI_GIANT_2018/WHR-adj-BMI_GIANT_2018.txt.gz	Pancreas.allpairs.txt.gz.eQTLs.txt.gz	14	23277060	0.559063	C	G	TRUE	G	C	TRUE	FALSE	TRUE	FALSE	FALSE
Liver	RETA	TRUE	ENSG00000215271	HOMEZ	WHR-adj-BMI_GIANT_2018/WHR-adj-BMI_GIANT_2018.txt.gz	Pancreas.allpairs.txt.gz.eQTLs.txt.gz	14	23277060	0.559063	C	G	TRUE	G	C	TRUE	FALSE	TRUE	FALSE	FALSE
Liver	ATOR	TRUE	ENSG00000215271	HOMEZ	WHR-adj-BMI_GIANT_2018/WHR-adj-BMI_GIANT_2018.txt.gz	Pancreas.allpairs.txt.gz.eQTLs.txt.gz	14	23277060	0.559063	C	G	TRUE	G	C	TRUE	FALSE	TRUE	FALSE	FALSE
Liver	U012	TRUE	ENSG00000215271	HOMEZ	WHR-adj-BMI_GIANT_2018/WHR-adj-BMI_GIANT_2018.txt.gz	Pancreas.allpairs.txt.gz.eQTLs.txt.gz	14	23277060	0.559063	C	G	TRUE	G	C	TRUE	FALSE	TRUE	FALSE	FALSE
Liver	SB20	TRUE	ENSG00000215271	HOMEZ	WHR-adj-BMI_GIANT_2018/WHR-adj-BMI_GIANT_2018.txt.gz	Pancreas.allpairs.txt.gz.eQTLs.txt.gz	14	23277060	0.559063	C	G	TRUE	G	C	TRUE	FALSE	TRUE	FALSE	FALSE
Liver	LEPT	TRUE	ENSG00000215271	HOMEZ	WHR-adj-BMI_GIANT_2018/WHR-adj-BMI_GIANT_2018.txt.gz	Pancreas.allpairs.txt.gz.eQTLs.txt.gz	14	23277060	0.559063	C	G	TRUE	G	C	TRUE	FALSE	TRUE	FALSE	FALSE
Liver	IGF1	TRUE	ENSG00000215271	HOMEZ	WHR-adj-BMI_GIANT_2018/WHR-adj-BMI_GIANT_2018.txt.gz	Pancreas.allpairs.txt.gz.eQTLs.txt.gz	14	23277060	0.559063	C	G	TRUE	G	C	TRUE	FALSE	TRUE	FALSE	FALSE
Liver	INSU	TRUE	ENSG00000215271	HOMEZ	WHR-adj-BMI_GIANT_2018/WHR-adj-BMI_GIANT_2018.txt.gz	Pancreas.allpairs.txt.gz.eQTLs.txt.gz	14	23277060	0.559063	C	G	TRUE	G	C	TRUE	FALSE	TRUE	FALSE	FALSE
Liver	IL-6	TRUE	ENSG00000257017	HP	HDL_GLGC_Expanded/HDL_GLGC_Expanded.txt.gz	Liver.allpairs.txt.gz.eQTLs.txt.gz	16	72054562	0.815847	A	C	FALSE	C	A	FALSE	FALSE	TRUE	FALSE	FALSE
Liver	IL-6	TRUE	ENSG00000257017	HP	TG_GLGC_Expanded/TG_GLGC_Expanded.txt.gz	Adipose_Subcutaneous.allpairs.txt.gz.eQTLs.txt.gz	16	72074194	0.360252	A	G	TRUE	A	G	FALSE	TRUE	FALSE	FALSE	FALSE
Liver	INSU	FALSE	ENSG00000257017	HP	HDL_GLGC_Expanded/HDL_GLGC_Expanded.txt.gz	Liver.allpairs.txt.gz.eQTLs.txt.gz	16	72054562	0.815847	A	C	FALSE	C	A	FALSE	FALSE	TRUE	FALSE	TRUE
Liver	INSU	FALSE	ENSG00000257017	HP	TG_GLGC_Expanded/TG_GLGC_Expanded.txt.gz	Adipose_Subcutaneous.allpairs.txt.gz.eQTLs.txt.gz	16	72074194	0.360252	A	G	TRUE	A	G	FALSE	TRUE	FALSE	FALSE	TRUE
Liver	SP60	TRUE	ENSG00000010295	IFFO1	WHR-adj-BMI_GIANT_2018/WHR-adj-BMI_GIANT_2018.txt.gz	Muscle_Skeletal.allpairs.txt.gz.eQTLs.txt.gz	12	6543061	0.553621	A	G	FALSE	A	G	TRUE	TRUE	FALSE	FALSE	FALSE
Liver	INSU	TRUE	ENSG00000010295	IFFO1	WHR-adj-BMI_GIANT_2018/WHR-adj-BMI_GIANT_2018.txt.gz	Muscle_Skeletal.allpairs.txt.gz.eQTLs.txt.gz	12	6543061	0.553621	A	G	FALSE	A	G	TRUE	TRUE	FALSE	FALSE	FALSE
Muscle	U012	FALSE	ENSG00000010295	IFFO1	WHR-adj-BMI_GIANT_2018/WHR-adj-BMI_GIANT_2018.txt.gz	Muscle_Skeletal.allpairs.txt.gz.eQTLs.txt.gz	12	6543061	0.553621	A	G	FALSE	A	G	TRUE	TRUE	FALSE	FALSE	TRUE
Muscle	INSU	TRUE	ENSG00000010295	IFFO1	WHR-adj-BMI_GIANT_2018/WHR-adj-BMI_GIANT_2018.txt.gz	Muscle_Skeletal.allpairs.txt.gz.eQTLs.txt.gz	12	6543061	0.553621	A	G	FALSE	A	G	TRUE	TRUE	FALSE	FALSE	FALSE
Muscle	LAUR	FALSE	ENSG00000010295	IFFO1	WHR-adj-BMI_GIANT_2018/WHR-adj-BMI_GIANT_2018.txt.gz	Muscle_Skeletal.allpairs.txt.gz.eQTLs.txt.gz	12	6543061	0.553621	A	G	FALSE	A	G	TRUE	TRUE	FALSE	FALSE	TRUE
Muscle	SP60	FALSE	ENSG00000010295	IFFO1	WHR-adj-BMI_GIANT_2018/WHR-adj-BMI_GIANT_2018.txt.gz	Muscle_Skeletal.allpairs.txt.gz.eQTLs.txt.gz	12	6543061	0.553621	A	G	FALSE	A	G	TRUE	TRUE	FALSE	FALSE	TRUE
Muscle	RETA	FALSE	ENSG00000010295	IFFO1	WHR-adj-BMI_GIANT_2018/WHR-adj-BMI_GIANT_2018.txt.gz	Muscle_Skeletal.allpairs.txt.gz.eQTLs.txt.gz	12	6543061	0.553621	A	G	FALSE	A	G	TRUE	TRUE	FALSE	FALSE	TRUE
Muscle	LEPT	FALSE	ENSG00000010295	IFFO1	WHR-adj-BMI_GIANT_2018/WHR-adj-BMI_GIANT_2018.txt.gz	Muscle_Skeletal.allpairs.txt.gz.eQTLs.txt.gz	12	6543061	0.553621	A	G	FALSE	A	G	TRUE	TRUE	FALSE	FALSE	TRUE
Muscle	TNFa	FALSE	ENSG00000010295	IFFO1	WHR-adj-BMI_GIANT_2018/WHR-adj-BMI_GIANT_2018.txt.gz	Muscle_Skeletal.allpairs.txt.gz.eQTLs.txt.gz	12	6543061	0.553621	A	G	FALSE	A	G	TRUE	TRUE	FALSE	FALSE	TRUE
Muscle	IGF1	TRUE	ENSG00000010295	IFFO1	WHR-adj-BMI_GIANT_2018/WHR-adj-BMI_GIANT_2018.txt.gz	Muscle_Skeletal.allpairs.txt.gz.eQTLs.txt.gz	12	6543061	0.553621	A	G	FALSE	A	G	TRUE	TRUE	FALSE	FALSE	FALSE
Muscle	ISOP	TRUE	ENSG00000010295	IFFO1	WHR-adj-BMI_GIANT_2018/WHR-adj-BMI_GIANT_2018.txt.gz	Muscle_Skeletal.allpairs.txt.gz.eQTLs.txt.gz	12	6543061	0.553621	A	G	FALSE	A	G	TRUE	TRUE	FALSE	FALSE	FALSE
Liver	RETA	FALSE	ENSG00000136689	IL1RN	TG_GLGC_Expanded/TG_GLGC_Expanded.txt.gz	Adipose_Subcutaneous.allpairs.txt.gz.eQTLs.txt.gz	2	113083453	0.568004	A	G	TRUE	G	A	FALSE	FALSE	FALSE	TRUE	FALSE
Liver	U012	FALSE	ENSG00000136689	IL1RN	TG_GLGC_Expanded/TG_GLGC_Expanded.txt.gz	Adipose_Subcutaneous.allpairs.txt.gz.eQTLs.txt.gz	2	113083453	0.568004	A	G	TRUE	G	A	FALSE	FALSE	FALSE	TRUE	FALSE
Liver	WORT	FALSE	ENSG00000136689	IL1RN	TG_GLGC_Expanded/TG_GLGC_Expanded.txt.gz	Adipose_Subcutaneous.allpairs.txt.gz.eQTLs.txt.gz	2	113083453	0.568004	A	G	TRUE	G	A	FALSE	FALSE	FALSE	TRUE	FALSE
Liver	SP60	TRUE	ENSG00000136689	IL1RN	TG_GLGC_Expanded/TG_GLGC_Expanded.txt.gz	Adipose_Subcutaneous.allpairs.txt.gz.eQTLs.txt.gz	2	113083453	0.568004	A	G	TRUE	G	A	FALSE	FALSE	FALSE	TRUE	TRUE
Liver	GLUC	TRUE	ENSG00000136689	IL1RN	TG_GLGC_Expanded/TG_GLGC_Expanded.txt.gz	Adipose_Subcutaneous.allpairs.txt.gz.eQTLs.txt.gz	2	113083453	0.568004	A	G	TRUE	G	A	FALSE	FALSE	FALSE	TRUE	TRUE
Liver	IGF1	FALSE	ENSG00000136689	IL1RN	TG_GLGC_Expanded/TG_GLGC_Expanded.txt.gz	Adipose_Subcutaneous.allpairs.txt.gz.eQTLs.txt.gz	2	113083453	0.568004	A	G	TRUE	G	A	FALSE	FALSE	FALSE	TRUE	FALSE
Liver	DEXA	TRUE	ENSG00000136689	IL1RN	TG_GLGC_Expanded/TG_GLGC_Expanded.txt.gz	Adipose_Subcutaneous.allpairs.txt.gz.eQTLs.txt.gz	2	113083453	0.568004	A	G	TRUE	G	A	FALSE	FALSE	FALSE	TRUE	TRUE
Liver	INSU	FALSE	ENSG00000136689	IL1RN	TG_GLGC_Expanded/TG_GLGC_Expanded.txt.gz	Adipose_Subcutaneous.allpairs.txt.gz.eQTLs.txt.gz	2	113083453	0.568004	A	G	TRUE	G	A	FALSE	FALSE	FALSE	TRUE	FALSE
Liver	ADIP	FALSE	ENSG00000136689	IL1RN	TG_GLGC_Expanded/TG_GLGC_Expanded.txt.gz	Adipose_Subcutaneous.allpairs.txt.gz.eQTLs.txt.gz	2	113083453	0.568004	A	G	TRUE	G	A	FALSE	FALSE	FALSE	TRUE	FALSE
Fat	ISOP	TRUE	ENSG00000136689	IL1RN	TG_GLGC_Expanded/TG_GLGC_Expanded.txt.gz	Adipose_Subcutaneous.allpairs.txt.gz.eQTLs.txt.gz	2	113083453	0.568004	A	G	TRUE	G	A	FALSE	FALSE	FALSE	TRUE	TRUE
Fat	IBMX	TRUE	ENSG00000136689	IL1RN	TG_GLGC_Expanded/TG_GLGC_Expanded.txt.gz	Adipose_Subcutaneous.allpairs.txt.gz.eQTLs.txt.gz	2	113083453	0.568004	A	G	TRUE	G	A	FALSE	FALSE	FALSE	TRUE	TRUE
Fat	TNFa	TRUE	ENSG00000136689	IL1RN	TG_GLGC_Expanded/TG_GLGC_Expanded.txt.gz	Adipose_Subcutaneous.allpairs.txt.gz.eQTLs.txt.gz	2	113083453	0.568004	A	G	TRUE	G	A	FALSE	FALSE	FALSE	TRUE	TRUE
Liver	RETA	TRUE	ENSG00000163083	INHBB	T2D_Mahajan_Europeans/T2D_Mahajan_Europeans.txt.gz	Muscle_Skeletal.allpairs.txt.gz.eQTLs.txt.gz	2	120590036	0.666541	C	G	FALSE	C	G	FALSE	TRUE	TRUE	TRUE	TRUE
Liver	RETA	TRUE	ENSG00000163083	INHBB	T2D_Mahajan_Europeans/T2D_Mahajan_Europeans.txt.gz	Adipose_Subcutaneous.allpairs.txt.gz.eQTLs.txt.gz	2	120590036	0.961204	C	G	FALSE	C	G	FALSE	TRUE	TRUE	TRUE	TRUE
Liver	GLUC	TRUE	ENSG00000163083	INHBB	T2D_Mahajan_Europeans/T2D_Mahajan_Europeans.txt.gz	Muscle_Skeletal.allpairs.txt.gz.eQTLs.txt.gz	2	120590036	0.666541	C	G	FALSE	C	G	FALSE	TRUE	TRUE	TRUE	TRUE
Liver	GLUC	TRUE	ENSG00000163083	INHBB	T2D_Mahajan_Europeans/T2D_Mahajan_Europeans.txt.gz	Adipose_Subcutaneous.allpairs.txt.gz.eQTLs.txt.gz	2	120590036	0.961204	C	G	FALSE	C	G	FALSE	TRUE	TRUE	TRUE	TRUE
Liver	IGF1	TRUE	ENSG00000163083	INHBB	T2D_Mahajan_Europeans/T2D_Mahajan_Europeans.txt.gz	Muscle_Skeletal.allpairs.txt.gz.eQTLs.txt.gz	2	120590036	0.666541	C	G	FALSE	C	G	FALSE	TRUE	TRUE	TRUE	TRUE
Liver	IGF1	TRUE	ENSG00000163083	INHBB	T2D_Mahajan_Europeans/T2D_Mahajan_Europeans.txt.gz	Adipose_Subcutaneous.allpairs.txt.gz.eQTLs.txt.gz	2	120590036	0.961204	C	G	FALSE	C	G	FALSE	TRUE	TRUE	TRUE	TRUE
Liver	INSU	TRUE	ENSG00000163083	INHBB	T2D_Mahajan_Europeans/T2D_Mahajan_Europeans.txt.gz	Muscle_Skeletal.allpairs.txt.gz.eQTLs.txt.gz	2	120590036	0.666541	C	G	FALSE	C	G	FALSE	TRUE	TRUE	TRUE	TRUE
Liver	INSU	TRUE	ENSG00000163083	INHBB	T2D_Mahajan_Europeans/T2D_Mahajan_Europeans.txt.gz	Adipose_Subcutaneous.allpairs.txt.gz.eQTLs.txt.gz	2	120590036	0.961204	C	G	FALSE	C	G	FALSE	TRUE	TRUE	TRUE	TRUE
Fat	RETA	FALSE	ENSG00000163083	INHBB	T2D_Mahajan_Europeans/T2D_Mahajan_Europeans.txt.gz	Muscle_Skeletal.allpairs.txt.gz.eQTLs.txt.gz	2	120590036	0.666541	C	G	FALSE	C	G	FALSE	TRUE	TRUE	TRUE	FALSE
Fat	RETA	FALSE	ENSG00000163083	INHBB	T2D_Mahajan_Europeans/T2D_Mahajan_Europeans.txt.gz	Adipose_Subcutaneous.allpairs.txt.gz.eQTLs.txt.gz	2	120590036	0.961204	C	G	FALSE	C	G	FALSE	TRUE	TRUE	TRUE	FALSE
Fat	SP60	FALSE	ENSG00000163083	INHBB	T2D_Mahajan_Europeans/T2D_Mahajan_Europeans.txt.gz	Muscle_Skeletal.allpairs.txt.gz.eQTLs.txt.gz	2	120590036	0.666541	C	G	FALSE	C	G	FALSE	TRUE	TRUE	TRUE	FALSE
Fat	SP60	FALSE	ENSG00000163083	INHBB	T2D_Mahajan_Europeans/T2D_Mahajan_Europeans.txt.gz	Adipose_Subcutaneous.allpairs.txt.gz.eQTLs.txt.gz	2	120590036	0.961204	C	G	FALSE	C	G	FALSE	TRUE	TRUE	TRUE	FALSE
Fat	DEXA	TRUE	ENSG00000163083	INHBB	T2D_Mahajan_Europeans/T2D_Mahajan_Europeans.txt.gz	Muscle_Skeletal.allpairs.txt.gz.eQTLs.txt.gz	2	120590036	0.666541	C	G	FALSE	C	G	FALSE	TRUE	TRUE	TRUE	TRUE
Fat	DEXA	TRUE	ENSG00000163083	INHBB	T2D_Mahajan_Europeans/T2D_Mahajan_Europeans.txt.gz	Adipose_Subcutaneous.allpairs.txt.gz.eQTLs.txt.gz	2	120590036	0.961204	C	G	FALSE	C	G	FALSE	TRUE	TRUE	TRUE	TRUE
Fat	TNFa	FALSE	ENSG00000163083	INHBB	T2D_Mahajan_Europeans/T2D_Mahajan_Europeans.txt.gz	Muscle_Skeletal.allpairs.txt.gz.eQTLs.txt.gz	2	120590036	0.666541	C	G	FALSE	C	G	FALSE	TRUE	TRUE	TRUE	FALSE
Fat	TNFa	FALSE	ENSG00000163083	INHBB	T2D_Mahajan_Europeans/T2D_Mahajan_Europeans.txt.gz	Adipose_Subcutaneous.allpairs.txt.gz.eQTLs.txt.gz	2	120590036	0.961204	C	G	FALSE	C	G	FALSE	TRUE	TRUE	TRUE	FALSE
Fat	U012	FALSE	ENSG00000163083	INHBB	T2D_Mahajan_Europeans/T2D_Mahajan_Europeans.txt.gz	Muscle_Skeletal.allpairs.txt.gz.eQTLs.txt.gz	2	120590036	0.666541	C	G	FALSE	C	G	FALSE	TRUE	TRUE	TRUE	FALSE
Fat	U012	FALSE	ENSG00000163083	INHBB	T2D_Mahajan_Europeans/T2D_Mahajan_Europeans.txt.gz	Adipose_Subcutaneous.allpairs.txt.gz.eQTLs.txt.gz	2	120590036	0.961204	C	G	FALSE	C	G	FALSE	TRUE	TRUE	TRUE	FALSE
Muscle	INSU	FALSE	ENSG00000163083	INHBB	T2D_Mahajan_Europeans/T2D_Mahajan_Europeans.txt.gz	Muscle_Skeletal.allpairs.txt.gz.eQTLs.txt.gz	2	120590036	0.666541	C	G	FALSE	C	G	FALSE	TRUE	TRUE	TRUE	FALSE
Muscle	INSU	FALSE	ENSG00000163083	INHBB	T2D_Mahajan_Europeans/T2D_Mahajan_Europeans.txt.gz	Adipose_Subcutaneous.allpairs.txt.gz.eQTLs.txt.gz	2	120590036	0.961204	C	G	FALSE	C	G	FALSE	TRUE	TRUE	TRUE	FALSE
Muscle	LAUR	TRUE	ENSG00000163083	INHBB	T2D_Mahajan_Europeans/T2D_Mahajan_Europeans.txt.gz	Muscle_Skeletal.allpairs.txt.gz.eQTLs.txt.gz	2	120590036	0.666541	C	G	FALSE	C	G	FALSE	TRUE	TRUE	TRUE	TRUE
Muscle	LAUR	TRUE	ENSG00000163083	INHBB	T2D_Mahajan_Europeans/T2D_Mahajan_Europeans.txt.gz	Adipose_Subcutaneous.allpairs.txt.gz.eQTLs.txt.gz	2	120590036	0.961204	C	G	FALSE	C	G	FALSE	TRUE	TRUE	TRUE	TRUE
Muscle	IBMX	TRUE	ENSG00000163083	INHBB	T2D_Mahajan_Europeans/T2D_Mahajan_Europeans.txt.gz	Muscle_Skeletal.allpairs.txt.gz.eQTLs.txt.gz	2	120590036	0.666541	C	G	FALSE	C	G	FALSE	TRUE	TRUE	TRUE	TRUE
Muscle	IBMX	TRUE	ENSG00000163083	INHBB	T2D_Mahajan_Europeans/T2D_Mahajan_Europeans.txt.gz	Adipose_Subcutaneous.allpairs.txt.gz.eQTLs.txt.gz	2	120590036	0.961204	C	G	FALSE	C	G	FALSE	TRUE	TRUE	TRUE	TRUE
Muscle	RETA	TRUE	ENSG00000163083	INHBB	T2D_Mahajan_Europeans/T2D_Mahajan_Europeans.txt.gz	Muscle_Skeletal.allpairs.txt.gz.eQTLs.txt.gz	2	120590036	0.666541	C	G	FALSE	C	G	FALSE	TRUE	TRUE	TRUE	TRUE
Muscle	RETA	TRUE	ENSG00000163083	INHBB	T2D_Mahajan_Europeans/T2D_Mahajan_Europeans.txt.gz	Adipose_Subcutaneous.allpairs.txt.gz.eQTLs.txt.gz	2	120590036	0.961204	C	G	FALSE	C	G	FALSE	TRUE	TRUE	TRUE	TRUE
Muscle	LEPT	FALSE	ENSG00000163083	INHBB	T2D_Mahajan_Europeans/T2D_Mahajan_Europeans.txt.gz	Muscle_Skeletal.allpairs.txt.gz.eQTLs.txt.gz	2	120590036	0.666541	C	G	FALSE	C	G	FALSE	TRUE	TRUE	TRUE	FALSE
Muscle	LEPT	FALSE	ENSG00000163083	INHBB	T2D_Mahajan_Europeans/T2D_Mahajan_Europeans.txt.gz	Adipose_Subcutaneous.allpairs.txt.gz.eQTLs.txt.gz	2	120590036	0.961204	C	G	FALSE	C	G	FALSE	TRUE	TRUE	TRUE	FALSE
Muscle	TNFa	FALSE	ENSG00000163083	INHBB	T2D_Mahajan_Europeans/T2D_Mahajan_Europeans.txt.gz	Muscle_Skeletal.allpairs.txt.gz.eQTLs.txt.gz	2	120590036	0.666541	C	G	FALSE	C	G	FALSE	TRUE	TRUE	TRUE	FALSE
Muscle	TNFa	FALSE	ENSG00000163083	INHBB	T2D_Mahajan_Europeans/T2D_Mahajan_Europeans.txt.gz	Adipose_Subcutaneous.allpairs.txt.gz.eQTLs.txt.gz	2	120590036	0.961204	C	G	FALSE	C	G	FALSE	TRUE	TRUE	TRUE	FALSE
Muscle	DEXA	TRUE	ENSG00000163083	INHBB	T2D_Mahajan_Europeans/T2D_Mahajan_Europeans.txt.gz	Muscle_Skeletal.allpairs.txt.gz.eQTLs.txt.gz	2	120590036	0.666541	C	G	FALSE	C	G	FALSE	TRUE	TRUE	TRUE	TRUE
Muscle	DEXA	TRUE	ENSG00000163083	INHBB	T2D_Mahajan_Europeans/T2D_Mahajan_Europeans.txt.gz	Adipose_Subcutaneous.allpairs.txt.gz.eQTLs.txt.gz	2	120590036	0.961204	C	G	FALSE	C	G	FALSE	TRUE	TRUE	TRUE	TRUE
Muscle	ISOP	TRUE	ENSG00000163083	INHBB	T2D_Mahajan_Europeans/T2D_Mahajan_Europeans.txt.gz	Muscle_Skeletal.allpairs.txt.gz.eQTLs.txt.gz	2	120590036	0.666541	C	G	FALSE	C	G	FALSE	TRUE	TRUE	TRUE	TRUE
Muscle	ISOP	TRUE	ENSG00000163083	INHBB	T2D_Mahajan_Europeans/T2D_Mahajan_Europeans.txt.gz	Adipose_Subcutaneous.allpairs.txt.gz.eQTLs.txt.gz	2	120590036	0.961204	C	G	FALSE	C	G	FALSE	TRUE	TRUE	TRUE	TRUE
Muscle	U012	FALSE	ENSG00000157551	KCNJ15	WHR-adj-BMI_GIANT_2018/WHR-adj-BMI_GIANT_2018.txt.gz	Adipose_Subcutaneous.allpairs.txt.gz.eQTLs.txt.gz	21	38172065	0.36987	A	G	FALSE	A	G	TRUE	TRUE	FALSE	FALSE	TRUE
Muscle	INSU	FALSE	ENSG00000157551	KCNJ15	WHR-adj-BMI_GIANT_2018/WHR-adj-BMI_GIANT_2018.txt.gz	Adipose_Subcutaneous.allpairs.txt.gz.eQTLs.txt.gz	21	38172065	0.36987	A	G	FALSE	A	G	TRUE	TRUE	FALSE	FALSE	TRUE
Muscle	LAUR	TRUE	ENSG00000157551	KCNJ15	WHR-adj-BMI_GIANT_2018/WHR-adj-BMI_GIANT_2018.txt.gz	Adipose_Subcutaneous.allpairs.txt.gz.eQTLs.txt.gz	21	38172065	0.36987	A	G	FALSE	A	G	TRUE	TRUE	FALSE	FALSE	FALSE
Muscle	SP60	FALSE	ENSG00000157551	KCNJ15	WHR-adj-BMI_GIANT_2018/WHR-adj-BMI_GIANT_2018.txt.gz	Adipose_Subcutaneous.allpairs.txt.gz.eQTLs.txt.gz	21	38172065	0.36987	A	G	FALSE	A	G	TRUE	TRUE	FALSE	FALSE	TRUE
Muscle	RETA	FALSE	ENSG00000157551	KCNJ15	WHR-adj-BMI_GIANT_2018/WHR-adj-BMI_GIANT_2018.txt.gz	Adipose_Subcutaneous.allpairs.txt.gz.eQTLs.txt.gz	21	38172065	0.36987	A	G	FALSE	A	G	TRUE	TRUE	FALSE	FALSE	TRUE
Muscle	TNFa	TRUE	ENSG00000157551	KCNJ15	WHR-adj-BMI_GIANT_2018/WHR-adj-BMI_GIANT_2018.txt.gz	Adipose_Subcutaneous.allpairs.txt.gz.eQTLs.txt.gz	21	38172065	0.36987	A	G	FALSE	A	G	TRUE	TRUE	FALSE	FALSE	FALSE
Muscle	DEXA	TRUE	ENSG00000157551	KCNJ15	WHR-adj-BMI_GIANT_2018/WHR-adj-BMI_GIANT_2018.txt.gz	Adipose_Subcutaneous.allpairs.txt.gz.eQTLs.txt.gz	21	38172065	0.36987	A	G	FALSE	A	G	TRUE	TRUE	FALSE	FALSE	FALSE
Muscle	IGF1	FALSE	ENSG00000157551	KCNJ15	WHR-adj-BMI_GIANT_2018/WHR-adj-BMI_GIANT_2018.txt.gz	Adipose_Subcutaneous.allpairs.txt.gz.eQTLs.txt.gz	21	38172065	0.36987	A	G	FALSE	A	G	TRUE	TRUE	FALSE	FALSE	TRUE
Liver	IBMX	TRUE	ENSG00000127663	KDM4B	T2D_Mahajan_Europeans/T2D_Mahajan_Europeans.txt.gz	Adipose_Subcutaneous.allpairs.txt.gz.eQTLs.txt.gz	19	4948850	0.373393	A	G	TRUE	A	G	TRUE	TRUE	TRUE	TRUE	TRUE
Liver	ATOR	TRUE	ENSG00000127663	KDM4B	T2D_Mahajan_Europeans/T2D_Mahajan_Europeans.txt.gz	Adipose_Subcutaneous.allpairs.txt.gz.eQTLs.txt.gz	19	4948850	0.373393	A	G	TRUE	A	G	TRUE	TRUE	TRUE	TRUE	TRUE
Liver	DECA	FALSE	ENSG00000127663	KDM4B	T2D_Mahajan_Europeans/T2D_Mahajan_Europeans.txt.gz	Adipose_Subcutaneous.allpairs.txt.gz.eQTLs.txt.gz	19	4948850	0.373393	A	G	TRUE	A	G	TRUE	TRUE	TRUE	TRUE	FALSE
Liver	GLUC	FALSE	ENSG00000127663	KDM4B	T2D_Mahajan_Europeans/T2D_Mahajan_Europeans.txt.gz	Adipose_Subcutaneous.allpairs.txt.gz.eQTLs.txt.gz	19	4948850	0.373393	A	G	TRUE	A	G	TRUE	TRUE	TRUE	TRUE	FALSE
Muscle	GLUC	FALSE	ENSG00000127663	KDM4B	T2D_Mahajan_Europeans/T2D_Mahajan_Europeans.txt.gz	Adipose_Subcutaneous.allpairs.txt.gz.eQTLs.txt.gz	19	4948850	0.373393	A	G	TRUE	A	G	TRUE	TRUE	TRUE	TRUE	FALSE
Liver	SB20	FALSE	ENSG00000088970	KIZ	WHR-adj-BMI_GIANT_2018/WHR-adj-BMI_GIANT_2018.txt.gz	Adipose_Subcutaneous.allpairs.txt.gz.eQTLs.txt.gz	20	21117678	0.661846	T	C	TRUE	T	C	FALSE	TRUE	FALSE	FALSE	TRUE
Liver	SB20	FALSE	ENSG00000088970	KIZ	WHR-adj-BMI_GIANT_2018/WHR-adj-BMI_GIANT_2018.txt.gz	Adipose_Visceral_Omentum.allpairs.txt.gz.eQTLs.txt.gz	20	21117678	0.757349	T	C	TRUE	T	C	FALSE	TRUE	FALSE	FALSE	TRUE
Liver	SP60	FALSE	ENSG00000088970	KIZ	WHR-adj-BMI_GIANT_2018/WHR-adj-BMI_GIANT_2018.txt.gz	Adipose_Subcutaneous.allpairs.txt.gz.eQTLs.txt.gz	20	21117678	0.661846	T	C	TRUE	T	C	FALSE	TRUE	FALSE	FALSE	TRUE
Liver	SP60	FALSE	ENSG00000088970	KIZ	WHR-adj-BMI_GIANT_2018/WHR-adj-BMI_GIANT_2018.txt.gz	Adipose_Visceral_Omentum.allpairs.txt.gz.eQTLs.txt.gz	20	21117678	0.757349	T	C	TRUE	T	C	FALSE	TRUE	FALSE	FALSE	TRUE
Liver	GLUC	FALSE	ENSG00000088970	KIZ	WHR-adj-BMI_GIANT_2018/WHR-adj-BMI_GIANT_2018.txt.gz	Adipose_Subcutaneous.allpairs.txt.gz.eQTLs.txt.gz	20	21117678	0.661846	T	C	TRUE	T	C	FALSE	TRUE	FALSE	FALSE	TRUE
Liver	GLUC	FALSE	ENSG00000088970	KIZ	WHR-adj-BMI_GIANT_2018/WHR-adj-BMI_GIANT_2018.txt.gz	Adipose_Visceral_Omentum.allpairs.txt.gz.eQTLs.txt.gz	20	21117678	0.757349	T	C	TRUE	T	C	FALSE	TRUE	FALSE	FALSE	TRUE
Liver	INSU	TRUE	ENSG00000088970	KIZ	WHR-adj-BMI_GIANT_2018/WHR-adj-BMI_GIANT_2018.txt.gz	Adipose_Subcutaneous.allpairs.txt.gz.eQTLs.txt.gz	20	21117678	0.661846	T	C	TRUE	T	C	FALSE	TRUE	FALSE	FALSE	FALSE
Liver	INSU	TRUE	ENSG00000088970	KIZ	WHR-adj-BMI_GIANT_2018/WHR-adj-BMI_GIANT_2018.txt.gz	Adipose_Visceral_Omentum.allpairs.txt.gz.eQTLs.txt.gz	20	21117678	0.757349	T	C	TRUE	T	C	FALSE	TRUE	FALSE	FALSE	FALSE
Muscle	LAUR	TRUE	ENSG00000088970	KIZ	WHR-adj-BMI_GIANT_2018/WHR-adj-BMI_GIANT_2018.txt.gz	Adipose_Subcutaneous.allpairs.txt.gz.eQTLs.txt.gz	20	21117678	0.661846	T	C	TRUE	T	C	FALSE	TRUE	FALSE	FALSE	FALSE
Muscle	LAUR	TRUE	ENSG00000088970	KIZ	WHR-adj-BMI_GIANT_2018/WHR-adj-BMI_GIANT_2018.txt.gz	Adipose_Visceral_Omentum.allpairs.txt.gz.eQTLs.txt.gz	20	21117678	0.757349	T	C	TRUE	T	C	FALSE	TRUE	FALSE	FALSE	FALSE
Fat	DEXA	FALSE	ENSG00000175445	LPL	TG_GLGC_Expanded/TG_GLGC_Expanded.txt.gz	Adipose_Subcutaneous.allpairs.txt.gz.eQTLs.txt.gz	8	19955669	0.351385	A	G	FALSE	A	G	TRUE	TRUE	FALSE	FALSE	TRUE
Fat	DEXA	FALSE	ENSG00000175445	LPL	HDL_GLGC_Expanded/HDL_GLGC_Expanded.txt.gz	Adipose_Subcutaneous.allpairs.txt.gz.eQTLs.txt.gz	8	19955669	0.377509	A	G	TRUE	A	G	TRUE	TRUE	TRUE	TRUE	FALSE
Fat	DEXA	FALSE	ENSG00000175445	LPL	WHR-adj-BMI_GIANT_2018/WHR-adj-BMI_GIANT_2018.txt.gz	Adipose_Subcutaneous.allpairs.txt.gz.eQTLs.txt.gz	8	19967156	0.530714	T	C	FALSE	T	C	TRUE	TRUE	FALSE	FALSE	TRUE
Fat	DEXA	FALSE	ENSG00000175445	LPL	Type-2-Diabetes_Xue_2018/Type-2-Diabetes_Xue_2018.txt.gz	Adipose_Subcutaneous.allpairs.txt.gz.eQTLs.txt.gz	8	19994799	0.520165	G	C	FALSE	G	C	TRUE	TRUE	FALSE	FALSE	TRUE
Fat	INSU	FALSE	ENSG00000175445	LPL	TG_GLGC_Expanded/TG_GLGC_Expanded.txt.gz	Adipose_Subcutaneous.allpairs.txt.gz.eQTLs.txt.gz	8	19955669	0.351385	A	G	FALSE	A	G	TRUE	TRUE	FALSE	FALSE	TRUE
Fat	INSU	FALSE	ENSG00000175445	LPL	HDL_GLGC_Expanded/HDL_GLGC_Expanded.txt.gz	Adipose_Subcutaneous.allpairs.txt.gz.eQTLs.txt.gz	8	19955669	0.377509	A	G	TRUE	A	G	TRUE	TRUE	TRUE	TRUE	FALSE
Fat	INSU	FALSE	ENSG00000175445	LPL	WHR-adj-BMI_GIANT_2018/WHR-adj-BMI_GIANT_2018.txt.gz	Adipose_Subcutaneous.allpairs.txt.gz.eQTLs.txt.gz	8	19967156	0.530714	T	C	FALSE	T	C	TRUE	TRUE	FALSE	FALSE	TRUE
Fat	INSU	FALSE	ENSG00000175445	LPL	Type-2-Diabetes_Xue_2018/Type-2-Diabetes_Xue_2018.txt.gz	Adipose_Subcutaneous.allpairs.txt.gz.eQTLs.txt.gz	8	19994799	0.520165	G	C	FALSE	G	C	TRUE	TRUE	FALSE	FALSE	TRUE
Fat	IL-6	FALSE	ENSG00000175445	LPL	TG_GLGC_Expanded/TG_GLGC_Expanded.txt.gz	Adipose_Subcutaneous.allpairs.txt.gz.eQTLs.txt.gz	8	19955669	0.351385	A	G	FALSE	A	G	TRUE	TRUE	FALSE	FALSE	TRUE
Fat	IL-6	FALSE	ENSG00000175445	LPL	HDL_GLGC_Expanded/HDL_GLGC_Expanded.txt.gz	Adipose_Subcutaneous.allpairs.txt.gz.eQTLs.txt.gz	8	19955669	0.377509	A	G	TRUE	A	G	TRUE	TRUE	TRUE	TRUE	FALSE
Fat	IL-6	FALSE	ENSG00000175445	LPL	WHR-adj-BMI_GIANT_2018/WHR-adj-BMI_GIANT_2018.txt.gz	Adipose_Subcutaneous.allpairs.txt.gz.eQTLs.txt.gz	8	19967156	0.530714	T	C	FALSE	T	C	TRUE	TRUE	FALSE	FALSE	TRUE
Fat	IL-6	FALSE	ENSG00000175445	LPL	Type-2-Diabetes_Xue_2018/Type-2-Diabetes_Xue_2018.txt.gz	Adipose_Subcutaneous.allpairs.txt.gz.eQTLs.txt.gz	8	19994799	0.520165	G	C	FALSE	G	C	TRUE	TRUE	FALSE	FALSE	TRUE
Muscle	ROSI	FALSE	ENSG00000174407	MIR1-1HG	MI_adjBMI_European/MI_adjBMI_European.txt.gz	Muscle_Skeletal.allpairs.txt.gz.eQTLs.txt.gz	20	62584340	0.519312	T	C	TRUE	C	T	FALSE	FALSE	FALSE	TRUE	FALSE
Muscle	ATOR	FALSE	ENSG00000174407	MIR1-1HG	MI_adjBMI_European/MI_adjBMI_European.txt.gz	Muscle_Skeletal.allpairs.txt.gz.eQTLs.txt.gz	20	62584340	0.519312	T	C	TRUE	C	T	FALSE	FALSE	FALSE	TRUE	FALSE
Muscle	SB20	FALSE	ENSG00000174407	MIR1-1HG	MI_adjBMI_European/MI_adjBMI_European.txt.gz	Muscle_Skeletal.allpairs.txt.gz.eQTLs.txt.gz	20	62584340	0.519312	T	C	TRUE	C	T	FALSE	FALSE	FALSE	TRUE	FALSE
Muscle	SP60	FALSE	ENSG00000174407	MIR1-1HG	MI_adjBMI_European/MI_adjBMI_European.txt.gz	Muscle_Skeletal.allpairs.txt.gz.eQTLs.txt.gz	20	62584340	0.519312	T	C	TRUE	C	T	FALSE	FALSE	FALSE	TRUE	FALSE
Muscle	RETA	TRUE	ENSG00000174407	MIR1-1HG	MI_adjBMI_European/MI_adjBMI_European.txt.gz	Muscle_Skeletal.allpairs.txt.gz.eQTLs.txt.gz	20	62584340	0.519312	T	C	TRUE	C	T	FALSE	FALSE	FALSE	TRUE	TRUE
Muscle	IGF1	TRUE	ENSG00000174407	MIR1-1HG	MI_adjBMI_European/MI_adjBMI_European.txt.gz	Muscle_Skeletal.allpairs.txt.gz.eQTLs.txt.gz	20	62584340	0.519312	T	C	TRUE	C	T	FALSE	FALSE	FALSE	TRUE	TRUE
Fat	RETA	TRUE	ENSG00000087303	NID2	WHR-adj-BMI_GIANT_2018/WHR-adj-BMI_GIANT_2018.txt.gz	Adipose_Visceral_Omentum.allpairs.txt.gz.eQTLs.txt.gz	14	52064690	0.426678	T	C	TRUE	T	C	FALSE	TRUE	FALSE	FALSE	FALSE
Muscle	INSU	FALSE	ENSG00000087303	NID2	WHR-adj-BMI_GIANT_2018/WHR-adj-BMI_GIANT_2018.txt.gz	Adipose_Visceral_Omentum.allpairs.txt.gz.eQTLs.txt.gz	14	52064690	0.426678	T	C	TRUE	T	C	FALSE	TRUE	FALSE	FALSE	TRUE
Muscle	DEXA	FALSE	ENSG00000087303	NID2	WHR-adj-BMI_GIANT_2018/WHR-adj-BMI_GIANT_2018.txt.gz	Adipose_Visceral_Omentum.allpairs.txt.gz.eQTLs.txt.gz	14	52064690	0.426678	T	C	TRUE	T	C	FALSE	TRUE	FALSE	FALSE	TRUE
Muscle	TGFB1	FALSE	ENSG00000087303	NID2	WHR-adj-BMI_GIANT_2018/WHR-adj-BMI_GIANT_2018.txt.gz	Adipose_Visceral_Omentum.allpairs.txt.gz.eQTLs.txt.gz	14	52064690	0.426678	T	C	TRUE	T	C	FALSE	TRUE	FALSE	FALSE	TRUE
Fat	INSU	FALSE	ENSG00000178425	NT5DC1	HDL_GLGC_Expanded/HDL_GLGC_Expanded.txt.gz	Adipose_Visceral_Omentum.allpairs.txt.gz.eQTLs.txt.gz	6	116003979	0.362714	T	C	TRUE	T	C	TRUE	TRUE	TRUE	TRUE	FALSE
Fat	INSU	FALSE	ENSG00000178425	NT5DC1	HDL_GLGC_Expanded/HDL_GLGC_Expanded.txt.gz	Adipose_Subcutaneous.allpairs.txt.gz.eQTLs.txt.gz	6	116003979	0.368042	T	C	TRUE	T	C	TRUE	TRUE	TRUE	TRUE	FALSE
Fat	INSU	FALSE	ENSG00000178425	NT5DC1	HDL_GLGC_Expanded/HDL_GLGC_Expanded.txt.gz	Muscle_Skeletal.allpairs.txt.gz.eQTLs.txt.gz	6	116003979	0.382589	T	C	TRUE	T	C	TRUE	TRUE	TRUE	TRUE	FALSE
Liver	SP60	FALSE	ENSG00000153989	NUS1	Type-2-Diabetes_Suzuki_2019/Type-2-Diabetes_Suzuki_2019.txt.gz	Pancreas.allpairs.txt.gz.eQTLs.txt.gz	6	117675468	0.9669	T	C	TRUE	C	T	TRUE	FALSE	TRUE	FALSE	TRUE
Liver	SP60	FALSE	ENSG00000153989	NUS1	Type-2-Diabetes_Spracklen_2020/Type-2-Diabetes_Spracklen_2020.txt.gz	Pancreas.allpairs.txt.gz.eQTLs.txt.gz	6	117675468	0.793402	T	C	TRUE	C	T	TRUE	FALSE	TRUE	FALSE	TRUE
Liver	SP60	FALSE	ENSG00000153989	NUS1	Type-2-Diabetes_Suzuki_2019/Type-2-Diabetes_Suzuki_2019.txt.gz	Muscle_Skeletal.allpairs.txt.gz.eQTLs.txt.gz	6	117675468	0.741799	T	C	TRUE	C	T	TRUE	FALSE	TRUE	FALSE	TRUE
Liver	SP60	FALSE	ENSG00000153989	NUS1	Type-2-Diabetes_Spracklen_2020/Type-2-Diabetes_Spracklen_2020.txt.gz	Muscle_Skeletal.allpairs.txt.gz.eQTLs.txt.gz	6	117675468	0.604961	T	C	TRUE	C	T	TRUE	FALSE	TRUE	FALSE	TRUE
Fat	IGF1	TRUE	ENSG00000153989	NUS1	Type-2-Diabetes_Suzuki_2019/Type-2-Diabetes_Suzuki_2019.txt.gz	Pancreas.allpairs.txt.gz.eQTLs.txt.gz	6	117675468	0.9669	T	C	TRUE	C	T	TRUE	FALSE	TRUE	FALSE	FALSE
Fat	IGF1	TRUE	ENSG00000153989	NUS1	Type-2-Diabetes_Spracklen_2020/Type-2-Diabetes_Spracklen_2020.txt.gz	Pancreas.allpairs.txt.gz.eQTLs.txt.gz	6	117675468	0.793402	T	C	TRUE	C	T	TRUE	FALSE	TRUE	FALSE	FALSE
Fat	IGF1	TRUE	ENSG00000153989	NUS1	Type-2-Diabetes_Suzuki_2019/Type-2-Diabetes_Suzuki_2019.txt.gz	Muscle_Skeletal.allpairs.txt.gz.eQTLs.txt.gz	6	117675468	0.741799	T	C	TRUE	C	T	TRUE	FALSE	TRUE	FALSE	FALSE
Fat	IGF1	TRUE	ENSG00000153989	NUS1	Type-2-Diabetes_Spracklen_2020/Type-2-Diabetes_Spracklen_2020.txt.gz	Muscle_Skeletal.allpairs.txt.gz.eQTLs.txt.gz	6	117675468	0.604961	T	C	TRUE	C	T	TRUE	FALSE	TRUE	FALSE	FALSE
Liver	IBMX	TRUE	ENSG00000124253	PCK1	WHR-adj-BMI_GIANT_2018/WHR-adj-BMI_GIANT_2018.txt.gz	Adipose_Subcutaneous.allpairs.txt.gz.eQTLs.txt.gz	20	57560143	0.457261	T	C	TRUE	T	C	TRUE	TRUE	TRUE	TRUE	TRUE
Liver	IBMX	TRUE	ENSG00000124253	PCK1	WHR-adj-BMI_GIANT_2018/WHR-adj-BMI_GIANT_2018.txt.gz	Adipose_Visceral_Omentum.allpairs.txt.gz.eQTLs.txt.gz	20	57560143	0.768192	T	C	TRUE	T	C	TRUE	TRUE	TRUE	TRUE	TRUE
Liver	RETA	TRUE	ENSG00000124253	PCK1	WHR-adj-BMI_GIANT_2018/WHR-adj-BMI_GIANT_2018.txt.gz	Adipose_Subcutaneous.allpairs.txt.gz.eQTLs.txt.gz	20	57560143	0.457261	T	C	TRUE	T	C	TRUE	TRUE	TRUE	TRUE	TRUE
Liver	RETA	TRUE	ENSG00000124253	PCK1	WHR-adj-BMI_GIANT_2018/WHR-adj-BMI_GIANT_2018.txt.gz	Adipose_Visceral_Omentum.allpairs.txt.gz.eQTLs.txt.gz	20	57560143	0.768192	T	C	TRUE	T	C	TRUE	TRUE	TRUE	TRUE	TRUE
Liver	TGFB1	FALSE	ENSG00000124253	PCK1	WHR-adj-BMI_GIANT_2018/WHR-adj-BMI_GIANT_2018.txt.gz	Adipose_Subcutaneous.allpairs.txt.gz.eQTLs.txt.gz	20	57560143	0.457261	T	C	TRUE	T	C	TRUE	TRUE	TRUE	TRUE	FALSE
Liver	TGFB1	FALSE	ENSG00000124253	PCK1	WHR-adj-BMI_GIANT_2018/WHR-adj-BMI_GIANT_2018.txt.gz	Adipose_Visceral_Omentum.allpairs.txt.gz.eQTLs.txt.gz	20	57560143	0.768192	T	C	TRUE	T	C	TRUE	TRUE	TRUE	TRUE	FALSE
Liver	IGF1	FALSE	ENSG00000124253	PCK1	WHR-adj-BMI_GIANT_2018/WHR-adj-BMI_GIANT_2018.txt.gz	Adipose_Subcutaneous.allpairs.txt.gz.eQTLs.txt.gz	20	57560143	0.457261	T	C	TRUE	T	C	TRUE	TRUE	TRUE	TRUE	FALSE
Liver	IGF1	FALSE	ENSG00000124253	PCK1	WHR-adj-BMI_GIANT_2018/WHR-adj-BMI_GIANT_2018.txt.gz	Adipose_Visceral_Omentum.allpairs.txt.gz.eQTLs.txt.gz	20	57560143	0.768192	T	C	TRUE	T	C	TRUE	TRUE	TRUE	TRUE	FALSE
Liver	DEXA	FALSE	ENSG00000124253	PCK1	WHR-adj-BMI_GIANT_2018/WHR-adj-BMI_GIANT_2018.txt.gz	Adipose_Subcutaneous.allpairs.txt.gz.eQTLs.txt.gz	20	57560143	0.457261	T	C	TRUE	T	C	TRUE	TRUE	TRUE	TRUE	FALSE
Liver	DEXA	FALSE	ENSG00000124253	PCK1	WHR-adj-BMI_GIANT_2018/WHR-adj-BMI_GIANT_2018.txt.gz	Adipose_Visceral_Omentum.allpairs.txt.gz.eQTLs.txt.gz	20	57560143	0.768192	T	C	TRUE	T	C	TRUE	TRUE	TRUE	TRUE	FALSE
Liver	INSU	FALSE	ENSG00000124253	PCK1	WHR-adj-BMI_GIANT_2018/WHR-adj-BMI_GIANT_2018.txt.gz	Adipose_Subcutaneous.allpairs.txt.gz.eQTLs.txt.gz	20	57560143	0.457261	T	C	TRUE	T	C	TRUE	TRUE	TRUE	TRUE	FALSE
Liver	INSU	FALSE	ENSG00000124253	PCK1	WHR-adj-BMI_GIANT_2018/WHR-adj-BMI_GIANT_2018.txt.gz	Adipose_Visceral_Omentum.allpairs.txt.gz.eQTLs.txt.gz	20	57560143	0.768192	T	C	TRUE	T	C	TRUE	TRUE	TRUE	TRUE	FALSE
Fat	RETA	TRUE	ENSG00000124253	PCK1	WHR-adj-BMI_GIANT_2018/WHR-adj-BMI_GIANT_2018.txt.gz	Adipose_Subcutaneous.allpairs.txt.gz.eQTLs.txt.gz	20	57560143	0.457261	T	C	TRUE	T	C	TRUE	TRUE	TRUE	TRUE	TRUE
Fat	RETA	TRUE	ENSG00000124253	PCK1	WHR-adj-BMI_GIANT_2018/WHR-adj-BMI_GIANT_2018.txt.gz	Adipose_Visceral_Omentum.allpairs.txt.gz.eQTLs.txt.gz	20	57560143	0.768192	T	C	TRUE	T	C	TRUE	TRUE	TRUE	TRUE	TRUE
Fat	ISOP	TRUE	ENSG00000124253	PCK1	WHR-adj-BMI_GIANT_2018/WHR-adj-BMI_GIANT_2018.txt.gz	Adipose_Subcutaneous.allpairs.txt.gz.eQTLs.txt.gz	20	57560143	0.457261	T	C	TRUE	T	C	TRUE	TRUE	TRUE	TRUE	TRUE
Fat	ISOP	TRUE	ENSG00000124253	PCK1	WHR-adj-BMI_GIANT_2018/WHR-adj-BMI_GIANT_2018.txt.gz	Adipose_Visceral_Omentum.allpairs.txt.gz.eQTLs.txt.gz	20	57560143	0.768192	T	C	TRUE	T	C	TRUE	TRUE	TRUE	TRUE	TRUE
Fat	ROSI	TRUE	ENSG00000124253	PCK1	WHR-adj-BMI_GIANT_2018/WHR-adj-BMI_GIANT_2018.txt.gz	Adipose_Subcutaneous.allpairs.txt.gz.eQTLs.txt.gz	20	57560143	0.457261	T	C	TRUE	T	C	TRUE	TRUE	TRUE	TRUE	TRUE
Fat	ROSI	TRUE	ENSG00000124253	PCK1	WHR-adj-BMI_GIANT_2018/WHR-adj-BMI_GIANT_2018.txt.gz	Adipose_Visceral_Omentum.allpairs.txt.gz.eQTLs.txt.gz	20	57560143	0.768192	T	C	TRUE	T	C	TRUE	TRUE	TRUE	TRUE	TRUE
Fat	IBMX	TRUE	ENSG00000124253	PCK1	WHR-adj-BMI_GIANT_2018/WHR-adj-BMI_GIANT_2018.txt.gz	Adipose_Subcutaneous.allpairs.txt.gz.eQTLs.txt.gz	20	57560143	0.457261	T	C	TRUE	T	C	TRUE	TRUE	TRUE	TRUE	TRUE
Fat	IBMX	TRUE	ENSG00000124253	PCK1	WHR-adj-BMI_GIANT_2018/WHR-adj-BMI_GIANT_2018.txt.gz	Adipose_Visceral_Omentum.allpairs.txt.gz.eQTLs.txt.gz	20	57560143	0.768192	T	C	TRUE	T	C	TRUE	TRUE	TRUE	TRUE	TRUE
Liver	GLUC	FALSE	ENSG00000100731	PCNX1	WHR-adj-BMI_GIANT_2018/WHR-adj-BMI_GIANT_2018.txt.gz	Muscle_Skeletal.allpairs.txt.gz.eQTLs.txt.gz	14	70892347	0.545386	T	G	TRUE	T	G	TRUE	TRUE	TRUE	TRUE	FALSE
Liver	GLUC	FALSE	ENSG00000100731	PCNX1	WHR-adj-BMI_GIANT_2018/WHR-adj-BMI_GIANT_2018.txt.gz	Adipose_Subcutaneous.allpairs.txt.gz.eQTLs.txt.gz	14	70892347	0.490551	T	G	TRUE	T	G	TRUE	TRUE	TRUE	TRUE	FALSE
Liver	GLUC	FALSE	ENSG00000100731	PCNX1	WHR-adj-BMI_GIANT_2018/WHR-adj-BMI_GIANT_2018.txt.gz	Pancreas.allpairs.txt.gz.eQTLs.txt.gz	14	70892347	0.484205	T	G	TRUE	T	G	TRUE	TRUE	TRUE	TRUE	FALSE
Liver	GLUC	FALSE	ENSG00000100731	PCNX1	WHR-adj-BMI_GIANT_2018/WHR-adj-BMI_GIANT_2018.txt.gz	Adipose_Visceral_Omentum.allpairs.txt.gz.eQTLs.txt.gz	14	70892347	0.768119	T	G	TRUE	T	G	TRUE	TRUE	TRUE	TRUE	FALSE
Liver	IL-6	TRUE	ENSG00000100731	PCNX1	WHR-adj-BMI_GIANT_2018/WHR-adj-BMI_GIANT_2018.txt.gz	Muscle_Skeletal.allpairs.txt.gz.eQTLs.txt.gz	14	70892347	0.545386	T	G	TRUE	T	G	TRUE	TRUE	TRUE	TRUE	TRUE
Liver	IL-6	TRUE	ENSG00000100731	PCNX1	WHR-adj-BMI_GIANT_2018/WHR-adj-BMI_GIANT_2018.txt.gz	Adipose_Subcutaneous.allpairs.txt.gz.eQTLs.txt.gz	14	70892347	0.490551	T	G	TRUE	T	G	TRUE	TRUE	TRUE	TRUE	TRUE
Liver	IL-6	TRUE	ENSG00000100731	PCNX1	WHR-adj-BMI_GIANT_2018/WHR-adj-BMI_GIANT_2018.txt.gz	Pancreas.allpairs.txt.gz.eQTLs.txt.gz	14	70892347	0.484205	T	G	TRUE	T	G	TRUE	TRUE	TRUE	TRUE	TRUE
Liver	IL-6	TRUE	ENSG00000100731	PCNX1	WHR-adj-BMI_GIANT_2018/WHR-adj-BMI_GIANT_2018.txt.gz	Adipose_Visceral_Omentum.allpairs.txt.gz.eQTLs.txt.gz	14	70892347	0.768119	T	G	TRUE	T	G	TRUE	TRUE	TRUE	TRUE	TRUE
Liver	DEXA	TRUE	ENSG00000100731	PCNX1	WHR-adj-BMI_GIANT_2018/WHR-adj-BMI_GIANT_2018.txt.gz	Muscle_Skeletal.allpairs.txt.gz.eQTLs.txt.gz	14	70892347	0.545386	T	G	TRUE	T	G	TRUE	TRUE	TRUE	TRUE	TRUE
Liver	DEXA	TRUE	ENSG00000100731	PCNX1	WHR-adj-BMI_GIANT_2018/WHR-adj-BMI_GIANT_2018.txt.gz	Adipose_Subcutaneous.allpairs.txt.gz.eQTLs.txt.gz	14	70892347	0.490551	T	G	TRUE	T	G	TRUE	TRUE	TRUE	TRUE	TRUE
Liver	DEXA	TRUE	ENSG00000100731	PCNX1	WHR-adj-BMI_GIANT_2018/WHR-adj-BMI_GIANT_2018.txt.gz	Pancreas.allpairs.txt.gz.eQTLs.txt.gz	14	70892347	0.484205	T	G	TRUE	T	G	TRUE	TRUE	TRUE	TRUE	TRUE
Liver	DEXA	TRUE	ENSG00000100731	PCNX1	WHR-adj-BMI_GIANT_2018/WHR-adj-BMI_GIANT_2018.txt.gz	Adipose_Visceral_Omentum.allpairs.txt.gz.eQTLs.txt.gz	14	70892347	0.768119	T	G	TRUE	T	G	TRUE	TRUE	TRUE	TRUE	TRUE
Fat	ROSI	FALSE	ENSG00000100731	PCNX1	WHR-adj-BMI_GIANT_2018/WHR-adj-BMI_GIANT_2018.txt.gz	Muscle_Skeletal.allpairs.txt.gz.eQTLs.txt.gz	14	70892347	0.545386	T	G	TRUE	T	G	TRUE	TRUE	TRUE	TRUE	FALSE
Fat	ROSI	FALSE	ENSG00000100731	PCNX1	WHR-adj-BMI_GIANT_2018/WHR-adj-BMI_GIANT_2018.txt.gz	Adipose_Subcutaneous.allpairs.txt.gz.eQTLs.txt.gz	14	70892347	0.490551	T	G	TRUE	T	G	TRUE	TRUE	TRUE	TRUE	FALSE
Fat	ROSI	FALSE	ENSG00000100731	PCNX1	WHR-adj-BMI_GIANT_2018/WHR-adj-BMI_GIANT_2018.txt.gz	Pancreas.allpairs.txt.gz.eQTLs.txt.gz	14	70892347	0.484205	T	G	TRUE	T	G	TRUE	TRUE	TRUE	TRUE	FALSE
Fat	ROSI	FALSE	ENSG00000100731	PCNX1	WHR-adj-BMI_GIANT_2018/WHR-adj-BMI_GIANT_2018.txt.gz	Adipose_Visceral_Omentum.allpairs.txt.gz.eQTLs.txt.gz	14	70892347	0.768119	T	G	TRUE	T	G	TRUE	TRUE	TRUE	TRUE	FALSE
Fat	DEXA	FALSE	ENSG00000100731	PCNX1	WHR-adj-BMI_GIANT_2018/WHR-adj-BMI_GIANT_2018.txt.gz	Muscle_Skeletal.allpairs.txt.gz.eQTLs.txt.gz	14	70892347	0.545386	T	G	TRUE	T	G	TRUE	TRUE	TRUE	TRUE	FALSE
Fat	DEXA	FALSE	ENSG00000100731	PCNX1	WHR-adj-BMI_GIANT_2018/WHR-adj-BMI_GIANT_2018.txt.gz	Adipose_Subcutaneous.allpairs.txt.gz.eQTLs.txt.gz	14	70892347	0.490551	T	G	TRUE	T	G	TRUE	TRUE	TRUE	TRUE	FALSE
Fat	DEXA	FALSE	ENSG00000100731	PCNX1	WHR-adj-BMI_GIANT_2018/WHR-adj-BMI_GIANT_2018.txt.gz	Pancreas.allpairs.txt.gz.eQTLs.txt.gz	14	70892347	0.484205	T	G	TRUE	T	G	TRUE	TRUE	TRUE	TRUE	FALSE
Fat	DEXA	FALSE	ENSG00000100731	PCNX1	WHR-adj-BMI_GIANT_2018/WHR-adj-BMI_GIANT_2018.txt.gz	Adipose_Visceral_Omentum.allpairs.txt.gz.eQTLs.txt.gz	14	70892347	0.768119	T	G	TRUE	T	G	TRUE	TRUE	TRUE	TRUE	FALSE
Fat	INSU	FALSE	ENSG00000100731	PCNX1	WHR-adj-BMI_GIANT_2018/WHR-adj-BMI_GIANT_2018.txt.gz	Muscle_Skeletal.allpairs.txt.gz.eQTLs.txt.gz	14	70892347	0.545386	T	G	TRUE	T	G	TRUE	TRUE	TRUE	TRUE	FALSE
Fat	INSU	FALSE	ENSG00000100731	PCNX1	WHR-adj-BMI_GIANT_2018/WHR-adj-BMI_GIANT_2018.txt.gz	Adipose_Subcutaneous.allpairs.txt.gz.eQTLs.txt.gz	14	70892347	0.490551	T	G	TRUE	T	G	TRUE	TRUE	TRUE	TRUE	FALSE
Fat	INSU	FALSE	ENSG00000100731	PCNX1	WHR-adj-BMI_GIANT_2018/WHR-adj-BMI_GIANT_2018.txt.gz	Pancreas.allpairs.txt.gz.eQTLs.txt.gz	14	70892347	0.484205	T	G	TRUE	T	G	TRUE	TRUE	TRUE	TRUE	FALSE
Fat	INSU	FALSE	ENSG00000100731	PCNX1	WHR-adj-BMI_GIANT_2018/WHR-adj-BMI_GIANT_2018.txt.gz	Adipose_Visceral_Omentum.allpairs.txt.gz.eQTLs.txt.gz	14	70892347	0.768119	T	G	TRUE	T	G	TRUE	TRUE	TRUE	TRUE	FALSE
Fat	IL-6	FALSE	ENSG00000100731	PCNX1	WHR-adj-BMI_GIANT_2018/WHR-adj-BMI_GIANT_2018.txt.gz	Muscle_Skeletal.allpairs.txt.gz.eQTLs.txt.gz	14	70892347	0.545386	T	G	TRUE	T	G	TRUE	TRUE	TRUE	TRUE	FALSE
Fat	IL-6	FALSE	ENSG00000100731	PCNX1	WHR-adj-BMI_GIANT_2018/WHR-adj-BMI_GIANT_2018.txt.gz	Adipose_Subcutaneous.allpairs.txt.gz.eQTLs.txt.gz	14	70892347	0.490551	T	G	TRUE	T	G	TRUE	TRUE	TRUE	TRUE	FALSE
Fat	IL-6	FALSE	ENSG00000100731	PCNX1	WHR-adj-BMI_GIANT_2018/WHR-adj-BMI_GIANT_2018.txt.gz	Pancreas.allpairs.txt.gz.eQTLs.txt.gz	14	70892347	0.484205	T	G	TRUE	T	G	TRUE	TRUE	TRUE	TRUE	FALSE
Fat	IL-6	FALSE	ENSG00000100731	PCNX1	WHR-adj-BMI_GIANT_2018/WHR-adj-BMI_GIANT_2018.txt.gz	Adipose_Visceral_Omentum.allpairs.txt.gz.eQTLs.txt.gz	14	70892347	0.768119	T	G	TRUE	T	G	TRUE	TRUE	TRUE	TRUE	FALSE
Muscle	GLUC	FALSE	ENSG00000100731	PCNX1	WHR-adj-BMI_GIANT_2018/WHR-adj-BMI_GIANT_2018.txt.gz	Muscle_Skeletal.allpairs.txt.gz.eQTLs.txt.gz	14	70892347	0.545386	T	G	TRUE	T	G	TRUE	TRUE	TRUE	TRUE	FALSE
Muscle	GLUC	FALSE	ENSG00000100731	PCNX1	WHR-adj-BMI_GIANT_2018/WHR-adj-BMI_GIANT_2018.txt.gz	Adipose_Subcutaneous.allpairs.txt.gz.eQTLs.txt.gz	14	70892347	0.490551	T	G	TRUE	T	G	TRUE	TRUE	TRUE	TRUE	FALSE
Muscle	GLUC	FALSE	ENSG00000100731	PCNX1	WHR-adj-BMI_GIANT_2018/WHR-adj-BMI_GIANT_2018.txt.gz	Pancreas.allpairs.txt.gz.eQTLs.txt.gz	14	70892347	0.484205	T	G	TRUE	T	G	TRUE	TRUE	TRUE	TRUE	FALSE
Muscle	GLUC	FALSE	ENSG00000100731	PCNX1	WHR-adj-BMI_GIANT_2018/WHR-adj-BMI_GIANT_2018.txt.gz	Adipose_Visceral_Omentum.allpairs.txt.gz.eQTLs.txt.gz	14	70892347	0.768119	T	G	TRUE	T	G	TRUE	TRUE	TRUE	TRUE	FALSE
Muscle	TNFa	TRUE	ENSG00000100731	PCNX1	WHR-adj-BMI_GIANT_2018/WHR-adj-BMI_GIANT_2018.txt.gz	Muscle_Skeletal.allpairs.txt.gz.eQTLs.txt.gz	14	70892347	0.545386	T	G	TRUE	T	G	TRUE	TRUE	TRUE	TRUE	TRUE
Muscle	TNFa	TRUE	ENSG00000100731	PCNX1	WHR-adj-BMI_GIANT_2018/WHR-adj-BMI_GIANT_2018.txt.gz	Adipose_Subcutaneous.allpairs.txt.gz.eQTLs.txt.gz	14	70892347	0.490551	T	G	TRUE	T	G	TRUE	TRUE	TRUE	TRUE	TRUE
Muscle	TNFa	TRUE	ENSG00000100731	PCNX1	WHR-adj-BMI_GIANT_2018/WHR-adj-BMI_GIANT_2018.txt.gz	Pancreas.allpairs.txt.gz.eQTLs.txt.gz	14	70892347	0.484205	T	G	TRUE	T	G	TRUE	TRUE	TRUE	TRUE	TRUE
Muscle	TNFa	TRUE	ENSG00000100731	PCNX1	WHR-adj-BMI_GIANT_2018/WHR-adj-BMI_GIANT_2018.txt.gz	Adipose_Visceral_Omentum.allpairs.txt.gz.eQTLs.txt.gz	14	70892347	0.768119	T	G	TRUE	T	G	TRUE	TRUE	TRUE	TRUE	TRUE
Liver	GLUC	FALSE	ENSG00000172572	PDE3A	HDL_GLGC_Expanded/HDL_GLGC_Expanded.txt.gz	Muscle_Skeletal.allpairs.txt.gz.eQTLs.txt.gz	12	20320824	1	A	C	TRUE	A	C	FALSE	TRUE	FALSE	FALSE	TRUE
Liver	GLUC	FALSE	ENSG00000172572	PDE3A	TG_GLGC_Expanded/TG_GLGC_Expanded.txt.gz	Muscle_Skeletal.allpairs.txt.gz.eQTLs.txt.gz	12	20320824	0.999777	A	C	FALSE	A	C	FALSE	TRUE	TRUE	TRUE	FALSE
Fat	TGFB1	TRUE	ENSG00000172572	PDE3A	HDL_GLGC_Expanded/HDL_GLGC_Expanded.txt.gz	Muscle_Skeletal.allpairs.txt.gz.eQTLs.txt.gz	12	20320824	1	A	C	TRUE	A	C	FALSE	TRUE	FALSE	FALSE	FALSE
Fat	TGFB1	TRUE	ENSG00000172572	PDE3A	TG_GLGC_Expanded/TG_GLGC_Expanded.txt.gz	Muscle_Skeletal.allpairs.txt.gz.eQTLs.txt.gz	12	20320824	0.999777	A	C	FALSE	A	C	FALSE	TRUE	TRUE	TRUE	TRUE
Fat	RETA	FALSE	ENSG00000145431	PDGFC	T2D_Mahajan_Europeans/T2D_Mahajan_Europeans.txt.gz	Adipose_Subcutaneous.allpairs.txt.gz.eQTLs.txt.gz	4	156731601	0.71485	A	C	FALSE	A	C	TRUE	TRUE	FALSE	FALSE	TRUE
Fat	RETA	FALSE	ENSG00000145431	PDGFC	HDL_GLGC_Expanded/HDL_GLGC_Expanded.txt.gz	Adipose_Subcutaneous.allpairs.txt.gz.eQTLs.txt.gz	4	156749385	0.844568	T	C	FALSE	C	T	TRUE	FALSE	FALSE	TRUE	FALSE
Fat	RETA	FALSE	ENSG00000145431	PDGFC	TG_GLGC_Expanded/TG_GLGC_Expanded.txt.gz	Adipose_Subcutaneous.allpairs.txt.gz.eQTLs.txt.gz	4	156749385	0.835542	T	C	TRUE	C	T	TRUE	FALSE	TRUE	FALSE	TRUE
Fat	RETA	FALSE	ENSG00000145431	PDGFC	WHR-adj-BMI_GIANT_2018/WHR-adj-BMI_GIANT_2018.txt.gz	Adipose_Subcutaneous.allpairs.txt.gz.eQTLs.txt.gz	4	156762533	0.811697	T	C	FALSE	T	C	TRUE	TRUE	FALSE	FALSE	TRUE
Fat	RETA	FALSE	ENSG00000145431	PDGFC	FastInsu_adjBMI_MAGIC_Europeans/FastInsu_adjBMI_MAGIC_Europeans.txt.gz	Adipose_Subcutaneous.allpairs.txt.gz.eQTLs.txt.gz	4	156813523	0.955379	G	A	FALSE	G	A	TRUE	TRUE	FALSE	FALSE	TRUE
Fat	ROSI	FALSE	ENSG00000145431	PDGFC	T2D_Mahajan_Europeans/T2D_Mahajan_Europeans.txt.gz	Adipose_Subcutaneous.allpairs.txt.gz.eQTLs.txt.gz	4	156731601	0.71485	A	C	FALSE	A	C	TRUE	TRUE	FALSE	FALSE	TRUE
Fat	ROSI	FALSE	ENSG00000145431	PDGFC	HDL_GLGC_Expanded/HDL_GLGC_Expanded.txt.gz	Adipose_Subcutaneous.allpairs.txt.gz.eQTLs.txt.gz	4	156749385	0.844568	T	C	FALSE	C	T	TRUE	FALSE	FALSE	TRUE	FALSE
Fat	ROSI	FALSE	ENSG00000145431	PDGFC	TG_GLGC_Expanded/TG_GLGC_Expanded.txt.gz	Adipose_Subcutaneous.allpairs.txt.gz.eQTLs.txt.gz	4	156749385	0.835542	T	C	TRUE	C	T	TRUE	FALSE	TRUE	FALSE	TRUE
Fat	ROSI	FALSE	ENSG00000145431	PDGFC	WHR-adj-BMI_GIANT_2018/WHR-adj-BMI_GIANT_2018.txt.gz	Adipose_Subcutaneous.allpairs.txt.gz.eQTLs.txt.gz	4	156762533	0.811697	T	C	FALSE	T	C	TRUE	TRUE	FALSE	FALSE	TRUE
Fat	ROSI	FALSE	ENSG00000145431	PDGFC	FastInsu_adjBMI_MAGIC_Europeans/FastInsu_adjBMI_MAGIC_Europeans.txt.gz	Adipose_Subcutaneous.allpairs.txt.gz.eQTLs.txt.gz	4	156813523	0.955379	G	A	FALSE	G	A	TRUE	TRUE	FALSE	FALSE	TRUE
Fat	DEXA	FALSE	ENSG00000145431	PDGFC	T2D_Mahajan_Europeans/T2D_Mahajan_Europeans.txt.gz	Adipose_Subcutaneous.allpairs.txt.gz.eQTLs.txt.gz	4	156731601	0.71485	A	C	FALSE	A	C	TRUE	TRUE	FALSE	FALSE	TRUE
Fat	DEXA	FALSE	ENSG00000145431	PDGFC	HDL_GLGC_Expanded/HDL_GLGC_Expanded.txt.gz	Adipose_Subcutaneous.allpairs.txt.gz.eQTLs.txt.gz	4	156749385	0.844568	T	C	FALSE	C	T	TRUE	FALSE	FALSE	TRUE	FALSE
Fat	DEXA	FALSE	ENSG00000145431	PDGFC	TG_GLGC_Expanded/TG_GLGC_Expanded.txt.gz	Adipose_Subcutaneous.allpairs.txt.gz.eQTLs.txt.gz	4	156749385	0.835542	T	C	TRUE	C	T	TRUE	FALSE	TRUE	FALSE	TRUE
Fat	DEXA	FALSE	ENSG00000145431	PDGFC	WHR-adj-BMI_GIANT_2018/WHR-adj-BMI_GIANT_2018.txt.gz	Adipose_Subcutaneous.allpairs.txt.gz.eQTLs.txt.gz	4	156762533	0.811697	T	C	FALSE	T	C	TRUE	TRUE	FALSE	FALSE	TRUE
Fat	DEXA	FALSE	ENSG00000145431	PDGFC	FastInsu_adjBMI_MAGIC_Europeans/FastInsu_adjBMI_MAGIC_Europeans.txt.gz	Adipose_Subcutaneous.allpairs.txt.gz.eQTLs.txt.gz	4	156813523	0.955379	G	A	FALSE	G	A	TRUE	TRUE	FALSE	FALSE	TRUE
Fat	TNFa	FALSE	ENSG00000145431	PDGFC	T2D_Mahajan_Europeans/T2D_Mahajan_Europeans.txt.gz	Adipose_Subcutaneous.allpairs.txt.gz.eQTLs.txt.gz	4	156731601	0.71485	A	C	FALSE	A	C	TRUE	TRUE	FALSE	FALSE	TRUE
Fat	TNFa	FALSE	ENSG00000145431	PDGFC	HDL_GLGC_Expanded/HDL_GLGC_Expanded.txt.gz	Adipose_Subcutaneous.allpairs.txt.gz.eQTLs.txt.gz	4	156749385	0.844568	T	C	FALSE	C	T	TRUE	FALSE	FALSE	TRUE	FALSE
Fat	TNFa	FALSE	ENSG00000145431	PDGFC	TG_GLGC_Expanded/TG_GLGC_Expanded.txt.gz	Adipose_Subcutaneous.allpairs.txt.gz.eQTLs.txt.gz	4	156749385	0.835542	T	C	TRUE	C	T	TRUE	FALSE	TRUE	FALSE	TRUE
Fat	TNFa	FALSE	ENSG00000145431	PDGFC	WHR-adj-BMI_GIANT_2018/WHR-adj-BMI_GIANT_2018.txt.gz	Adipose_Subcutaneous.allpairs.txt.gz.eQTLs.txt.gz	4	156762533	0.811697	T	C	FALSE	T	C	TRUE	TRUE	FALSE	FALSE	TRUE
Fat	TNFa	FALSE	ENSG00000145431	PDGFC	FastInsu_adjBMI_MAGIC_Europeans/FastInsu_adjBMI_MAGIC_Europeans.txt.gz	Adipose_Subcutaneous.allpairs.txt.gz.eQTLs.txt.gz	4	156813523	0.955379	G	A	FALSE	G	A	TRUE	TRUE	FALSE	FALSE	TRUE
Fat	INSU	FALSE	ENSG00000145431	PDGFC	T2D_Mahajan_Europeans/T2D_Mahajan_Europeans.txt.gz	Adipose_Subcutaneous.allpairs.txt.gz.eQTLs.txt.gz	4	156731601	0.71485	A	C	FALSE	A	C	TRUE	TRUE	FALSE	FALSE	TRUE
Fat	INSU	FALSE	ENSG00000145431	PDGFC	HDL_GLGC_Expanded/HDL_GLGC_Expanded.txt.gz	Adipose_Subcutaneous.allpairs.txt.gz.eQTLs.txt.gz	4	156749385	0.844568	T	C	FALSE	C	T	TRUE	FALSE	FALSE	TRUE	FALSE
Fat	INSU	FALSE	ENSG00000145431	PDGFC	TG_GLGC_Expanded/TG_GLGC_Expanded.txt.gz	Adipose_Subcutaneous.allpairs.txt.gz.eQTLs.txt.gz	4	156749385	0.835542	T	C	TRUE	C	T	TRUE	FALSE	TRUE	FALSE	TRUE
Fat	INSU	FALSE	ENSG00000145431	PDGFC	WHR-adj-BMI_GIANT_2018/WHR-adj-BMI_GIANT_2018.txt.gz	Adipose_Subcutaneous.allpairs.txt.gz.eQTLs.txt.gz	4	156762533	0.811697	T	C	FALSE	T	C	TRUE	TRUE	FALSE	FALSE	TRUE
Fat	INSU	FALSE	ENSG00000145431	PDGFC	FastInsu_adjBMI_MAGIC_Europeans/FastInsu_adjBMI_MAGIC_Europeans.txt.gz	Adipose_Subcutaneous.allpairs.txt.gz.eQTLs.txt.gz	4	156813523	0.955379	G	A	FALSE	G	A	TRUE	TRUE	FALSE	FALSE	TRUE
Fat	U012	FALSE	ENSG00000145431	PDGFC	T2D_Mahajan_Europeans/T2D_Mahajan_Europeans.txt.gz	Adipose_Subcutaneous.allpairs.txt.gz.eQTLs.txt.gz	4	156731601	0.71485	A	C	FALSE	A	C	TRUE	TRUE	FALSE	FALSE	TRUE
Fat	U012	FALSE	ENSG00000145431	PDGFC	HDL_GLGC_Expanded/HDL_GLGC_Expanded.txt.gz	Adipose_Subcutaneous.allpairs.txt.gz.eQTLs.txt.gz	4	156749385	0.844568	T	C	FALSE	C	T	TRUE	FALSE	FALSE	TRUE	FALSE
Fat	U012	FALSE	ENSG00000145431	PDGFC	TG_GLGC_Expanded/TG_GLGC_Expanded.txt.gz	Adipose_Subcutaneous.allpairs.txt.gz.eQTLs.txt.gz	4	156749385	0.835542	T	C	TRUE	C	T	TRUE	FALSE	TRUE	FALSE	TRUE
Fat	U012	FALSE	ENSG00000145431	PDGFC	WHR-adj-BMI_GIANT_2018/WHR-adj-BMI_GIANT_2018.txt.gz	Adipose_Subcutaneous.allpairs.txt.gz.eQTLs.txt.gz	4	156762533	0.811697	T	C	FALSE	T	C	TRUE	TRUE	FALSE	FALSE	TRUE
Fat	U012	FALSE	ENSG00000145431	PDGFC	FastInsu_adjBMI_MAGIC_Europeans/FastInsu_adjBMI_MAGIC_Europeans.txt.gz	Adipose_Subcutaneous.allpairs.txt.gz.eQTLs.txt.gz	4	156813523	0.955379	G	A	FALSE	G	A	TRUE	TRUE	FALSE	FALSE	TRUE
Fat	IL-6	FALSE	ENSG00000145431	PDGFC	T2D_Mahajan_Europeans/T2D_Mahajan_Europeans.txt.gz	Adipose_Subcutaneous.allpairs.txt.gz.eQTLs.txt.gz	4	156731601	0.71485	A	C	FALSE	A	C	TRUE	TRUE	FALSE	FALSE	TRUE
Fat	IL-6	FALSE	ENSG00000145431	PDGFC	HDL_GLGC_Expanded/HDL_GLGC_Expanded.txt.gz	Adipose_Subcutaneous.allpairs.txt.gz.eQTLs.txt.gz	4	156749385	0.844568	T	C	FALSE	C	T	TRUE	FALSE	FALSE	TRUE	FALSE
Fat	IL-6	FALSE	ENSG00000145431	PDGFC	TG_GLGC_Expanded/TG_GLGC_Expanded.txt.gz	Adipose_Subcutaneous.allpairs.txt.gz.eQTLs.txt.gz	4	156749385	0.835542	T	C	TRUE	C	T	TRUE	FALSE	TRUE	FALSE	TRUE
Fat	IL-6	FALSE	ENSG00000145431	PDGFC	WHR-adj-BMI_GIANT_2018/WHR-adj-BMI_GIANT_2018.txt.gz	Adipose_Subcutaneous.allpairs.txt.gz.eQTLs.txt.gz	4	156762533	0.811697	T	C	FALSE	T	C	TRUE	TRUE	FALSE	FALSE	TRUE
Fat	IL-6	FALSE	ENSG00000145431	PDGFC	FastInsu_adjBMI_MAGIC_Europeans/FastInsu_adjBMI_MAGIC_Europeans.txt.gz	Adipose_Subcutaneous.allpairs.txt.gz.eQTLs.txt.gz	4	156813523	0.955379	G	A	FALSE	G	A	TRUE	TRUE	FALSE	FALSE	TRUE
Muscle	INSU	FALSE	ENSG00000145431	PDGFC	T2D_Mahajan_Europeans/T2D_Mahajan_Europeans.txt.gz	Adipose_Subcutaneous.allpairs.txt.gz.eQTLs.txt.gz	4	156731601	0.71485	A	C	FALSE	A	C	TRUE	TRUE	FALSE	FALSE	TRUE
Muscle	INSU	FALSE	ENSG00000145431	PDGFC	HDL_GLGC_Expanded/HDL_GLGC_Expanded.txt.gz	Adipose_Subcutaneous.allpairs.txt.gz.eQTLs.txt.gz	4	156749385	0.844568	T	C	FALSE	C	T	TRUE	FALSE	FALSE	TRUE	FALSE
Muscle	INSU	FALSE	ENSG00000145431	PDGFC	TG_GLGC_Expanded/TG_GLGC_Expanded.txt.gz	Adipose_Subcutaneous.allpairs.txt.gz.eQTLs.txt.gz	4	156749385	0.835542	T	C	TRUE	C	T	TRUE	FALSE	TRUE	FALSE	TRUE
Muscle	INSU	FALSE	ENSG00000145431	PDGFC	WHR-adj-BMI_GIANT_2018/WHR-adj-BMI_GIANT_2018.txt.gz	Adipose_Subcutaneous.allpairs.txt.gz.eQTLs.txt.gz	4	156762533	0.811697	T	C	FALSE	T	C	TRUE	TRUE	FALSE	FALSE	TRUE
Muscle	INSU	FALSE	ENSG00000145431	PDGFC	FastInsu_adjBMI_MAGIC_Europeans/FastInsu_adjBMI_MAGIC_Europeans.txt.gz	Adipose_Subcutaneous.allpairs.txt.gz.eQTLs.txt.gz	4	156813523	0.955379	G	A	FALSE	G	A	TRUE	TRUE	FALSE	FALSE	TRUE
Muscle	IBMX	FALSE	ENSG00000145431	PDGFC	T2D_Mahajan_Europeans/T2D_Mahajan_Europeans.txt.gz	Adipose_Subcutaneous.allpairs.txt.gz.eQTLs.txt.gz	4	156731601	0.71485	A	C	FALSE	A	C	TRUE	TRUE	FALSE	FALSE	TRUE
Muscle	IBMX	FALSE	ENSG00000145431	PDGFC	HDL_GLGC_Expanded/HDL_GLGC_Expanded.txt.gz	Adipose_Subcutaneous.allpairs.txt.gz.eQTLs.txt.gz	4	156749385	0.844568	T	C	FALSE	C	T	TRUE	FALSE	FALSE	TRUE	FALSE
Muscle	IBMX	FALSE	ENSG00000145431	PDGFC	TG_GLGC_Expanded/TG_GLGC_Expanded.txt.gz	Adipose_Subcutaneous.allpairs.txt.gz.eQTLs.txt.gz	4	156749385	0.835542	T	C	TRUE	C	T	TRUE	FALSE	TRUE	FALSE	TRUE
Muscle	IBMX	FALSE	ENSG00000145431	PDGFC	WHR-adj-BMI_GIANT_2018/WHR-adj-BMI_GIANT_2018.txt.gz	Adipose_Subcutaneous.allpairs.txt.gz.eQTLs.txt.gz	4	156762533	0.811697	T	C	FALSE	T	C	TRUE	TRUE	FALSE	FALSE	TRUE
Muscle	IBMX	FALSE	ENSG00000145431	PDGFC	FastInsu_adjBMI_MAGIC_Europeans/FastInsu_adjBMI_MAGIC_Europeans.txt.gz	Adipose_Subcutaneous.allpairs.txt.gz.eQTLs.txt.gz	4	156813523	0.955379	G	A	FALSE	G	A	TRUE	TRUE	FALSE	FALSE	TRUE
Muscle	GLUC	TRUE	ENSG00000145431	PDGFC	T2D_Mahajan_Europeans/T2D_Mahajan_Europeans.txt.gz	Adipose_Subcutaneous.allpairs.txt.gz.eQTLs.txt.gz	4	156731601	0.71485	A	C	FALSE	A	C	TRUE	TRUE	FALSE	FALSE	FALSE
Muscle	GLUC	TRUE	ENSG00000145431	PDGFC	HDL_GLGC_Expanded/HDL_GLGC_Expanded.txt.gz	Adipose_Subcutaneous.allpairs.txt.gz.eQTLs.txt.gz	4	156749385	0.844568	T	C	FALSE	C	T	TRUE	FALSE	FALSE	TRUE	TRUE
Muscle	GLUC	TRUE	ENSG00000145431	PDGFC	TG_GLGC_Expanded/TG_GLGC_Expanded.txt.gz	Adipose_Subcutaneous.allpairs.txt.gz.eQTLs.txt.gz	4	156749385	0.835542	T	C	TRUE	C	T	TRUE	FALSE	TRUE	FALSE	FALSE
Muscle	GLUC	TRUE	ENSG00000145431	PDGFC	WHR-adj-BMI_GIANT_2018/WHR-adj-BMI_GIANT_2018.txt.gz	Adipose_Subcutaneous.allpairs.txt.gz.eQTLs.txt.gz	4	156762533	0.811697	T	C	FALSE	T	C	TRUE	TRUE	FALSE	FALSE	FALSE
Muscle	GLUC	TRUE	ENSG00000145431	PDGFC	FastInsu_adjBMI_MAGIC_Europeans/FastInsu_adjBMI_MAGIC_Europeans.txt.gz	Adipose_Subcutaneous.allpairs.txt.gz.eQTLs.txt.gz	4	156813523	0.955379	G	A	FALSE	G	A	TRUE	TRUE	FALSE	FALSE	FALSE
Muscle	RETA	FALSE	ENSG00000145431	PDGFC	T2D_Mahajan_Europeans/T2D_Mahajan_Europeans.txt.gz	Adipose_Subcutaneous.allpairs.txt.gz.eQTLs.txt.gz	4	156731601	0.71485	A	C	FALSE	A	C	TRUE	TRUE	FALSE	FALSE	TRUE
Muscle	RETA	FALSE	ENSG00000145431	PDGFC	HDL_GLGC_Expanded/HDL_GLGC_Expanded.txt.gz	Adipose_Subcutaneous.allpairs.txt.gz.eQTLs.txt.gz	4	156749385	0.844568	T	C	FALSE	C	T	TRUE	FALSE	FALSE	TRUE	FALSE
Muscle	RETA	FALSE	ENSG00000145431	PDGFC	TG_GLGC_Expanded/TG_GLGC_Expanded.txt.gz	Adipose_Subcutaneous.allpairs.txt.gz.eQTLs.txt.gz	4	156749385	0.835542	T	C	TRUE	C	T	TRUE	FALSE	TRUE	FALSE	TRUE
Muscle	RETA	FALSE	ENSG00000145431	PDGFC	WHR-adj-BMI_GIANT_2018/WHR-adj-BMI_GIANT_2018.txt.gz	Adipose_Subcutaneous.allpairs.txt.gz.eQTLs.txt.gz	4	156762533	0.811697	T	C	FALSE	T	C	TRUE	TRUE	FALSE	FALSE	TRUE
Muscle	RETA	FALSE	ENSG00000145431	PDGFC	FastInsu_adjBMI_MAGIC_Europeans/FastInsu_adjBMI_MAGIC_Europeans.txt.gz	Adipose_Subcutaneous.allpairs.txt.gz.eQTLs.txt.gz	4	156813523	0.955379	G	A	FALSE	G	A	TRUE	TRUE	FALSE	FALSE	TRUE
Muscle	IGF1	FALSE	ENSG00000145431	PDGFC	T2D_Mahajan_Europeans/T2D_Mahajan_Europeans.txt.gz	Adipose_Subcutaneous.allpairs.txt.gz.eQTLs.txt.gz	4	156731601	0.71485	A	C	FALSE	A	C	TRUE	TRUE	FALSE	FALSE	TRUE
Muscle	IGF1	FALSE	ENSG00000145431	PDGFC	HDL_GLGC_Expanded/HDL_GLGC_Expanded.txt.gz	Adipose_Subcutaneous.allpairs.txt.gz.eQTLs.txt.gz	4	156749385	0.844568	T	C	FALSE	C	T	TRUE	FALSE	FALSE	TRUE	FALSE
Muscle	IGF1	FALSE	ENSG00000145431	PDGFC	TG_GLGC_Expanded/TG_GLGC_Expanded.txt.gz	Adipose_Subcutaneous.allpairs.txt.gz.eQTLs.txt.gz	4	156749385	0.835542	T	C	TRUE	C	T	TRUE	FALSE	TRUE	FALSE	TRUE
Muscle	IGF1	FALSE	ENSG00000145431	PDGFC	WHR-adj-BMI_GIANT_2018/WHR-adj-BMI_GIANT_2018.txt.gz	Adipose_Subcutaneous.allpairs.txt.gz.eQTLs.txt.gz	4	156762533	0.811697	T	C	FALSE	T	C	TRUE	TRUE	FALSE	FALSE	TRUE
Muscle	IGF1	FALSE	ENSG00000145431	PDGFC	FastInsu_adjBMI_MAGIC_Europeans/FastInsu_adjBMI_MAGIC_Europeans.txt.gz	Adipose_Subcutaneous.allpairs.txt.gz.eQTLs.txt.gz	4	156813523	0.955379	G	A	FALSE	G	A	TRUE	TRUE	FALSE	FALSE	TRUE
Muscle	ISOP	FALSE	ENSG00000145431	PDGFC	T2D_Mahajan_Europeans/T2D_Mahajan_Europeans.txt.gz	Adipose_Subcutaneous.allpairs.txt.gz.eQTLs.txt.gz	4	156731601	0.71485	A	C	FALSE	A	C	TRUE	TRUE	FALSE	FALSE	TRUE
Muscle	ISOP	FALSE	ENSG00000145431	PDGFC	HDL_GLGC_Expanded/HDL_GLGC_Expanded.txt.gz	Adipose_Subcutaneous.allpairs.txt.gz.eQTLs.txt.gz	4	156749385	0.844568	T	C	FALSE	C	T	TRUE	FALSE	FALSE	TRUE	FALSE
Muscle	ISOP	FALSE	ENSG00000145431	PDGFC	TG_GLGC_Expanded/TG_GLGC_Expanded.txt.gz	Adipose_Subcutaneous.allpairs.txt.gz.eQTLs.txt.gz	4	156749385	0.835542	T	C	TRUE	C	T	TRUE	FALSE	TRUE	FALSE	TRUE
Muscle	ISOP	FALSE	ENSG00000145431	PDGFC	WHR-adj-BMI_GIANT_2018/WHR-adj-BMI_GIANT_2018.txt.gz	Adipose_Subcutaneous.allpairs.txt.gz.eQTLs.txt.gz	4	156762533	0.811697	T	C	FALSE	T	C	TRUE	TRUE	FALSE	FALSE	TRUE
Muscle	ISOP	FALSE	ENSG00000145431	PDGFC	FastInsu_adjBMI_MAGIC_Europeans/FastInsu_adjBMI_MAGIC_Europeans.txt.gz	Adipose_Subcutaneous.allpairs.txt.gz.eQTLs.txt.gz	4	156813523	0.955379	G	A	FALSE	G	A	TRUE	TRUE	FALSE	FALSE	TRUE
Liver	IBMX	FALSE	ENSG00000135845	PIGC	HDL_GLGC_Expanded/HDL_GLGC_Expanded.txt.gz	Muscle_Skeletal.allpairs.txt.gz.eQTLs.txt.gz	1	172377408	0.551708	A	G	TRUE	A	G	TRUE	TRUE	TRUE	TRUE	FALSE
Liver	IBMX	FALSE	ENSG00000135845	PIGC	TG_GLGC_Expanded/TG_GLGC_Expanded.txt.gz	Muscle_Skeletal.allpairs.txt.gz.eQTLs.txt.gz	1	172377408	0.551436	A	G	FALSE	A	G	TRUE	TRUE	FALSE	FALSE	TRUE
Liver	IBMX	FALSE	ENSG00000135845	PIGC	WHR-adj-BMI_GIANT_2018/WHR-adj-BMI_GIANT_2018.txt.gz	Muscle_Skeletal.allpairs.txt.gz.eQTLs.txt.gz	1	172383850	0.557366	A	G	FALSE	A	G	TRUE	TRUE	FALSE	FALSE	TRUE
Liver	TNFa	TRUE	ENSG00000107679	PLEKHA1	Type-2-Diabetes_Spracklen_2020/Type-2-Diabetes_Spracklen_2020.txt.gz	Adipose_Subcutaneous.allpairs.txt.gz.eQTLs.txt.gz	10	122390826	0.840964	CTGGA	C	FALSE	CTGGA	C	FALSE	TRUE	TRUE	TRUE	TRUE
Liver	TNFa	TRUE	ENSG00000107679	PLEKHA1	Type-2-Diabetes_Spracklen_2020/Type-2-Diabetes_Spracklen_2020.txt.gz	Adipose_Visceral_Omentum.allpairs.txt.gz.eQTLs.txt.gz	10	122390826	0.730314	CTGGA	C	FALSE	CTGGA	C	FALSE	TRUE	TRUE	TRUE	TRUE
Liver	TNFa	TRUE	ENSG00000107679	PLEKHA1	Type-2-Diabetes_Xue_2018/Type-2-Diabetes_Xue_2018.txt.gz	Adipose_Visceral_Omentum.allpairs.txt.gz.eQTLs.txt.gz	10	122407996	0.682315	T	C	FALSE	T	C	FALSE	TRUE	TRUE	TRUE	TRUE
Liver	TNFa	TRUE	ENSG00000107679	PLEKHA1	Type-2-Diabetes_Xue_2018/Type-2-Diabetes_Xue_2018.txt.gz	Adipose_Subcutaneous.allpairs.txt.gz.eQTLs.txt.gz	10	122407996	0.764581	T	C	FALSE	T	C	FALSE	TRUE	TRUE	TRUE	TRUE
Liver	TNFa	TRUE	ENSG00000107679	PLEKHA1	T2D_Mahajan_Europeans/T2D_Mahajan_Europeans.txt.gz	Adipose_Visceral_Omentum.allpairs.txt.gz.eQTLs.txt.gz	10	122433665	0.730861	T	G	TRUE	G	T	FALSE	FALSE	FALSE	TRUE	TRUE
Liver	TNFa	TRUE	ENSG00000107679	PLEKHA1	T2D_Mahajan_Europeans/T2D_Mahajan_Europeans.txt.gz	Adipose_Subcutaneous.allpairs.txt.gz.eQTLs.txt.gz	10	122433665	0.840419	T	G	TRUE	G	T	FALSE	FALSE	FALSE	TRUE	TRUE
Liver	TNFa	TRUE	ENSG00000107679	PLEKHA1	Type-2-Diabetes_Suzuki_2019/Type-2-Diabetes_Suzuki_2019.txt.gz	Adipose_Subcutaneous.allpairs.txt.gz.eQTLs.txt.gz	10	122435969	0.841987	A	G	TRUE	G	A	FALSE	FALSE	FALSE	TRUE	TRUE
Liver	TNFa	TRUE	ENSG00000107679	PLEKHA1	Type-2-Diabetes_Suzuki_2019/Type-2-Diabetes_Suzuki_2019.txt.gz	Adipose_Visceral_Omentum.allpairs.txt.gz.eQTLs.txt.gz	10	122435969	0.728837	A	G	TRUE	G	A	FALSE	FALSE	FALSE	TRUE	TRUE
Liver	U012	FALSE	ENSG00000107679	PLEKHA1	Type-2-Diabetes_Spracklen_2020/Type-2-Diabetes_Spracklen_2020.txt.gz	Adipose_Subcutaneous.allpairs.txt.gz.eQTLs.txt.gz	10	122390826	0.840964	CTGGA	C	FALSE	CTGGA	C	FALSE	TRUE	TRUE	TRUE	FALSE
Liver	U012	FALSE	ENSG00000107679	PLEKHA1	Type-2-Diabetes_Spracklen_2020/Type-2-Diabetes_Spracklen_2020.txt.gz	Adipose_Visceral_Omentum.allpairs.txt.gz.eQTLs.txt.gz	10	122390826	0.730314	CTGGA	C	FALSE	CTGGA	C	FALSE	TRUE	TRUE	TRUE	FALSE
Liver	U012	FALSE	ENSG00000107679	PLEKHA1	Type-2-Diabetes_Xue_2018/Type-2-Diabetes_Xue_2018.txt.gz	Adipose_Visceral_Omentum.allpairs.txt.gz.eQTLs.txt.gz	10	122407996	0.682315	T	C	FALSE	T	C	FALSE	TRUE	TRUE	TRUE	FALSE
Liver	U012	FALSE	ENSG00000107679	PLEKHA1	Type-2-Diabetes_Xue_2018/Type-2-Diabetes_Xue_2018.txt.gz	Adipose_Subcutaneous.allpairs.txt.gz.eQTLs.txt.gz	10	122407996	0.764581	T	C	FALSE	T	C	FALSE	TRUE	TRUE	TRUE	FALSE
Liver	U012	FALSE	ENSG00000107679	PLEKHA1	T2D_Mahajan_Europeans/T2D_Mahajan_Europeans.txt.gz	Adipose_Visceral_Omentum.allpairs.txt.gz.eQTLs.txt.gz	10	122433665	0.730861	T	G	TRUE	G	T	FALSE	FALSE	FALSE	TRUE	FALSE
Liver	U012	FALSE	ENSG00000107679	PLEKHA1	T2D_Mahajan_Europeans/T2D_Mahajan_Europeans.txt.gz	Adipose_Subcutaneous.allpairs.txt.gz.eQTLs.txt.gz	10	122433665	0.840419	T	G	TRUE	G	T	FALSE	FALSE	FALSE	TRUE	FALSE
Liver	U012	FALSE	ENSG00000107679	PLEKHA1	Type-2-Diabetes_Suzuki_2019/Type-2-Diabetes_Suzuki_2019.txt.gz	Adipose_Subcutaneous.allpairs.txt.gz.eQTLs.txt.gz	10	122435969	0.841987	A	G	TRUE	G	A	FALSE	FALSE	FALSE	TRUE	FALSE
Liver	U012	FALSE	ENSG00000107679	PLEKHA1	Type-2-Diabetes_Suzuki_2019/Type-2-Diabetes_Suzuki_2019.txt.gz	Adipose_Visceral_Omentum.allpairs.txt.gz.eQTLs.txt.gz	10	122435969	0.728837	A	G	TRUE	G	A	FALSE	FALSE	FALSE	TRUE	FALSE
Liver	ROSI	TRUE	ENSG00000107679	PLEKHA1	Type-2-Diabetes_Spracklen_2020/Type-2-Diabetes_Spracklen_2020.txt.gz	Adipose_Subcutaneous.allpairs.txt.gz.eQTLs.txt.gz	10	122390826	0.840964	CTGGA	C	FALSE	CTGGA	C	FALSE	TRUE	TRUE	TRUE	TRUE
Liver	ROSI	TRUE	ENSG00000107679	PLEKHA1	Type-2-Diabetes_Spracklen_2020/Type-2-Diabetes_Spracklen_2020.txt.gz	Adipose_Visceral_Omentum.allpairs.txt.gz.eQTLs.txt.gz	10	122390826	0.730314	CTGGA	C	FALSE	CTGGA	C	FALSE	TRUE	TRUE	TRUE	TRUE
Liver	ROSI	TRUE	ENSG00000107679	PLEKHA1	Type-2-Diabetes_Xue_2018/Type-2-Diabetes_Xue_2018.txt.gz	Adipose_Visceral_Omentum.allpairs.txt.gz.eQTLs.txt.gz	10	122407996	0.682315	T	C	FALSE	T	C	FALSE	TRUE	TRUE	TRUE	TRUE
Liver	ROSI	TRUE	ENSG00000107679	PLEKHA1	Type-2-Diabetes_Xue_2018/Type-2-Diabetes_Xue_2018.txt.gz	Adipose_Subcutaneous.allpairs.txt.gz.eQTLs.txt.gz	10	122407996	0.764581	T	C	FALSE	T	C	FALSE	TRUE	TRUE	TRUE	TRUE
Liver	ROSI	TRUE	ENSG00000107679	PLEKHA1	T2D_Mahajan_Europeans/T2D_Mahajan_Europeans.txt.gz	Adipose_Visceral_Omentum.allpairs.txt.gz.eQTLs.txt.gz	10	122433665	0.730861	T	G	TRUE	G	T	FALSE	FALSE	FALSE	TRUE	TRUE
Liver	ROSI	TRUE	ENSG00000107679	PLEKHA1	T2D_Mahajan_Europeans/T2D_Mahajan_Europeans.txt.gz	Adipose_Subcutaneous.allpairs.txt.gz.eQTLs.txt.gz	10	122433665	0.840419	T	G	TRUE	G	T	FALSE	FALSE	FALSE	TRUE	TRUE
Liver	ROSI	TRUE	ENSG00000107679	PLEKHA1	Type-2-Diabetes_Suzuki_2019/Type-2-Diabetes_Suzuki_2019.txt.gz	Adipose_Subcutaneous.allpairs.txt.gz.eQTLs.txt.gz	10	122435969	0.841987	A	G	TRUE	G	A	FALSE	FALSE	FALSE	TRUE	TRUE
Liver	ROSI	TRUE	ENSG00000107679	PLEKHA1	Type-2-Diabetes_Suzuki_2019/Type-2-Diabetes_Suzuki_2019.txt.gz	Adipose_Visceral_Omentum.allpairs.txt.gz.eQTLs.txt.gz	10	122435969	0.728837	A	G	TRUE	G	A	FALSE	FALSE	FALSE	TRUE	TRUE
Liver	SP60	FALSE	ENSG00000107679	PLEKHA1	Type-2-Diabetes_Spracklen_2020/Type-2-Diabetes_Spracklen_2020.txt.gz	Adipose_Subcutaneous.allpairs.txt.gz.eQTLs.txt.gz	10	122390826	0.840964	CTGGA	C	FALSE	CTGGA	C	FALSE	TRUE	TRUE	TRUE	FALSE
Liver	SP60	FALSE	ENSG00000107679	PLEKHA1	Type-2-Diabetes_Spracklen_2020/Type-2-Diabetes_Spracklen_2020.txt.gz	Adipose_Visceral_Omentum.allpairs.txt.gz.eQTLs.txt.gz	10	122390826	0.730314	CTGGA	C	FALSE	CTGGA	C	FALSE	TRUE	TRUE	TRUE	FALSE
Liver	SP60	FALSE	ENSG00000107679	PLEKHA1	Type-2-Diabetes_Xue_2018/Type-2-Diabetes_Xue_2018.txt.gz	Adipose_Visceral_Omentum.allpairs.txt.gz.eQTLs.txt.gz	10	122407996	0.682315	T	C	FALSE	T	C	FALSE	TRUE	TRUE	TRUE	FALSE
Liver	SP60	FALSE	ENSG00000107679	PLEKHA1	Type-2-Diabetes_Xue_2018/Type-2-Diabetes_Xue_2018.txt.gz	Adipose_Subcutaneous.allpairs.txt.gz.eQTLs.txt.gz	10	122407996	0.764581	T	C	FALSE	T	C	FALSE	TRUE	TRUE	TRUE	FALSE
Liver	SP60	FALSE	ENSG00000107679	PLEKHA1	T2D_Mahajan_Europeans/T2D_Mahajan_Europeans.txt.gz	Adipose_Visceral_Omentum.allpairs.txt.gz.eQTLs.txt.gz	10	122433665	0.730861	T	G	TRUE	G	T	FALSE	FALSE	FALSE	TRUE	FALSE
Liver	SP60	FALSE	ENSG00000107679	PLEKHA1	T2D_Mahajan_Europeans/T2D_Mahajan_Europeans.txt.gz	Adipose_Subcutaneous.allpairs.txt.gz.eQTLs.txt.gz	10	122433665	0.840419	T	G	TRUE	G	T	FALSE	FALSE	FALSE	TRUE	FALSE
Liver	SP60	FALSE	ENSG00000107679	PLEKHA1	Type-2-Diabetes_Suzuki_2019/Type-2-Diabetes_Suzuki_2019.txt.gz	Adipose_Subcutaneous.allpairs.txt.gz.eQTLs.txt.gz	10	122435969	0.841987	A	G	TRUE	G	A	FALSE	FALSE	FALSE	TRUE	FALSE
Liver	SP60	FALSE	ENSG00000107679	PLEKHA1	Type-2-Diabetes_Suzuki_2019/Type-2-Diabetes_Suzuki_2019.txt.gz	Adipose_Visceral_Omentum.allpairs.txt.gz.eQTLs.txt.gz	10	122435969	0.728837	A	G	TRUE	G	A	FALSE	FALSE	FALSE	TRUE	FALSE
Liver	IL-6	TRUE	ENSG00000107679	PLEKHA1	Type-2-Diabetes_Spracklen_2020/Type-2-Diabetes_Spracklen_2020.txt.gz	Adipose_Subcutaneous.allpairs.txt.gz.eQTLs.txt.gz	10	122390826	0.840964	CTGGA	C	FALSE	CTGGA	C	FALSE	TRUE	TRUE	TRUE	TRUE
Liver	IL-6	TRUE	ENSG00000107679	PLEKHA1	Type-2-Diabetes_Spracklen_2020/Type-2-Diabetes_Spracklen_2020.txt.gz	Adipose_Visceral_Omentum.allpairs.txt.gz.eQTLs.txt.gz	10	122390826	0.730314	CTGGA	C	FALSE	CTGGA	C	FALSE	TRUE	TRUE	TRUE	TRUE
Liver	IL-6	TRUE	ENSG00000107679	PLEKHA1	Type-2-Diabetes_Xue_2018/Type-2-Diabetes_Xue_2018.txt.gz	Adipose_Visceral_Omentum.allpairs.txt.gz.eQTLs.txt.gz	10	122407996	0.682315	T	C	FALSE	T	C	FALSE	TRUE	TRUE	TRUE	TRUE
Liver	IL-6	TRUE	ENSG00000107679	PLEKHA1	Type-2-Diabetes_Xue_2018/Type-2-Diabetes_Xue_2018.txt.gz	Adipose_Subcutaneous.allpairs.txt.gz.eQTLs.txt.gz	10	122407996	0.764581	T	C	FALSE	T	C	FALSE	TRUE	TRUE	TRUE	TRUE
Liver	IL-6	TRUE	ENSG00000107679	PLEKHA1	T2D_Mahajan_Europeans/T2D_Mahajan_Europeans.txt.gz	Adipose_Visceral_Omentum.allpairs.txt.gz.eQTLs.txt.gz	10	122433665	0.730861	T	G	TRUE	G	T	FALSE	FALSE	FALSE	TRUE	TRUE
Liver	IL-6	TRUE	ENSG00000107679	PLEKHA1	T2D_Mahajan_Europeans/T2D_Mahajan_Europeans.txt.gz	Adipose_Subcutaneous.allpairs.txt.gz.eQTLs.txt.gz	10	122433665	0.840419	T	G	TRUE	G	T	FALSE	FALSE	FALSE	TRUE	TRUE
Liver	IL-6	TRUE	ENSG00000107679	PLEKHA1	Type-2-Diabetes_Suzuki_2019/Type-2-Diabetes_Suzuki_2019.txt.gz	Adipose_Subcutaneous.allpairs.txt.gz.eQTLs.txt.gz	10	122435969	0.841987	A	G	TRUE	G	A	FALSE	FALSE	FALSE	TRUE	TRUE
Liver	IL-6	TRUE	ENSG00000107679	PLEKHA1	Type-2-Diabetes_Suzuki_2019/Type-2-Diabetes_Suzuki_2019.txt.gz	Adipose_Visceral_Omentum.allpairs.txt.gz.eQTLs.txt.gz	10	122435969	0.728837	A	G	TRUE	G	A	FALSE	FALSE	FALSE	TRUE	TRUE
Muscle	LAUR	TRUE	ENSG00000107679	PLEKHA1	Type-2-Diabetes_Spracklen_2020/Type-2-Diabetes_Spracklen_2020.txt.gz	Adipose_Subcutaneous.allpairs.txt.gz.eQTLs.txt.gz	10	122390826	0.840964	CTGGA	C	FALSE	CTGGA	C	FALSE	TRUE	TRUE	TRUE	TRUE
Muscle	LAUR	TRUE	ENSG00000107679	PLEKHA1	Type-2-Diabetes_Spracklen_2020/Type-2-Diabetes_Spracklen_2020.txt.gz	Adipose_Visceral_Omentum.allpairs.txt.gz.eQTLs.txt.gz	10	122390826	0.730314	CTGGA	C	FALSE	CTGGA	C	FALSE	TRUE	TRUE	TRUE	TRUE
Muscle	LAUR	TRUE	ENSG00000107679	PLEKHA1	Type-2-Diabetes_Xue_2018/Type-2-Diabetes_Xue_2018.txt.gz	Adipose_Visceral_Omentum.allpairs.txt.gz.eQTLs.txt.gz	10	122407996	0.682315	T	C	FALSE	T	C	FALSE	TRUE	TRUE	TRUE	TRUE
Muscle	LAUR	TRUE	ENSG00000107679	PLEKHA1	Type-2-Diabetes_Xue_2018/Type-2-Diabetes_Xue_2018.txt.gz	Adipose_Subcutaneous.allpairs.txt.gz.eQTLs.txt.gz	10	122407996	0.764581	T	C	FALSE	T	C	FALSE	TRUE	TRUE	TRUE	TRUE
Muscle	LAUR	TRUE	ENSG00000107679	PLEKHA1	T2D_Mahajan_Europeans/T2D_Mahajan_Europeans.txt.gz	Adipose_Visceral_Omentum.allpairs.txt.gz.eQTLs.txt.gz	10	122433665	0.730861	T	G	TRUE	G	T	FALSE	FALSE	FALSE	TRUE	TRUE
Muscle	LAUR	TRUE	ENSG00000107679	PLEKHA1	T2D_Mahajan_Europeans/T2D_Mahajan_Europeans.txt.gz	Adipose_Subcutaneous.allpairs.txt.gz.eQTLs.txt.gz	10	122433665	0.840419	T	G	TRUE	G	T	FALSE	FALSE	FALSE	TRUE	TRUE
Muscle	LAUR	TRUE	ENSG00000107679	PLEKHA1	Type-2-Diabetes_Suzuki_2019/Type-2-Diabetes_Suzuki_2019.txt.gz	Adipose_Subcutaneous.allpairs.txt.gz.eQTLs.txt.gz	10	122435969	0.841987	A	G	TRUE	G	A	FALSE	FALSE	FALSE	TRUE	TRUE
Muscle	LAUR	TRUE	ENSG00000107679	PLEKHA1	Type-2-Diabetes_Suzuki_2019/Type-2-Diabetes_Suzuki_2019.txt.gz	Adipose_Visceral_Omentum.allpairs.txt.gz.eQTLs.txt.gz	10	122435969	0.728837	A	G	TRUE	G	A	FALSE	FALSE	FALSE	TRUE	TRUE
Muscle	TNFa	TRUE	ENSG00000107679	PLEKHA1	Type-2-Diabetes_Spracklen_2020/Type-2-Diabetes_Spracklen_2020.txt.gz	Adipose_Subcutaneous.allpairs.txt.gz.eQTLs.txt.gz	10	122390826	0.840964	CTGGA	C	FALSE	CTGGA	C	FALSE	TRUE	TRUE	TRUE	TRUE
Muscle	TNFa	TRUE	ENSG00000107679	PLEKHA1	Type-2-Diabetes_Spracklen_2020/Type-2-Diabetes_Spracklen_2020.txt.gz	Adipose_Visceral_Omentum.allpairs.txt.gz.eQTLs.txt.gz	10	122390826	0.730314	CTGGA	C	FALSE	CTGGA	C	FALSE	TRUE	TRUE	TRUE	TRUE
Muscle	TNFa	TRUE	ENSG00000107679	PLEKHA1	Type-2-Diabetes_Xue_2018/Type-2-Diabetes_Xue_2018.txt.gz	Adipose_Visceral_Omentum.allpairs.txt.gz.eQTLs.txt.gz	10	122407996	0.682315	T	C	FALSE	T	C	FALSE	TRUE	TRUE	TRUE	TRUE
Muscle	TNFa	TRUE	ENSG00000107679	PLEKHA1	Type-2-Diabetes_Xue_2018/Type-2-Diabetes_Xue_2018.txt.gz	Adipose_Subcutaneous.allpairs.txt.gz.eQTLs.txt.gz	10	122407996	0.764581	T	C	FALSE	T	C	FALSE	TRUE	TRUE	TRUE	TRUE
Muscle	TNFa	TRUE	ENSG00000107679	PLEKHA1	T2D_Mahajan_Europeans/T2D_Mahajan_Europeans.txt.gz	Adipose_Visceral_Omentum.allpairs.txt.gz.eQTLs.txt.gz	10	122433665	0.730861	T	G	TRUE	G	T	FALSE	FALSE	FALSE	TRUE	TRUE
Muscle	TNFa	TRUE	ENSG00000107679	PLEKHA1	T2D_Mahajan_Europeans/T2D_Mahajan_Europeans.txt.gz	Adipose_Subcutaneous.allpairs.txt.gz.eQTLs.txt.gz	10	122433665	0.840419	T	G	TRUE	G	T	FALSE	FALSE	FALSE	TRUE	TRUE
Muscle	TNFa	TRUE	ENSG00000107679	PLEKHA1	Type-2-Diabetes_Suzuki_2019/Type-2-Diabetes_Suzuki_2019.txt.gz	Adipose_Subcutaneous.allpairs.txt.gz.eQTLs.txt.gz	10	122435969	0.841987	A	G	TRUE	G	A	FALSE	FALSE	FALSE	TRUE	TRUE
Muscle	TNFa	TRUE	ENSG00000107679	PLEKHA1	Type-2-Diabetes_Suzuki_2019/Type-2-Diabetes_Suzuki_2019.txt.gz	Adipose_Visceral_Omentum.allpairs.txt.gz.eQTLs.txt.gz	10	122435969	0.728837	A	G	TRUE	G	A	FALSE	FALSE	FALSE	TRUE	TRUE
Fat	IGF1	FALSE	ENSG00000100979	PLTP	HDL_GLGC_Expanded/HDL_GLGC_Expanded.txt.gz	Liver.allpairs.txt.gz.eQTLs.txt.gz	20	45947863	0.543057	T	C	TRUE	C	T	FALSE	FALSE	FALSE	TRUE	FALSE
Fat	IGF1	FALSE	ENSG00000100979	PLTP	TG_GLGC_Expanded/TG_GLGC_Expanded.txt.gz	Liver.allpairs.txt.gz.eQTLs.txt.gz	20	45947863	0.543057	T	C	FALSE	C	T	FALSE	FALSE	TRUE	FALSE	TRUE
Fat	INSU	FALSE	ENSG00000100979	PLTP	HDL_GLGC_Expanded/HDL_GLGC_Expanded.txt.gz	Liver.allpairs.txt.gz.eQTLs.txt.gz	20	45947863	0.543057	T	C	TRUE	C	T	FALSE	FALSE	FALSE	TRUE	FALSE
Fat	INSU	FALSE	ENSG00000100979	PLTP	TG_GLGC_Expanded/TG_GLGC_Expanded.txt.gz	Liver.allpairs.txt.gz.eQTLs.txt.gz	20	45947863	0.543057	T	C	FALSE	C	T	FALSE	FALSE	TRUE	FALSE	TRUE
Fat	TGFB1	FALSE	ENSG00000100979	PLTP	HDL_GLGC_Expanded/HDL_GLGC_Expanded.txt.gz	Liver.allpairs.txt.gz.eQTLs.txt.gz	20	45947863	0.543057	T	C	TRUE	C	T	FALSE	FALSE	FALSE	TRUE	FALSE
Fat	TGFB1	FALSE	ENSG00000100979	PLTP	TG_GLGC_Expanded/TG_GLGC_Expanded.txt.gz	Liver.allpairs.txt.gz.eQTLs.txt.gz	20	45947863	0.543057	T	C	FALSE	C	T	FALSE	FALSE	TRUE	FALSE	TRUE
Fat	ATOR	FALSE	ENSG00000100979	PLTP	HDL_GLGC_Expanded/HDL_GLGC_Expanded.txt.gz	Liver.allpairs.txt.gz.eQTLs.txt.gz	20	45947863	0.543057	T	C	TRUE	C	T	FALSE	FALSE	FALSE	TRUE	FALSE
Fat	ATOR	FALSE	ENSG00000100979	PLTP	TG_GLGC_Expanded/TG_GLGC_Expanded.txt.gz	Liver.allpairs.txt.gz.eQTLs.txt.gz	20	45947863	0.543057	T	C	FALSE	C	T	FALSE	FALSE	TRUE	FALSE	TRUE
Fat	LAUR	FALSE	ENSG00000100979	PLTP	HDL_GLGC_Expanded/HDL_GLGC_Expanded.txt.gz	Liver.allpairs.txt.gz.eQTLs.txt.gz	20	45947863	0.543057	T	C	TRUE	C	T	FALSE	FALSE	FALSE	TRUE	FALSE
Fat	LAUR	FALSE	ENSG00000100979	PLTP	TG_GLGC_Expanded/TG_GLGC_Expanded.txt.gz	Liver.allpairs.txt.gz.eQTLs.txt.gz	20	45947863	0.543057	T	C	FALSE	C	T	FALSE	FALSE	TRUE	FALSE	TRUE
Muscle	ROSI	FALSE	ENSG00000100979	PLTP	HDL_GLGC_Expanded/HDL_GLGC_Expanded.txt.gz	Liver.allpairs.txt.gz.eQTLs.txt.gz	20	45947863	0.543057	T	C	TRUE	C	T	FALSE	FALSE	FALSE	TRUE	FALSE
Muscle	ROSI	FALSE	ENSG00000100979	PLTP	TG_GLGC_Expanded/TG_GLGC_Expanded.txt.gz	Liver.allpairs.txt.gz.eQTLs.txt.gz	20	45947863	0.543057	T	C	FALSE	C	T	FALSE	FALSE	TRUE	FALSE	TRUE
Muscle	INSU	FALSE	ENSG00000100979	PLTP	HDL_GLGC_Expanded/HDL_GLGC_Expanded.txt.gz	Liver.allpairs.txt.gz.eQTLs.txt.gz	20	45947863	0.543057	T	C	TRUE	C	T	FALSE	FALSE	FALSE	TRUE	FALSE
Muscle	INSU	FALSE	ENSG00000100979	PLTP	TG_GLGC_Expanded/TG_GLGC_Expanded.txt.gz	Liver.allpairs.txt.gz.eQTLs.txt.gz	20	45947863	0.543057	T	C	FALSE	C	T	FALSE	FALSE	TRUE	FALSE	TRUE
Muscle	IL-6	FALSE	ENSG00000100979	PLTP	HDL_GLGC_Expanded/HDL_GLGC_Expanded.txt.gz	Liver.allpairs.txt.gz.eQTLs.txt.gz	20	45947863	0.543057	T	C	TRUE	C	T	FALSE	FALSE	FALSE	TRUE	FALSE
Muscle	IL-6	FALSE	ENSG00000100979	PLTP	TG_GLGC_Expanded/TG_GLGC_Expanded.txt.gz	Liver.allpairs.txt.gz.eQTLs.txt.gz	20	45947863	0.543057	T	C	FALSE	C	T	FALSE	FALSE	TRUE	FALSE	TRUE
Muscle	TNFa	FALSE	ENSG00000100979	PLTP	HDL_GLGC_Expanded/HDL_GLGC_Expanded.txt.gz	Liver.allpairs.txt.gz.eQTLs.txt.gz	20	45947863	0.543057	T	C	TRUE	C	T	FALSE	FALSE	FALSE	TRUE	FALSE
Muscle	TNFa	FALSE	ENSG00000100979	PLTP	TG_GLGC_Expanded/TG_GLGC_Expanded.txt.gz	Liver.allpairs.txt.gz.eQTLs.txt.gz	20	45947863	0.543057	T	C	FALSE	C	T	FALSE	FALSE	TRUE	FALSE	TRUE
Muscle	DEXA	FALSE	ENSG00000100979	PLTP	HDL_GLGC_Expanded/HDL_GLGC_Expanded.txt.gz	Liver.allpairs.txt.gz.eQTLs.txt.gz	20	45947863	0.543057	T	C	TRUE	C	T	FALSE	FALSE	FALSE	TRUE	FALSE
Muscle	DEXA	FALSE	ENSG00000100979	PLTP	TG_GLGC_Expanded/TG_GLGC_Expanded.txt.gz	Liver.allpairs.txt.gz.eQTLs.txt.gz	20	45947863	0.543057	T	C	FALSE	C	T	FALSE	FALSE	TRUE	FALSE	TRUE
Liver	GLUC	TRUE	ENSG00000198890	PRMT6	HDL_GLGC_Expanded/HDL_GLGC_Expanded.txt.gz	Adipose_Subcutaneous.allpairs.txt.gz.eQTLs.txt.gz	1	107006623	0.671427	A	G	FALSE	A	G	FALSE	TRUE	TRUE	TRUE	TRUE
Liver	GLUC	TRUE	ENSG00000198890	PRMT6	HDL_GLGC_Expanded/HDL_GLGC_Expanded.txt.gz	Muscle_Skeletal.allpairs.txt.gz.eQTLs.txt.gz	1	107006623	0.679334	A	G	FALSE	A	G	FALSE	TRUE	TRUE	TRUE	TRUE
Liver	GLUC	TRUE	ENSG00000198890	PRMT6	HDL_GLGC_Expanded/HDL_GLGC_Expanded.txt.gz	Pancreas.allpairs.txt.gz.eQTLs.txt.gz	1	107006623	0.652035	A	G	FALSE	A	G	FALSE	TRUE	TRUE	TRUE	TRUE
Liver	GLUC	TRUE	ENSG00000198890	PRMT6	HDL_GLGC_Expanded/HDL_GLGC_Expanded.txt.gz	Liver.allpairs.txt.gz.eQTLs.txt.gz	1	107006623	0.678777	A	G	FALSE	A	G	FALSE	TRUE	TRUE	TRUE	TRUE
Liver	GLUC	TRUE	ENSG00000198890	PRMT6	HDL_GLGC_Expanded/HDL_GLGC_Expanded.txt.gz	Adipose_Visceral_Omentum.allpairs.txt.gz.eQTLs.txt.gz	1	107006623	0.675672	A	G	FALSE	A	G	FALSE	TRUE	TRUE	TRUE	TRUE
Liver	GLUC	TRUE	ENSG00000198890	PRMT6	BMI_GIANT_2018/BMI_GIANT_2018.txt.gz	Adipose_Subcutaneous.allpairs.txt.gz.eQTLs.txt.gz	1	107075085	0.531098	A	G	FALSE	A	G	TRUE	TRUE	FALSE	FALSE	FALSE
Liver	GLUC	TRUE	ENSG00000198890	PRMT6	BMI_GIANT_2018/BMI_GIANT_2018.txt.gz	Pancreas.allpairs.txt.gz.eQTLs.txt.gz	1	107075085	0.488744	A	G	FALSE	A	G	TRUE	TRUE	FALSE	FALSE	FALSE
Liver	GLUC	TRUE	ENSG00000198890	PRMT6	BMI_GIANT_2018/BMI_GIANT_2018.txt.gz	Liver.allpairs.txt.gz.eQTLs.txt.gz	1	107075085	0.534229	A	G	FALSE	A	G	TRUE	TRUE	FALSE	FALSE	FALSE
Liver	GLUC	TRUE	ENSG00000198890	PRMT6	BMI_GIANT_2018/BMI_GIANT_2018.txt.gz	Adipose_Visceral_Omentum.allpairs.txt.gz.eQTLs.txt.gz	1	107075085	0.528403	A	G	FALSE	A	G	TRUE	TRUE	FALSE	FALSE	FALSE
Liver	GLUC	TRUE	ENSG00000198890	PRMT6	BMI_GIANT_2018/BMI_GIANT_2018.txt.gz	Muscle_Skeletal.allpairs.txt.gz.eQTLs.txt.gz	1	107075085	0.534262	A	G	FALSE	A	G	TRUE	TRUE	FALSE	FALSE	FALSE
Fat	IBMX	FALSE	ENSG00000198890	PRMT6	HDL_GLGC_Expanded/HDL_GLGC_Expanded.txt.gz	Adipose_Subcutaneous.allpairs.txt.gz.eQTLs.txt.gz	1	107006623	0.671427	A	G	FALSE	A	G	FALSE	TRUE	TRUE	TRUE	FALSE
Fat	IBMX	FALSE	ENSG00000198890	PRMT6	HDL_GLGC_Expanded/HDL_GLGC_Expanded.txt.gz	Muscle_Skeletal.allpairs.txt.gz.eQTLs.txt.gz	1	107006623	0.679334	A	G	FALSE	A	G	FALSE	TRUE	TRUE	TRUE	FALSE
Fat	IBMX	FALSE	ENSG00000198890	PRMT6	HDL_GLGC_Expanded/HDL_GLGC_Expanded.txt.gz	Pancreas.allpairs.txt.gz.eQTLs.txt.gz	1	107006623	0.652035	A	G	FALSE	A	G	FALSE	TRUE	TRUE	TRUE	FALSE
Fat	IBMX	FALSE	ENSG00000198890	PRMT6	HDL_GLGC_Expanded/HDL_GLGC_Expanded.txt.gz	Liver.allpairs.txt.gz.eQTLs.txt.gz	1	107006623	0.678777	A	G	FALSE	A	G	FALSE	TRUE	TRUE	TRUE	FALSE
Fat	IBMX	FALSE	ENSG00000198890	PRMT6	HDL_GLGC_Expanded/HDL_GLGC_Expanded.txt.gz	Adipose_Visceral_Omentum.allpairs.txt.gz.eQTLs.txt.gz	1	107006623	0.675672	A	G	FALSE	A	G	FALSE	TRUE	TRUE	TRUE	FALSE
Fat	IBMX	FALSE	ENSG00000198890	PRMT6	BMI_GIANT_2018/BMI_GIANT_2018.txt.gz	Adipose_Subcutaneous.allpairs.txt.gz.eQTLs.txt.gz	1	107075085	0.531098	A	G	FALSE	A	G	TRUE	TRUE	FALSE	FALSE	TRUE
Fat	IBMX	FALSE	ENSG00000198890	PRMT6	BMI_GIANT_2018/BMI_GIANT_2018.txt.gz	Pancreas.allpairs.txt.gz.eQTLs.txt.gz	1	107075085	0.488744	A	G	FALSE	A	G	TRUE	TRUE	FALSE	FALSE	TRUE
Fat	IBMX	FALSE	ENSG00000198890	PRMT6	BMI_GIANT_2018/BMI_GIANT_2018.txt.gz	Liver.allpairs.txt.gz.eQTLs.txt.gz	1	107075085	0.534229	A	G	FALSE	A	G	TRUE	TRUE	FALSE	FALSE	TRUE
Fat	IBMX	FALSE	ENSG00000198890	PRMT6	BMI_GIANT_2018/BMI_GIANT_2018.txt.gz	Adipose_Visceral_Omentum.allpairs.txt.gz.eQTLs.txt.gz	1	107075085	0.528403	A	G	FALSE	A	G	TRUE	TRUE	FALSE	FALSE	TRUE
Fat	IBMX	FALSE	ENSG00000198890	PRMT6	BMI_GIANT_2018/BMI_GIANT_2018.txt.gz	Muscle_Skeletal.allpairs.txt.gz.eQTLs.txt.gz	1	107075085	0.534262	A	G	FALSE	A	G	TRUE	TRUE	FALSE	FALSE	TRUE
Muscle	LAUR	FALSE	ENSG00000198890	PRMT6	HDL_GLGC_Expanded/HDL_GLGC_Expanded.txt.gz	Adipose_Subcutaneous.allpairs.txt.gz.eQTLs.txt.gz	1	107006623	0.671427	A	G	FALSE	A	G	FALSE	TRUE	TRUE	TRUE	FALSE
Muscle	LAUR	FALSE	ENSG00000198890	PRMT6	HDL_GLGC_Expanded/HDL_GLGC_Expanded.txt.gz	Muscle_Skeletal.allpairs.txt.gz.eQTLs.txt.gz	1	107006623	0.679334	A	G	FALSE	A	G	FALSE	TRUE	TRUE	TRUE	FALSE
Muscle	LAUR	FALSE	ENSG00000198890	PRMT6	HDL_GLGC_Expanded/HDL_GLGC_Expanded.txt.gz	Pancreas.allpairs.txt.gz.eQTLs.txt.gz	1	107006623	0.652035	A	G	FALSE	A	G	FALSE	TRUE	TRUE	TRUE	FALSE
Muscle	LAUR	FALSE	ENSG00000198890	PRMT6	HDL_GLGC_Expanded/HDL_GLGC_Expanded.txt.gz	Liver.allpairs.txt.gz.eQTLs.txt.gz	1	107006623	0.678777	A	G	FALSE	A	G	FALSE	TRUE	TRUE	TRUE	FALSE
Muscle	LAUR	FALSE	ENSG00000198890	PRMT6	HDL_GLGC_Expanded/HDL_GLGC_Expanded.txt.gz	Adipose_Visceral_Omentum.allpairs.txt.gz.eQTLs.txt.gz	1	107006623	0.675672	A	G	FALSE	A	G	FALSE	TRUE	TRUE	TRUE	FALSE
Muscle	LAUR	FALSE	ENSG00000198890	PRMT6	BMI_GIANT_2018/BMI_GIANT_2018.txt.gz	Adipose_Subcutaneous.allpairs.txt.gz.eQTLs.txt.gz	1	107075085	0.531098	A	G	FALSE	A	G	TRUE	TRUE	FALSE	FALSE	TRUE
Muscle	LAUR	FALSE	ENSG00000198890	PRMT6	BMI_GIANT_2018/BMI_GIANT_2018.txt.gz	Pancreas.allpairs.txt.gz.eQTLs.txt.gz	1	107075085	0.488744	A	G	FALSE	A	G	TRUE	TRUE	FALSE	FALSE	TRUE
Muscle	LAUR	FALSE	ENSG00000198890	PRMT6	BMI_GIANT_2018/BMI_GIANT_2018.txt.gz	Liver.allpairs.txt.gz.eQTLs.txt.gz	1	107075085	0.534229	A	G	FALSE	A	G	TRUE	TRUE	FALSE	FALSE	TRUE
Muscle	LAUR	FALSE	ENSG00000198890	PRMT6	BMI_GIANT_2018/BMI_GIANT_2018.txt.gz	Adipose_Visceral_Omentum.allpairs.txt.gz.eQTLs.txt.gz	1	107075085	0.528403	A	G	FALSE	A	G	TRUE	TRUE	FALSE	FALSE	TRUE
Muscle	LAUR	FALSE	ENSG00000198890	PRMT6	BMI_GIANT_2018/BMI_GIANT_2018.txt.gz	Muscle_Skeletal.allpairs.txt.gz.eQTLs.txt.gz	1	107075085	0.534262	A	G	FALSE	A	G	TRUE	TRUE	FALSE	FALSE	TRUE
Muscle	IBMX	FALSE	ENSG00000198890	PRMT6	HDL_GLGC_Expanded/HDL_GLGC_Expanded.txt.gz	Adipose_Subcutaneous.allpairs.txt.gz.eQTLs.txt.gz	1	107006623	0.671427	A	G	FALSE	A	G	FALSE	TRUE	TRUE	TRUE	FALSE
Muscle	IBMX	FALSE	ENSG00000198890	PRMT6	HDL_GLGC_Expanded/HDL_GLGC_Expanded.txt.gz	Muscle_Skeletal.allpairs.txt.gz.eQTLs.txt.gz	1	107006623	0.679334	A	G	FALSE	A	G	FALSE	TRUE	TRUE	TRUE	FALSE
Muscle	IBMX	FALSE	ENSG00000198890	PRMT6	HDL_GLGC_Expanded/HDL_GLGC_Expanded.txt.gz	Pancreas.allpairs.txt.gz.eQTLs.txt.gz	1	107006623	0.652035	A	G	FALSE	A	G	FALSE	TRUE	TRUE	TRUE	FALSE
Muscle	IBMX	FALSE	ENSG00000198890	PRMT6	HDL_GLGC_Expanded/HDL_GLGC_Expanded.txt.gz	Liver.allpairs.txt.gz.eQTLs.txt.gz	1	107006623	0.678777	A	G	FALSE	A	G	FALSE	TRUE	TRUE	TRUE	FALSE
Muscle	IBMX	FALSE	ENSG00000198890	PRMT6	HDL_GLGC_Expanded/HDL_GLGC_Expanded.txt.gz	Adipose_Visceral_Omentum.allpairs.txt.gz.eQTLs.txt.gz	1	107006623	0.675672	A	G	FALSE	A	G	FALSE	TRUE	TRUE	TRUE	FALSE
Muscle	IBMX	FALSE	ENSG00000198890	PRMT6	BMI_GIANT_2018/BMI_GIANT_2018.txt.gz	Adipose_Subcutaneous.allpairs.txt.gz.eQTLs.txt.gz	1	107075085	0.531098	A	G	FALSE	A	G	TRUE	TRUE	FALSE	FALSE	TRUE
Muscle	IBMX	FALSE	ENSG00000198890	PRMT6	BMI_GIANT_2018/BMI_GIANT_2018.txt.gz	Pancreas.allpairs.txt.gz.eQTLs.txt.gz	1	107075085	0.488744	A	G	FALSE	A	G	TRUE	TRUE	FALSE	FALSE	TRUE
Muscle	IBMX	FALSE	ENSG00000198890	PRMT6	BMI_GIANT_2018/BMI_GIANT_2018.txt.gz	Liver.allpairs.txt.gz.eQTLs.txt.gz	1	107075085	0.534229	A	G	FALSE	A	G	TRUE	TRUE	FALSE	FALSE	TRUE
Muscle	IBMX	FALSE	ENSG00000198890	PRMT6	BMI_GIANT_2018/BMI_GIANT_2018.txt.gz	Adipose_Visceral_Omentum.allpairs.txt.gz.eQTLs.txt.gz	1	107075085	0.528403	A	G	FALSE	A	G	TRUE	TRUE	FALSE	FALSE	TRUE
Muscle	IBMX	FALSE	ENSG00000198890	PRMT6	BMI_GIANT_2018/BMI_GIANT_2018.txt.gz	Muscle_Skeletal.allpairs.txt.gz.eQTLs.txt.gz	1	107075085	0.534262	A	G	FALSE	A	G	TRUE	TRUE	FALSE	FALSE	TRUE
Muscle	TNFa	FALSE	ENSG00000198890	PRMT6	HDL_GLGC_Expanded/HDL_GLGC_Expanded.txt.gz	Adipose_Subcutaneous.allpairs.txt.gz.eQTLs.txt.gz	1	107006623	0.671427	A	G	FALSE	A	G	FALSE	TRUE	TRUE	TRUE	FALSE
Muscle	TNFa	FALSE	ENSG00000198890	PRMT6	HDL_GLGC_Expanded/HDL_GLGC_Expanded.txt.gz	Muscle_Skeletal.allpairs.txt.gz.eQTLs.txt.gz	1	107006623	0.679334	A	G	FALSE	A	G	FALSE	TRUE	TRUE	TRUE	FALSE
Muscle	TNFa	FALSE	ENSG00000198890	PRMT6	HDL_GLGC_Expanded/HDL_GLGC_Expanded.txt.gz	Pancreas.allpairs.txt.gz.eQTLs.txt.gz	1	107006623	0.652035	A	G	FALSE	A	G	FALSE	TRUE	TRUE	TRUE	FALSE
Muscle	TNFa	FALSE	ENSG00000198890	PRMT6	HDL_GLGC_Expanded/HDL_GLGC_Expanded.txt.gz	Liver.allpairs.txt.gz.eQTLs.txt.gz	1	107006623	0.678777	A	G	FALSE	A	G	FALSE	TRUE	TRUE	TRUE	FALSE
Muscle	TNFa	FALSE	ENSG00000198890	PRMT6	HDL_GLGC_Expanded/HDL_GLGC_Expanded.txt.gz	Adipose_Visceral_Omentum.allpairs.txt.gz.eQTLs.txt.gz	1	107006623	0.675672	A	G	FALSE	A	G	FALSE	TRUE	TRUE	TRUE	FALSE
Muscle	TNFa	FALSE	ENSG00000198890	PRMT6	BMI_GIANT_2018/BMI_GIANT_2018.txt.gz	Adipose_Subcutaneous.allpairs.txt.gz.eQTLs.txt.gz	1	107075085	0.531098	A	G	FALSE	A	G	TRUE	TRUE	FALSE	FALSE	TRUE
Muscle	TNFa	FALSE	ENSG00000198890	PRMT6	BMI_GIANT_2018/BMI_GIANT_2018.txt.gz	Pancreas.allpairs.txt.gz.eQTLs.txt.gz	1	107075085	0.488744	A	G	FALSE	A	G	TRUE	TRUE	FALSE	FALSE	TRUE
Muscle	TNFa	FALSE	ENSG00000198890	PRMT6	BMI_GIANT_2018/BMI_GIANT_2018.txt.gz	Liver.allpairs.txt.gz.eQTLs.txt.gz	1	107075085	0.534229	A	G	FALSE	A	G	TRUE	TRUE	FALSE	FALSE	TRUE
Muscle	TNFa	FALSE	ENSG00000198890	PRMT6	BMI_GIANT_2018/BMI_GIANT_2018.txt.gz	Adipose_Visceral_Omentum.allpairs.txt.gz.eQTLs.txt.gz	1	107075085	0.528403	A	G	FALSE	A	G	TRUE	TRUE	FALSE	FALSE	TRUE
Muscle	TNFa	FALSE	ENSG00000198890	PRMT6	BMI_GIANT_2018/BMI_GIANT_2018.txt.gz	Muscle_Skeletal.allpairs.txt.gz.eQTLs.txt.gz	1	107075085	0.534262	A	G	FALSE	A	G	TRUE	TRUE	FALSE	FALSE	TRUE
Muscle	DEXA	FALSE	ENSG00000198890	PRMT6	HDL_GLGC_Expanded/HDL_GLGC_Expanded.txt.gz	Adipose_Subcutaneous.allpairs.txt.gz.eQTLs.txt.gz	1	107006623	0.671427	A	G	FALSE	A	G	FALSE	TRUE	TRUE	TRUE	FALSE
Muscle	DEXA	FALSE	ENSG00000198890	PRMT6	HDL_GLGC_Expanded/HDL_GLGC_Expanded.txt.gz	Muscle_Skeletal.allpairs.txt.gz.eQTLs.txt.gz	1	107006623	0.679334	A	G	FALSE	A	G	FALSE	TRUE	TRUE	TRUE	FALSE
Muscle	DEXA	FALSE	ENSG00000198890	PRMT6	HDL_GLGC_Expanded/HDL_GLGC_Expanded.txt.gz	Pancreas.allpairs.txt.gz.eQTLs.txt.gz	1	107006623	0.652035	A	G	FALSE	A	G	FALSE	TRUE	TRUE	TRUE	FALSE
Muscle	DEXA	FALSE	ENSG00000198890	PRMT6	HDL_GLGC_Expanded/HDL_GLGC_Expanded.txt.gz	Liver.allpairs.txt.gz.eQTLs.txt.gz	1	107006623	0.678777	A	G	FALSE	A	G	FALSE	TRUE	TRUE	TRUE	FALSE
Muscle	DEXA	FALSE	ENSG00000198890	PRMT6	HDL_GLGC_Expanded/HDL_GLGC_Expanded.txt.gz	Adipose_Visceral_Omentum.allpairs.txt.gz.eQTLs.txt.gz	1	107006623	0.675672	A	G	FALSE	A	G	FALSE	TRUE	TRUE	TRUE	FALSE
Muscle	DEXA	FALSE	ENSG00000198890	PRMT6	BMI_GIANT_2018/BMI_GIANT_2018.txt.gz	Adipose_Subcutaneous.allpairs.txt.gz.eQTLs.txt.gz	1	107075085	0.531098	A	G	FALSE	A	G	TRUE	TRUE	FALSE	FALSE	TRUE
Muscle	DEXA	FALSE	ENSG00000198890	PRMT6	BMI_GIANT_2018/BMI_GIANT_2018.txt.gz	Pancreas.allpairs.txt.gz.eQTLs.txt.gz	1	107075085	0.488744	A	G	FALSE	A	G	TRUE	TRUE	FALSE	FALSE	TRUE
Muscle	DEXA	FALSE	ENSG00000198890	PRMT6	BMI_GIANT_2018/BMI_GIANT_2018.txt.gz	Liver.allpairs.txt.gz.eQTLs.txt.gz	1	107075085	0.534229	A	G	FALSE	A	G	TRUE	TRUE	FALSE	FALSE	TRUE
Muscle	DEXA	FALSE	ENSG00000198890	PRMT6	BMI_GIANT_2018/BMI_GIANT_2018.txt.gz	Adipose_Visceral_Omentum.allpairs.txt.gz.eQTLs.txt.gz	1	107075085	0.528403	A	G	FALSE	A	G	TRUE	TRUE	FALSE	FALSE	TRUE
Muscle	DEXA	FALSE	ENSG00000198890	PRMT6	BMI_GIANT_2018/BMI_GIANT_2018.txt.gz	Muscle_Skeletal.allpairs.txt.gz.eQTLs.txt.gz	1	107075085	0.534262	A	G	FALSE	A	G	TRUE	TRUE	FALSE	FALSE	TRUE
Liver	IBMX	TRUE	ENSG00000138207	RBP4	WHR-adj-BMI_GIANT_2018/WHR-adj-BMI_GIANT_2018.txt.gz	Adipose_Subcutaneous.allpairs.txt.gz.eQTLs.txt.gz	10	93587048	0.441476	C	G	TRUE	C	G	TRUE	TRUE	TRUE	TRUE	TRUE
Liver	GLUC	TRUE	ENSG00000138207	RBP4	WHR-adj-BMI_GIANT_2018/WHR-adj-BMI_GIANT_2018.txt.gz	Adipose_Subcutaneous.allpairs.txt.gz.eQTLs.txt.gz	10	93587048	0.441476	C	G	TRUE	C	G	TRUE	TRUE	TRUE	TRUE	TRUE
Fat	LEPT	FALSE	ENSG00000138207	RBP4	WHR-adj-BMI_GIANT_2018/WHR-adj-BMI_GIANT_2018.txt.gz	Adipose_Subcutaneous.allpairs.txt.gz.eQTLs.txt.gz	10	93587048	0.441476	C	G	TRUE	C	G	TRUE	TRUE	TRUE	TRUE	FALSE
Fat	ROSI	TRUE	ENSG00000138207	RBP4	WHR-adj-BMI_GIANT_2018/WHR-adj-BMI_GIANT_2018.txt.gz	Adipose_Subcutaneous.allpairs.txt.gz.eQTLs.txt.gz	10	93587048	0.441476	C	G	TRUE	C	G	TRUE	TRUE	TRUE	TRUE	TRUE
Fat	DEXA	TRUE	ENSG00000138207	RBP4	WHR-adj-BMI_GIANT_2018/WHR-adj-BMI_GIANT_2018.txt.gz	Adipose_Subcutaneous.allpairs.txt.gz.eQTLs.txt.gz	10	93587048	0.441476	C	G	TRUE	C	G	TRUE	TRUE	TRUE	TRUE	TRUE
Fat	TNFa	TRUE	ENSG00000138207	RBP4	WHR-adj-BMI_GIANT_2018/WHR-adj-BMI_GIANT_2018.txt.gz	Adipose_Subcutaneous.allpairs.txt.gz.eQTLs.txt.gz	10	93587048	0.441476	C	G	TRUE	C	G	TRUE	TRUE	TRUE	TRUE	TRUE
Fat	IL-6	TRUE	ENSG00000138207	RBP4	WHR-adj-BMI_GIANT_2018/WHR-adj-BMI_GIANT_2018.txt.gz	Adipose_Subcutaneous.allpairs.txt.gz.eQTLs.txt.gz	10	93587048	0.441476	C	G	TRUE	C	G	TRUE	TRUE	TRUE	TRUE	TRUE
Liver	SB20	TRUE	ENSG00000163602	RYBP	T2D_Mahajan_Europeans/T2D_Mahajan_Europeans.txt.gz	Pancreas.allpairs.txt.gz.eQTLs.txt.gz	3	72816032	0.737385	T	C	FALSE	T	C	TRUE	TRUE	FALSE	FALSE	FALSE
Liver	TGFB1	TRUE	ENSG00000163602	RYBP	T2D_Mahajan_Europeans/T2D_Mahajan_Europeans.txt.gz	Pancreas.allpairs.txt.gz.eQTLs.txt.gz	3	72816032	0.737385	T	C	FALSE	T	C	TRUE	TRUE	FALSE	FALSE	FALSE
Liver	GLUC	FALSE	ENSG00000163602	RYBP	T2D_Mahajan_Europeans/T2D_Mahajan_Europeans.txt.gz	Pancreas.allpairs.txt.gz.eQTLs.txt.gz	3	72816032	0.737385	T	C	FALSE	T	C	TRUE	TRUE	FALSE	FALSE	TRUE
Fat	IGF1	TRUE	ENSG00000163602	RYBP	T2D_Mahajan_Europeans/T2D_Mahajan_Europeans.txt.gz	Pancreas.allpairs.txt.gz.eQTLs.txt.gz	3	72816032	0.737385	T	C	FALSE	T	C	TRUE	TRUE	FALSE	FALSE	FALSE
Fat	INSU	TRUE	ENSG00000163602	RYBP	T2D_Mahajan_Europeans/T2D_Mahajan_Europeans.txt.gz	Pancreas.allpairs.txt.gz.eQTLs.txt.gz	3	72816032	0.737385	T	C	FALSE	T	C	TRUE	TRUE	FALSE	FALSE	FALSE
Fat	TGFB1	TRUE	ENSG00000163602	RYBP	T2D_Mahajan_Europeans/T2D_Mahajan_Europeans.txt.gz	Pancreas.allpairs.txt.gz.eQTLs.txt.gz	3	72816032	0.737385	T	C	FALSE	T	C	TRUE	TRUE	FALSE	FALSE	FALSE
Fat	METF	TRUE	ENSG00000163602	RYBP	T2D_Mahajan_Europeans/T2D_Mahajan_Europeans.txt.gz	Pancreas.allpairs.txt.gz.eQTLs.txt.gz	3	72816032	0.737385	T	C	FALSE	T	C	TRUE	TRUE	FALSE	FALSE	FALSE
Fat	ATOR	TRUE	ENSG00000163602	RYBP	T2D_Mahajan_Europeans/T2D_Mahajan_Europeans.txt.gz	Pancreas.allpairs.txt.gz.eQTLs.txt.gz	3	72816032	0.737385	T	C	FALSE	T	C	TRUE	TRUE	FALSE	FALSE	FALSE
Muscle	LAUR	TRUE	ENSG00000163602	RYBP	T2D_Mahajan_Europeans/T2D_Mahajan_Europeans.txt.gz	Pancreas.allpairs.txt.gz.eQTLs.txt.gz	3	72816032	0.737385	T	C	FALSE	T	C	TRUE	TRUE	FALSE	FALSE	FALSE
Muscle	IBMX	TRUE	ENSG00000163602	RYBP	T2D_Mahajan_Europeans/T2D_Mahajan_Europeans.txt.gz	Pancreas.allpairs.txt.gz.eQTLs.txt.gz	3	72816032	0.737385	T	C	FALSE	T	C	TRUE	TRUE	FALSE	FALSE	FALSE
Muscle	GLUC	FALSE	ENSG00000163602	RYBP	T2D_Mahajan_Europeans/T2D_Mahajan_Europeans.txt.gz	Pancreas.allpairs.txt.gz.eQTLs.txt.gz	3	72816032	0.737385	T	C	FALSE	T	C	TRUE	TRUE	FALSE	FALSE	TRUE
Muscle	RETA	FALSE	ENSG00000163602	RYBP	T2D_Mahajan_Europeans/T2D_Mahajan_Europeans.txt.gz	Pancreas.allpairs.txt.gz.eQTLs.txt.gz	3	72816032	0.737385	T	C	FALSE	T	C	TRUE	TRUE	FALSE	FALSE	TRUE
Fat	ROSI	TRUE	ENSG00000104897	SF3A2	WHR-adj-BMI_GIANT_2018/WHR-adj-BMI_GIANT_2018.txt.gz	Adipose_Subcutaneous.allpairs.txt.gz.eQTLs.txt.gz	19	2176587	0.416389	A	G	TRUE	G	A	FALSE	FALSE	FALSE	TRUE	TRUE
Fat	DEXA	TRUE	ENSG00000104897	SF3A2	WHR-adj-BMI_GIANT_2018/WHR-adj-BMI_GIANT_2018.txt.gz	Adipose_Subcutaneous.allpairs.txt.gz.eQTLs.txt.gz	19	2176587	0.416389	A	G	TRUE	G	A	FALSE	FALSE	FALSE	TRUE	TRUE
Fat	TNFa	TRUE	ENSG00000104897	SF3A2	WHR-adj-BMI_GIANT_2018/WHR-adj-BMI_GIANT_2018.txt.gz	Adipose_Subcutaneous.allpairs.txt.gz.eQTLs.txt.gz	19	2176587	0.416389	A	G	TRUE	G	A	FALSE	FALSE	FALSE	TRUE	TRUE
Fat	IL-6	TRUE	ENSG00000104897	SF3A2	WHR-adj-BMI_GIANT_2018/WHR-adj-BMI_GIANT_2018.txt.gz	Adipose_Subcutaneous.allpairs.txt.gz.eQTLs.txt.gz	19	2176587	0.416389	A	G	TRUE	G	A	FALSE	FALSE	FALSE	TRUE	TRUE
Muscle	SP60	FALSE	ENSG00000104897	SF3A2	WHR-adj-BMI_GIANT_2018/WHR-adj-BMI_GIANT_2018.txt.gz	Adipose_Subcutaneous.allpairs.txt.gz.eQTLs.txt.gz	19	2176587	0.416389	A	G	TRUE	G	A	FALSE	FALSE	FALSE	TRUE	FALSE
Liver	INSU	TRUE	ENSG00000174705	SH3PXD2B	WHR-adj-BMI_GIANT_2018/WHR-adj-BMI_GIANT_2018.txt.gz	Muscle_Skeletal.allpairs.txt.gz.eQTLs.txt.gz	5	172422094	0.63912	A	G	FALSE	G	A	TRUE	FALSE	FALSE	TRUE	TRUE
Liver	INSU	TRUE	ENSG00000174705	SH3PXD2B	WHR-adj-BMI_GIANT_2018/WHR-adj-BMI_GIANT_2018.txt.gz	Adipose_Subcutaneous.allpairs.txt.gz.eQTLs.txt.gz	5	172422094	0.647163	A	G	FALSE	G	A	TRUE	FALSE	FALSE	TRUE	TRUE
Liver	INSU	TRUE	ENSG00000174705	SH3PXD2B	WHR-adj-BMI_GIANT_2018/WHR-adj-BMI_GIANT_2018.txt.gz	Adipose_Visceral_Omentum.allpairs.txt.gz.eQTLs.txt.gz	5	172422094	0.729234	A	G	FALSE	G	A	TRUE	FALSE	FALSE	TRUE	TRUE
Muscle	INSU	TRUE	ENSG00000174705	SH3PXD2B	WHR-adj-BMI_GIANT_2018/WHR-adj-BMI_GIANT_2018.txt.gz	Muscle_Skeletal.allpairs.txt.gz.eQTLs.txt.gz	5	172422094	0.63912	A	G	FALSE	G	A	TRUE	FALSE	FALSE	TRUE	TRUE
Muscle	INSU	TRUE	ENSG00000174705	SH3PXD2B	WHR-adj-BMI_GIANT_2018/WHR-adj-BMI_GIANT_2018.txt.gz	Adipose_Subcutaneous.allpairs.txt.gz.eQTLs.txt.gz	5	172422094	0.647163	A	G	FALSE	G	A	TRUE	FALSE	FALSE	TRUE	TRUE
Muscle	INSU	TRUE	ENSG00000174705	SH3PXD2B	WHR-adj-BMI_GIANT_2018/WHR-adj-BMI_GIANT_2018.txt.gz	Adipose_Visceral_Omentum.allpairs.txt.gz.eQTLs.txt.gz	5	172422094	0.729234	A	G	FALSE	G	A	TRUE	FALSE	FALSE	TRUE	TRUE
Muscle	LAUR	TRUE	ENSG00000174705	SH3PXD2B	WHR-adj-BMI_GIANT_2018/WHR-adj-BMI_GIANT_2018.txt.gz	Muscle_Skeletal.allpairs.txt.gz.eQTLs.txt.gz	5	172422094	0.63912	A	G	FALSE	G	A	TRUE	FALSE	FALSE	TRUE	TRUE
Muscle	LAUR	TRUE	ENSG00000174705	SH3PXD2B	WHR-adj-BMI_GIANT_2018/WHR-adj-BMI_GIANT_2018.txt.gz	Adipose_Subcutaneous.allpairs.txt.gz.eQTLs.txt.gz	5	172422094	0.647163	A	G	FALSE	G	A	TRUE	FALSE	FALSE	TRUE	TRUE
Muscle	LAUR	TRUE	ENSG00000174705	SH3PXD2B	WHR-adj-BMI_GIANT_2018/WHR-adj-BMI_GIANT_2018.txt.gz	Adipose_Visceral_Omentum.allpairs.txt.gz.eQTLs.txt.gz	5	172422094	0.729234	A	G	FALSE	G	A	TRUE	FALSE	FALSE	TRUE	TRUE
Muscle	GLUC	FALSE	ENSG00000174705	SH3PXD2B	WHR-adj-BMI_GIANT_2018/WHR-adj-BMI_GIANT_2018.txt.gz	Muscle_Skeletal.allpairs.txt.gz.eQTLs.txt.gz	5	172422094	0.63912	A	G	FALSE	G	A	TRUE	FALSE	FALSE	TRUE	FALSE
Muscle	GLUC	FALSE	ENSG00000174705	SH3PXD2B	WHR-adj-BMI_GIANT_2018/WHR-adj-BMI_GIANT_2018.txt.gz	Adipose_Subcutaneous.allpairs.txt.gz.eQTLs.txt.gz	5	172422094	0.647163	A	G	FALSE	G	A	TRUE	FALSE	FALSE	TRUE	FALSE
Muscle	GLUC	FALSE	ENSG00000174705	SH3PXD2B	WHR-adj-BMI_GIANT_2018/WHR-adj-BMI_GIANT_2018.txt.gz	Adipose_Visceral_Omentum.allpairs.txt.gz.eQTLs.txt.gz	5	172422094	0.729234	A	G	FALSE	G	A	TRUE	FALSE	FALSE	TRUE	FALSE
Muscle	SP60	FALSE	ENSG00000174705	SH3PXD2B	WHR-adj-BMI_GIANT_2018/WHR-adj-BMI_GIANT_2018.txt.gz	Muscle_Skeletal.allpairs.txt.gz.eQTLs.txt.gz	5	172422094	0.63912	A	G	FALSE	G	A	TRUE	FALSE	FALSE	TRUE	FALSE
Muscle	SP60	FALSE	ENSG00000174705	SH3PXD2B	WHR-adj-BMI_GIANT_2018/WHR-adj-BMI_GIANT_2018.txt.gz	Adipose_Subcutaneous.allpairs.txt.gz.eQTLs.txt.gz	5	172422094	0.647163	A	G	FALSE	G	A	TRUE	FALSE	FALSE	TRUE	FALSE
Muscle	SP60	FALSE	ENSG00000174705	SH3PXD2B	WHR-adj-BMI_GIANT_2018/WHR-adj-BMI_GIANT_2018.txt.gz	Adipose_Visceral_Omentum.allpairs.txt.gz.eQTLs.txt.gz	5	172422094	0.729234	A	G	FALSE	G	A	TRUE	FALSE	FALSE	TRUE	FALSE
Muscle	TNFa	TRUE	ENSG00000174705	SH3PXD2B	WHR-adj-BMI_GIANT_2018/WHR-adj-BMI_GIANT_2018.txt.gz	Muscle_Skeletal.allpairs.txt.gz.eQTLs.txt.gz	5	172422094	0.63912	A	G	FALSE	G	A	TRUE	FALSE	FALSE	TRUE	TRUE
Muscle	TNFa	TRUE	ENSG00000174705	SH3PXD2B	WHR-adj-BMI_GIANT_2018/WHR-adj-BMI_GIANT_2018.txt.gz	Adipose_Subcutaneous.allpairs.txt.gz.eQTLs.txt.gz	5	172422094	0.647163	A	G	FALSE	G	A	TRUE	FALSE	FALSE	TRUE	TRUE
Muscle	TNFa	TRUE	ENSG00000174705	SH3PXD2B	WHR-adj-BMI_GIANT_2018/WHR-adj-BMI_GIANT_2018.txt.gz	Adipose_Visceral_Omentum.allpairs.txt.gz.eQTLs.txt.gz	5	172422094	0.729234	A	G	FALSE	G	A	TRUE	FALSE	FALSE	TRUE	TRUE
Muscle	TGFB1	FALSE	ENSG00000174705	SH3PXD2B	WHR-adj-BMI_GIANT_2018/WHR-adj-BMI_GIANT_2018.txt.gz	Muscle_Skeletal.allpairs.txt.gz.eQTLs.txt.gz	5	172422094	0.63912	A	G	FALSE	G	A	TRUE	FALSE	FALSE	TRUE	FALSE
Muscle	TGFB1	FALSE	ENSG00000174705	SH3PXD2B	WHR-adj-BMI_GIANT_2018/WHR-adj-BMI_GIANT_2018.txt.gz	Adipose_Subcutaneous.allpairs.txt.gz.eQTLs.txt.gz	5	172422094	0.647163	A	G	FALSE	G	A	TRUE	FALSE	FALSE	TRUE	FALSE
Muscle	TGFB1	FALSE	ENSG00000174705	SH3PXD2B	WHR-adj-BMI_GIANT_2018/WHR-adj-BMI_GIANT_2018.txt.gz	Adipose_Visceral_Omentum.allpairs.txt.gz.eQTLs.txt.gz	5	172422094	0.729234	A	G	FALSE	G	A	TRUE	FALSE	FALSE	TRUE	FALSE
Muscle	IGF1	TRUE	ENSG00000174705	SH3PXD2B	WHR-adj-BMI_GIANT_2018/WHR-adj-BMI_GIANT_2018.txt.gz	Muscle_Skeletal.allpairs.txt.gz.eQTLs.txt.gz	5	172422094	0.63912	A	G	FALSE	G	A	TRUE	FALSE	FALSE	TRUE	TRUE
Muscle	IGF1	TRUE	ENSG00000174705	SH3PXD2B	WHR-adj-BMI_GIANT_2018/WHR-adj-BMI_GIANT_2018.txt.gz	Adipose_Subcutaneous.allpairs.txt.gz.eQTLs.txt.gz	5	172422094	0.647163	A	G	FALSE	G	A	TRUE	FALSE	FALSE	TRUE	TRUE
Muscle	IGF1	TRUE	ENSG00000174705	SH3PXD2B	WHR-adj-BMI_GIANT_2018/WHR-adj-BMI_GIANT_2018.txt.gz	Adipose_Visceral_Omentum.allpairs.txt.gz.eQTLs.txt.gz	5	172422094	0.729234	A	G	FALSE	G	A	TRUE	FALSE	FALSE	TRUE	TRUE
Liver	IL-6	FALSE	ENSG00000146477	SLC22A3	Type-2-Diabetes_Xue_2018/Type-2-Diabetes_Xue_2018.txt.gz	Liver.allpairs.txt.gz.eQTLs.txt.gz	6	160345738	0.87401	C	T	FALSE	C	T	TRUE	TRUE	FALSE	FALSE	TRUE
Liver	IL-6	FALSE	ENSG00000146477	SLC22A3	T2D_Mahajan_Europeans/T2D_Mahajan_Europeans.txt.gz	Liver.allpairs.txt.gz.eQTLs.txt.gz	6	160349280	0.937039	A	G	TRUE	G	A	TRUE	FALSE	TRUE	FALSE	TRUE
Liver	IL-6	FALSE	ENSG00000146477	SLC22A3	WHR-adj-BMI_GIANT_2018/WHR-adj-BMI_GIANT_2018.txt.gz	Liver.allpairs.txt.gz.eQTLs.txt.gz	6	160349520	0.973464	A	G	FALSE	A	G	TRUE	TRUE	FALSE	FALSE	TRUE
Liver	IL-6	FALSE	ENSG00000146477	SLC22A3	BMI_GIANT_2018/BMI_GIANT_2018.txt.gz	Liver.allpairs.txt.gz.eQTLs.txt.gz	6	160353454	0.92678	A	C	TRUE	A	C	TRUE	TRUE	TRUE	TRUE	FALSE
Liver	GLUC	FALSE	ENSG00000169359	SLC33A1	TG_GLGC_Expanded/TG_GLGC_Expanded.txt.gz	Pancreas.allpairs.txt.gz.eQTLs.txt.gz	3	155829485	0.711713	T	C	TRUE	T	C	FALSE	TRUE	FALSE	FALSE	TRUE
Liver	GLUC	FALSE	ENSG00000169359	SLC33A1	TG_GLGC_Expanded/TG_GLGC_Expanded.txt.gz	Adipose_Subcutaneous.allpairs.txt.gz.eQTLs.txt.gz	3	155829485	0.914961	T	C	TRUE	T	C	FALSE	TRUE	FALSE	FALSE	TRUE
Fat	IL-6	FALSE	ENSG00000071189	SNX13	HDL_GLGC_Expanded/HDL_GLGC_Expanded.txt.gz	Muscle_Skeletal.allpairs.txt.gz.eQTLs.txt.gz	7	17871415	0.662181	T	C	FALSE	T	C	FALSE	TRUE	TRUE	TRUE	FALSE
Fat	IL-6	FALSE	ENSG00000071189	SNX13	TG_GLGC_Expanded/TG_GLGC_Expanded.txt.gz	Muscle_Skeletal.allpairs.txt.gz.eQTLs.txt.gz	7	17874977	0.65305	T	C	TRUE	T	C	FALSE	TRUE	FALSE	FALSE	TRUE
Liver	METF	FALSE	ENSG00000172296	SPTLC3	TG_GLGC_Expanded/TG_GLGC_Expanded.txt.gz	Liver.allpairs.txt.gz.eQTLs.txt.gz	20	12988752	0.95795	A	G	TRUE	G	A	FALSE	FALSE	FALSE	TRUE	FALSE
Liver	LAUR	FALSE	ENSG00000172296	SPTLC3	TG_GLGC_Expanded/TG_GLGC_Expanded.txt.gz	Liver.allpairs.txt.gz.eQTLs.txt.gz	20	12988752	0.95795	A	G	TRUE	G	A	FALSE	FALSE	FALSE	TRUE	FALSE
Liver	TGFB1	FALSE	ENSG00000172296	SPTLC3	TG_GLGC_Expanded/TG_GLGC_Expanded.txt.gz	Liver.allpairs.txt.gz.eQTLs.txt.gz	20	12988752	0.95795	A	G	TRUE	G	A	FALSE	FALSE	FALSE	TRUE	FALSE
Liver	GLUC	FALSE	ENSG00000172296	SPTLC3	TG_GLGC_Expanded/TG_GLGC_Expanded.txt.gz	Liver.allpairs.txt.gz.eQTLs.txt.gz	20	12988752	0.95795	A	G	TRUE	G	A	FALSE	FALSE	FALSE	TRUE	FALSE
Liver	IGF1	FALSE	ENSG00000172296	SPTLC3	TG_GLGC_Expanded/TG_GLGC_Expanded.txt.gz	Liver.allpairs.txt.gz.eQTLs.txt.gz	20	12988752	0.95795	A	G	TRUE	G	A	FALSE	FALSE	FALSE	TRUE	FALSE
Liver	GLUC	FALSE	ENSG00000211455	STK38L	WHR-adj-BMI_GIANT_2018/WHR-adj-BMI_GIANT_2018.txt.gz	Pancreas.allpairs.txt.gz.eQTLs.txt.gz	12	27369833	0.574917	A	G	TRUE	A	G	TRUE	TRUE	TRUE	TRUE	FALSE
Fat	ISOP	TRUE	ENSG00000211455	STK38L	WHR-adj-BMI_GIANT_2018/WHR-adj-BMI_GIANT_2018.txt.gz	Pancreas.allpairs.txt.gz.eQTLs.txt.gz	12	27369833	0.574917	A	G	TRUE	A	G	TRUE	TRUE	TRUE	TRUE	TRUE
Fat	TGFB1	TRUE	ENSG00000211455	STK38L	WHR-adj-BMI_GIANT_2018/WHR-adj-BMI_GIANT_2018.txt.gz	Pancreas.allpairs.txt.gz.eQTLs.txt.gz	12	27369833	0.574917	A	G	TRUE	A	G	TRUE	TRUE	TRUE	TRUE	TRUE
Fat	U012	FALSE	ENSG00000211455	STK38L	WHR-adj-BMI_GIANT_2018/WHR-adj-BMI_GIANT_2018.txt.gz	Pancreas.allpairs.txt.gz.eQTLs.txt.gz	12	27369833	0.574917	A	G	TRUE	A	G	TRUE	TRUE	TRUE	TRUE	FALSE
Muscle	LAUR	TRUE	ENSG00000211455	STK38L	WHR-adj-BMI_GIANT_2018/WHR-adj-BMI_GIANT_2018.txt.gz	Pancreas.allpairs.txt.gz.eQTLs.txt.gz	12	27369833	0.574917	A	G	TRUE	A	G	TRUE	TRUE	TRUE	TRUE	TRUE
Liver	TGFB1	TRUE	ENSG00000196562	SULF2	HDL_GLGC_Expanded/HDL_GLGC_Expanded.txt.gz	Adipose_Subcutaneous.allpairs.txt.gz.eQTLs.txt.gz	20	47661506	0.704741	T	C	FALSE	C	T	FALSE	FALSE	TRUE	FALSE	FALSE
Fat	TGFB1	TRUE	ENSG00000196562	SULF2	HDL_GLGC_Expanded/HDL_GLGC_Expanded.txt.gz	Adipose_Subcutaneous.allpairs.txt.gz.eQTLs.txt.gz	20	47661506	0.704741	T	C	FALSE	C	T	FALSE	FALSE	TRUE	FALSE	FALSE
Liver	IBMX	TRUE	ENSG00000121068	TBX2	WHR-adj-BMI_GIANT_2018/WHR-adj-BMI_GIANT_2018.txt.gz	Muscle_Skeletal.allpairs.txt.gz.eQTLs.txt.gz	17	61419916	0.679359	A	G	TRUE	G	A	FALSE	FALSE	FALSE	TRUE	TRUE
Liver	IBMX	TRUE	ENSG00000121068	TBX2	WHR-adj-BMI_GIANT_2018/WHR-adj-BMI_GIANT_2018.txt.gz	Adipose_Subcutaneous.allpairs.txt.gz.eQTLs.txt.gz	17	61419916	0.676786	A	G	TRUE	G	A	FALSE	FALSE	FALSE	TRUE	TRUE
Liver	IBMX	TRUE	ENSG00000121068	TBX2	WHR-adj-BMI_GIANT_2018/WHR-adj-BMI_GIANT_2018.txt.gz	Adipose_Visceral_Omentum.allpairs.txt.gz.eQTLs.txt.gz	17	61419916	0.59699	A	G	TRUE	G	A	FALSE	FALSE	FALSE	TRUE	TRUE
Liver	METF	TRUE	ENSG00000121068	TBX2	WHR-adj-BMI_GIANT_2018/WHR-adj-BMI_GIANT_2018.txt.gz	Muscle_Skeletal.allpairs.txt.gz.eQTLs.txt.gz	17	61419916	0.679359	A	G	TRUE	G	A	FALSE	FALSE	FALSE	TRUE	TRUE
Liver	METF	TRUE	ENSG00000121068	TBX2	WHR-adj-BMI_GIANT_2018/WHR-adj-BMI_GIANT_2018.txt.gz	Adipose_Subcutaneous.allpairs.txt.gz.eQTLs.txt.gz	17	61419916	0.676786	A	G	TRUE	G	A	FALSE	FALSE	FALSE	TRUE	TRUE
Liver	METF	TRUE	ENSG00000121068	TBX2	WHR-adj-BMI_GIANT_2018/WHR-adj-BMI_GIANT_2018.txt.gz	Adipose_Visceral_Omentum.allpairs.txt.gz.eQTLs.txt.gz	17	61419916	0.59699	A	G	TRUE	G	A	FALSE	FALSE	FALSE	TRUE	TRUE
Liver	RETA	TRUE	ENSG00000121068	TBX2	WHR-adj-BMI_GIANT_2018/WHR-adj-BMI_GIANT_2018.txt.gz	Muscle_Skeletal.allpairs.txt.gz.eQTLs.txt.gz	17	61419916	0.679359	A	G	TRUE	G	A	FALSE	FALSE	FALSE	TRUE	TRUE
Liver	RETA	TRUE	ENSG00000121068	TBX2	WHR-adj-BMI_GIANT_2018/WHR-adj-BMI_GIANT_2018.txt.gz	Adipose_Subcutaneous.allpairs.txt.gz.eQTLs.txt.gz	17	61419916	0.676786	A	G	TRUE	G	A	FALSE	FALSE	FALSE	TRUE	TRUE
Liver	RETA	TRUE	ENSG00000121068	TBX2	WHR-adj-BMI_GIANT_2018/WHR-adj-BMI_GIANT_2018.txt.gz	Adipose_Visceral_Omentum.allpairs.txt.gz.eQTLs.txt.gz	17	61419916	0.59699	A	G	TRUE	G	A	FALSE	FALSE	FALSE	TRUE	TRUE
Liver	ATOR	TRUE	ENSG00000121068	TBX2	WHR-adj-BMI_GIANT_2018/WHR-adj-BMI_GIANT_2018.txt.gz	Muscle_Skeletal.allpairs.txt.gz.eQTLs.txt.gz	17	61419916	0.679359	A	G	TRUE	G	A	FALSE	FALSE	FALSE	TRUE	TRUE
Liver	ATOR	TRUE	ENSG00000121068	TBX2	WHR-adj-BMI_GIANT_2018/WHR-adj-BMI_GIANT_2018.txt.gz	Adipose_Subcutaneous.allpairs.txt.gz.eQTLs.txt.gz	17	61419916	0.676786	A	G	TRUE	G	A	FALSE	FALSE	FALSE	TRUE	TRUE
Liver	ATOR	TRUE	ENSG00000121068	TBX2	WHR-adj-BMI_GIANT_2018/WHR-adj-BMI_GIANT_2018.txt.gz	Adipose_Visceral_Omentum.allpairs.txt.gz.eQTLs.txt.gz	17	61419916	0.59699	A	G	TRUE	G	A	FALSE	FALSE	FALSE	TRUE	TRUE
Liver	U012	TRUE	ENSG00000121068	TBX2	WHR-adj-BMI_GIANT_2018/WHR-adj-BMI_GIANT_2018.txt.gz	Muscle_Skeletal.allpairs.txt.gz.eQTLs.txt.gz	17	61419916	0.679359	A	G	TRUE	G	A	FALSE	FALSE	FALSE	TRUE	TRUE
Liver	U012	TRUE	ENSG00000121068	TBX2	WHR-adj-BMI_GIANT_2018/WHR-adj-BMI_GIANT_2018.txt.gz	Adipose_Subcutaneous.allpairs.txt.gz.eQTLs.txt.gz	17	61419916	0.676786	A	G	TRUE	G	A	FALSE	FALSE	FALSE	TRUE	TRUE
Liver	U012	TRUE	ENSG00000121068	TBX2	WHR-adj-BMI_GIANT_2018/WHR-adj-BMI_GIANT_2018.txt.gz	Adipose_Visceral_Omentum.allpairs.txt.gz.eQTLs.txt.gz	17	61419916	0.59699	A	G	TRUE	G	A	FALSE	FALSE	FALSE	TRUE	TRUE
Liver	SB20	FALSE	ENSG00000121068	TBX2	WHR-adj-BMI_GIANT_2018/WHR-adj-BMI_GIANT_2018.txt.gz	Muscle_Skeletal.allpairs.txt.gz.eQTLs.txt.gz	17	61419916	0.679359	A	G	TRUE	G	A	FALSE	FALSE	FALSE	TRUE	FALSE
Liver	SB20	FALSE	ENSG00000121068	TBX2	WHR-adj-BMI_GIANT_2018/WHR-adj-BMI_GIANT_2018.txt.gz	Adipose_Subcutaneous.allpairs.txt.gz.eQTLs.txt.gz	17	61419916	0.676786	A	G	TRUE	G	A	FALSE	FALSE	FALSE	TRUE	FALSE
Liver	SB20	FALSE	ENSG00000121068	TBX2	WHR-adj-BMI_GIANT_2018/WHR-adj-BMI_GIANT_2018.txt.gz	Adipose_Visceral_Omentum.allpairs.txt.gz.eQTLs.txt.gz	17	61419916	0.59699	A	G	TRUE	G	A	FALSE	FALSE	FALSE	TRUE	FALSE
Liver	DECA	FALSE	ENSG00000121068	TBX2	WHR-adj-BMI_GIANT_2018/WHR-adj-BMI_GIANT_2018.txt.gz	Muscle_Skeletal.allpairs.txt.gz.eQTLs.txt.gz	17	61419916	0.679359	A	G	TRUE	G	A	FALSE	FALSE	FALSE	TRUE	FALSE
Liver	DECA	FALSE	ENSG00000121068	TBX2	WHR-adj-BMI_GIANT_2018/WHR-adj-BMI_GIANT_2018.txt.gz	Adipose_Subcutaneous.allpairs.txt.gz.eQTLs.txt.gz	17	61419916	0.676786	A	G	TRUE	G	A	FALSE	FALSE	FALSE	TRUE	FALSE
Liver	DECA	FALSE	ENSG00000121068	TBX2	WHR-adj-BMI_GIANT_2018/WHR-adj-BMI_GIANT_2018.txt.gz	Adipose_Visceral_Omentum.allpairs.txt.gz.eQTLs.txt.gz	17	61419916	0.59699	A	G	TRUE	G	A	FALSE	FALSE	FALSE	TRUE	FALSE
Liver	SP60	FALSE	ENSG00000121068	TBX2	WHR-adj-BMI_GIANT_2018/WHR-adj-BMI_GIANT_2018.txt.gz	Muscle_Skeletal.allpairs.txt.gz.eQTLs.txt.gz	17	61419916	0.679359	A	G	TRUE	G	A	FALSE	FALSE	FALSE	TRUE	FALSE
Liver	SP60	FALSE	ENSG00000121068	TBX2	WHR-adj-BMI_GIANT_2018/WHR-adj-BMI_GIANT_2018.txt.gz	Adipose_Subcutaneous.allpairs.txt.gz.eQTLs.txt.gz	17	61419916	0.676786	A	G	TRUE	G	A	FALSE	FALSE	FALSE	TRUE	FALSE
Liver	SP60	FALSE	ENSG00000121068	TBX2	WHR-adj-BMI_GIANT_2018/WHR-adj-BMI_GIANT_2018.txt.gz	Adipose_Visceral_Omentum.allpairs.txt.gz.eQTLs.txt.gz	17	61419916	0.59699	A	G	TRUE	G	A	FALSE	FALSE	FALSE	TRUE	FALSE
Liver	IGF1	TRUE	ENSG00000121068	TBX2	WHR-adj-BMI_GIANT_2018/WHR-adj-BMI_GIANT_2018.txt.gz	Muscle_Skeletal.allpairs.txt.gz.eQTLs.txt.gz	17	61419916	0.679359	A	G	TRUE	G	A	FALSE	FALSE	FALSE	TRUE	TRUE
Liver	IGF1	TRUE	ENSG00000121068	TBX2	WHR-adj-BMI_GIANT_2018/WHR-adj-BMI_GIANT_2018.txt.gz	Adipose_Subcutaneous.allpairs.txt.gz.eQTLs.txt.gz	17	61419916	0.676786	A	G	TRUE	G	A	FALSE	FALSE	FALSE	TRUE	TRUE
Liver	IGF1	TRUE	ENSG00000121068	TBX2	WHR-adj-BMI_GIANT_2018/WHR-adj-BMI_GIANT_2018.txt.gz	Adipose_Visceral_Omentum.allpairs.txt.gz.eQTLs.txt.gz	17	61419916	0.59699	A	G	TRUE	G	A	FALSE	FALSE	FALSE	TRUE	TRUE
Liver	IL-6	FALSE	ENSG00000121068	TBX2	WHR-adj-BMI_GIANT_2018/WHR-adj-BMI_GIANT_2018.txt.gz	Muscle_Skeletal.allpairs.txt.gz.eQTLs.txt.gz	17	61419916	0.679359	A	G	TRUE	G	A	FALSE	FALSE	FALSE	TRUE	FALSE
Liver	IL-6	FALSE	ENSG00000121068	TBX2	WHR-adj-BMI_GIANT_2018/WHR-adj-BMI_GIANT_2018.txt.gz	Adipose_Subcutaneous.allpairs.txt.gz.eQTLs.txt.gz	17	61419916	0.676786	A	G	TRUE	G	A	FALSE	FALSE	FALSE	TRUE	FALSE
Liver	IL-6	FALSE	ENSG00000121068	TBX2	WHR-adj-BMI_GIANT_2018/WHR-adj-BMI_GIANT_2018.txt.gz	Adipose_Visceral_Omentum.allpairs.txt.gz.eQTLs.txt.gz	17	61419916	0.59699	A	G	TRUE	G	A	FALSE	FALSE	FALSE	TRUE	FALSE
Liver	DEXA	FALSE	ENSG00000121068	TBX2	WHR-adj-BMI_GIANT_2018/WHR-adj-BMI_GIANT_2018.txt.gz	Muscle_Skeletal.allpairs.txt.gz.eQTLs.txt.gz	17	61419916	0.679359	A	G	TRUE	G	A	FALSE	FALSE	FALSE	TRUE	FALSE
Liver	DEXA	FALSE	ENSG00000121068	TBX2	WHR-adj-BMI_GIANT_2018/WHR-adj-BMI_GIANT_2018.txt.gz	Adipose_Subcutaneous.allpairs.txt.gz.eQTLs.txt.gz	17	61419916	0.676786	A	G	TRUE	G	A	FALSE	FALSE	FALSE	TRUE	FALSE
Liver	DEXA	FALSE	ENSG00000121068	TBX2	WHR-adj-BMI_GIANT_2018/WHR-adj-BMI_GIANT_2018.txt.gz	Adipose_Visceral_Omentum.allpairs.txt.gz.eQTLs.txt.gz	17	61419916	0.59699	A	G	TRUE	G	A	FALSE	FALSE	FALSE	TRUE	FALSE
Liver	INSU	TRUE	ENSG00000121068	TBX2	WHR-adj-BMI_GIANT_2018/WHR-adj-BMI_GIANT_2018.txt.gz	Muscle_Skeletal.allpairs.txt.gz.eQTLs.txt.gz	17	61419916	0.679359	A	G	TRUE	G	A	FALSE	FALSE	FALSE	TRUE	TRUE
Liver	INSU	TRUE	ENSG00000121068	TBX2	WHR-adj-BMI_GIANT_2018/WHR-adj-BMI_GIANT_2018.txt.gz	Adipose_Subcutaneous.allpairs.txt.gz.eQTLs.txt.gz	17	61419916	0.676786	A	G	TRUE	G	A	FALSE	FALSE	FALSE	TRUE	TRUE
Liver	INSU	TRUE	ENSG00000121068	TBX2	WHR-adj-BMI_GIANT_2018/WHR-adj-BMI_GIANT_2018.txt.gz	Adipose_Visceral_Omentum.allpairs.txt.gz.eQTLs.txt.gz	17	61419916	0.59699	A	G	TRUE	G	A	FALSE	FALSE	FALSE	TRUE	TRUE
Fat	RETA	FALSE	ENSG00000121068	TBX2	WHR-adj-BMI_GIANT_2018/WHR-adj-BMI_GIANT_2018.txt.gz	Muscle_Skeletal.allpairs.txt.gz.eQTLs.txt.gz	17	61419916	0.679359	A	G	TRUE	G	A	FALSE	FALSE	FALSE	TRUE	FALSE
Fat	RETA	FALSE	ENSG00000121068	TBX2	WHR-adj-BMI_GIANT_2018/WHR-adj-BMI_GIANT_2018.txt.gz	Adipose_Subcutaneous.allpairs.txt.gz.eQTLs.txt.gz	17	61419916	0.676786	A	G	TRUE	G	A	FALSE	FALSE	FALSE	TRUE	FALSE
Fat	RETA	FALSE	ENSG00000121068	TBX2	WHR-adj-BMI_GIANT_2018/WHR-adj-BMI_GIANT_2018.txt.gz	Adipose_Visceral_Omentum.allpairs.txt.gz.eQTLs.txt.gz	17	61419916	0.59699	A	G	TRUE	G	A	FALSE	FALSE	FALSE	TRUE	FALSE
Fat	SP60	FALSE	ENSG00000121068	TBX2	WHR-adj-BMI_GIANT_2018/WHR-adj-BMI_GIANT_2018.txt.gz	Muscle_Skeletal.allpairs.txt.gz.eQTLs.txt.gz	17	61419916	0.679359	A	G	TRUE	G	A	FALSE	FALSE	FALSE	TRUE	FALSE
Fat	SP60	FALSE	ENSG00000121068	TBX2	WHR-adj-BMI_GIANT_2018/WHR-adj-BMI_GIANT_2018.txt.gz	Adipose_Subcutaneous.allpairs.txt.gz.eQTLs.txt.gz	17	61419916	0.676786	A	G	TRUE	G	A	FALSE	FALSE	FALSE	TRUE	FALSE
Fat	SP60	FALSE	ENSG00000121068	TBX2	WHR-adj-BMI_GIANT_2018/WHR-adj-BMI_GIANT_2018.txt.gz	Adipose_Visceral_Omentum.allpairs.txt.gz.eQTLs.txt.gz	17	61419916	0.59699	A	G	TRUE	G	A	FALSE	FALSE	FALSE	TRUE	FALSE
Fat	IGF1	TRUE	ENSG00000121068	TBX2	WHR-adj-BMI_GIANT_2018/WHR-adj-BMI_GIANT_2018.txt.gz	Muscle_Skeletal.allpairs.txt.gz.eQTLs.txt.gz	17	61419916	0.679359	A	G	TRUE	G	A	FALSE	FALSE	FALSE	TRUE	TRUE
Fat	IGF1	TRUE	ENSG00000121068	TBX2	WHR-adj-BMI_GIANT_2018/WHR-adj-BMI_GIANT_2018.txt.gz	Adipose_Subcutaneous.allpairs.txt.gz.eQTLs.txt.gz	17	61419916	0.676786	A	G	TRUE	G	A	FALSE	FALSE	FALSE	TRUE	TRUE
Fat	IGF1	TRUE	ENSG00000121068	TBX2	WHR-adj-BMI_GIANT_2018/WHR-adj-BMI_GIANT_2018.txt.gz	Adipose_Visceral_Omentum.allpairs.txt.gz.eQTLs.txt.gz	17	61419916	0.59699	A	G	TRUE	G	A	FALSE	FALSE	FALSE	TRUE	TRUE
Fat	IBMX	FALSE	ENSG00000121068	TBX2	WHR-adj-BMI_GIANT_2018/WHR-adj-BMI_GIANT_2018.txt.gz	Muscle_Skeletal.allpairs.txt.gz.eQTLs.txt.gz	17	61419916	0.679359	A	G	TRUE	G	A	FALSE	FALSE	FALSE	TRUE	FALSE
Fat	IBMX	FALSE	ENSG00000121068	TBX2	WHR-adj-BMI_GIANT_2018/WHR-adj-BMI_GIANT_2018.txt.gz	Adipose_Subcutaneous.allpairs.txt.gz.eQTLs.txt.gz	17	61419916	0.676786	A	G	TRUE	G	A	FALSE	FALSE	FALSE	TRUE	FALSE
Fat	IBMX	FALSE	ENSG00000121068	TBX2	WHR-adj-BMI_GIANT_2018/WHR-adj-BMI_GIANT_2018.txt.gz	Adipose_Visceral_Omentum.allpairs.txt.gz.eQTLs.txt.gz	17	61419916	0.59699	A	G	TRUE	G	A	FALSE	FALSE	FALSE	TRUE	FALSE
Fat	INSU	TRUE	ENSG00000121068	TBX2	WHR-adj-BMI_GIANT_2018/WHR-adj-BMI_GIANT_2018.txt.gz	Muscle_Skeletal.allpairs.txt.gz.eQTLs.txt.gz	17	61419916	0.679359	A	G	TRUE	G	A	FALSE	FALSE	FALSE	TRUE	TRUE
Fat	INSU	TRUE	ENSG00000121068	TBX2	WHR-adj-BMI_GIANT_2018/WHR-adj-BMI_GIANT_2018.txt.gz	Adipose_Subcutaneous.allpairs.txt.gz.eQTLs.txt.gz	17	61419916	0.676786	A	G	TRUE	G	A	FALSE	FALSE	FALSE	TRUE	TRUE
Fat	INSU	TRUE	ENSG00000121068	TBX2	WHR-adj-BMI_GIANT_2018/WHR-adj-BMI_GIANT_2018.txt.gz	Adipose_Visceral_Omentum.allpairs.txt.gz.eQTLs.txt.gz	17	61419916	0.59699	A	G	TRUE	G	A	FALSE	FALSE	FALSE	TRUE	TRUE
Fat	U012	FALSE	ENSG00000121068	TBX2	WHR-adj-BMI_GIANT_2018/WHR-adj-BMI_GIANT_2018.txt.gz	Muscle_Skeletal.allpairs.txt.gz.eQTLs.txt.gz	17	61419916	0.679359	A	G	TRUE	G	A	FALSE	FALSE	FALSE	TRUE	FALSE
Fat	U012	FALSE	ENSG00000121068	TBX2	WHR-adj-BMI_GIANT_2018/WHR-adj-BMI_GIANT_2018.txt.gz	Adipose_Subcutaneous.allpairs.txt.gz.eQTLs.txt.gz	17	61419916	0.676786	A	G	TRUE	G	A	FALSE	FALSE	FALSE	TRUE	FALSE
Fat	U012	FALSE	ENSG00000121068	TBX2	WHR-adj-BMI_GIANT_2018/WHR-adj-BMI_GIANT_2018.txt.gz	Adipose_Visceral_Omentum.allpairs.txt.gz.eQTLs.txt.gz	17	61419916	0.59699	A	G	TRUE	G	A	FALSE	FALSE	FALSE	TRUE	FALSE
Muscle	DECA	TRUE	ENSG00000121068	TBX2	WHR-adj-BMI_GIANT_2018/WHR-adj-BMI_GIANT_2018.txt.gz	Muscle_Skeletal.allpairs.txt.gz.eQTLs.txt.gz	17	61419916	0.679359	A	G	TRUE	G	A	FALSE	FALSE	FALSE	TRUE	TRUE
Muscle	DECA	TRUE	ENSG00000121068	TBX2	WHR-adj-BMI_GIANT_2018/WHR-adj-BMI_GIANT_2018.txt.gz	Adipose_Subcutaneous.allpairs.txt.gz.eQTLs.txt.gz	17	61419916	0.676786	A	G	TRUE	G	A	FALSE	FALSE	FALSE	TRUE	TRUE
Muscle	DECA	TRUE	ENSG00000121068	TBX2	WHR-adj-BMI_GIANT_2018/WHR-adj-BMI_GIANT_2018.txt.gz	Adipose_Visceral_Omentum.allpairs.txt.gz.eQTLs.txt.gz	17	61419916	0.59699	A	G	TRUE	G	A	FALSE	FALSE	FALSE	TRUE	TRUE
Muscle	INSU	TRUE	ENSG00000121068	TBX2	WHR-adj-BMI_GIANT_2018/WHR-adj-BMI_GIANT_2018.txt.gz	Muscle_Skeletal.allpairs.txt.gz.eQTLs.txt.gz	17	61419916	0.679359	A	G	TRUE	G	A	FALSE	FALSE	FALSE	TRUE	TRUE
Muscle	INSU	TRUE	ENSG00000121068	TBX2	WHR-adj-BMI_GIANT_2018/WHR-adj-BMI_GIANT_2018.txt.gz	Adipose_Subcutaneous.allpairs.txt.gz.eQTLs.txt.gz	17	61419916	0.676786	A	G	TRUE	G	A	FALSE	FALSE	FALSE	TRUE	TRUE
Muscle	INSU	TRUE	ENSG00000121068	TBX2	WHR-adj-BMI_GIANT_2018/WHR-adj-BMI_GIANT_2018.txt.gz	Adipose_Visceral_Omentum.allpairs.txt.gz.eQTLs.txt.gz	17	61419916	0.59699	A	G	TRUE	G	A	FALSE	FALSE	FALSE	TRUE	TRUE
Muscle	LAUR	TRUE	ENSG00000121068	TBX2	WHR-adj-BMI_GIANT_2018/WHR-adj-BMI_GIANT_2018.txt.gz	Muscle_Skeletal.allpairs.txt.gz.eQTLs.txt.gz	17	61419916	0.679359	A	G	TRUE	G	A	FALSE	FALSE	FALSE	TRUE	TRUE
Muscle	LAUR	TRUE	ENSG00000121068	TBX2	WHR-adj-BMI_GIANT_2018/WHR-adj-BMI_GIANT_2018.txt.gz	Adipose_Subcutaneous.allpairs.txt.gz.eQTLs.txt.gz	17	61419916	0.676786	A	G	TRUE	G	A	FALSE	FALSE	FALSE	TRUE	TRUE
Muscle	LAUR	TRUE	ENSG00000121068	TBX2	WHR-adj-BMI_GIANT_2018/WHR-adj-BMI_GIANT_2018.txt.gz	Adipose_Visceral_Omentum.allpairs.txt.gz.eQTLs.txt.gz	17	61419916	0.59699	A	G	TRUE	G	A	FALSE	FALSE	FALSE	TRUE	TRUE
Muscle	IBMX	TRUE	ENSG00000121068	TBX2	WHR-adj-BMI_GIANT_2018/WHR-adj-BMI_GIANT_2018.txt.gz	Muscle_Skeletal.allpairs.txt.gz.eQTLs.txt.gz	17	61419916	0.679359	A	G	TRUE	G	A	FALSE	FALSE	FALSE	TRUE	TRUE
Muscle	IBMX	TRUE	ENSG00000121068	TBX2	WHR-adj-BMI_GIANT_2018/WHR-adj-BMI_GIANT_2018.txt.gz	Adipose_Subcutaneous.allpairs.txt.gz.eQTLs.txt.gz	17	61419916	0.676786	A	G	TRUE	G	A	FALSE	FALSE	FALSE	TRUE	TRUE
Muscle	IBMX	TRUE	ENSG00000121068	TBX2	WHR-adj-BMI_GIANT_2018/WHR-adj-BMI_GIANT_2018.txt.gz	Adipose_Visceral_Omentum.allpairs.txt.gz.eQTLs.txt.gz	17	61419916	0.59699	A	G	TRUE	G	A	FALSE	FALSE	FALSE	TRUE	TRUE
Muscle	SB20	FALSE	ENSG00000121068	TBX2	WHR-adj-BMI_GIANT_2018/WHR-adj-BMI_GIANT_2018.txt.gz	Muscle_Skeletal.allpairs.txt.gz.eQTLs.txt.gz	17	61419916	0.679359	A	G	TRUE	G	A	FALSE	FALSE	FALSE	TRUE	FALSE
Muscle	SB20	FALSE	ENSG00000121068	TBX2	WHR-adj-BMI_GIANT_2018/WHR-adj-BMI_GIANT_2018.txt.gz	Adipose_Subcutaneous.allpairs.txt.gz.eQTLs.txt.gz	17	61419916	0.676786	A	G	TRUE	G	A	FALSE	FALSE	FALSE	TRUE	FALSE
Muscle	SB20	FALSE	ENSG00000121068	TBX2	WHR-adj-BMI_GIANT_2018/WHR-adj-BMI_GIANT_2018.txt.gz	Adipose_Visceral_Omentum.allpairs.txt.gz.eQTLs.txt.gz	17	61419916	0.59699	A	G	TRUE	G	A	FALSE	FALSE	FALSE	TRUE	FALSE
Muscle	SP60	TRUE	ENSG00000121068	TBX2	WHR-adj-BMI_GIANT_2018/WHR-adj-BMI_GIANT_2018.txt.gz	Muscle_Skeletal.allpairs.txt.gz.eQTLs.txt.gz	17	61419916	0.679359	A	G	TRUE	G	A	FALSE	FALSE	FALSE	TRUE	TRUE
Muscle	SP60	TRUE	ENSG00000121068	TBX2	WHR-adj-BMI_GIANT_2018/WHR-adj-BMI_GIANT_2018.txt.gz	Adipose_Subcutaneous.allpairs.txt.gz.eQTLs.txt.gz	17	61419916	0.676786	A	G	TRUE	G	A	FALSE	FALSE	FALSE	TRUE	TRUE
Muscle	SP60	TRUE	ENSG00000121068	TBX2	WHR-adj-BMI_GIANT_2018/WHR-adj-BMI_GIANT_2018.txt.gz	Adipose_Visceral_Omentum.allpairs.txt.gz.eQTLs.txt.gz	17	61419916	0.59699	A	G	TRUE	G	A	FALSE	FALSE	FALSE	TRUE	TRUE
Muscle	RETA	TRUE	ENSG00000121068	TBX2	WHR-adj-BMI_GIANT_2018/WHR-adj-BMI_GIANT_2018.txt.gz	Muscle_Skeletal.allpairs.txt.gz.eQTLs.txt.gz	17	61419916	0.679359	A	G	TRUE	G	A	FALSE	FALSE	FALSE	TRUE	TRUE
Muscle	RETA	TRUE	ENSG00000121068	TBX2	WHR-adj-BMI_GIANT_2018/WHR-adj-BMI_GIANT_2018.txt.gz	Adipose_Subcutaneous.allpairs.txt.gz.eQTLs.txt.gz	17	61419916	0.676786	A	G	TRUE	G	A	FALSE	FALSE	FALSE	TRUE	TRUE
Muscle	RETA	TRUE	ENSG00000121068	TBX2	WHR-adj-BMI_GIANT_2018/WHR-adj-BMI_GIANT_2018.txt.gz	Adipose_Visceral_Omentum.allpairs.txt.gz.eQTLs.txt.gz	17	61419916	0.59699	A	G	TRUE	G	A	FALSE	FALSE	FALSE	TRUE	TRUE
Muscle	DEXA	TRUE	ENSG00000121068	TBX2	WHR-adj-BMI_GIANT_2018/WHR-adj-BMI_GIANT_2018.txt.gz	Muscle_Skeletal.allpairs.txt.gz.eQTLs.txt.gz	17	61419916	0.679359	A	G	TRUE	G	A	FALSE	FALSE	FALSE	TRUE	TRUE
Muscle	DEXA	TRUE	ENSG00000121068	TBX2	WHR-adj-BMI_GIANT_2018/WHR-adj-BMI_GIANT_2018.txt.gz	Adipose_Subcutaneous.allpairs.txt.gz.eQTLs.txt.gz	17	61419916	0.676786	A	G	TRUE	G	A	FALSE	FALSE	FALSE	TRUE	TRUE
Muscle	DEXA	TRUE	ENSG00000121068	TBX2	WHR-adj-BMI_GIANT_2018/WHR-adj-BMI_GIANT_2018.txt.gz	Adipose_Visceral_Omentum.allpairs.txt.gz.eQTLs.txt.gz	17	61419916	0.59699	A	G	TRUE	G	A	FALSE	FALSE	FALSE	TRUE	TRUE
Muscle	ISOP	TRUE	ENSG00000121068	TBX2	WHR-adj-BMI_GIANT_2018/WHR-adj-BMI_GIANT_2018.txt.gz	Muscle_Skeletal.allpairs.txt.gz.eQTLs.txt.gz	17	61419916	0.679359	A	G	TRUE	G	A	FALSE	FALSE	FALSE	TRUE	TRUE
Muscle	ISOP	TRUE	ENSG00000121068	TBX2	WHR-adj-BMI_GIANT_2018/WHR-adj-BMI_GIANT_2018.txt.gz	Adipose_Subcutaneous.allpairs.txt.gz.eQTLs.txt.gz	17	61419916	0.676786	A	G	TRUE	G	A	FALSE	FALSE	FALSE	TRUE	TRUE
Muscle	ISOP	TRUE	ENSG00000121068	TBX2	WHR-adj-BMI_GIANT_2018/WHR-adj-BMI_GIANT_2018.txt.gz	Adipose_Visceral_Omentum.allpairs.txt.gz.eQTLs.txt.gz	17	61419916	0.59699	A	G	TRUE	G	A	FALSE	FALSE	FALSE	TRUE	TRUE
Fat	TNFa	FALSE	ENSG00000138336	TET1	TG_GLGC_Expanded/TG_GLGC_Expanded.txt.gz	Adipose_Subcutaneous.allpairs.txt.gz.eQTLs.txt.gz	10	68586983	0.690008	T	C	TRUE	C	T	FALSE	FALSE	FALSE	TRUE	FALSE
Fat	IL-6	FALSE	ENSG00000138336	TET1	TG_GLGC_Expanded/TG_GLGC_Expanded.txt.gz	Adipose_Subcutaneous.allpairs.txt.gz.eQTLs.txt.gz	10	68586983	0.690008	T	C	TRUE	C	T	FALSE	FALSE	FALSE	TRUE	FALSE
Muscle	LAUR	FALSE	ENSG00000138336	TET1	TG_GLGC_Expanded/TG_GLGC_Expanded.txt.gz	Adipose_Subcutaneous.allpairs.txt.gz.eQTLs.txt.gz	10	68586983	0.690008	T	C	TRUE	C	T	FALSE	FALSE	FALSE	TRUE	FALSE
Muscle	IBMX	FALSE	ENSG00000138336	TET1	TG_GLGC_Expanded/TG_GLGC_Expanded.txt.gz	Adipose_Subcutaneous.allpairs.txt.gz.eQTLs.txt.gz	10	68586983	0.690008	T	C	TRUE	C	T	FALSE	FALSE	FALSE	TRUE	FALSE
Muscle	RETA	TRUE	ENSG00000138336	TET1	TG_GLGC_Expanded/TG_GLGC_Expanded.txt.gz	Adipose_Subcutaneous.allpairs.txt.gz.eQTLs.txt.gz	10	68586983	0.690008	T	C	TRUE	C	T	FALSE	FALSE	FALSE	TRUE	TRUE
Muscle	TNFa	FALSE	ENSG00000138336	TET1	TG_GLGC_Expanded/TG_GLGC_Expanded.txt.gz	Adipose_Subcutaneous.allpairs.txt.gz.eQTLs.txt.gz	10	68586983	0.690008	T	C	TRUE	C	T	FALSE	FALSE	FALSE	TRUE	FALSE
Muscle	ISOP	FALSE	ENSG00000138336	TET1	TG_GLGC_Expanded/TG_GLGC_Expanded.txt.gz	Adipose_Subcutaneous.allpairs.txt.gz.eQTLs.txt.gz	10	68586983	0.690008	T	C	TRUE	C	T	FALSE	FALSE	FALSE	TRUE	FALSE
Fat	SP60	TRUE	ENSG00000185561	TLCD2	WHR-adj-BMI_GIANT_2018/WHR-adj-BMI_GIANT_2018.txt.gz	Liver.allpairs.txt.gz.eQTLs.txt.gz	17	1709483	0.458316	C	G	FALSE	C	G	FALSE	TRUE	TRUE	TRUE	TRUE
Fat	DEXA	FALSE	ENSG00000185561	TLCD2	WHR-adj-BMI_GIANT_2018/WHR-adj-BMI_GIANT_2018.txt.gz	Liver.allpairs.txt.gz.eQTLs.txt.gz	17	1709483	0.458316	C	G	FALSE	C	G	FALSE	TRUE	TRUE	TRUE	FALSE
Fat	U012	TRUE	ENSG00000185561	TLCD2	WHR-adj-BMI_GIANT_2018/WHR-adj-BMI_GIANT_2018.txt.gz	Liver.allpairs.txt.gz.eQTLs.txt.gz	17	1709483	0.458316	C	G	FALSE	C	G	FALSE	TRUE	TRUE	TRUE	TRUE
Fat	DEXA	FALSE	ENSG00000106460	TMEM106B	TG_GLGC_Expanded/TG_GLGC_Expanded.txt.gz	Pancreas.allpairs.txt.gz.eQTLs.txt.gz	7	12229791	0.77706	C	G	FALSE	G	C	TRUE	FALSE	FALSE	TRUE	FALSE
Fat	DEXA	FALSE	ENSG00000106460	TMEM106B	HDL_GLGC_Expanded/HDL_GLGC_Expanded.txt.gz	Pancreas.allpairs.txt.gz.eQTLs.txt.gz	7	12229791	0.810598	C	G	TRUE	G	C	TRUE	FALSE	TRUE	FALSE	TRUE
Fat	IL-6	FALSE	ENSG00000106460	TMEM106B	TG_GLGC_Expanded/TG_GLGC_Expanded.txt.gz	Pancreas.allpairs.txt.gz.eQTLs.txt.gz	7	12229791	0.77706	C	G	FALSE	G	C	TRUE	FALSE	FALSE	TRUE	FALSE
Fat	IL-6	FALSE	ENSG00000106460	TMEM106B	HDL_GLGC_Expanded/HDL_GLGC_Expanded.txt.gz	Pancreas.allpairs.txt.gz.eQTLs.txt.gz	7	12229791	0.810598	C	G	TRUE	G	C	TRUE	FALSE	TRUE	FALSE	TRUE
Liver	LAUR	FALSE	ENSG00000122779	TRIM24	WHR-adj-BMI_GIANT_2018/WHR-adj-BMI_GIANT_2018.txt.gz	Adipose_Subcutaneous.allpairs.txt.gz.eQTLs.txt.gz	7	138338543	0.86311	C	G	FALSE	C	G	TRUE	TRUE	FALSE	FALSE	TRUE
Liver	LAUR	FALSE	ENSG00000122779	TRIM24	WHR-adj-BMI_GIANT_2018/WHR-adj-BMI_GIANT_2018.txt.gz	Adipose_Visceral_Omentum.allpairs.txt.gz.eQTLs.txt.gz	7	138338543	0.862868	C	G	FALSE	C	G	TRUE	TRUE	FALSE	FALSE	TRUE
Liver	RETA	FALSE	ENSG00000122779	TRIM24	WHR-adj-BMI_GIANT_2018/WHR-adj-BMI_GIANT_2018.txt.gz	Adipose_Subcutaneous.allpairs.txt.gz.eQTLs.txt.gz	7	138338543	0.86311	C	G	FALSE	C	G	TRUE	TRUE	FALSE	FALSE	TRUE
Liver	RETA	FALSE	ENSG00000122779	TRIM24	WHR-adj-BMI_GIANT_2018/WHR-adj-BMI_GIANT_2018.txt.gz	Adipose_Visceral_Omentum.allpairs.txt.gz.eQTLs.txt.gz	7	138338543	0.862868	C	G	FALSE	C	G	TRUE	TRUE	FALSE	FALSE	TRUE
Liver	U012	FALSE	ENSG00000122779	TRIM24	WHR-adj-BMI_GIANT_2018/WHR-adj-BMI_GIANT_2018.txt.gz	Adipose_Subcutaneous.allpairs.txt.gz.eQTLs.txt.gz	7	138338543	0.86311	C	G	FALSE	C	G	TRUE	TRUE	FALSE	FALSE	TRUE
Liver	U012	FALSE	ENSG00000122779	TRIM24	WHR-adj-BMI_GIANT_2018/WHR-adj-BMI_GIANT_2018.txt.gz	Adipose_Visceral_Omentum.allpairs.txt.gz.eQTLs.txt.gz	7	138338543	0.862868	C	G	FALSE	C	G	TRUE	TRUE	FALSE	FALSE	TRUE
Liver	SB20	FALSE	ENSG00000122779	TRIM24	WHR-adj-BMI_GIANT_2018/WHR-adj-BMI_GIANT_2018.txt.gz	Adipose_Subcutaneous.allpairs.txt.gz.eQTLs.txt.gz	7	138338543	0.86311	C	G	FALSE	C	G	TRUE	TRUE	FALSE	FALSE	TRUE
Liver	SB20	FALSE	ENSG00000122779	TRIM24	WHR-adj-BMI_GIANT_2018/WHR-adj-BMI_GIANT_2018.txt.gz	Adipose_Visceral_Omentum.allpairs.txt.gz.eQTLs.txt.gz	7	138338543	0.862868	C	G	FALSE	C	G	TRUE	TRUE	FALSE	FALSE	TRUE
Liver	WORT	FALSE	ENSG00000122779	TRIM24	WHR-adj-BMI_GIANT_2018/WHR-adj-BMI_GIANT_2018.txt.gz	Adipose_Subcutaneous.allpairs.txt.gz.eQTLs.txt.gz	7	138338543	0.86311	C	G	FALSE	C	G	TRUE	TRUE	FALSE	FALSE	TRUE
Liver	WORT	FALSE	ENSG00000122779	TRIM24	WHR-adj-BMI_GIANT_2018/WHR-adj-BMI_GIANT_2018.txt.gz	Adipose_Visceral_Omentum.allpairs.txt.gz.eQTLs.txt.gz	7	138338543	0.862868	C	G	FALSE	C	G	TRUE	TRUE	FALSE	FALSE	TRUE
Liver	TGFB1	FALSE	ENSG00000122779	TRIM24	WHR-adj-BMI_GIANT_2018/WHR-adj-BMI_GIANT_2018.txt.gz	Adipose_Subcutaneous.allpairs.txt.gz.eQTLs.txt.gz	7	138338543	0.86311	C	G	FALSE	C	G	TRUE	TRUE	FALSE	FALSE	TRUE
Liver	TGFB1	FALSE	ENSG00000122779	TRIM24	WHR-adj-BMI_GIANT_2018/WHR-adj-BMI_GIANT_2018.txt.gz	Adipose_Visceral_Omentum.allpairs.txt.gz.eQTLs.txt.gz	7	138338543	0.862868	C	G	FALSE	C	G	TRUE	TRUE	FALSE	FALSE	TRUE
Liver	DECA	FALSE	ENSG00000122779	TRIM24	WHR-adj-BMI_GIANT_2018/WHR-adj-BMI_GIANT_2018.txt.gz	Adipose_Subcutaneous.allpairs.txt.gz.eQTLs.txt.gz	7	138338543	0.86311	C	G	FALSE	C	G	TRUE	TRUE	FALSE	FALSE	TRUE
Liver	DECA	FALSE	ENSG00000122779	TRIM24	WHR-adj-BMI_GIANT_2018/WHR-adj-BMI_GIANT_2018.txt.gz	Adipose_Visceral_Omentum.allpairs.txt.gz.eQTLs.txt.gz	7	138338543	0.862868	C	G	FALSE	C	G	TRUE	TRUE	FALSE	FALSE	TRUE
Liver	SP60	FALSE	ENSG00000122779	TRIM24	WHR-adj-BMI_GIANT_2018/WHR-adj-BMI_GIANT_2018.txt.gz	Adipose_Subcutaneous.allpairs.txt.gz.eQTLs.txt.gz	7	138338543	0.86311	C	G	FALSE	C	G	TRUE	TRUE	FALSE	FALSE	TRUE
Liver	SP60	FALSE	ENSG00000122779	TRIM24	WHR-adj-BMI_GIANT_2018/WHR-adj-BMI_GIANT_2018.txt.gz	Adipose_Visceral_Omentum.allpairs.txt.gz.eQTLs.txt.gz	7	138338543	0.862868	C	G	FALSE	C	G	TRUE	TRUE	FALSE	FALSE	TRUE
Liver	GLUC	FALSE	ENSG00000122779	TRIM24	WHR-adj-BMI_GIANT_2018/WHR-adj-BMI_GIANT_2018.txt.gz	Adipose_Subcutaneous.allpairs.txt.gz.eQTLs.txt.gz	7	138338543	0.86311	C	G	FALSE	C	G	TRUE	TRUE	FALSE	FALSE	TRUE
Liver	GLUC	FALSE	ENSG00000122779	TRIM24	WHR-adj-BMI_GIANT_2018/WHR-adj-BMI_GIANT_2018.txt.gz	Adipose_Visceral_Omentum.allpairs.txt.gz.eQTLs.txt.gz	7	138338543	0.862868	C	G	FALSE	C	G	TRUE	TRUE	FALSE	FALSE	TRUE
Liver	IGF1	TRUE	ENSG00000122779	TRIM24	WHR-adj-BMI_GIANT_2018/WHR-adj-BMI_GIANT_2018.txt.gz	Adipose_Subcutaneous.allpairs.txt.gz.eQTLs.txt.gz	7	138338543	0.86311	C	G	FALSE	C	G	TRUE	TRUE	FALSE	FALSE	FALSE
Liver	IGF1	TRUE	ENSG00000122779	TRIM24	WHR-adj-BMI_GIANT_2018/WHR-adj-BMI_GIANT_2018.txt.gz	Adipose_Visceral_Omentum.allpairs.txt.gz.eQTLs.txt.gz	7	138338543	0.862868	C	G	FALSE	C	G	TRUE	TRUE	FALSE	FALSE	FALSE
Liver	IL-6	FALSE	ENSG00000122779	TRIM24	WHR-adj-BMI_GIANT_2018/WHR-adj-BMI_GIANT_2018.txt.gz	Adipose_Subcutaneous.allpairs.txt.gz.eQTLs.txt.gz	7	138338543	0.86311	C	G	FALSE	C	G	TRUE	TRUE	FALSE	FALSE	TRUE
Liver	IL-6	FALSE	ENSG00000122779	TRIM24	WHR-adj-BMI_GIANT_2018/WHR-adj-BMI_GIANT_2018.txt.gz	Adipose_Visceral_Omentum.allpairs.txt.gz.eQTLs.txt.gz	7	138338543	0.862868	C	G	FALSE	C	G	TRUE	TRUE	FALSE	FALSE	TRUE
Liver	DEXA	FALSE	ENSG00000122779	TRIM24	WHR-adj-BMI_GIANT_2018/WHR-adj-BMI_GIANT_2018.txt.gz	Adipose_Subcutaneous.allpairs.txt.gz.eQTLs.txt.gz	7	138338543	0.86311	C	G	FALSE	C	G	TRUE	TRUE	FALSE	FALSE	TRUE
Liver	DEXA	FALSE	ENSG00000122779	TRIM24	WHR-adj-BMI_GIANT_2018/WHR-adj-BMI_GIANT_2018.txt.gz	Adipose_Visceral_Omentum.allpairs.txt.gz.eQTLs.txt.gz	7	138338543	0.862868	C	G	FALSE	C	G	TRUE	TRUE	FALSE	FALSE	TRUE
Liver	INSU	TRUE	ENSG00000122779	TRIM24	WHR-adj-BMI_GIANT_2018/WHR-adj-BMI_GIANT_2018.txt.gz	Adipose_Subcutaneous.allpairs.txt.gz.eQTLs.txt.gz	7	138338543	0.86311	C	G	FALSE	C	G	TRUE	TRUE	FALSE	FALSE	FALSE
Liver	INSU	TRUE	ENSG00000122779	TRIM24	WHR-adj-BMI_GIANT_2018/WHR-adj-BMI_GIANT_2018.txt.gz	Adipose_Visceral_Omentum.allpairs.txt.gz.eQTLs.txt.gz	7	138338543	0.862868	C	G	FALSE	C	G	TRUE	TRUE	FALSE	FALSE	FALSE
Fat	IGF1	FALSE	ENSG00000122779	TRIM24	WHR-adj-BMI_GIANT_2018/WHR-adj-BMI_GIANT_2018.txt.gz	Adipose_Subcutaneous.allpairs.txt.gz.eQTLs.txt.gz	7	138338543	0.86311	C	G	FALSE	C	G	TRUE	TRUE	FALSE	FALSE	TRUE
Fat	IGF1	FALSE	ENSG00000122779	TRIM24	WHR-adj-BMI_GIANT_2018/WHR-adj-BMI_GIANT_2018.txt.gz	Adipose_Visceral_Omentum.allpairs.txt.gz.eQTLs.txt.gz	7	138338543	0.862868	C	G	FALSE	C	G	TRUE	TRUE	FALSE	FALSE	TRUE
Fat	ISOP	FALSE	ENSG00000122779	TRIM24	WHR-adj-BMI_GIANT_2018/WHR-adj-BMI_GIANT_2018.txt.gz	Adipose_Subcutaneous.allpairs.txt.gz.eQTLs.txt.gz	7	138338543	0.86311	C	G	FALSE	C	G	TRUE	TRUE	FALSE	FALSE	TRUE
Fat	ISOP	FALSE	ENSG00000122779	TRIM24	WHR-adj-BMI_GIANT_2018/WHR-adj-BMI_GIANT_2018.txt.gz	Adipose_Visceral_Omentum.allpairs.txt.gz.eQTLs.txt.gz	7	138338543	0.862868	C	G	FALSE	C	G	TRUE	TRUE	FALSE	FALSE	TRUE
Fat	ROSI	FALSE	ENSG00000122779	TRIM24	WHR-adj-BMI_GIANT_2018/WHR-adj-BMI_GIANT_2018.txt.gz	Adipose_Subcutaneous.allpairs.txt.gz.eQTLs.txt.gz	7	138338543	0.86311	C	G	FALSE	C	G	TRUE	TRUE	FALSE	FALSE	TRUE
Fat	ROSI	FALSE	ENSG00000122779	TRIM24	WHR-adj-BMI_GIANT_2018/WHR-adj-BMI_GIANT_2018.txt.gz	Adipose_Visceral_Omentum.allpairs.txt.gz.eQTLs.txt.gz	7	138338543	0.862868	C	G	FALSE	C	G	TRUE	TRUE	FALSE	FALSE	TRUE
Fat	IBMX	FALSE	ENSG00000122779	TRIM24	WHR-adj-BMI_GIANT_2018/WHR-adj-BMI_GIANT_2018.txt.gz	Adipose_Subcutaneous.allpairs.txt.gz.eQTLs.txt.gz	7	138338543	0.86311	C	G	FALSE	C	G	TRUE	TRUE	FALSE	FALSE	TRUE
Fat	IBMX	FALSE	ENSG00000122779	TRIM24	WHR-adj-BMI_GIANT_2018/WHR-adj-BMI_GIANT_2018.txt.gz	Adipose_Visceral_Omentum.allpairs.txt.gz.eQTLs.txt.gz	7	138338543	0.862868	C	G	FALSE	C	G	TRUE	TRUE	FALSE	FALSE	TRUE
Fat	DEXA	FALSE	ENSG00000122779	TRIM24	WHR-adj-BMI_GIANT_2018/WHR-adj-BMI_GIANT_2018.txt.gz	Adipose_Subcutaneous.allpairs.txt.gz.eQTLs.txt.gz	7	138338543	0.86311	C	G	FALSE	C	G	TRUE	TRUE	FALSE	FALSE	TRUE
Fat	DEXA	FALSE	ENSG00000122779	TRIM24	WHR-adj-BMI_GIANT_2018/WHR-adj-BMI_GIANT_2018.txt.gz	Adipose_Visceral_Omentum.allpairs.txt.gz.eQTLs.txt.gz	7	138338543	0.862868	C	G	FALSE	C	G	TRUE	TRUE	FALSE	FALSE	TRUE
Fat	TNFa	FALSE	ENSG00000122779	TRIM24	WHR-adj-BMI_GIANT_2018/WHR-adj-BMI_GIANT_2018.txt.gz	Adipose_Subcutaneous.allpairs.txt.gz.eQTLs.txt.gz	7	138338543	0.86311	C	G	FALSE	C	G	TRUE	TRUE	FALSE	FALSE	TRUE
Fat	TNFa	FALSE	ENSG00000122779	TRIM24	WHR-adj-BMI_GIANT_2018/WHR-adj-BMI_GIANT_2018.txt.gz	Adipose_Visceral_Omentum.allpairs.txt.gz.eQTLs.txt.gz	7	138338543	0.862868	C	G	FALSE	C	G	TRUE	TRUE	FALSE	FALSE	TRUE
Fat	INSU	FALSE	ENSG00000122779	TRIM24	WHR-adj-BMI_GIANT_2018/WHR-adj-BMI_GIANT_2018.txt.gz	Adipose_Subcutaneous.allpairs.txt.gz.eQTLs.txt.gz	7	138338543	0.86311	C	G	FALSE	C	G	TRUE	TRUE	FALSE	FALSE	TRUE
Fat	INSU	FALSE	ENSG00000122779	TRIM24	WHR-adj-BMI_GIANT_2018/WHR-adj-BMI_GIANT_2018.txt.gz	Adipose_Visceral_Omentum.allpairs.txt.gz.eQTLs.txt.gz	7	138338543	0.862868	C	G	FALSE	C	G	TRUE	TRUE	FALSE	FALSE	TRUE
Fat	TGFB1	FALSE	ENSG00000122779	TRIM24	WHR-adj-BMI_GIANT_2018/WHR-adj-BMI_GIANT_2018.txt.gz	Adipose_Subcutaneous.allpairs.txt.gz.eQTLs.txt.gz	7	138338543	0.86311	C	G	FALSE	C	G	TRUE	TRUE	FALSE	FALSE	TRUE
Fat	TGFB1	FALSE	ENSG00000122779	TRIM24	WHR-adj-BMI_GIANT_2018/WHR-adj-BMI_GIANT_2018.txt.gz	Adipose_Visceral_Omentum.allpairs.txt.gz.eQTLs.txt.gz	7	138338543	0.862868	C	G	FALSE	C	G	TRUE	TRUE	FALSE	FALSE	TRUE
Fat	GLUC	FALSE	ENSG00000122779	TRIM24	WHR-adj-BMI_GIANT_2018/WHR-adj-BMI_GIANT_2018.txt.gz	Adipose_Subcutaneous.allpairs.txt.gz.eQTLs.txt.gz	7	138338543	0.86311	C	G	FALSE	C	G	TRUE	TRUE	FALSE	FALSE	TRUE
Fat	GLUC	FALSE	ENSG00000122779	TRIM24	WHR-adj-BMI_GIANT_2018/WHR-adj-BMI_GIANT_2018.txt.gz	Adipose_Visceral_Omentum.allpairs.txt.gz.eQTLs.txt.gz	7	138338543	0.862868	C	G	FALSE	C	G	TRUE	TRUE	FALSE	FALSE	TRUE
Fat	IL-6	FALSE	ENSG00000122779	TRIM24	WHR-adj-BMI_GIANT_2018/WHR-adj-BMI_GIANT_2018.txt.gz	Adipose_Subcutaneous.allpairs.txt.gz.eQTLs.txt.gz	7	138338543	0.86311	C	G	FALSE	C	G	TRUE	TRUE	FALSE	FALSE	TRUE
Fat	IL-6	FALSE	ENSG00000122779	TRIM24	WHR-adj-BMI_GIANT_2018/WHR-adj-BMI_GIANT_2018.txt.gz	Adipose_Visceral_Omentum.allpairs.txt.gz.eQTLs.txt.gz	7	138338543	0.862868	C	G	FALSE	C	G	TRUE	TRUE	FALSE	FALSE	TRUE
Liver	U012	TRUE	ENSG00000102804	TSC22D1	WHR-adj-BMI_GIANT_2018/WHR-adj-BMI_GIANT_2018.txt.gz	Adipose_Subcutaneous.allpairs.txt.gz.eQTLs.txt.gz	13	44110464	0.714886	T	C	FALSE	C	T	TRUE	FALSE	FALSE	TRUE	TRUE
Liver	U012	TRUE	ENSG00000102804	TSC22D1	WHR-adj-BMI_GIANT_2018/WHR-adj-BMI_GIANT_2018.txt.gz	Adipose_Visceral_Omentum.allpairs.txt.gz.eQTLs.txt.gz	13	44110464	0.654963	T	C	FALSE	C	T	TRUE	FALSE	FALSE	TRUE	TRUE
Liver	SB20	FALSE	ENSG00000102804	TSC22D1	WHR-adj-BMI_GIANT_2018/WHR-adj-BMI_GIANT_2018.txt.gz	Adipose_Subcutaneous.allpairs.txt.gz.eQTLs.txt.gz	13	44110464	0.714886	T	C	FALSE	C	T	TRUE	FALSE	FALSE	TRUE	FALSE
Liver	SB20	FALSE	ENSG00000102804	TSC22D1	WHR-adj-BMI_GIANT_2018/WHR-adj-BMI_GIANT_2018.txt.gz	Adipose_Visceral_Omentum.allpairs.txt.gz.eQTLs.txt.gz	13	44110464	0.654963	T	C	FALSE	C	T	TRUE	FALSE	FALSE	TRUE	FALSE
Liver	TGFB1	FALSE	ENSG00000102804	TSC22D1	WHR-adj-BMI_GIANT_2018/WHR-adj-BMI_GIANT_2018.txt.gz	Adipose_Subcutaneous.allpairs.txt.gz.eQTLs.txt.gz	13	44110464	0.714886	T	C	FALSE	C	T	TRUE	FALSE	FALSE	TRUE	FALSE
Liver	TGFB1	FALSE	ENSG00000102804	TSC22D1	WHR-adj-BMI_GIANT_2018/WHR-adj-BMI_GIANT_2018.txt.gz	Adipose_Visceral_Omentum.allpairs.txt.gz.eQTLs.txt.gz	13	44110464	0.654963	T	C	FALSE	C	T	TRUE	FALSE	FALSE	TRUE	FALSE
Fat	ISOP	TRUE	ENSG00000102804	TSC22D1	WHR-adj-BMI_GIANT_2018/WHR-adj-BMI_GIANT_2018.txt.gz	Adipose_Subcutaneous.allpairs.txt.gz.eQTLs.txt.gz	13	44110464	0.714886	T	C	FALSE	C	T	TRUE	FALSE	FALSE	TRUE	TRUE
Fat	ISOP	TRUE	ENSG00000102804	TSC22D1	WHR-adj-BMI_GIANT_2018/WHR-adj-BMI_GIANT_2018.txt.gz	Adipose_Visceral_Omentum.allpairs.txt.gz.eQTLs.txt.gz	13	44110464	0.654963	T	C	FALSE	C	T	TRUE	FALSE	FALSE	TRUE	TRUE
Fat	IBMX	TRUE	ENSG00000102804	TSC22D1	WHR-adj-BMI_GIANT_2018/WHR-adj-BMI_GIANT_2018.txt.gz	Adipose_Subcutaneous.allpairs.txt.gz.eQTLs.txt.gz	13	44110464	0.714886	T	C	FALSE	C	T	TRUE	FALSE	FALSE	TRUE	TRUE
Fat	IBMX	TRUE	ENSG00000102804	TSC22D1	WHR-adj-BMI_GIANT_2018/WHR-adj-BMI_GIANT_2018.txt.gz	Adipose_Visceral_Omentum.allpairs.txt.gz.eQTLs.txt.gz	13	44110464	0.654963	T	C	FALSE	C	T	TRUE	FALSE	FALSE	TRUE	TRUE
Muscle	U012	TRUE	ENSG00000102804	TSC22D1	WHR-adj-BMI_GIANT_2018/WHR-adj-BMI_GIANT_2018.txt.gz	Adipose_Subcutaneous.allpairs.txt.gz.eQTLs.txt.gz	13	44110464	0.714886	T	C	FALSE	C	T	TRUE	FALSE	FALSE	TRUE	TRUE
Muscle	U012	TRUE	ENSG00000102804	TSC22D1	WHR-adj-BMI_GIANT_2018/WHR-adj-BMI_GIANT_2018.txt.gz	Adipose_Visceral_Omentum.allpairs.txt.gz.eQTLs.txt.gz	13	44110464	0.654963	T	C	FALSE	C	T	TRUE	FALSE	FALSE	TRUE	TRUE
Muscle	INSU	FALSE	ENSG00000102804	TSC22D1	WHR-adj-BMI_GIANT_2018/WHR-adj-BMI_GIANT_2018.txt.gz	Adipose_Subcutaneous.allpairs.txt.gz.eQTLs.txt.gz	13	44110464	0.714886	T	C	FALSE	C	T	TRUE	FALSE	FALSE	TRUE	FALSE
Muscle	INSU	FALSE	ENSG00000102804	TSC22D1	WHR-adj-BMI_GIANT_2018/WHR-adj-BMI_GIANT_2018.txt.gz	Adipose_Visceral_Omentum.allpairs.txt.gz.eQTLs.txt.gz	13	44110464	0.654963	T	C	FALSE	C	T	TRUE	FALSE	FALSE	TRUE	FALSE
Muscle	LAUR	FALSE	ENSG00000102804	TSC22D1	WHR-adj-BMI_GIANT_2018/WHR-adj-BMI_GIANT_2018.txt.gz	Adipose_Subcutaneous.allpairs.txt.gz.eQTLs.txt.gz	13	44110464	0.714886	T	C	FALSE	C	T	TRUE	FALSE	FALSE	TRUE	FALSE
Muscle	LAUR	FALSE	ENSG00000102804	TSC22D1	WHR-adj-BMI_GIANT_2018/WHR-adj-BMI_GIANT_2018.txt.gz	Adipose_Visceral_Omentum.allpairs.txt.gz.eQTLs.txt.gz	13	44110464	0.654963	T	C	FALSE	C	T	TRUE	FALSE	FALSE	TRUE	FALSE
Muscle	IBMX	TRUE	ENSG00000102804	TSC22D1	WHR-adj-BMI_GIANT_2018/WHR-adj-BMI_GIANT_2018.txt.gz	Adipose_Subcutaneous.allpairs.txt.gz.eQTLs.txt.gz	13	44110464	0.714886	T	C	FALSE	C	T	TRUE	FALSE	FALSE	TRUE	TRUE
Muscle	IBMX	TRUE	ENSG00000102804	TSC22D1	WHR-adj-BMI_GIANT_2018/WHR-adj-BMI_GIANT_2018.txt.gz	Adipose_Visceral_Omentum.allpairs.txt.gz.eQTLs.txt.gz	13	44110464	0.654963	T	C	FALSE	C	T	TRUE	FALSE	FALSE	TRUE	TRUE
Muscle	SB20	TRUE	ENSG00000102804	TSC22D1	WHR-adj-BMI_GIANT_2018/WHR-adj-BMI_GIANT_2018.txt.gz	Adipose_Subcutaneous.allpairs.txt.gz.eQTLs.txt.gz	13	44110464	0.714886	T	C	FALSE	C	T	TRUE	FALSE	FALSE	TRUE	TRUE
Muscle	SB20	TRUE	ENSG00000102804	TSC22D1	WHR-adj-BMI_GIANT_2018/WHR-adj-BMI_GIANT_2018.txt.gz	Adipose_Visceral_Omentum.allpairs.txt.gz.eQTLs.txt.gz	13	44110464	0.654963	T	C	FALSE	C	T	TRUE	FALSE	FALSE	TRUE	TRUE
Muscle	SP60	TRUE	ENSG00000102804	TSC22D1	WHR-adj-BMI_GIANT_2018/WHR-adj-BMI_GIANT_2018.txt.gz	Adipose_Subcutaneous.allpairs.txt.gz.eQTLs.txt.gz	13	44110464	0.714886	T	C	FALSE	C	T	TRUE	FALSE	FALSE	TRUE	TRUE
Muscle	SP60	TRUE	ENSG00000102804	TSC22D1	WHR-adj-BMI_GIANT_2018/WHR-adj-BMI_GIANT_2018.txt.gz	Adipose_Visceral_Omentum.allpairs.txt.gz.eQTLs.txt.gz	13	44110464	0.654963	T	C	FALSE	C	T	TRUE	FALSE	FALSE	TRUE	TRUE
Muscle	TNFa	TRUE	ENSG00000102804	TSC22D1	WHR-adj-BMI_GIANT_2018/WHR-adj-BMI_GIANT_2018.txt.gz	Adipose_Subcutaneous.allpairs.txt.gz.eQTLs.txt.gz	13	44110464	0.714886	T	C	FALSE	C	T	TRUE	FALSE	FALSE	TRUE	TRUE
Muscle	TNFa	TRUE	ENSG00000102804	TSC22D1	WHR-adj-BMI_GIANT_2018/WHR-adj-BMI_GIANT_2018.txt.gz	Adipose_Visceral_Omentum.allpairs.txt.gz.eQTLs.txt.gz	13	44110464	0.654963	T	C	FALSE	C	T	TRUE	FALSE	FALSE	TRUE	TRUE
Muscle	DEXA	TRUE	ENSG00000102804	TSC22D1	WHR-adj-BMI_GIANT_2018/WHR-adj-BMI_GIANT_2018.txt.gz	Adipose_Subcutaneous.allpairs.txt.gz.eQTLs.txt.gz	13	44110464	0.714886	T	C	FALSE	C	T	TRUE	FALSE	FALSE	TRUE	TRUE
Muscle	DEXA	TRUE	ENSG00000102804	TSC22D1	WHR-adj-BMI_GIANT_2018/WHR-adj-BMI_GIANT_2018.txt.gz	Adipose_Visceral_Omentum.allpairs.txt.gz.eQTLs.txt.gz	13	44110464	0.654963	T	C	FALSE	C	T	TRUE	FALSE	FALSE	TRUE	TRUE
Muscle	IGF1	FALSE	ENSG00000102804	TSC22D1	WHR-adj-BMI_GIANT_2018/WHR-adj-BMI_GIANT_2018.txt.gz	Adipose_Subcutaneous.allpairs.txt.gz.eQTLs.txt.gz	13	44110464	0.714886	T	C	FALSE	C	T	TRUE	FALSE	FALSE	TRUE	FALSE
Muscle	IGF1	FALSE	ENSG00000102804	TSC22D1	WHR-adj-BMI_GIANT_2018/WHR-adj-BMI_GIANT_2018.txt.gz	Adipose_Visceral_Omentum.allpairs.txt.gz.eQTLs.txt.gz	13	44110464	0.654963	T	C	FALSE	C	T	TRUE	FALSE	FALSE	TRUE	FALSE
Muscle	ISOP	TRUE	ENSG00000102804	TSC22D1	WHR-adj-BMI_GIANT_2018/WHR-adj-BMI_GIANT_2018.txt.gz	Adipose_Subcutaneous.allpairs.txt.gz.eQTLs.txt.gz	13	44110464	0.714886	T	C	FALSE	C	T	TRUE	FALSE	FALSE	TRUE	TRUE
Muscle	ISOP	TRUE	ENSG00000102804	TSC22D1	WHR-adj-BMI_GIANT_2018/WHR-adj-BMI_GIANT_2018.txt.gz	Adipose_Visceral_Omentum.allpairs.txt.gz.eQTLs.txt.gz	13	44110464	0.654963	T	C	FALSE	C	T	TRUE	FALSE	FALSE	TRUE	TRUE
Liver	GLUC	FALSE	ENSG00000009335	UBE3C	T2D_Mahajan_Europeans/T2D_Mahajan_Europeans.txt.gz	Muscle_Skeletal.allpairs.txt.gz.eQTLs.txt.gz	7	157137856	0.894174	C	G	FALSE	C	G	TRUE	TRUE	FALSE	FALSE	TRUE
Liver	GLUC	FALSE	ENSG00000009335	UBE3C	Type-2-Diabetes_Xue_2018/Type-2-Diabetes_Xue_2018.txt.gz	Muscle_Skeletal.allpairs.txt.gz.eQTLs.txt.gz	7	157191153	0.725465	G	A	FALSE	G	A	FALSE	TRUE	TRUE	TRUE	FALSE
Liver	GLUC	FALSE	ENSG00000009335	UBE3C	Type-2-Diabetes_Spracklen_2020/Type-2-Diabetes_Spracklen_2020.txt.gz	Muscle_Skeletal.allpairs.txt.gz.eQTLs.txt.gz	7	157231816	0.868803	A	G	FALSE	G	A	FALSE	FALSE	TRUE	FALSE	TRUE
Liver	GLUC	FALSE	ENSG00000009335	UBE3C	Type-2-Diabetes_Suzuki_2019/Type-2-Diabetes_Suzuki_2019.txt.gz	Muscle_Skeletal.allpairs.txt.gz.eQTLs.txt.gz	7	157246109	0.81987	A	G	FALSE	G	A	FALSE	FALSE	TRUE	FALSE	TRUE
Fat	WORT	TRUE	ENSG00000009335	UBE3C	T2D_Mahajan_Europeans/T2D_Mahajan_Europeans.txt.gz	Muscle_Skeletal.allpairs.txt.gz.eQTLs.txt.gz	7	157137856	0.894174	C	G	FALSE	C	G	TRUE	TRUE	FALSE	FALSE	FALSE
Fat	WORT	TRUE	ENSG00000009335	UBE3C	Type-2-Diabetes_Xue_2018/Type-2-Diabetes_Xue_2018.txt.gz	Muscle_Skeletal.allpairs.txt.gz.eQTLs.txt.gz	7	157191153	0.725465	G	A	FALSE	G	A	FALSE	TRUE	TRUE	TRUE	TRUE
Fat	WORT	TRUE	ENSG00000009335	UBE3C	Type-2-Diabetes_Spracklen_2020/Type-2-Diabetes_Spracklen_2020.txt.gz	Muscle_Skeletal.allpairs.txt.gz.eQTLs.txt.gz	7	157231816	0.868803	A	G	FALSE	G	A	FALSE	FALSE	TRUE	FALSE	FALSE
Fat	WORT	TRUE	ENSG00000009335	UBE3C	Type-2-Diabetes_Suzuki_2019/Type-2-Diabetes_Suzuki_2019.txt.gz	Muscle_Skeletal.allpairs.txt.gz.eQTLs.txt.gz	7	157246109	0.81987	A	G	FALSE	G	A	FALSE	FALSE	TRUE	FALSE	FALSE
Fat	ROSI	FALSE	ENSG00000009335	UBE3C	T2D_Mahajan_Europeans/T2D_Mahajan_Europeans.txt.gz	Muscle_Skeletal.allpairs.txt.gz.eQTLs.txt.gz	7	157137856	0.894174	C	G	FALSE	C	G	TRUE	TRUE	FALSE	FALSE	TRUE
Fat	ROSI	FALSE	ENSG00000009335	UBE3C	Type-2-Diabetes_Xue_2018/Type-2-Diabetes_Xue_2018.txt.gz	Muscle_Skeletal.allpairs.txt.gz.eQTLs.txt.gz	7	157191153	0.725465	G	A	FALSE	G	A	FALSE	TRUE	TRUE	TRUE	FALSE
Fat	ROSI	FALSE	ENSG00000009335	UBE3C	Type-2-Diabetes_Spracklen_2020/Type-2-Diabetes_Spracklen_2020.txt.gz	Muscle_Skeletal.allpairs.txt.gz.eQTLs.txt.gz	7	157231816	0.868803	A	G	FALSE	G	A	FALSE	FALSE	TRUE	FALSE	TRUE
Fat	ROSI	FALSE	ENSG00000009335	UBE3C	Type-2-Diabetes_Suzuki_2019/Type-2-Diabetes_Suzuki_2019.txt.gz	Muscle_Skeletal.allpairs.txt.gz.eQTLs.txt.gz	7	157246109	0.81987	A	G	FALSE	G	A	FALSE	FALSE	TRUE	FALSE	TRUE
Fat	DEXA	FALSE	ENSG00000009335	UBE3C	T2D_Mahajan_Europeans/T2D_Mahajan_Europeans.txt.gz	Muscle_Skeletal.allpairs.txt.gz.eQTLs.txt.gz	7	157137856	0.894174	C	G	FALSE	C	G	TRUE	TRUE	FALSE	FALSE	TRUE
Fat	DEXA	FALSE	ENSG00000009335	UBE3C	Type-2-Diabetes_Xue_2018/Type-2-Diabetes_Xue_2018.txt.gz	Muscle_Skeletal.allpairs.txt.gz.eQTLs.txt.gz	7	157191153	0.725465	G	A	FALSE	G	A	FALSE	TRUE	TRUE	TRUE	FALSE
Fat	DEXA	FALSE	ENSG00000009335	UBE3C	Type-2-Diabetes_Spracklen_2020/Type-2-Diabetes_Spracklen_2020.txt.gz	Muscle_Skeletal.allpairs.txt.gz.eQTLs.txt.gz	7	157231816	0.868803	A	G	FALSE	G	A	FALSE	FALSE	TRUE	FALSE	TRUE
Fat	DEXA	FALSE	ENSG00000009335	UBE3C	Type-2-Diabetes_Suzuki_2019/Type-2-Diabetes_Suzuki_2019.txt.gz	Muscle_Skeletal.allpairs.txt.gz.eQTLs.txt.gz	7	157246109	0.81987	A	G	FALSE	G	A	FALSE	FALSE	TRUE	FALSE	TRUE
Fat	TNFa	FALSE	ENSG00000009335	UBE3C	T2D_Mahajan_Europeans/T2D_Mahajan_Europeans.txt.gz	Muscle_Skeletal.allpairs.txt.gz.eQTLs.txt.gz	7	157137856	0.894174	C	G	FALSE	C	G	TRUE	TRUE	FALSE	FALSE	TRUE
Fat	TNFa	FALSE	ENSG00000009335	UBE3C	Type-2-Diabetes_Xue_2018/Type-2-Diabetes_Xue_2018.txt.gz	Muscle_Skeletal.allpairs.txt.gz.eQTLs.txt.gz	7	157191153	0.725465	G	A	FALSE	G	A	FALSE	TRUE	TRUE	TRUE	FALSE
Fat	TNFa	FALSE	ENSG00000009335	UBE3C	Type-2-Diabetes_Spracklen_2020/Type-2-Diabetes_Spracklen_2020.txt.gz	Muscle_Skeletal.allpairs.txt.gz.eQTLs.txt.gz	7	157231816	0.868803	A	G	FALSE	G	A	FALSE	FALSE	TRUE	FALSE	TRUE
Fat	TNFa	FALSE	ENSG00000009335	UBE3C	Type-2-Diabetes_Suzuki_2019/Type-2-Diabetes_Suzuki_2019.txt.gz	Muscle_Skeletal.allpairs.txt.gz.eQTLs.txt.gz	7	157246109	0.81987	A	G	FALSE	G	A	FALSE	FALSE	TRUE	FALSE	TRUE
Fat	U012	TRUE	ENSG00000009335	UBE3C	T2D_Mahajan_Europeans/T2D_Mahajan_Europeans.txt.gz	Muscle_Skeletal.allpairs.txt.gz.eQTLs.txt.gz	7	157137856	0.894174	C	G	FALSE	C	G	TRUE	TRUE	FALSE	FALSE	FALSE
Fat	U012	TRUE	ENSG00000009335	UBE3C	Type-2-Diabetes_Xue_2018/Type-2-Diabetes_Xue_2018.txt.gz	Muscle_Skeletal.allpairs.txt.gz.eQTLs.txt.gz	7	157191153	0.725465	G	A	FALSE	G	A	FALSE	TRUE	TRUE	TRUE	TRUE
Fat	U012	TRUE	ENSG00000009335	UBE3C	Type-2-Diabetes_Spracklen_2020/Type-2-Diabetes_Spracklen_2020.txt.gz	Muscle_Skeletal.allpairs.txt.gz.eQTLs.txt.gz	7	157231816	0.868803	A	G	FALSE	G	A	FALSE	FALSE	TRUE	FALSE	FALSE
Fat	U012	TRUE	ENSG00000009335	UBE3C	Type-2-Diabetes_Suzuki_2019/Type-2-Diabetes_Suzuki_2019.txt.gz	Muscle_Skeletal.allpairs.txt.gz.eQTLs.txt.gz	7	157246109	0.81987	A	G	FALSE	G	A	FALSE	FALSE	TRUE	FALSE	FALSE
Fat	IL-6	FALSE	ENSG00000009335	UBE3C	T2D_Mahajan_Europeans/T2D_Mahajan_Europeans.txt.gz	Muscle_Skeletal.allpairs.txt.gz.eQTLs.txt.gz	7	157137856	0.894174	C	G	FALSE	C	G	TRUE	TRUE	FALSE	FALSE	TRUE
Fat	IL-6	FALSE	ENSG00000009335	UBE3C	Type-2-Diabetes_Xue_2018/Type-2-Diabetes_Xue_2018.txt.gz	Muscle_Skeletal.allpairs.txt.gz.eQTLs.txt.gz	7	157191153	0.725465	G	A	FALSE	G	A	FALSE	TRUE	TRUE	TRUE	FALSE
Fat	IL-6	FALSE	ENSG00000009335	UBE3C	Type-2-Diabetes_Spracklen_2020/Type-2-Diabetes_Spracklen_2020.txt.gz	Muscle_Skeletal.allpairs.txt.gz.eQTLs.txt.gz	7	157231816	0.868803	A	G	FALSE	G	A	FALSE	FALSE	TRUE	FALSE	TRUE
Fat	IL-6	FALSE	ENSG00000009335	UBE3C	Type-2-Diabetes_Suzuki_2019/Type-2-Diabetes_Suzuki_2019.txt.gz	Muscle_Skeletal.allpairs.txt.gz.eQTLs.txt.gz	7	157246109	0.81987	A	G	FALSE	G	A	FALSE	FALSE	TRUE	FALSE	TRUE
Liver	TGFB1	TRUE	ENSG00000173511	VEGFB	WHR-adj-BMI_GIANT_2018/WHR-adj-BMI_GIANT_2018.txt.gz	Muscle_Skeletal.allpairs.txt.gz.eQTLs.txt.gz	11	64237251	0.772291	C	G	TRUE	C	G	FALSE	TRUE	FALSE	FALSE	FALSE
Liver	TGFB1	TRUE	ENSG00000173511	VEGFB	WHR-adj-BMI_GIANT_2018/WHR-adj-BMI_GIANT_2018.txt.gz	Adipose_Subcutaneous.allpairs.txt.gz.eQTLs.txt.gz	11	64237251	0.999957	C	G	TRUE	C	G	FALSE	TRUE	FALSE	FALSE	FALSE
Liver	TGFB1	TRUE	ENSG00000173511	VEGFB	TG_GLGC_Expanded/TG_GLGC_Expanded.txt.gz	Adipose_Subcutaneous.allpairs.txt.gz.eQTLs.txt.gz	11	64263769	0.746149	T	C	TRUE	T	C	FALSE	TRUE	FALSE	FALSE	FALSE
Liver	TGFB1	TRUE	ENSG00000173511	VEGFB	HDL_GLGC_Expanded/HDL_GLGC_Expanded.txt.gz	Adipose_Subcutaneous.allpairs.txt.gz.eQTLs.txt.gz	11	64263769	0.746149	T	C	FALSE	T	C	FALSE	TRUE	TRUE	TRUE	TRUE
Liver	TGFB1	TRUE	ENSG00000173511	VEGFB	HDL_GLGC_Expanded/HDL_GLGC_Expanded.txt.gz	Muscle_Skeletal.allpairs.txt.gz.eQTLs.txt.gz	11	64263769	0.958613	T	C	FALSE	T	C	FALSE	TRUE	TRUE	TRUE	TRUE
Liver	TGFB1	TRUE	ENSG00000173511	VEGFB	TG_GLGC_Expanded/TG_GLGC_Expanded.txt.gz	Muscle_Skeletal.allpairs.txt.gz.eQTLs.txt.gz	11	64263769	0.958613	T	C	TRUE	T	C	FALSE	TRUE	FALSE	FALSE	FALSE
Fat	WORT	FALSE	ENSG00000173511	VEGFB	WHR-adj-BMI_GIANT_2018/WHR-adj-BMI_GIANT_2018.txt.gz	Muscle_Skeletal.allpairs.txt.gz.eQTLs.txt.gz	11	64237251	0.772291	C	G	TRUE	C	G	FALSE	TRUE	FALSE	FALSE	TRUE
Fat	WORT	FALSE	ENSG00000173511	VEGFB	WHR-adj-BMI_GIANT_2018/WHR-adj-BMI_GIANT_2018.txt.gz	Adipose_Subcutaneous.allpairs.txt.gz.eQTLs.txt.gz	11	64237251	0.999957	C	G	TRUE	C	G	FALSE	TRUE	FALSE	FALSE	TRUE
Fat	WORT	FALSE	ENSG00000173511	VEGFB	TG_GLGC_Expanded/TG_GLGC_Expanded.txt.gz	Adipose_Subcutaneous.allpairs.txt.gz.eQTLs.txt.gz	11	64263769	0.746149	T	C	TRUE	T	C	FALSE	TRUE	FALSE	FALSE	TRUE
Fat	WORT	FALSE	ENSG00000173511	VEGFB	HDL_GLGC_Expanded/HDL_GLGC_Expanded.txt.gz	Adipose_Subcutaneous.allpairs.txt.gz.eQTLs.txt.gz	11	64263769	0.746149	T	C	FALSE	T	C	FALSE	TRUE	TRUE	TRUE	FALSE
Fat	WORT	FALSE	ENSG00000173511	VEGFB	HDL_GLGC_Expanded/HDL_GLGC_Expanded.txt.gz	Muscle_Skeletal.allpairs.txt.gz.eQTLs.txt.gz	11	64263769	0.958613	T	C	FALSE	T	C	FALSE	TRUE	TRUE	TRUE	FALSE
Fat	WORT	FALSE	ENSG00000173511	VEGFB	TG_GLGC_Expanded/TG_GLGC_Expanded.txt.gz	Muscle_Skeletal.allpairs.txt.gz.eQTLs.txt.gz	11	64263769	0.958613	T	C	TRUE	T	C	FALSE	TRUE	FALSE	FALSE	TRUE
Fat	RETA	FALSE	ENSG00000173511	VEGFB	WHR-adj-BMI_GIANT_2018/WHR-adj-BMI_GIANT_2018.txt.gz	Muscle_Skeletal.allpairs.txt.gz.eQTLs.txt.gz	11	64237251	0.772291	C	G	TRUE	C	G	FALSE	TRUE	FALSE	FALSE	TRUE
Fat	RETA	FALSE	ENSG00000173511	VEGFB	WHR-adj-BMI_GIANT_2018/WHR-adj-BMI_GIANT_2018.txt.gz	Adipose_Subcutaneous.allpairs.txt.gz.eQTLs.txt.gz	11	64237251	0.999957	C	G	TRUE	C	G	FALSE	TRUE	FALSE	FALSE	TRUE
Fat	RETA	FALSE	ENSG00000173511	VEGFB	TG_GLGC_Expanded/TG_GLGC_Expanded.txt.gz	Adipose_Subcutaneous.allpairs.txt.gz.eQTLs.txt.gz	11	64263769	0.746149	T	C	TRUE	T	C	FALSE	TRUE	FALSE	FALSE	TRUE
Fat	RETA	FALSE	ENSG00000173511	VEGFB	HDL_GLGC_Expanded/HDL_GLGC_Expanded.txt.gz	Adipose_Subcutaneous.allpairs.txt.gz.eQTLs.txt.gz	11	64263769	0.746149	T	C	FALSE	T	C	FALSE	TRUE	TRUE	TRUE	FALSE
Fat	RETA	FALSE	ENSG00000173511	VEGFB	HDL_GLGC_Expanded/HDL_GLGC_Expanded.txt.gz	Muscle_Skeletal.allpairs.txt.gz.eQTLs.txt.gz	11	64263769	0.958613	T	C	FALSE	T	C	FALSE	TRUE	TRUE	TRUE	FALSE
Fat	RETA	FALSE	ENSG00000173511	VEGFB	TG_GLGC_Expanded/TG_GLGC_Expanded.txt.gz	Muscle_Skeletal.allpairs.txt.gz.eQTLs.txt.gz	11	64263769	0.958613	T	C	TRUE	T	C	FALSE	TRUE	FALSE	FALSE	TRUE
Fat	ROSI	TRUE	ENSG00000173511	VEGFB	WHR-adj-BMI_GIANT_2018/WHR-adj-BMI_GIANT_2018.txt.gz	Muscle_Skeletal.allpairs.txt.gz.eQTLs.txt.gz	11	64237251	0.772291	C	G	TRUE	C	G	FALSE	TRUE	FALSE	FALSE	FALSE
Fat	ROSI	TRUE	ENSG00000173511	VEGFB	WHR-adj-BMI_GIANT_2018/WHR-adj-BMI_GIANT_2018.txt.gz	Adipose_Subcutaneous.allpairs.txt.gz.eQTLs.txt.gz	11	64237251	0.999957	C	G	TRUE	C	G	FALSE	TRUE	FALSE	FALSE	FALSE
Fat	ROSI	TRUE	ENSG00000173511	VEGFB	TG_GLGC_Expanded/TG_GLGC_Expanded.txt.gz	Adipose_Subcutaneous.allpairs.txt.gz.eQTLs.txt.gz	11	64263769	0.746149	T	C	TRUE	T	C	FALSE	TRUE	FALSE	FALSE	FALSE
Fat	ROSI	TRUE	ENSG00000173511	VEGFB	HDL_GLGC_Expanded/HDL_GLGC_Expanded.txt.gz	Adipose_Subcutaneous.allpairs.txt.gz.eQTLs.txt.gz	11	64263769	0.746149	T	C	FALSE	T	C	FALSE	TRUE	TRUE	TRUE	TRUE
Fat	ROSI	TRUE	ENSG00000173511	VEGFB	HDL_GLGC_Expanded/HDL_GLGC_Expanded.txt.gz	Muscle_Skeletal.allpairs.txt.gz.eQTLs.txt.gz	11	64263769	0.958613	T	C	FALSE	T	C	FALSE	TRUE	TRUE	TRUE	TRUE
Fat	ROSI	TRUE	ENSG00000173511	VEGFB	TG_GLGC_Expanded/TG_GLGC_Expanded.txt.gz	Muscle_Skeletal.allpairs.txt.gz.eQTLs.txt.gz	11	64263769	0.958613	T	C	TRUE	T	C	FALSE	TRUE	FALSE	FALSE	FALSE
Fat	DEXA	TRUE	ENSG00000173511	VEGFB	WHR-adj-BMI_GIANT_2018/WHR-adj-BMI_GIANT_2018.txt.gz	Muscle_Skeletal.allpairs.txt.gz.eQTLs.txt.gz	11	64237251	0.772291	C	G	TRUE	C	G	FALSE	TRUE	FALSE	FALSE	FALSE
Fat	DEXA	TRUE	ENSG00000173511	VEGFB	WHR-adj-BMI_GIANT_2018/WHR-adj-BMI_GIANT_2018.txt.gz	Adipose_Subcutaneous.allpairs.txt.gz.eQTLs.txt.gz	11	64237251	0.999957	C	G	TRUE	C	G	FALSE	TRUE	FALSE	FALSE	FALSE
Fat	DEXA	TRUE	ENSG00000173511	VEGFB	TG_GLGC_Expanded/TG_GLGC_Expanded.txt.gz	Adipose_Subcutaneous.allpairs.txt.gz.eQTLs.txt.gz	11	64263769	0.746149	T	C	TRUE	T	C	FALSE	TRUE	FALSE	FALSE	FALSE
Fat	DEXA	TRUE	ENSG00000173511	VEGFB	HDL_GLGC_Expanded/HDL_GLGC_Expanded.txt.gz	Adipose_Subcutaneous.allpairs.txt.gz.eQTLs.txt.gz	11	64263769	0.746149	T	C	FALSE	T	C	FALSE	TRUE	TRUE	TRUE	TRUE
Fat	DEXA	TRUE	ENSG00000173511	VEGFB	HDL_GLGC_Expanded/HDL_GLGC_Expanded.txt.gz	Muscle_Skeletal.allpairs.txt.gz.eQTLs.txt.gz	11	64263769	0.958613	T	C	FALSE	T	C	FALSE	TRUE	TRUE	TRUE	TRUE
Fat	DEXA	TRUE	ENSG00000173511	VEGFB	TG_GLGC_Expanded/TG_GLGC_Expanded.txt.gz	Muscle_Skeletal.allpairs.txt.gz.eQTLs.txt.gz	11	64263769	0.958613	T	C	TRUE	T	C	FALSE	TRUE	FALSE	FALSE	FALSE
Fat	TNFa	TRUE	ENSG00000173511	VEGFB	WHR-adj-BMI_GIANT_2018/WHR-adj-BMI_GIANT_2018.txt.gz	Muscle_Skeletal.allpairs.txt.gz.eQTLs.txt.gz	11	64237251	0.772291	C	G	TRUE	C	G	FALSE	TRUE	FALSE	FALSE	FALSE
Fat	TNFa	TRUE	ENSG00000173511	VEGFB	WHR-adj-BMI_GIANT_2018/WHR-adj-BMI_GIANT_2018.txt.gz	Adipose_Subcutaneous.allpairs.txt.gz.eQTLs.txt.gz	11	64237251	0.999957	C	G	TRUE	C	G	FALSE	TRUE	FALSE	FALSE	FALSE
Fat	TNFa	TRUE	ENSG00000173511	VEGFB	TG_GLGC_Expanded/TG_GLGC_Expanded.txt.gz	Adipose_Subcutaneous.allpairs.txt.gz.eQTLs.txt.gz	11	64263769	0.746149	T	C	TRUE	T	C	FALSE	TRUE	FALSE	FALSE	FALSE
Fat	TNFa	TRUE	ENSG00000173511	VEGFB	HDL_GLGC_Expanded/HDL_GLGC_Expanded.txt.gz	Adipose_Subcutaneous.allpairs.txt.gz.eQTLs.txt.gz	11	64263769	0.746149	T	C	FALSE	T	C	FALSE	TRUE	TRUE	TRUE	TRUE
Fat	TNFa	TRUE	ENSG00000173511	VEGFB	HDL_GLGC_Expanded/HDL_GLGC_Expanded.txt.gz	Muscle_Skeletal.allpairs.txt.gz.eQTLs.txt.gz	11	64263769	0.958613	T	C	FALSE	T	C	FALSE	TRUE	TRUE	TRUE	TRUE
Fat	TNFa	TRUE	ENSG00000173511	VEGFB	TG_GLGC_Expanded/TG_GLGC_Expanded.txt.gz	Muscle_Skeletal.allpairs.txt.gz.eQTLs.txt.gz	11	64263769	0.958613	T	C	TRUE	T	C	FALSE	TRUE	FALSE	FALSE	FALSE
Fat	GLUC	TRUE	ENSG00000173511	VEGFB	WHR-adj-BMI_GIANT_2018/WHR-adj-BMI_GIANT_2018.txt.gz	Muscle_Skeletal.allpairs.txt.gz.eQTLs.txt.gz	11	64237251	0.772291	C	G	TRUE	C	G	FALSE	TRUE	FALSE	FALSE	FALSE
Fat	GLUC	TRUE	ENSG00000173511	VEGFB	WHR-adj-BMI_GIANT_2018/WHR-adj-BMI_GIANT_2018.txt.gz	Adipose_Subcutaneous.allpairs.txt.gz.eQTLs.txt.gz	11	64237251	0.999957	C	G	TRUE	C	G	FALSE	TRUE	FALSE	FALSE	FALSE
Fat	GLUC	TRUE	ENSG00000173511	VEGFB	TG_GLGC_Expanded/TG_GLGC_Expanded.txt.gz	Adipose_Subcutaneous.allpairs.txt.gz.eQTLs.txt.gz	11	64263769	0.746149	T	C	TRUE	T	C	FALSE	TRUE	FALSE	FALSE	FALSE
Fat	GLUC	TRUE	ENSG00000173511	VEGFB	HDL_GLGC_Expanded/HDL_GLGC_Expanded.txt.gz	Adipose_Subcutaneous.allpairs.txt.gz.eQTLs.txt.gz	11	64263769	0.746149	T	C	FALSE	T	C	FALSE	TRUE	TRUE	TRUE	TRUE
Fat	GLUC	TRUE	ENSG00000173511	VEGFB	HDL_GLGC_Expanded/HDL_GLGC_Expanded.txt.gz	Muscle_Skeletal.allpairs.txt.gz.eQTLs.txt.gz	11	64263769	0.958613	T	C	FALSE	T	C	FALSE	TRUE	TRUE	TRUE	TRUE
Fat	GLUC	TRUE	ENSG00000173511	VEGFB	TG_GLGC_Expanded/TG_GLGC_Expanded.txt.gz	Muscle_Skeletal.allpairs.txt.gz.eQTLs.txt.gz	11	64263769	0.958613	T	C	TRUE	T	C	FALSE	TRUE	FALSE	FALSE	FALSE
Fat	IL-6	TRUE	ENSG00000173511	VEGFB	WHR-adj-BMI_GIANT_2018/WHR-adj-BMI_GIANT_2018.txt.gz	Muscle_Skeletal.allpairs.txt.gz.eQTLs.txt.gz	11	64237251	0.772291	C	G	TRUE	C	G	FALSE	TRUE	FALSE	FALSE	FALSE
Fat	IL-6	TRUE	ENSG00000173511	VEGFB	WHR-adj-BMI_GIANT_2018/WHR-adj-BMI_GIANT_2018.txt.gz	Adipose_Subcutaneous.allpairs.txt.gz.eQTLs.txt.gz	11	64237251	0.999957	C	G	TRUE	C	G	FALSE	TRUE	FALSE	FALSE	FALSE
Fat	IL-6	TRUE	ENSG00000173511	VEGFB	TG_GLGC_Expanded/TG_GLGC_Expanded.txt.gz	Adipose_Subcutaneous.allpairs.txt.gz.eQTLs.txt.gz	11	64263769	0.746149	T	C	TRUE	T	C	FALSE	TRUE	FALSE	FALSE	FALSE
Fat	IL-6	TRUE	ENSG00000173511	VEGFB	HDL_GLGC_Expanded/HDL_GLGC_Expanded.txt.gz	Adipose_Subcutaneous.allpairs.txt.gz.eQTLs.txt.gz	11	64263769	0.746149	T	C	FALSE	T	C	FALSE	TRUE	TRUE	TRUE	TRUE
Fat	IL-6	TRUE	ENSG00000173511	VEGFB	HDL_GLGC_Expanded/HDL_GLGC_Expanded.txt.gz	Muscle_Skeletal.allpairs.txt.gz.eQTLs.txt.gz	11	64263769	0.958613	T	C	FALSE	T	C	FALSE	TRUE	TRUE	TRUE	TRUE
Fat	IL-6	TRUE	ENSG00000173511	VEGFB	TG_GLGC_Expanded/TG_GLGC_Expanded.txt.gz	Muscle_Skeletal.allpairs.txt.gz.eQTLs.txt.gz	11	64263769	0.958613	T	C	TRUE	T	C	FALSE	TRUE	FALSE	FALSE	FALSE
Fat	WORT	TRUE	ENSG00000172661	WASHC2C	HDL_GLGC_Expanded/HDL_GLGC_Expanded.txt.gz	Liver.allpairs.txt.gz.eQTLs.txt.gz	10	45517829	0.424293	A	C	FALSE	C	A	FALSE	FALSE	TRUE	FALSE	FALSE
Fat	WORT	TRUE	ENSG00000172661	WASHC2C	HDL_GLGC_Expanded/HDL_GLGC_Expanded.txt.gz	Adipose_Subcutaneous.allpairs.txt.gz.eQTLs.txt.gz	10	45517829	0.569051	A	C	FALSE	C	A	FALSE	FALSE	TRUE	FALSE	FALSE
Fat	WORT	TRUE	ENSG00000172661	WASHC2C	HDL_GLGC_Expanded/HDL_GLGC_Expanded.txt.gz	Pancreas.allpairs.txt.gz.eQTLs.txt.gz	10	45517829	0.539201	A	C	FALSE	C	A	FALSE	FALSE	TRUE	FALSE	FALSE
Fat	WORT	TRUE	ENSG00000172661	WASHC2C	HDL_GLGC_Expanded/HDL_GLGC_Expanded.txt.gz	Adipose_Visceral_Omentum.allpairs.txt.gz.eQTLs.txt.gz	10	45517829	0.801943	A	C	FALSE	C	A	FALSE	FALSE	TRUE	FALSE	FALSE
Fat	RETA	TRUE	ENSG00000172661	WASHC2C	HDL_GLGC_Expanded/HDL_GLGC_Expanded.txt.gz	Liver.allpairs.txt.gz.eQTLs.txt.gz	10	45517829	0.424293	A	C	FALSE	C	A	FALSE	FALSE	TRUE	FALSE	FALSE
Fat	RETA	TRUE	ENSG00000172661	WASHC2C	HDL_GLGC_Expanded/HDL_GLGC_Expanded.txt.gz	Adipose_Subcutaneous.allpairs.txt.gz.eQTLs.txt.gz	10	45517829	0.569051	A	C	FALSE	C	A	FALSE	FALSE	TRUE	FALSE	FALSE
Fat	RETA	TRUE	ENSG00000172661	WASHC2C	HDL_GLGC_Expanded/HDL_GLGC_Expanded.txt.gz	Pancreas.allpairs.txt.gz.eQTLs.txt.gz	10	45517829	0.539201	A	C	FALSE	C	A	FALSE	FALSE	TRUE	FALSE	FALSE
Fat	RETA	TRUE	ENSG00000172661	WASHC2C	HDL_GLGC_Expanded/HDL_GLGC_Expanded.txt.gz	Adipose_Visceral_Omentum.allpairs.txt.gz.eQTLs.txt.gz	10	45517829	0.801943	A	C	FALSE	C	A	FALSE	FALSE	TRUE	FALSE	FALSE
Fat	SP60	TRUE	ENSG00000172661	WASHC2C	HDL_GLGC_Expanded/HDL_GLGC_Expanded.txt.gz	Liver.allpairs.txt.gz.eQTLs.txt.gz	10	45517829	0.424293	A	C	FALSE	C	A	FALSE	FALSE	TRUE	FALSE	FALSE
Fat	SP60	TRUE	ENSG00000172661	WASHC2C	HDL_GLGC_Expanded/HDL_GLGC_Expanded.txt.gz	Adipose_Subcutaneous.allpairs.txt.gz.eQTLs.txt.gz	10	45517829	0.569051	A	C	FALSE	C	A	FALSE	FALSE	TRUE	FALSE	FALSE
Fat	SP60	TRUE	ENSG00000172661	WASHC2C	HDL_GLGC_Expanded/HDL_GLGC_Expanded.txt.gz	Pancreas.allpairs.txt.gz.eQTLs.txt.gz	10	45517829	0.539201	A	C	FALSE	C	A	FALSE	FALSE	TRUE	FALSE	FALSE
Fat	SP60	TRUE	ENSG00000172661	WASHC2C	HDL_GLGC_Expanded/HDL_GLGC_Expanded.txt.gz	Adipose_Visceral_Omentum.allpairs.txt.gz.eQTLs.txt.gz	10	45517829	0.801943	A	C	FALSE	C	A	FALSE	FALSE	TRUE	FALSE	FALSE
Fat	LEPT	TRUE	ENSG00000172661	WASHC2C	HDL_GLGC_Expanded/HDL_GLGC_Expanded.txt.gz	Liver.allpairs.txt.gz.eQTLs.txt.gz	10	45517829	0.424293	A	C	FALSE	C	A	FALSE	FALSE	TRUE	FALSE	FALSE
Fat	LEPT	TRUE	ENSG00000172661	WASHC2C	HDL_GLGC_Expanded/HDL_GLGC_Expanded.txt.gz	Adipose_Subcutaneous.allpairs.txt.gz.eQTLs.txt.gz	10	45517829	0.569051	A	C	FALSE	C	A	FALSE	FALSE	TRUE	FALSE	FALSE
Fat	LEPT	TRUE	ENSG00000172661	WASHC2C	HDL_GLGC_Expanded/HDL_GLGC_Expanded.txt.gz	Pancreas.allpairs.txt.gz.eQTLs.txt.gz	10	45517829	0.539201	A	C	FALSE	C	A	FALSE	FALSE	TRUE	FALSE	FALSE
Fat	LEPT	TRUE	ENSG00000172661	WASHC2C	HDL_GLGC_Expanded/HDL_GLGC_Expanded.txt.gz	Adipose_Visceral_Omentum.allpairs.txt.gz.eQTLs.txt.gz	10	45517829	0.801943	A	C	FALSE	C	A	FALSE	FALSE	TRUE	FALSE	FALSE
Fat	SB20	TRUE	ENSG00000172661	WASHC2C	HDL_GLGC_Expanded/HDL_GLGC_Expanded.txt.gz	Liver.allpairs.txt.gz.eQTLs.txt.gz	10	45517829	0.424293	A	C	FALSE	C	A	FALSE	FALSE	TRUE	FALSE	FALSE
Fat	SB20	TRUE	ENSG00000172661	WASHC2C	HDL_GLGC_Expanded/HDL_GLGC_Expanded.txt.gz	Adipose_Subcutaneous.allpairs.txt.gz.eQTLs.txt.gz	10	45517829	0.569051	A	C	FALSE	C	A	FALSE	FALSE	TRUE	FALSE	FALSE
Fat	SB20	TRUE	ENSG00000172661	WASHC2C	HDL_GLGC_Expanded/HDL_GLGC_Expanded.txt.gz	Pancreas.allpairs.txt.gz.eQTLs.txt.gz	10	45517829	0.539201	A	C	FALSE	C	A	FALSE	FALSE	TRUE	FALSE	FALSE
Fat	SB20	TRUE	ENSG00000172661	WASHC2C	HDL_GLGC_Expanded/HDL_GLGC_Expanded.txt.gz	Adipose_Visceral_Omentum.allpairs.txt.gz.eQTLs.txt.gz	10	45517829	0.801943	A	C	FALSE	C	A	FALSE	FALSE	TRUE	FALSE	FALSE
Fat	U012	TRUE	ENSG00000172661	WASHC2C	HDL_GLGC_Expanded/HDL_GLGC_Expanded.txt.gz	Liver.allpairs.txt.gz.eQTLs.txt.gz	10	45517829	0.424293	A	C	FALSE	C	A	FALSE	FALSE	TRUE	FALSE	FALSE
Fat	U012	TRUE	ENSG00000172661	WASHC2C	HDL_GLGC_Expanded/HDL_GLGC_Expanded.txt.gz	Adipose_Subcutaneous.allpairs.txt.gz.eQTLs.txt.gz	10	45517829	0.569051	A	C	FALSE	C	A	FALSE	FALSE	TRUE	FALSE	FALSE
Fat	U012	TRUE	ENSG00000172661	WASHC2C	HDL_GLGC_Expanded/HDL_GLGC_Expanded.txt.gz	Pancreas.allpairs.txt.gz.eQTLs.txt.gz	10	45517829	0.539201	A	C	FALSE	C	A	FALSE	FALSE	TRUE	FALSE	FALSE
Fat	U012	TRUE	ENSG00000172661	WASHC2C	HDL_GLGC_Expanded/HDL_GLGC_Expanded.txt.gz	Adipose_Visceral_Omentum.allpairs.txt.gz.eQTLs.txt.gz	10	45517829	0.801943	A	C	FALSE	C	A	FALSE	FALSE	TRUE	FALSE	FALSE
Fat	ADIP	TRUE	ENSG00000172661	WASHC2C	HDL_GLGC_Expanded/HDL_GLGC_Expanded.txt.gz	Liver.allpairs.txt.gz.eQTLs.txt.gz	10	45517829	0.424293	A	C	FALSE	C	A	FALSE	FALSE	TRUE	FALSE	FALSE
Fat	ADIP	TRUE	ENSG00000172661	WASHC2C	HDL_GLGC_Expanded/HDL_GLGC_Expanded.txt.gz	Adipose_Subcutaneous.allpairs.txt.gz.eQTLs.txt.gz	10	45517829	0.569051	A	C	FALSE	C	A	FALSE	FALSE	TRUE	FALSE	FALSE
Fat	ADIP	TRUE	ENSG00000172661	WASHC2C	HDL_GLGC_Expanded/HDL_GLGC_Expanded.txt.gz	Pancreas.allpairs.txt.gz.eQTLs.txt.gz	10	45517829	0.539201	A	C	FALSE	C	A	FALSE	FALSE	TRUE	FALSE	FALSE
Fat	ADIP	TRUE	ENSG00000172661	WASHC2C	HDL_GLGC_Expanded/HDL_GLGC_Expanded.txt.gz	Adipose_Visceral_Omentum.allpairs.txt.gz.eQTLs.txt.gz	10	45517829	0.801943	A	C	FALSE	C	A	FALSE	FALSE	TRUE	FALSE	FALSE
Liver	GLUC	FALSE	ENSG00000149289	ZC3H12C	HDL_GLGC_Expanded/HDL_GLGC_Expanded.txt.gz	Adipose_Subcutaneous.allpairs.txt.gz.eQTLs.txt.gz	11	110125219	0.820224	T	C	FALSE	T	C	FALSE	TRUE	TRUE	TRUE	FALSE
Fat	ROSI	FALSE	ENSG00000149289	ZC3H12C	HDL_GLGC_Expanded/HDL_GLGC_Expanded.txt.gz	Adipose_Subcutaneous.allpairs.txt.gz.eQTLs.txt.gz	11	110125219	0.820224	T	C	FALSE	T	C	FALSE	TRUE	TRUE	TRUE	FALSE
Fat	DEXA	TRUE	ENSG00000149289	ZC3H12C	HDL_GLGC_Expanded/HDL_GLGC_Expanded.txt.gz	Adipose_Subcutaneous.allpairs.txt.gz.eQTLs.txt.gz	11	110125219	0.820224	T	C	FALSE	T	C	FALSE	TRUE	TRUE	TRUE	TRUE
Fat	TNFa	TRUE	ENSG00000149289	ZC3H12C	HDL_GLGC_Expanded/HDL_GLGC_Expanded.txt.gz	Adipose_Subcutaneous.allpairs.txt.gz.eQTLs.txt.gz	11	110125219	0.820224	T	C	FALSE	T	C	FALSE	TRUE	TRUE	TRUE	TRUE
Fat	IL-6	FALSE	ENSG00000149289	ZC3H12C	HDL_GLGC_Expanded/HDL_GLGC_Expanded.txt.gz	Adipose_Subcutaneous.allpairs.txt.gz.eQTLs.txt.gz	11	110125219	0.820224	T	C	FALSE	T	C	FALSE	TRUE	TRUE	TRUE	FALSE
Muscle	TNFa	TRUE	ENSG00000149289	ZC3H12C	HDL_GLGC_Expanded/HDL_GLGC_Expanded.txt.gz	Adipose_Subcutaneous.allpairs.txt.gz.eQTLs.txt.gz	11	110125219	0.820224	T	C	FALSE	T	C	FALSE	TRUE	TRUE	TRUE	TRUE
Muscle	DEXA	TRUE	ENSG00000149289	ZC3H12C	HDL_GLGC_Expanded/HDL_GLGC_Expanded.txt.gz	Adipose_Subcutaneous.allpairs.txt.gz.eQTLs.txt.gz	11	110125219	0.820224	T	C	FALSE	T	C	FALSE	TRUE	TRUE	TRUE	TRUE

## Sheet: PerturbationByAnyColoc
perturbation_tissue	perturbation	perturbation_direction	gene	hgnc	gwas_file	eqtl_file	chrom	pos	clpp_mod	gwas_effect_allele	gwas_other_allele	gwas_effect_increases_trait	eqtl_effect_allele	eqtl_other_allele	eqtl_effect_increases_expression	same_effect_allele_in_gwas_and_eqtl	effect_allele_same_dirs_in_gwas_and_eqtl	higher_expression_higher_trait	perturbation_increases_trait
Fat	IBMX	FALSE	ENSG00000145416	2020-03-01	BMI_GIANT_2018/BMI_GIANT_2018.txt.gz	Muscle_Skeletal.allpairs.txt.gz.eQTLs.txt.gz	4	163438526	0.43928	A	T	TRUE	T	A	TRUE	FALSE	TRUE	FALSE	TRUE
Fat	DEXA	FALSE	ENSG00000115977	AAK1	BMI_GIANT_2018/BMI_GIANT_2018.txt.gz	Muscle_Skeletal.allpairs.txt.gz.eQTLs.txt.gz	2	69428658	0.546689	T	C	TRUE	C	T	TRUE	FALSE	TRUE	FALSE	TRUE
Fat	IL-6	FALSE	ENSG00000115977	AAK1	BMI_GIANT_2018/BMI_GIANT_2018.txt.gz	Muscle_Skeletal.allpairs.txt.gz.eQTLs.txt.gz	2	69428658	0.546689	T	C	TRUE	C	T	TRUE	FALSE	TRUE	FALSE	TRUE
Liver	GLUC	TRUE	ENSG00000150967	ABCB9	T2D_Mahajan_Europeans/T2D_Mahajan_Europeans.txt.gz	Liver.allpairs.txt.gz.eQTLs.txt.gz	12	122966218	0.38727	C	G	TRUE	C	G	FALSE	TRUE	FALSE	FALSE	FALSE
Liver	GLUC	TRUE	ENSG00000150967	ABCB9	Type-2-Diabetes_Xue_2018/Type-2-Diabetes_Xue_2018.txt.gz	Muscle_Skeletal.allpairs.txt.gz.eQTLs.txt.gz	12	123007025	0.540866	G	A	FALSE	A	G	FALSE	FALSE	TRUE	FALSE	FALSE
Liver	GLUC	TRUE	ENSG00000150967	ABCB9	Type-2-Diabetes_Xue_2018/Type-2-Diabetes_Xue_2018.txt.gz	Liver.allpairs.txt.gz.eQTLs.txt.gz	12	123007025	0.371549	G	A	FALSE	A	G	FALSE	FALSE	TRUE	FALSE	FALSE
Liver	GLUC	TRUE	ENSG00000150967	ABCB9	TG_GLGC_Expanded/TG_GLGC_Expanded.txt.gz	Muscle_Skeletal.allpairs.txt.gz.eQTLs.txt.gz	12	123007025	0.468486	A	G	TRUE	A	G	FALSE	TRUE	FALSE	FALSE	FALSE
Fat	IGF1	TRUE	ENSG00000150967	ABCB9	T2D_Mahajan_Europeans/T2D_Mahajan_Europeans.txt.gz	Liver.allpairs.txt.gz.eQTLs.txt.gz	12	122966218	0.38727	C	G	TRUE	C	G	FALSE	TRUE	FALSE	FALSE	FALSE
Fat	IGF1	TRUE	ENSG00000150967	ABCB9	Type-2-Diabetes_Xue_2018/Type-2-Diabetes_Xue_2018.txt.gz	Muscle_Skeletal.allpairs.txt.gz.eQTLs.txt.gz	12	123007025	0.540866	G	A	FALSE	A	G	FALSE	FALSE	TRUE	FALSE	FALSE
Fat	IGF1	TRUE	ENSG00000150967	ABCB9	Type-2-Diabetes_Xue_2018/Type-2-Diabetes_Xue_2018.txt.gz	Liver.allpairs.txt.gz.eQTLs.txt.gz	12	123007025	0.371549	G	A	FALSE	A	G	FALSE	FALSE	TRUE	FALSE	FALSE
Fat	IGF1	TRUE	ENSG00000150967	ABCB9	TG_GLGC_Expanded/TG_GLGC_Expanded.txt.gz	Muscle_Skeletal.allpairs.txt.gz.eQTLs.txt.gz	12	123007025	0.468486	A	G	TRUE	A	G	FALSE	TRUE	FALSE	FALSE	FALSE
Fat	TNFa	FALSE	ENSG00000150967	ABCB9	T2D_Mahajan_Europeans/T2D_Mahajan_Europeans.txt.gz	Liver.allpairs.txt.gz.eQTLs.txt.gz	12	122966218	0.38727	C	G	TRUE	C	G	FALSE	TRUE	FALSE	FALSE	TRUE
Fat	TNFa	FALSE	ENSG00000150967	ABCB9	Type-2-Diabetes_Xue_2018/Type-2-Diabetes_Xue_2018.txt.gz	Muscle_Skeletal.allpairs.txt.gz.eQTLs.txt.gz	12	123007025	0.540866	G	A	FALSE	A	G	FALSE	FALSE	TRUE	FALSE	TRUE
Fat	TNFa	FALSE	ENSG00000150967	ABCB9	Type-2-Diabetes_Xue_2018/Type-2-Diabetes_Xue_2018.txt.gz	Liver.allpairs.txt.gz.eQTLs.txt.gz	12	123007025	0.371549	G	A	FALSE	A	G	FALSE	FALSE	TRUE	FALSE	TRUE
Fat	TNFa	FALSE	ENSG00000150967	ABCB9	TG_GLGC_Expanded/TG_GLGC_Expanded.txt.gz	Muscle_Skeletal.allpairs.txt.gz.eQTLs.txt.gz	12	123007025	0.468486	A	G	TRUE	A	G	FALSE	TRUE	FALSE	FALSE	TRUE
Fat	INSU	TRUE	ENSG00000150967	ABCB9	T2D_Mahajan_Europeans/T2D_Mahajan_Europeans.txt.gz	Liver.allpairs.txt.gz.eQTLs.txt.gz	12	122966218	0.38727	C	G	TRUE	C	G	FALSE	TRUE	FALSE	FALSE	FALSE
Fat	INSU	TRUE	ENSG00000150967	ABCB9	Type-2-Diabetes_Xue_2018/Type-2-Diabetes_Xue_2018.txt.gz	Muscle_Skeletal.allpairs.txt.gz.eQTLs.txt.gz	12	123007025	0.540866	G	A	FALSE	A	G	FALSE	FALSE	TRUE	FALSE	FALSE
Fat	INSU	TRUE	ENSG00000150967	ABCB9	Type-2-Diabetes_Xue_2018/Type-2-Diabetes_Xue_2018.txt.gz	Liver.allpairs.txt.gz.eQTLs.txt.gz	12	123007025	0.371549	G	A	FALSE	A	G	FALSE	FALSE	TRUE	FALSE	FALSE
Fat	INSU	TRUE	ENSG00000150967	ABCB9	TG_GLGC_Expanded/TG_GLGC_Expanded.txt.gz	Muscle_Skeletal.allpairs.txt.gz.eQTLs.txt.gz	12	123007025	0.468486	A	G	TRUE	A	G	FALSE	TRUE	FALSE	FALSE	FALSE
Muscle	LAUR	TRUE	ENSG00000150967	ABCB9	T2D_Mahajan_Europeans/T2D_Mahajan_Europeans.txt.gz	Liver.allpairs.txt.gz.eQTLs.txt.gz	12	122966218	0.38727	C	G	TRUE	C	G	FALSE	TRUE	FALSE	FALSE	FALSE
Muscle	LAUR	TRUE	ENSG00000150967	ABCB9	Type-2-Diabetes_Xue_2018/Type-2-Diabetes_Xue_2018.txt.gz	Muscle_Skeletal.allpairs.txt.gz.eQTLs.txt.gz	12	123007025	0.540866	G	A	FALSE	A	G	FALSE	FALSE	TRUE	FALSE	FALSE
Muscle	LAUR	TRUE	ENSG00000150967	ABCB9	Type-2-Diabetes_Xue_2018/Type-2-Diabetes_Xue_2018.txt.gz	Liver.allpairs.txt.gz.eQTLs.txt.gz	12	123007025	0.371549	G	A	FALSE	A	G	FALSE	FALSE	TRUE	FALSE	FALSE
Muscle	LAUR	TRUE	ENSG00000150967	ABCB9	TG_GLGC_Expanded/TG_GLGC_Expanded.txt.gz	Muscle_Skeletal.allpairs.txt.gz.eQTLs.txt.gz	12	123007025	0.468486	A	G	TRUE	A	G	FALSE	TRUE	FALSE	FALSE	FALSE
Muscle	ADIP	FALSE	ENSG00000150967	ABCB9	T2D_Mahajan_Europeans/T2D_Mahajan_Europeans.txt.gz	Liver.allpairs.txt.gz.eQTLs.txt.gz	12	122966218	0.38727	C	G	TRUE	C	G	FALSE	TRUE	FALSE	FALSE	TRUE
Muscle	ADIP	FALSE	ENSG00000150967	ABCB9	Type-2-Diabetes_Xue_2018/Type-2-Diabetes_Xue_2018.txt.gz	Muscle_Skeletal.allpairs.txt.gz.eQTLs.txt.gz	12	123007025	0.540866	G	A	FALSE	A	G	FALSE	FALSE	TRUE	FALSE	TRUE
Muscle	ADIP	FALSE	ENSG00000150967	ABCB9	Type-2-Diabetes_Xue_2018/Type-2-Diabetes_Xue_2018.txt.gz	Liver.allpairs.txt.gz.eQTLs.txt.gz	12	123007025	0.371549	G	A	FALSE	A	G	FALSE	FALSE	TRUE	FALSE	TRUE
Muscle	ADIP	FALSE	ENSG00000150967	ABCB9	TG_GLGC_Expanded/TG_GLGC_Expanded.txt.gz	Muscle_Skeletal.allpairs.txt.gz.eQTLs.txt.gz	12	123007025	0.468486	A	G	TRUE	A	G	FALSE	TRUE	FALSE	FALSE	TRUE
Muscle	RETA	TRUE	ENSG00000150967	ABCB9	T2D_Mahajan_Europeans/T2D_Mahajan_Europeans.txt.gz	Liver.allpairs.txt.gz.eQTLs.txt.gz	12	122966218	0.38727	C	G	TRUE	C	G	FALSE	TRUE	FALSE	FALSE	FALSE
Muscle	RETA	TRUE	ENSG00000150967	ABCB9	Type-2-Diabetes_Xue_2018/Type-2-Diabetes_Xue_2018.txt.gz	Muscle_Skeletal.allpairs.txt.gz.eQTLs.txt.gz	12	123007025	0.540866	G	A	FALSE	A	G	FALSE	FALSE	TRUE	FALSE	FALSE
Muscle	RETA	TRUE	ENSG00000150967	ABCB9	Type-2-Diabetes_Xue_2018/Type-2-Diabetes_Xue_2018.txt.gz	Liver.allpairs.txt.gz.eQTLs.txt.gz	12	123007025	0.371549	G	A	FALSE	A	G	FALSE	FALSE	TRUE	FALSE	FALSE
Muscle	RETA	TRUE	ENSG00000150967	ABCB9	TG_GLGC_Expanded/TG_GLGC_Expanded.txt.gz	Muscle_Skeletal.allpairs.txt.gz.eQTLs.txt.gz	12	123007025	0.468486	A	G	TRUE	A	G	FALSE	TRUE	FALSE	FALSE	FALSE
Liver	IBMX	TRUE	ENSG00000100997	ABHD12	BMI_GIANT_2018/BMI_GIANT_2018.txt.gz	Adipose_Subcutaneous.allpairs.txt.gz.eQTLs.txt.gz	20	25211413	0.359427	A	G	TRUE	A	G	TRUE	TRUE	TRUE	TRUE	TRUE
Liver	RETA	TRUE	ENSG00000100997	ABHD12	BMI_GIANT_2018/BMI_GIANT_2018.txt.gz	Adipose_Subcutaneous.allpairs.txt.gz.eQTLs.txt.gz	20	25211413	0.359427	A	G	TRUE	A	G	TRUE	TRUE	TRUE	TRUE	TRUE
Liver	U012	TRUE	ENSG00000100997	ABHD12	BMI_GIANT_2018/BMI_GIANT_2018.txt.gz	Adipose_Subcutaneous.allpairs.txt.gz.eQTLs.txt.gz	20	25211413	0.359427	A	G	TRUE	A	G	TRUE	TRUE	TRUE	TRUE	TRUE
Liver	WORT	TRUE	ENSG00000100997	ABHD12	BMI_GIANT_2018/BMI_GIANT_2018.txt.gz	Adipose_Subcutaneous.allpairs.txt.gz.eQTLs.txt.gz	20	25211413	0.359427	A	G	TRUE	A	G	TRUE	TRUE	TRUE	TRUE	TRUE
Liver	GLUC	TRUE	ENSG00000100997	ABHD12	BMI_GIANT_2018/BMI_GIANT_2018.txt.gz	Adipose_Subcutaneous.allpairs.txt.gz.eQTLs.txt.gz	20	25211413	0.359427	A	G	TRUE	A	G	TRUE	TRUE	TRUE	TRUE	TRUE
Muscle	RETA	TRUE	ENSG00000100997	ABHD12	BMI_GIANT_2018/BMI_GIANT_2018.txt.gz	Adipose_Subcutaneous.allpairs.txt.gz.eQTLs.txt.gz	20	25211413	0.359427	A	G	TRUE	A	G	TRUE	TRUE	TRUE	TRUE	TRUE
Liver	TNFa	TRUE	ENSG00000173210	ABLIM3	WHR-adj-BMI_GIANT_2018/WHR-adj-BMI_GIANT_2018.txt.gz	Adipose_Visceral_Omentum.allpairs.txt.gz.eQTLs.txt.gz	5	149193352	0.763823	A	G	TRUE	A	G	TRUE	TRUE	TRUE	TRUE	TRUE
Liver	TNFa	TRUE	ENSG00000173210	ABLIM3	WHR-adj-BMI_GIANT_2018/WHR-adj-BMI_GIANT_2018.txt.gz	Adipose_Subcutaneous.allpairs.txt.gz.eQTLs.txt.gz	5	149193352	0.923868	A	G	TRUE	A	G	TRUE	TRUE	TRUE	TRUE	TRUE
Liver	IL-6	TRUE	ENSG00000173210	ABLIM3	WHR-adj-BMI_GIANT_2018/WHR-adj-BMI_GIANT_2018.txt.gz	Adipose_Visceral_Omentum.allpairs.txt.gz.eQTLs.txt.gz	5	149193352	0.763823	A	G	TRUE	A	G	TRUE	TRUE	TRUE	TRUE	TRUE
Liver	IL-6	TRUE	ENSG00000173210	ABLIM3	WHR-adj-BMI_GIANT_2018/WHR-adj-BMI_GIANT_2018.txt.gz	Adipose_Subcutaneous.allpairs.txt.gz.eQTLs.txt.gz	5	149193352	0.923868	A	G	TRUE	A	G	TRUE	TRUE	TRUE	TRUE	TRUE
Muscle	TGFB1	FALSE	ENSG00000173210	ABLIM3	WHR-adj-BMI_GIANT_2018/WHR-adj-BMI_GIANT_2018.txt.gz	Adipose_Visceral_Omentum.allpairs.txt.gz.eQTLs.txt.gz	5	149193352	0.763823	A	G	TRUE	A	G	TRUE	TRUE	TRUE	TRUE	FALSE
Muscle	TGFB1	FALSE	ENSG00000173210	ABLIM3	WHR-adj-BMI_GIANT_2018/WHR-adj-BMI_GIANT_2018.txt.gz	Adipose_Subcutaneous.allpairs.txt.gz.eQTLs.txt.gz	5	149193352	0.923868	A	G	TRUE	A	G	TRUE	TRUE	TRUE	TRUE	FALSE
Liver	IBMX	TRUE	ENSG00000072778	ACADVL	BMI_GIANT_2018/BMI_GIANT_2018.txt.gz	Adipose_Subcutaneous.allpairs.txt.gz.eQTLs.txt.gz	17	7192188	0.367015	T	C	TRUE	T	C	FALSE	TRUE	FALSE	FALSE	FALSE
Liver	GLUC	TRUE	ENSG00000072778	ACADVL	BMI_GIANT_2018/BMI_GIANT_2018.txt.gz	Adipose_Subcutaneous.allpairs.txt.gz.eQTLs.txt.gz	17	7192188	0.367015	T	C	TRUE	T	C	FALSE	TRUE	FALSE	FALSE	FALSE
Fat	LEPT	FALSE	ENSG00000072778	ACADVL	BMI_GIANT_2018/BMI_GIANT_2018.txt.gz	Adipose_Subcutaneous.allpairs.txt.gz.eQTLs.txt.gz	17	7192188	0.367015	T	C	TRUE	T	C	FALSE	TRUE	FALSE	FALSE	TRUE
Fat	ROSI	TRUE	ENSG00000072778	ACADVL	BMI_GIANT_2018/BMI_GIANT_2018.txt.gz	Adipose_Subcutaneous.allpairs.txt.gz.eQTLs.txt.gz	17	7192188	0.367015	T	C	TRUE	T	C	FALSE	TRUE	FALSE	FALSE	FALSE
Fat	DEXA	TRUE	ENSG00000072778	ACADVL	BMI_GIANT_2018/BMI_GIANT_2018.txt.gz	Adipose_Subcutaneous.allpairs.txt.gz.eQTLs.txt.gz	17	7192188	0.367015	T	C	TRUE	T	C	FALSE	TRUE	FALSE	FALSE	FALSE
Fat	TNFa	TRUE	ENSG00000072778	ACADVL	BMI_GIANT_2018/BMI_GIANT_2018.txt.gz	Adipose_Subcutaneous.allpairs.txt.gz.eQTLs.txt.gz	17	7192188	0.367015	T	C	TRUE	T	C	FALSE	TRUE	FALSE	FALSE	FALSE
Fat	TGFB1	FALSE	ENSG00000072778	ACADVL	BMI_GIANT_2018/BMI_GIANT_2018.txt.gz	Adipose_Subcutaneous.allpairs.txt.gz.eQTLs.txt.gz	17	7192188	0.367015	T	C	TRUE	T	C	FALSE	TRUE	FALSE	FALSE	TRUE
Fat	IL-6	TRUE	ENSG00000072778	ACADVL	BMI_GIANT_2018/BMI_GIANT_2018.txt.gz	Adipose_Subcutaneous.allpairs.txt.gz.eQTLs.txt.gz	17	7192188	0.367015	T	C	TRUE	T	C	FALSE	TRUE	FALSE	FALSE	FALSE
Muscle	LAUR	TRUE	ENSG00000072778	ACADVL	BMI_GIANT_2018/BMI_GIANT_2018.txt.gz	Adipose_Subcutaneous.allpairs.txt.gz.eQTLs.txt.gz	17	7192188	0.367015	T	C	TRUE	T	C	FALSE	TRUE	FALSE	FALSE	FALSE
Muscle	IBMX	TRUE	ENSG00000072778	ACADVL	BMI_GIANT_2018/BMI_GIANT_2018.txt.gz	Adipose_Subcutaneous.allpairs.txt.gz.eQTLs.txt.gz	17	7192188	0.367015	T	C	TRUE	T	C	FALSE	TRUE	FALSE	FALSE	FALSE
Muscle	DEXA	TRUE	ENSG00000072778	ACADVL	BMI_GIANT_2018/BMI_GIANT_2018.txt.gz	Adipose_Subcutaneous.allpairs.txt.gz.eQTLs.txt.gz	17	7192188	0.367015	T	C	TRUE	T	C	FALSE	TRUE	FALSE	FALSE	FALSE
Fat	SP60	TRUE	ENSG00000100412	ACO2	BMI_GIANT_2018/BMI_GIANT_2018.txt.gz	Muscle_Skeletal.allpairs.txt.gz.eQTLs.txt.gz	22	41408712	0.361168	A	G	FALSE	A	G	TRUE	TRUE	FALSE	FALSE	FALSE
Fat	IGF1	FALSE	ENSG00000100412	ACO2	BMI_GIANT_2018/BMI_GIANT_2018.txt.gz	Muscle_Skeletal.allpairs.txt.gz.eQTLs.txt.gz	22	41408712	0.361168	A	G	FALSE	A	G	TRUE	TRUE	FALSE	FALSE	TRUE
Fat	INSU	FALSE	ENSG00000100412	ACO2	BMI_GIANT_2018/BMI_GIANT_2018.txt.gz	Muscle_Skeletal.allpairs.txt.gz.eQTLs.txt.gz	22	41408712	0.361168	A	G	FALSE	A	G	TRUE	TRUE	FALSE	FALSE	TRUE
Liver	RETA	TRUE	ENSG00000143727	ACP1	HDL_GLGC_Expanded/HDL_GLGC_Expanded.txt.gz	Adipose_Subcutaneous.allpairs.txt.gz.eQTLs.txt.gz	2	277003	0.790133	A	G	FALSE	G	A	FALSE	FALSE	TRUE	FALSE	FALSE
Liver	RETA	TRUE	ENSG00000143727	ACP1	TG_GLGC_Expanded/TG_GLGC_Expanded.txt.gz	Adipose_Subcutaneous.allpairs.txt.gz.eQTLs.txt.gz	2	277003	0.646596	A	G	TRUE	G	A	FALSE	FALSE	FALSE	TRUE	TRUE
Liver	ROSI	TRUE	ENSG00000143727	ACP1	HDL_GLGC_Expanded/HDL_GLGC_Expanded.txt.gz	Adipose_Subcutaneous.allpairs.txt.gz.eQTLs.txt.gz	2	277003	0.790133	A	G	FALSE	G	A	FALSE	FALSE	TRUE	FALSE	FALSE
Liver	ROSI	TRUE	ENSG00000143727	ACP1	TG_GLGC_Expanded/TG_GLGC_Expanded.txt.gz	Adipose_Subcutaneous.allpairs.txt.gz.eQTLs.txt.gz	2	277003	0.646596	A	G	TRUE	G	A	FALSE	FALSE	FALSE	TRUE	TRUE
Fat	LEPT	FALSE	ENSG00000143727	ACP1	HDL_GLGC_Expanded/HDL_GLGC_Expanded.txt.gz	Adipose_Subcutaneous.allpairs.txt.gz.eQTLs.txt.gz	2	277003	0.790133	A	G	FALSE	G	A	FALSE	FALSE	TRUE	FALSE	TRUE
Fat	LEPT	FALSE	ENSG00000143727	ACP1	TG_GLGC_Expanded/TG_GLGC_Expanded.txt.gz	Adipose_Subcutaneous.allpairs.txt.gz.eQTLs.txt.gz	2	277003	0.646596	A	G	TRUE	G	A	FALSE	FALSE	FALSE	TRUE	FALSE
Liver	IBMX	TRUE	ENSG00000134575	ACP2	HDL_GLGC_Expanded/HDL_GLGC_Expanded.txt.gz	Adipose_Subcutaneous.allpairs.txt.gz.eQTLs.txt.gz	11	46712834	0.794137	T	C	TRUE	T	C	FALSE	TRUE	FALSE	FALSE	FALSE
Liver	IBMX	TRUE	ENSG00000134575	ACP2	HDL_GLGC_Expanded/HDL_GLGC_Expanded.txt.gz	Muscle_Skeletal.allpairs.txt.gz.eQTLs.txt.gz	11	46712834	0.952884	T	C	TRUE	T	C	FALSE	TRUE	FALSE	FALSE	FALSE
Liver	IBMX	TRUE	ENSG00000134575	ACP2	TG_GLGC_Expanded/TG_GLGC_Expanded.txt.gz	Adipose_Subcutaneous.allpairs.txt.gz.eQTLs.txt.gz	11	46723453	0.814606	T	C	FALSE	T	C	FALSE	TRUE	TRUE	TRUE	TRUE
Liver	IBMX	TRUE	ENSG00000134575	ACP2	TG_GLGC_Expanded/TG_GLGC_Expanded.txt.gz	Muscle_Skeletal.allpairs.txt.gz.eQTLs.txt.gz	11	46723453	0.801599	T	C	FALSE	T	C	FALSE	TRUE	TRUE	TRUE	TRUE
Liver	IBMX	TRUE	ENSG00000134575	ACP2	TG_GLGC_Expanded/TG_GLGC_Expanded.txt.gz	Adipose_Subcutaneous.allpairs.txt.gz.eQTLs.txt.gz	11	47248704	0.874601	T	C	FALSE	T	C	FALSE	TRUE	TRUE	TRUE	TRUE
Liver	IBMX	TRUE	ENSG00000134575	ACP2	TG_GLGC_Expanded/TG_GLGC_Expanded.txt.gz	Liver.allpairs.txt.gz.eQTLs.txt.gz	11	47248704	0.597878	T	C	FALSE	T	C	FALSE	TRUE	TRUE	TRUE	TRUE
Liver	IBMX	TRUE	ENSG00000134575	ACP2	TG_GLGC_Expanded/TG_GLGC_Expanded.txt.gz	Pancreas.allpairs.txt.gz.eQTLs.txt.gz	11	47248704	0.785715	T	C	FALSE	T	C	FALSE	TRUE	TRUE	TRUE	TRUE
Liver	IBMX	TRUE	ENSG00000134575	ACP2	TG_GLGC_Expanded/TG_GLGC_Expanded.txt.gz	Muscle_Skeletal.allpairs.txt.gz.eQTLs.txt.gz	11	47248704	0.914772	T	C	FALSE	T	C	FALSE	TRUE	TRUE	TRUE	TRUE
Liver	IBMX	TRUE	ENSG00000134575	ACP2	TG_GLGC_Expanded/TG_GLGC_Expanded.txt.gz	Adipose_Visceral_Omentum.allpairs.txt.gz.eQTLs.txt.gz	11	47248704	0.846728	T	C	FALSE	T	C	FALSE	TRUE	TRUE	TRUE	TRUE
Liver	IBMX	TRUE	ENSG00000134575	ACP2	HDL_GLGC_Expanded/HDL_GLGC_Expanded.txt.gz	Adipose_Subcutaneous.allpairs.txt.gz.eQTLs.txt.gz	11	47264739	0.924108	T	C	FALSE	C	T	FALSE	FALSE	TRUE	FALSE	FALSE
Liver	IBMX	TRUE	ENSG00000134575	ACP2	HDL_GLGC_Expanded/HDL_GLGC_Expanded.txt.gz	Liver.allpairs.txt.gz.eQTLs.txt.gz	11	47264739	0.62045	T	C	FALSE	C	T	FALSE	FALSE	TRUE	FALSE	FALSE
Liver	IBMX	TRUE	ENSG00000134575	ACP2	HDL_GLGC_Expanded/HDL_GLGC_Expanded.txt.gz	Muscle_Skeletal.allpairs.txt.gz.eQTLs.txt.gz	11	47264739	0.911854	T	C	FALSE	C	T	FALSE	FALSE	TRUE	FALSE	FALSE
Liver	IBMX	TRUE	ENSG00000134575	ACP2	HDL_GLGC_Expanded/HDL_GLGC_Expanded.txt.gz	Pancreas.allpairs.txt.gz.eQTLs.txt.gz	11	47264739	0.810279	T	C	FALSE	C	T	FALSE	FALSE	TRUE	FALSE	FALSE
Liver	IBMX	TRUE	ENSG00000134575	ACP2	HDL_GLGC_Expanded/HDL_GLGC_Expanded.txt.gz	Adipose_Visceral_Omentum.allpairs.txt.gz.eQTLs.txt.gz	11	47264739	0.86515	T	C	FALSE	C	T	FALSE	FALSE	TRUE	FALSE	FALSE
Muscle	GLUC	TRUE	ENSG00000134575	ACP2	HDL_GLGC_Expanded/HDL_GLGC_Expanded.txt.gz	Adipose_Subcutaneous.allpairs.txt.gz.eQTLs.txt.gz	11	46712834	0.794137	T	C	TRUE	T	C	FALSE	TRUE	FALSE	FALSE	FALSE
Muscle	GLUC	TRUE	ENSG00000134575	ACP2	HDL_GLGC_Expanded/HDL_GLGC_Expanded.txt.gz	Muscle_Skeletal.allpairs.txt.gz.eQTLs.txt.gz	11	46712834	0.952884	T	C	TRUE	T	C	FALSE	TRUE	FALSE	FALSE	FALSE
Muscle	GLUC	TRUE	ENSG00000134575	ACP2	TG_GLGC_Expanded/TG_GLGC_Expanded.txt.gz	Adipose_Subcutaneous.allpairs.txt.gz.eQTLs.txt.gz	11	46723453	0.814606	T	C	FALSE	T	C	FALSE	TRUE	TRUE	TRUE	TRUE
Muscle	GLUC	TRUE	ENSG00000134575	ACP2	TG_GLGC_Expanded/TG_GLGC_Expanded.txt.gz	Muscle_Skeletal.allpairs.txt.gz.eQTLs.txt.gz	11	46723453	0.801599	T	C	FALSE	T	C	FALSE	TRUE	TRUE	TRUE	TRUE
Muscle	GLUC	TRUE	ENSG00000134575	ACP2	TG_GLGC_Expanded/TG_GLGC_Expanded.txt.gz	Adipose_Subcutaneous.allpairs.txt.gz.eQTLs.txt.gz	11	47248704	0.874601	T	C	FALSE	T	C	FALSE	TRUE	TRUE	TRUE	TRUE
Muscle	GLUC	TRUE	ENSG00000134575	ACP2	TG_GLGC_Expanded/TG_GLGC_Expanded.txt.gz	Liver.allpairs.txt.gz.eQTLs.txt.gz	11	47248704	0.597878	T	C	FALSE	T	C	FALSE	TRUE	TRUE	TRUE	TRUE
Muscle	GLUC	TRUE	ENSG00000134575	ACP2	TG_GLGC_Expanded/TG_GLGC_Expanded.txt.gz	Pancreas.allpairs.txt.gz.eQTLs.txt.gz	11	47248704	0.785715	T	C	FALSE	T	C	FALSE	TRUE	TRUE	TRUE	TRUE
Muscle	GLUC	TRUE	ENSG00000134575	ACP2	TG_GLGC_Expanded/TG_GLGC_Expanded.txt.gz	Muscle_Skeletal.allpairs.txt.gz.eQTLs.txt.gz	11	47248704	0.914772	T	C	FALSE	T	C	FALSE	TRUE	TRUE	TRUE	TRUE
Muscle	GLUC	TRUE	ENSG00000134575	ACP2	TG_GLGC_Expanded/TG_GLGC_Expanded.txt.gz	Adipose_Visceral_Omentum.allpairs.txt.gz.eQTLs.txt.gz	11	47248704	0.846728	T	C	FALSE	T	C	FALSE	TRUE	TRUE	TRUE	TRUE
Muscle	GLUC	TRUE	ENSG00000134575	ACP2	HDL_GLGC_Expanded/HDL_GLGC_Expanded.txt.gz	Adipose_Subcutaneous.allpairs.txt.gz.eQTLs.txt.gz	11	47264739	0.924108	T	C	FALSE	C	T	FALSE	FALSE	TRUE	FALSE	FALSE
Muscle	GLUC	TRUE	ENSG00000134575	ACP2	HDL_GLGC_Expanded/HDL_GLGC_Expanded.txt.gz	Liver.allpairs.txt.gz.eQTLs.txt.gz	11	47264739	0.62045	T	C	FALSE	C	T	FALSE	FALSE	TRUE	FALSE	FALSE
Muscle	GLUC	TRUE	ENSG00000134575	ACP2	HDL_GLGC_Expanded/HDL_GLGC_Expanded.txt.gz	Muscle_Skeletal.allpairs.txt.gz.eQTLs.txt.gz	11	47264739	0.911854	T	C	FALSE	C	T	FALSE	FALSE	TRUE	FALSE	FALSE
Muscle	GLUC	TRUE	ENSG00000134575	ACP2	HDL_GLGC_Expanded/HDL_GLGC_Expanded.txt.gz	Pancreas.allpairs.txt.gz.eQTLs.txt.gz	11	47264739	0.810279	T	C	FALSE	C	T	FALSE	FALSE	TRUE	FALSE	FALSE
Muscle	GLUC	TRUE	ENSG00000134575	ACP2	HDL_GLGC_Expanded/HDL_GLGC_Expanded.txt.gz	Adipose_Visceral_Omentum.allpairs.txt.gz.eQTLs.txt.gz	11	47264739	0.86515	T	C	FALSE	C	T	FALSE	FALSE	TRUE	FALSE	FALSE
Liver	LAUR	TRUE	ENSG00000131069	ACSS2	HDL_GLGC_Expanded/HDL_GLGC_Expanded.txt.gz	Muscle_Skeletal.allpairs.txt.gz.eQTLs.txt.gz	20	34624251	0.53698	A	G	FALSE	A	G	TRUE	TRUE	FALSE	FALSE	FALSE
Liver	SP60	FALSE	ENSG00000131069	ACSS2	HDL_GLGC_Expanded/HDL_GLGC_Expanded.txt.gz	Muscle_Skeletal.allpairs.txt.gz.eQTLs.txt.gz	20	34624251	0.53698	A	G	FALSE	A	G	TRUE	TRUE	FALSE	FALSE	TRUE
Liver	IGF1	TRUE	ENSG00000131069	ACSS2	HDL_GLGC_Expanded/HDL_GLGC_Expanded.txt.gz	Muscle_Skeletal.allpairs.txt.gz.eQTLs.txt.gz	20	34624251	0.53698	A	G	FALSE	A	G	TRUE	TRUE	FALSE	FALSE	FALSE
Liver	INSU	TRUE	ENSG00000131069	ACSS2	HDL_GLGC_Expanded/HDL_GLGC_Expanded.txt.gz	Muscle_Skeletal.allpairs.txt.gz.eQTLs.txt.gz	20	34624251	0.53698	A	G	FALSE	A	G	TRUE	TRUE	FALSE	FALSE	FALSE
Muscle	INSU	FALSE	ENSG00000137845	ADAM10	BMI_GIANT_2018/BMI_GIANT_2018.txt.gz	Adipose_Visceral_Omentum.allpairs.txt.gz.eQTLs.txt.gz	15	58547138	0.535761	A	G	TRUE	A	G	TRUE	TRUE	TRUE	TRUE	FALSE
Muscle	INSU	FALSE	ENSG00000137845	ADAM10	BMI_GIANT_2018/BMI_GIANT_2018.txt.gz	Muscle_Skeletal.allpairs.txt.gz.eQTLs.txt.gz	15	58547138	0.707014	A	G	TRUE	A	G	TRUE	TRUE	TRUE	TRUE	FALSE
Muscle	INSU	FALSE	ENSG00000137845	ADAM10	BMI_GIANT_2018/BMI_GIANT_2018.txt.gz	Pancreas.allpairs.txt.gz.eQTLs.txt.gz	15	58547138	0.470659	A	G	TRUE	A	G	TRUE	TRUE	TRUE	TRUE	FALSE
Muscle	LAUR	FALSE	ENSG00000137845	ADAM10	BMI_GIANT_2018/BMI_GIANT_2018.txt.gz	Adipose_Visceral_Omentum.allpairs.txt.gz.eQTLs.txt.gz	15	58547138	0.535761	A	G	TRUE	A	G	TRUE	TRUE	TRUE	TRUE	FALSE
Muscle	LAUR	FALSE	ENSG00000137845	ADAM10	BMI_GIANT_2018/BMI_GIANT_2018.txt.gz	Muscle_Skeletal.allpairs.txt.gz.eQTLs.txt.gz	15	58547138	0.707014	A	G	TRUE	A	G	TRUE	TRUE	TRUE	TRUE	FALSE
Muscle	LAUR	FALSE	ENSG00000137845	ADAM10	BMI_GIANT_2018/BMI_GIANT_2018.txt.gz	Pancreas.allpairs.txt.gz.eQTLs.txt.gz	15	58547138	0.470659	A	G	TRUE	A	G	TRUE	TRUE	TRUE	TRUE	FALSE
Muscle	SP60	TRUE	ENSG00000137845	ADAM10	BMI_GIANT_2018/BMI_GIANT_2018.txt.gz	Adipose_Visceral_Omentum.allpairs.txt.gz.eQTLs.txt.gz	15	58547138	0.535761	A	G	TRUE	A	G	TRUE	TRUE	TRUE	TRUE	TRUE
Muscle	SP60	TRUE	ENSG00000137845	ADAM10	BMI_GIANT_2018/BMI_GIANT_2018.txt.gz	Muscle_Skeletal.allpairs.txt.gz.eQTLs.txt.gz	15	58547138	0.707014	A	G	TRUE	A	G	TRUE	TRUE	TRUE	TRUE	TRUE
Muscle	SP60	TRUE	ENSG00000137845	ADAM10	BMI_GIANT_2018/BMI_GIANT_2018.txt.gz	Pancreas.allpairs.txt.gz.eQTLs.txt.gz	15	58547138	0.470659	A	G	TRUE	A	G	TRUE	TRUE	TRUE	TRUE	TRUE
Liver	GLUC	FALSE	ENSG00000151694	ADAM17	WHR-adj-BMI_GIANT_2018/WHR-adj-BMI_GIANT_2018.txt.gz	Muscle_Skeletal.allpairs.txt.gz.eQTLs.txt.gz	2	9555153	0.640406	T	C	TRUE	T	C	FALSE	TRUE	FALSE	FALSE	TRUE
Fat	RETA	TRUE	ENSG00000151694	ADAM17	WHR-adj-BMI_GIANT_2018/WHR-adj-BMI_GIANT_2018.txt.gz	Muscle_Skeletal.allpairs.txt.gz.eQTLs.txt.gz	2	9555153	0.640406	T	C	TRUE	T	C	FALSE	TRUE	FALSE	FALSE	FALSE
Fat	LEPT	TRUE	ENSG00000151694	ADAM17	WHR-adj-BMI_GIANT_2018/WHR-adj-BMI_GIANT_2018.txt.gz	Muscle_Skeletal.allpairs.txt.gz.eQTLs.txt.gz	2	9555153	0.640406	T	C	TRUE	T	C	FALSE	TRUE	FALSE	FALSE	FALSE
Fat	SB20	TRUE	ENSG00000151694	ADAM17	WHR-adj-BMI_GIANT_2018/WHR-adj-BMI_GIANT_2018.txt.gz	Muscle_Skeletal.allpairs.txt.gz.eQTLs.txt.gz	2	9555153	0.640406	T	C	TRUE	T	C	FALSE	TRUE	FALSE	FALSE	FALSE
Fat	ROSI	FALSE	ENSG00000151694	ADAM17	WHR-adj-BMI_GIANT_2018/WHR-adj-BMI_GIANT_2018.txt.gz	Muscle_Skeletal.allpairs.txt.gz.eQTLs.txt.gz	2	9555153	0.640406	T	C	TRUE	T	C	FALSE	TRUE	FALSE	FALSE	TRUE
Fat	DEXA	FALSE	ENSG00000151694	ADAM17	WHR-adj-BMI_GIANT_2018/WHR-adj-BMI_GIANT_2018.txt.gz	Muscle_Skeletal.allpairs.txt.gz.eQTLs.txt.gz	2	9555153	0.640406	T	C	TRUE	T	C	FALSE	TRUE	FALSE	FALSE	TRUE
Fat	INSU	FALSE	ENSG00000151694	ADAM17	WHR-adj-BMI_GIANT_2018/WHR-adj-BMI_GIANT_2018.txt.gz	Muscle_Skeletal.allpairs.txt.gz.eQTLs.txt.gz	2	9555153	0.640406	T	C	TRUE	T	C	FALSE	TRUE	FALSE	FALSE	TRUE
Fat	ADIP	TRUE	ENSG00000151694	ADAM17	WHR-adj-BMI_GIANT_2018/WHR-adj-BMI_GIANT_2018.txt.gz	Muscle_Skeletal.allpairs.txt.gz.eQTLs.txt.gz	2	9555153	0.640406	T	C	TRUE	T	C	FALSE	TRUE	FALSE	FALSE	FALSE
Fat	GLUC	FALSE	ENSG00000151694	ADAM17	WHR-adj-BMI_GIANT_2018/WHR-adj-BMI_GIANT_2018.txt.gz	Muscle_Skeletal.allpairs.txt.gz.eQTLs.txt.gz	2	9555153	0.640406	T	C	TRUE	T	C	FALSE	TRUE	FALSE	FALSE	TRUE
Fat	IL-6	FALSE	ENSG00000151694	ADAM17	WHR-adj-BMI_GIANT_2018/WHR-adj-BMI_GIANT_2018.txt.gz	Muscle_Skeletal.allpairs.txt.gz.eQTLs.txt.gz	2	9555153	0.640406	T	C	TRUE	T	C	FALSE	TRUE	FALSE	FALSE	TRUE
Muscle	LAUR	TRUE	ENSG00000151694	ADAM17	WHR-adj-BMI_GIANT_2018/WHR-adj-BMI_GIANT_2018.txt.gz	Muscle_Skeletal.allpairs.txt.gz.eQTLs.txt.gz	2	9555153	0.640406	T	C	TRUE	T	C	FALSE	TRUE	FALSE	FALSE	FALSE
Muscle	IBMX	FALSE	ENSG00000151694	ADAM17	WHR-adj-BMI_GIANT_2018/WHR-adj-BMI_GIANT_2018.txt.gz	Muscle_Skeletal.allpairs.txt.gz.eQTLs.txt.gz	2	9555153	0.640406	T	C	TRUE	T	C	FALSE	TRUE	FALSE	FALSE	TRUE
Muscle	RETA	FALSE	ENSG00000151694	ADAM17	WHR-adj-BMI_GIANT_2018/WHR-adj-BMI_GIANT_2018.txt.gz	Muscle_Skeletal.allpairs.txt.gz.eQTLs.txt.gz	2	9555153	0.640406	T	C	TRUE	T	C	FALSE	TRUE	FALSE	FALSE	TRUE
Muscle	TNFa	TRUE	ENSG00000151694	ADAM17	WHR-adj-BMI_GIANT_2018/WHR-adj-BMI_GIANT_2018.txt.gz	Muscle_Skeletal.allpairs.txt.gz.eQTLs.txt.gz	2	9555153	0.640406	T	C	TRUE	T	C	FALSE	TRUE	FALSE	FALSE	FALSE
Muscle	DEXA	TRUE	ENSG00000151694	ADAM17	WHR-adj-BMI_GIANT_2018/WHR-adj-BMI_GIANT_2018.txt.gz	Muscle_Skeletal.allpairs.txt.gz.eQTLs.txt.gz	2	9555153	0.640406	T	C	TRUE	T	C	FALSE	TRUE	FALSE	FALSE	FALSE
Muscle	IGF1	FALSE	ENSG00000151694	ADAM17	WHR-adj-BMI_GIANT_2018/WHR-adj-BMI_GIANT_2018.txt.gz	Muscle_Skeletal.allpairs.txt.gz.eQTLs.txt.gz	2	9555153	0.640406	T	C	TRUE	T	C	FALSE	TRUE	FALSE	FALSE	TRUE
Muscle	ISOP	FALSE	ENSG00000151694	ADAM17	WHR-adj-BMI_GIANT_2018/WHR-adj-BMI_GIANT_2018.txt.gz	Muscle_Skeletal.allpairs.txt.gz.eQTLs.txt.gz	2	9555153	0.640406	T	C	TRUE	T	C	FALSE	TRUE	FALSE	FALSE	TRUE
Muscle	LAUR	TRUE	ENSG00000261143	ADAMTS7P3	WHR-adj-BMI_GIANT_2018/WHR-adj-BMI_GIANT_2018.txt.gz	Adipose_Visceral_Omentum.allpairs.txt.gz.eQTLs.txt.gz	15	78741147	0.367138	T	C	TRUE	C	T	TRUE	FALSE	TRUE	FALSE	FALSE
Muscle	LAUR	TRUE	ENSG00000261143	ADAMTS7P3	WHR-adj-BMI_GIANT_2018/WHR-adj-BMI_GIANT_2018.txt.gz	Adipose_Subcutaneous.allpairs.txt.gz.eQTLs.txt.gz	15	78741147	0.413282	T	C	TRUE	C	T	TRUE	FALSE	TRUE	FALSE	FALSE
Muscle	RETA	TRUE	ENSG00000261143	ADAMTS7P3	WHR-adj-BMI_GIANT_2018/WHR-adj-BMI_GIANT_2018.txt.gz	Adipose_Visceral_Omentum.allpairs.txt.gz.eQTLs.txt.gz	15	78741147	0.367138	T	C	TRUE	C	T	TRUE	FALSE	TRUE	FALSE	FALSE
Muscle	RETA	TRUE	ENSG00000261143	ADAMTS7P3	WHR-adj-BMI_GIANT_2018/WHR-adj-BMI_GIANT_2018.txt.gz	Adipose_Subcutaneous.allpairs.txt.gz.eQTLs.txt.gz	15	78741147	0.413282	T	C	TRUE	C	T	TRUE	FALSE	TRUE	FALSE	FALSE
Muscle	ISOP	TRUE	ENSG00000261143	ADAMTS7P3	WHR-adj-BMI_GIANT_2018/WHR-adj-BMI_GIANT_2018.txt.gz	Adipose_Visceral_Omentum.allpairs.txt.gz.eQTLs.txt.gz	15	78741147	0.367138	T	C	TRUE	C	T	TRUE	FALSE	TRUE	FALSE	FALSE
Muscle	ISOP	TRUE	ENSG00000261143	ADAMTS7P3	WHR-adj-BMI_GIANT_2018/WHR-adj-BMI_GIANT_2018.txt.gz	Adipose_Subcutaneous.allpairs.txt.gz.eQTLs.txt.gz	15	78741147	0.413282	T	C	TRUE	C	T	TRUE	FALSE	TRUE	FALSE	FALSE
Fat	WORT	TRUE	ENSG00000138031	ADCY3	BMI_GIANT_2018/BMI_GIANT_2018.txt.gz	Adipose_Visceral_Omentum.allpairs.txt.gz.eQTLs.txt.gz	2	24927427	0.622284	A	G	FALSE	G	A	TRUE	FALSE	FALSE	TRUE	TRUE
Fat	WORT	TRUE	ENSG00000138031	ADCY3	BMI_GIANT_2018/BMI_GIANT_2018.txt.gz	Adipose_Subcutaneous.allpairs.txt.gz.eQTLs.txt.gz	2	24927427	0.64652	A	G	FALSE	G	A	TRUE	FALSE	FALSE	TRUE	TRUE
Fat	LEPT	TRUE	ENSG00000138031	ADCY3	BMI_GIANT_2018/BMI_GIANT_2018.txt.gz	Adipose_Visceral_Omentum.allpairs.txt.gz.eQTLs.txt.gz	2	24927427	0.622284	A	G	FALSE	G	A	TRUE	FALSE	FALSE	TRUE	TRUE
Fat	LEPT	TRUE	ENSG00000138031	ADCY3	BMI_GIANT_2018/BMI_GIANT_2018.txt.gz	Adipose_Subcutaneous.allpairs.txt.gz.eQTLs.txt.gz	2	24927427	0.64652	A	G	FALSE	G	A	TRUE	FALSE	FALSE	TRUE	TRUE
Fat	SB20	TRUE	ENSG00000138031	ADCY3	BMI_GIANT_2018/BMI_GIANT_2018.txt.gz	Adipose_Visceral_Omentum.allpairs.txt.gz.eQTLs.txt.gz	2	24927427	0.622284	A	G	FALSE	G	A	TRUE	FALSE	FALSE	TRUE	TRUE
Fat	SB20	TRUE	ENSG00000138031	ADCY3	BMI_GIANT_2018/BMI_GIANT_2018.txt.gz	Adipose_Subcutaneous.allpairs.txt.gz.eQTLs.txt.gz	2	24927427	0.64652	A	G	FALSE	G	A	TRUE	FALSE	FALSE	TRUE	TRUE
Fat	IGF1	FALSE	ENSG00000196616	ADH1B	TG_GLGC_Expanded/TG_GLGC_Expanded.txt.gz	Adipose_Visceral_Omentum.allpairs.txt.gz.eQTLs.txt.gz	4	99124465	0.448218	T	C	TRUE	T	C	TRUE	TRUE	TRUE	TRUE	FALSE
Fat	IBMX	FALSE	ENSG00000196616	ADH1B	TG_GLGC_Expanded/TG_GLGC_Expanded.txt.gz	Adipose_Visceral_Omentum.allpairs.txt.gz.eQTLs.txt.gz	4	99124465	0.448218	T	C	TRUE	T	C	TRUE	TRUE	TRUE	TRUE	FALSE
Fat	TGFB1	FALSE	ENSG00000196616	ADH1B	TG_GLGC_Expanded/TG_GLGC_Expanded.txt.gz	Adipose_Visceral_Omentum.allpairs.txt.gz.eQTLs.txt.gz	4	99124465	0.448218	T	C	TRUE	T	C	TRUE	TRUE	TRUE	TRUE	FALSE
Fat	ATOR	FALSE	ENSG00000196616	ADH1B	TG_GLGC_Expanded/TG_GLGC_Expanded.txt.gz	Adipose_Visceral_Omentum.allpairs.txt.gz.eQTLs.txt.gz	4	99124465	0.448218	T	C	TRUE	T	C	TRUE	TRUE	TRUE	TRUE	FALSE
Fat	LAUR	FALSE	ENSG00000196616	ADH1B	TG_GLGC_Expanded/TG_GLGC_Expanded.txt.gz	Adipose_Visceral_Omentum.allpairs.txt.gz.eQTLs.txt.gz	4	99124465	0.448218	T	C	TRUE	T	C	TRUE	TRUE	TRUE	TRUE	FALSE
Liver	U012	FALSE	ENSG00000170425	ADORA2B	BMI_GIANT_2018/BMI_GIANT_2018.txt.gz	Liver.allpairs.txt.gz.eQTLs.txt.gz	17	16040596	0.562916	T	C	FALSE	C	T	FALSE	FALSE	TRUE	FALSE	TRUE
Liver	U012	FALSE	ENSG00000170425	ADORA2B	BMI_GIANT_2018/BMI_GIANT_2018.txt.gz	Adipose_Subcutaneous.allpairs.txt.gz.eQTLs.txt.gz	17	16040596	0.565316	T	C	FALSE	C	T	FALSE	FALSE	TRUE	FALSE	TRUE
Liver	U012	FALSE	ENSG00000170425	ADORA2B	BMI_GIANT_2018/BMI_GIANT_2018.txt.gz	Muscle_Skeletal.allpairs.txt.gz.eQTLs.txt.gz	17	16040596	0.565338	T	C	FALSE	C	T	FALSE	FALSE	TRUE	FALSE	TRUE
Liver	U012	FALSE	ENSG00000170425	ADORA2B	BMI_GIANT_2018/BMI_GIANT_2018.txt.gz	Adipose_Visceral_Omentum.allpairs.txt.gz.eQTLs.txt.gz	17	16040596	0.565249	T	C	FALSE	C	T	FALSE	FALSE	TRUE	FALSE	TRUE
Liver	U012	FALSE	ENSG00000170425	ADORA2B	BMI_GIANT_2018/BMI_GIANT_2018.txt.gz	Pancreas.allpairs.txt.gz.eQTLs.txt.gz	17	16040596	0.54759	T	C	FALSE	C	T	FALSE	FALSE	TRUE	FALSE	TRUE
Liver	IGF1	TRUE	ENSG00000170425	ADORA2B	BMI_GIANT_2018/BMI_GIANT_2018.txt.gz	Liver.allpairs.txt.gz.eQTLs.txt.gz	17	16040596	0.562916	T	C	FALSE	C	T	FALSE	FALSE	TRUE	FALSE	FALSE
Liver	IGF1	TRUE	ENSG00000170425	ADORA2B	BMI_GIANT_2018/BMI_GIANT_2018.txt.gz	Adipose_Subcutaneous.allpairs.txt.gz.eQTLs.txt.gz	17	16040596	0.565316	T	C	FALSE	C	T	FALSE	FALSE	TRUE	FALSE	FALSE
Liver	IGF1	TRUE	ENSG00000170425	ADORA2B	BMI_GIANT_2018/BMI_GIANT_2018.txt.gz	Muscle_Skeletal.allpairs.txt.gz.eQTLs.txt.gz	17	16040596	0.565338	T	C	FALSE	C	T	FALSE	FALSE	TRUE	FALSE	FALSE
Liver	IGF1	TRUE	ENSG00000170425	ADORA2B	BMI_GIANT_2018/BMI_GIANT_2018.txt.gz	Adipose_Visceral_Omentum.allpairs.txt.gz.eQTLs.txt.gz	17	16040596	0.565249	T	C	FALSE	C	T	FALSE	FALSE	TRUE	FALSE	FALSE
Liver	IGF1	TRUE	ENSG00000170425	ADORA2B	BMI_GIANT_2018/BMI_GIANT_2018.txt.gz	Pancreas.allpairs.txt.gz.eQTLs.txt.gz	17	16040596	0.54759	T	C	FALSE	C	T	FALSE	FALSE	TRUE	FALSE	FALSE
Fat	LEPT	TRUE	ENSG00000106624	AEBP1	Type-2-Diabetes_Spracklen_2020/Type-2-Diabetes_Spracklen_2020.txt.gz	Adipose_Visceral_Omentum.allpairs.txt.gz.eQTLs.txt.gz	7	44135258	0.353306	T	G	FALSE	G	T	TRUE	FALSE	FALSE	TRUE	TRUE
Fat	LEPT	TRUE	ENSG00000106624	AEBP1	Type-2-Diabetes_Suzuki_2019/Type-2-Diabetes_Suzuki_2019.txt.gz	Adipose_Visceral_Omentum.allpairs.txt.gz.eQTLs.txt.gz	7	44135258	0.386014	T	G	FALSE	G	T	TRUE	FALSE	FALSE	TRUE	TRUE
Fat	TNFa	FALSE	ENSG00000106624	AEBP1	Type-2-Diabetes_Spracklen_2020/Type-2-Diabetes_Spracklen_2020.txt.gz	Adipose_Visceral_Omentum.allpairs.txt.gz.eQTLs.txt.gz	7	44135258	0.353306	T	G	FALSE	G	T	TRUE	FALSE	FALSE	TRUE	FALSE
Fat	TNFa	FALSE	ENSG00000106624	AEBP1	Type-2-Diabetes_Suzuki_2019/Type-2-Diabetes_Suzuki_2019.txt.gz	Adipose_Visceral_Omentum.allpairs.txt.gz.eQTLs.txt.gz	7	44135258	0.386014	T	G	FALSE	G	T	TRUE	FALSE	FALSE	TRUE	FALSE
Fat	TGFB1	TRUE	ENSG00000106624	AEBP1	Type-2-Diabetes_Spracklen_2020/Type-2-Diabetes_Spracklen_2020.txt.gz	Adipose_Visceral_Omentum.allpairs.txt.gz.eQTLs.txt.gz	7	44135258	0.353306	T	G	FALSE	G	T	TRUE	FALSE	FALSE	TRUE	TRUE
Fat	TGFB1	TRUE	ENSG00000106624	AEBP1	Type-2-Diabetes_Suzuki_2019/Type-2-Diabetes_Suzuki_2019.txt.gz	Adipose_Visceral_Omentum.allpairs.txt.gz.eQTLs.txt.gz	7	44135258	0.386014	T	G	FALSE	G	T	TRUE	FALSE	FALSE	TRUE	TRUE
Fat	METF	TRUE	ENSG00000106624	AEBP1	Type-2-Diabetes_Spracklen_2020/Type-2-Diabetes_Spracklen_2020.txt.gz	Adipose_Visceral_Omentum.allpairs.txt.gz.eQTLs.txt.gz	7	44135258	0.353306	T	G	FALSE	G	T	TRUE	FALSE	FALSE	TRUE	TRUE
Fat	METF	TRUE	ENSG00000106624	AEBP1	Type-2-Diabetes_Suzuki_2019/Type-2-Diabetes_Suzuki_2019.txt.gz	Adipose_Visceral_Omentum.allpairs.txt.gz.eQTLs.txt.gz	7	44135258	0.386014	T	G	FALSE	G	T	TRUE	FALSE	FALSE	TRUE	TRUE
Fat	ATOR	TRUE	ENSG00000106624	AEBP1	Type-2-Diabetes_Spracklen_2020/Type-2-Diabetes_Spracklen_2020.txt.gz	Adipose_Visceral_Omentum.allpairs.txt.gz.eQTLs.txt.gz	7	44135258	0.353306	T	G	FALSE	G	T	TRUE	FALSE	FALSE	TRUE	TRUE
Fat	ATOR	TRUE	ENSG00000106624	AEBP1	Type-2-Diabetes_Suzuki_2019/Type-2-Diabetes_Suzuki_2019.txt.gz	Adipose_Visceral_Omentum.allpairs.txt.gz.eQTLs.txt.gz	7	44135258	0.386014	T	G	FALSE	G	T	TRUE	FALSE	FALSE	TRUE	TRUE
Muscle	LAUR	TRUE	ENSG00000106624	AEBP1	Type-2-Diabetes_Spracklen_2020/Type-2-Diabetes_Spracklen_2020.txt.gz	Adipose_Visceral_Omentum.allpairs.txt.gz.eQTLs.txt.gz	7	44135258	0.353306	T	G	FALSE	G	T	TRUE	FALSE	FALSE	TRUE	TRUE
Muscle	LAUR	TRUE	ENSG00000106624	AEBP1	Type-2-Diabetes_Suzuki_2019/Type-2-Diabetes_Suzuki_2019.txt.gz	Adipose_Visceral_Omentum.allpairs.txt.gz.eQTLs.txt.gz	7	44135258	0.386014	T	G	FALSE	G	T	TRUE	FALSE	FALSE	TRUE	TRUE
Liver	TGFB1	TRUE	ENSG00000134698	AGO4	WHR-adj-BMI_GIANT_2018/WHR-adj-BMI_GIANT_2018.txt.gz	Pancreas.allpairs.txt.gz.eQTLs.txt.gz	1	35360917	0.46506	T	C	FALSE	C	T	FALSE	FALSE	TRUE	FALSE	FALSE
Liver	TGFB1	TRUE	ENSG00000134698	AGO4	WHR-adj-BMI_GIANT_2018/WHR-adj-BMI_GIANT_2018.txt.gz	Pancreas.allpairs.txt.gz.eQTLs.txt.gz	1	35908222	0.481721	C	G	FALSE	G	C	FALSE	FALSE	TRUE	FALSE	FALSE
Muscle	INSU	FALSE	ENSG00000134698	AGO4	WHR-adj-BMI_GIANT_2018/WHR-adj-BMI_GIANT_2018.txt.gz	Pancreas.allpairs.txt.gz.eQTLs.txt.gz	1	35360917	0.46506	T	C	FALSE	C	T	FALSE	FALSE	TRUE	FALSE	TRUE
Muscle	INSU	FALSE	ENSG00000134698	AGO4	WHR-adj-BMI_GIANT_2018/WHR-adj-BMI_GIANT_2018.txt.gz	Pancreas.allpairs.txt.gz.eQTLs.txt.gz	1	35908222	0.481721	C	G	FALSE	G	C	FALSE	FALSE	TRUE	FALSE	TRUE
Muscle	LAUR	TRUE	ENSG00000134698	AGO4	WHR-adj-BMI_GIANT_2018/WHR-adj-BMI_GIANT_2018.txt.gz	Pancreas.allpairs.txt.gz.eQTLs.txt.gz	1	35360917	0.46506	T	C	FALSE	C	T	FALSE	FALSE	TRUE	FALSE	FALSE
Muscle	LAUR	TRUE	ENSG00000134698	AGO4	WHR-adj-BMI_GIANT_2018/WHR-adj-BMI_GIANT_2018.txt.gz	Pancreas.allpairs.txt.gz.eQTLs.txt.gz	1	35908222	0.481721	C	G	FALSE	G	C	FALSE	FALSE	TRUE	FALSE	FALSE
Muscle	IGF1	FALSE	ENSG00000134698	AGO4	WHR-adj-BMI_GIANT_2018/WHR-adj-BMI_GIANT_2018.txt.gz	Pancreas.allpairs.txt.gz.eQTLs.txt.gz	1	35360917	0.46506	T	C	FALSE	C	T	FALSE	FALSE	TRUE	FALSE	TRUE
Muscle	IGF1	FALSE	ENSG00000134698	AGO4	WHR-adj-BMI_GIANT_2018/WHR-adj-BMI_GIANT_2018.txt.gz	Pancreas.allpairs.txt.gz.eQTLs.txt.gz	1	35908222	0.481721	C	G	FALSE	G	C	FALSE	FALSE	TRUE	FALSE	TRUE
Liver	RETA	FALSE	ENSG00000124942	AHNAK	WHR-adj-BMI_GIANT_2018/WHR-adj-BMI_GIANT_2018.txt.gz	Pancreas.allpairs.txt.gz.eQTLs.txt.gz	11	62545314	0.781842	C	G	FALSE	G	C	TRUE	FALSE	FALSE	TRUE	FALSE
Liver	TNFa	TRUE	ENSG00000124942	AHNAK	WHR-adj-BMI_GIANT_2018/WHR-adj-BMI_GIANT_2018.txt.gz	Pancreas.allpairs.txt.gz.eQTLs.txt.gz	11	62545314	0.781842	C	G	FALSE	G	C	TRUE	FALSE	FALSE	TRUE	TRUE
Liver	WORT	FALSE	ENSG00000124942	AHNAK	WHR-adj-BMI_GIANT_2018/WHR-adj-BMI_GIANT_2018.txt.gz	Pancreas.allpairs.txt.gz.eQTLs.txt.gz	11	62545314	0.781842	C	G	FALSE	G	C	TRUE	FALSE	FALSE	TRUE	FALSE
Liver	SP60	FALSE	ENSG00000124942	AHNAK	WHR-adj-BMI_GIANT_2018/WHR-adj-BMI_GIANT_2018.txt.gz	Pancreas.allpairs.txt.gz.eQTLs.txt.gz	11	62545314	0.781842	C	G	FALSE	G	C	TRUE	FALSE	FALSE	TRUE	FALSE
Liver	GLUC	TRUE	ENSG00000124942	AHNAK	WHR-adj-BMI_GIANT_2018/WHR-adj-BMI_GIANT_2018.txt.gz	Pancreas.allpairs.txt.gz.eQTLs.txt.gz	11	62545314	0.781842	C	G	FALSE	G	C	TRUE	FALSE	FALSE	TRUE	TRUE
Liver	IGF1	FALSE	ENSG00000124942	AHNAK	WHR-adj-BMI_GIANT_2018/WHR-adj-BMI_GIANT_2018.txt.gz	Pancreas.allpairs.txt.gz.eQTLs.txt.gz	11	62545314	0.781842	C	G	FALSE	G	C	TRUE	FALSE	FALSE	TRUE	FALSE
Liver	DEXA	TRUE	ENSG00000124942	AHNAK	WHR-adj-BMI_GIANT_2018/WHR-adj-BMI_GIANT_2018.txt.gz	Pancreas.allpairs.txt.gz.eQTLs.txt.gz	11	62545314	0.781842	C	G	FALSE	G	C	TRUE	FALSE	FALSE	TRUE	TRUE
Muscle	LAUR	FALSE	ENSG00000124942	AHNAK	WHR-adj-BMI_GIANT_2018/WHR-adj-BMI_GIANT_2018.txt.gz	Pancreas.allpairs.txt.gz.eQTLs.txt.gz	11	62545314	0.781842	C	G	FALSE	G	C	TRUE	FALSE	FALSE	TRUE	FALSE
Muscle	IBMX	FALSE	ENSG00000124942	AHNAK	WHR-adj-BMI_GIANT_2018/WHR-adj-BMI_GIANT_2018.txt.gz	Pancreas.allpairs.txt.gz.eQTLs.txt.gz	11	62545314	0.781842	C	G	FALSE	G	C	TRUE	FALSE	FALSE	TRUE	FALSE
Muscle	GLUC	TRUE	ENSG00000124942	AHNAK	WHR-adj-BMI_GIANT_2018/WHR-adj-BMI_GIANT_2018.txt.gz	Pancreas.allpairs.txt.gz.eQTLs.txt.gz	11	62545314	0.781842	C	G	FALSE	G	C	TRUE	FALSE	FALSE	TRUE	TRUE
Muscle	RETA	FALSE	ENSG00000124942	AHNAK	WHR-adj-BMI_GIANT_2018/WHR-adj-BMI_GIANT_2018.txt.gz	Pancreas.allpairs.txt.gz.eQTLs.txt.gz	11	62545314	0.781842	C	G	FALSE	G	C	TRUE	FALSE	FALSE	TRUE	FALSE
Muscle	DEXA	TRUE	ENSG00000124942	AHNAK	WHR-adj-BMI_GIANT_2018/WHR-adj-BMI_GIANT_2018.txt.gz	Pancreas.allpairs.txt.gz.eQTLs.txt.gz	11	62545314	0.781842	C	G	FALSE	G	C	TRUE	FALSE	FALSE	TRUE	TRUE
Muscle	IGF1	FALSE	ENSG00000124942	AHNAK	WHR-adj-BMI_GIANT_2018/WHR-adj-BMI_GIANT_2018.txt.gz	Pancreas.allpairs.txt.gz.eQTLs.txt.gz	11	62545314	0.781842	C	G	FALSE	G	C	TRUE	FALSE	FALSE	TRUE	FALSE
Muscle	ISOP	FALSE	ENSG00000124942	AHNAK	WHR-adj-BMI_GIANT_2018/WHR-adj-BMI_GIANT_2018.txt.gz	Pancreas.allpairs.txt.gz.eQTLs.txt.gz	11	62545314	0.781842	C	G	FALSE	G	C	TRUE	FALSE	FALSE	TRUE	FALSE
Liver	GLUC	FALSE	ENSG00000106948	AKNA	HDL_GLGC_Expanded/HDL_GLGC_Expanded.txt.gz	Liver.allpairs.txt.gz.eQTLs.txt.gz	9	114386150	0.488131	T	G	TRUE	T	G	FALSE	TRUE	FALSE	FALSE	TRUE
Fat	RETA	TRUE	ENSG00000106948	AKNA	HDL_GLGC_Expanded/HDL_GLGC_Expanded.txt.gz	Liver.allpairs.txt.gz.eQTLs.txt.gz	9	114386150	0.488131	T	G	TRUE	T	G	FALSE	TRUE	FALSE	FALSE	FALSE
Fat	SP60	TRUE	ENSG00000106948	AKNA	HDL_GLGC_Expanded/HDL_GLGC_Expanded.txt.gz	Liver.allpairs.txt.gz.eQTLs.txt.gz	9	114386150	0.488131	T	G	TRUE	T	G	FALSE	TRUE	FALSE	FALSE	FALSE
Fat	IGF1	FALSE	ENSG00000106948	AKNA	HDL_GLGC_Expanded/HDL_GLGC_Expanded.txt.gz	Liver.allpairs.txt.gz.eQTLs.txt.gz	9	114386150	0.488131	T	G	TRUE	T	G	FALSE	TRUE	FALSE	FALSE	TRUE
Fat	IBMX	FALSE	ENSG00000106948	AKNA	HDL_GLGC_Expanded/HDL_GLGC_Expanded.txt.gz	Liver.allpairs.txt.gz.eQTLs.txt.gz	9	114386150	0.488131	T	G	TRUE	T	G	FALSE	TRUE	FALSE	FALSE	TRUE
Fat	DEXA	TRUE	ENSG00000106948	AKNA	HDL_GLGC_Expanded/HDL_GLGC_Expanded.txt.gz	Liver.allpairs.txt.gz.eQTLs.txt.gz	9	114386150	0.488131	T	G	TRUE	T	G	FALSE	TRUE	FALSE	FALSE	FALSE
Fat	INSU	FALSE	ENSG00000106948	AKNA	HDL_GLGC_Expanded/HDL_GLGC_Expanded.txt.gz	Liver.allpairs.txt.gz.eQTLs.txt.gz	9	114386150	0.488131	T	G	TRUE	T	G	FALSE	TRUE	FALSE	FALSE	TRUE
Fat	U012	TRUE	ENSG00000106948	AKNA	HDL_GLGC_Expanded/HDL_GLGC_Expanded.txt.gz	Liver.allpairs.txt.gz.eQTLs.txt.gz	9	114386150	0.488131	T	G	TRUE	T	G	FALSE	TRUE	FALSE	FALSE	FALSE
Fat	GLUC	FALSE	ENSG00000106948	AKNA	HDL_GLGC_Expanded/HDL_GLGC_Expanded.txt.gz	Liver.allpairs.txt.gz.eQTLs.txt.gz	9	114386150	0.488131	T	G	TRUE	T	G	FALSE	TRUE	FALSE	FALSE	TRUE
Fat	LAUR	FALSE	ENSG00000106948	AKNA	HDL_GLGC_Expanded/HDL_GLGC_Expanded.txt.gz	Liver.allpairs.txt.gz.eQTLs.txt.gz	9	114386150	0.488131	T	G	TRUE	T	G	FALSE	TRUE	FALSE	FALSE	TRUE
Muscle	U012	TRUE	ENSG00000106948	AKNA	HDL_GLGC_Expanded/HDL_GLGC_Expanded.txt.gz	Liver.allpairs.txt.gz.eQTLs.txt.gz	9	114386150	0.488131	T	G	TRUE	T	G	FALSE	TRUE	FALSE	FALSE	FALSE
Muscle	IBMX	FALSE	ENSG00000106948	AKNA	HDL_GLGC_Expanded/HDL_GLGC_Expanded.txt.gz	Liver.allpairs.txt.gz.eQTLs.txt.gz	9	114386150	0.488131	T	G	TRUE	T	G	FALSE	TRUE	FALSE	FALSE	TRUE
Muscle	RETA	FALSE	ENSG00000106948	AKNA	HDL_GLGC_Expanded/HDL_GLGC_Expanded.txt.gz	Liver.allpairs.txt.gz.eQTLs.txt.gz	9	114386150	0.488131	T	G	TRUE	T	G	FALSE	TRUE	FALSE	FALSE	TRUE
Muscle	TNFa	FALSE	ENSG00000106948	AKNA	HDL_GLGC_Expanded/HDL_GLGC_Expanded.txt.gz	Liver.allpairs.txt.gz.eQTLs.txt.gz	9	114386150	0.488131	T	G	TRUE	T	G	FALSE	TRUE	FALSE	FALSE	TRUE
Muscle	DEXA	TRUE	ENSG00000106948	AKNA	HDL_GLGC_Expanded/HDL_GLGC_Expanded.txt.gz	Liver.allpairs.txt.gz.eQTLs.txt.gz	9	114386150	0.488131	T	G	TRUE	T	G	FALSE	TRUE	FALSE	FALSE	FALSE
Liver	IGF1	FALSE	ENSG00000151632	AKR1C2	WHR-adj-BMI_GIANT_2018/WHR-adj-BMI_GIANT_2018.txt.gz	Pancreas.allpairs.txt.gz.eQTLs.txt.gz	10	4921135	0.791528	T	C	FALSE	T	C	TRUE	TRUE	FALSE	FALSE	TRUE
Fat	WORT	FALSE	ENSG00000151632	AKR1C2	WHR-adj-BMI_GIANT_2018/WHR-adj-BMI_GIANT_2018.txt.gz	Pancreas.allpairs.txt.gz.eQTLs.txt.gz	10	4921135	0.791528	T	C	FALSE	T	C	TRUE	TRUE	FALSE	FALSE	TRUE
Fat	LEPT	FALSE	ENSG00000151632	AKR1C2	WHR-adj-BMI_GIANT_2018/WHR-adj-BMI_GIANT_2018.txt.gz	Pancreas.allpairs.txt.gz.eQTLs.txt.gz	10	4921135	0.791528	T	C	FALSE	T	C	TRUE	TRUE	FALSE	FALSE	TRUE
Fat	DEXA	TRUE	ENSG00000151632	AKR1C2	WHR-adj-BMI_GIANT_2018/WHR-adj-BMI_GIANT_2018.txt.gz	Pancreas.allpairs.txt.gz.eQTLs.txt.gz	10	4921135	0.791528	T	C	FALSE	T	C	TRUE	TRUE	FALSE	FALSE	FALSE
Fat	U012	FALSE	ENSG00000151632	AKR1C2	WHR-adj-BMI_GIANT_2018/WHR-adj-BMI_GIANT_2018.txt.gz	Pancreas.allpairs.txt.gz.eQTLs.txt.gz	10	4921135	0.791528	T	C	FALSE	T	C	TRUE	TRUE	FALSE	FALSE	TRUE
Fat	ADIP	FALSE	ENSG00000151632	AKR1C2	WHR-adj-BMI_GIANT_2018/WHR-adj-BMI_GIANT_2018.txt.gz	Pancreas.allpairs.txt.gz.eQTLs.txt.gz	10	4921135	0.791528	T	C	FALSE	T	C	TRUE	TRUE	FALSE	FALSE	TRUE
Fat	GLUC	TRUE	ENSG00000151632	AKR1C2	WHR-adj-BMI_GIANT_2018/WHR-adj-BMI_GIANT_2018.txt.gz	Pancreas.allpairs.txt.gz.eQTLs.txt.gz	10	4921135	0.791528	T	C	FALSE	T	C	TRUE	TRUE	FALSE	FALSE	FALSE
Muscle	LAUR	TRUE	ENSG00000151632	AKR1C2	WHR-adj-BMI_GIANT_2018/WHR-adj-BMI_GIANT_2018.txt.gz	Pancreas.allpairs.txt.gz.eQTLs.txt.gz	10	4921135	0.791528	T	C	FALSE	T	C	TRUE	TRUE	FALSE	FALSE	FALSE
Muscle	IBMX	TRUE	ENSG00000151632	AKR1C2	WHR-adj-BMI_GIANT_2018/WHR-adj-BMI_GIANT_2018.txt.gz	Pancreas.allpairs.txt.gz.eQTLs.txt.gz	10	4921135	0.791528	T	C	FALSE	T	C	TRUE	TRUE	FALSE	FALSE	FALSE
Muscle	GLUC	TRUE	ENSG00000151632	AKR1C2	WHR-adj-BMI_GIANT_2018/WHR-adj-BMI_GIANT_2018.txt.gz	Pancreas.allpairs.txt.gz.eQTLs.txt.gz	10	4921135	0.791528	T	C	FALSE	T	C	TRUE	TRUE	FALSE	FALSE	FALSE
Muscle	RETA	FALSE	ENSG00000151632	AKR1C2	WHR-adj-BMI_GIANT_2018/WHR-adj-BMI_GIANT_2018.txt.gz	Pancreas.allpairs.txt.gz.eQTLs.txt.gz	10	4921135	0.791528	T	C	FALSE	T	C	TRUE	TRUE	FALSE	FALSE	TRUE
Muscle	DEXA	TRUE	ENSG00000151632	AKR1C2	WHR-adj-BMI_GIANT_2018/WHR-adj-BMI_GIANT_2018.txt.gz	Pancreas.allpairs.txt.gz.eQTLs.txt.gz	10	4921135	0.791528	T	C	FALSE	T	C	TRUE	TRUE	FALSE	FALSE	FALSE
Muscle	TGFB1	TRUE	ENSG00000151632	AKR1C2	WHR-adj-BMI_GIANT_2018/WHR-adj-BMI_GIANT_2018.txt.gz	Pancreas.allpairs.txt.gz.eQTLs.txt.gz	10	4921135	0.791528	T	C	FALSE	T	C	TRUE	TRUE	FALSE	FALSE	FALSE
Liver	IGF1	TRUE	ENSG00000091542	ALKBH5	TG_GLGC_Expanded/TG_GLGC_Expanded.txt.gz	Adipose_Subcutaneous.allpairs.txt.gz.eQTLs.txt.gz	17	18317360	0.573321	T	C	FALSE	T	C	TRUE	TRUE	FALSE	FALSE	FALSE
Liver	IGF1	TRUE	ENSG00000091542	ALKBH5	TG_GLGC_Expanded/TG_GLGC_Expanded.txt.gz	Pancreas.allpairs.txt.gz.eQTLs.txt.gz	17	18317360	0.572054	T	C	FALSE	T	C	TRUE	TRUE	FALSE	FALSE	FALSE
Liver	IGF1	TRUE	ENSG00000091542	ALKBH5	TG_GLGC_Expanded/TG_GLGC_Expanded.txt.gz	Muscle_Skeletal.allpairs.txt.gz.eQTLs.txt.gz	17	18317360	0.575023	T	C	FALSE	T	C	TRUE	TRUE	FALSE	FALSE	FALSE
Liver	IGF1	TRUE	ENSG00000091542	ALKBH5	TG_GLGC_Expanded/TG_GLGC_Expanded.txt.gz	Adipose_Visceral_Omentum.allpairs.txt.gz.eQTLs.txt.gz	17	18317360	0.574265	T	C	FALSE	T	C	TRUE	TRUE	FALSE	FALSE	FALSE
Fat	IGF1	TRUE	ENSG00000091542	ALKBH5	TG_GLGC_Expanded/TG_GLGC_Expanded.txt.gz	Adipose_Subcutaneous.allpairs.txt.gz.eQTLs.txt.gz	17	18317360	0.573321	T	C	FALSE	T	C	TRUE	TRUE	FALSE	FALSE	FALSE
Fat	IGF1	TRUE	ENSG00000091542	ALKBH5	TG_GLGC_Expanded/TG_GLGC_Expanded.txt.gz	Pancreas.allpairs.txt.gz.eQTLs.txt.gz	17	18317360	0.572054	T	C	FALSE	T	C	TRUE	TRUE	FALSE	FALSE	FALSE
Fat	IGF1	TRUE	ENSG00000091542	ALKBH5	TG_GLGC_Expanded/TG_GLGC_Expanded.txt.gz	Muscle_Skeletal.allpairs.txt.gz.eQTLs.txt.gz	17	18317360	0.575023	T	C	FALSE	T	C	TRUE	TRUE	FALSE	FALSE	FALSE
Fat	IGF1	TRUE	ENSG00000091542	ALKBH5	TG_GLGC_Expanded/TG_GLGC_Expanded.txt.gz	Adipose_Visceral_Omentum.allpairs.txt.gz.eQTLs.txt.gz	17	18317360	0.574265	T	C	FALSE	T	C	TRUE	TRUE	FALSE	FALSE	FALSE
Fat	ROSI	TRUE	ENSG00000091542	ALKBH5	TG_GLGC_Expanded/TG_GLGC_Expanded.txt.gz	Adipose_Subcutaneous.allpairs.txt.gz.eQTLs.txt.gz	17	18317360	0.573321	T	C	FALSE	T	C	TRUE	TRUE	FALSE	FALSE	FALSE
Fat	ROSI	TRUE	ENSG00000091542	ALKBH5	TG_GLGC_Expanded/TG_GLGC_Expanded.txt.gz	Pancreas.allpairs.txt.gz.eQTLs.txt.gz	17	18317360	0.572054	T	C	FALSE	T	C	TRUE	TRUE	FALSE	FALSE	FALSE
Fat	ROSI	TRUE	ENSG00000091542	ALKBH5	TG_GLGC_Expanded/TG_GLGC_Expanded.txt.gz	Muscle_Skeletal.allpairs.txt.gz.eQTLs.txt.gz	17	18317360	0.575023	T	C	FALSE	T	C	TRUE	TRUE	FALSE	FALSE	FALSE
Fat	ROSI	TRUE	ENSG00000091542	ALKBH5	TG_GLGC_Expanded/TG_GLGC_Expanded.txt.gz	Adipose_Visceral_Omentum.allpairs.txt.gz.eQTLs.txt.gz	17	18317360	0.574265	T	C	FALSE	T	C	TRUE	TRUE	FALSE	FALSE	FALSE
Fat	IBMX	TRUE	ENSG00000091542	ALKBH5	TG_GLGC_Expanded/TG_GLGC_Expanded.txt.gz	Adipose_Subcutaneous.allpairs.txt.gz.eQTLs.txt.gz	17	18317360	0.573321	T	C	FALSE	T	C	TRUE	TRUE	FALSE	FALSE	FALSE
Fat	IBMX	TRUE	ENSG00000091542	ALKBH5	TG_GLGC_Expanded/TG_GLGC_Expanded.txt.gz	Pancreas.allpairs.txt.gz.eQTLs.txt.gz	17	18317360	0.572054	T	C	FALSE	T	C	TRUE	TRUE	FALSE	FALSE	FALSE
Fat	IBMX	TRUE	ENSG00000091542	ALKBH5	TG_GLGC_Expanded/TG_GLGC_Expanded.txt.gz	Muscle_Skeletal.allpairs.txt.gz.eQTLs.txt.gz	17	18317360	0.575023	T	C	FALSE	T	C	TRUE	TRUE	FALSE	FALSE	FALSE
Fat	IBMX	TRUE	ENSG00000091542	ALKBH5	TG_GLGC_Expanded/TG_GLGC_Expanded.txt.gz	Adipose_Visceral_Omentum.allpairs.txt.gz.eQTLs.txt.gz	17	18317360	0.574265	T	C	FALSE	T	C	TRUE	TRUE	FALSE	FALSE	FALSE
Fat	DEXA	TRUE	ENSG00000091542	ALKBH5	TG_GLGC_Expanded/TG_GLGC_Expanded.txt.gz	Adipose_Subcutaneous.allpairs.txt.gz.eQTLs.txt.gz	17	18317360	0.573321	T	C	FALSE	T	C	TRUE	TRUE	FALSE	FALSE	FALSE
Fat	DEXA	TRUE	ENSG00000091542	ALKBH5	TG_GLGC_Expanded/TG_GLGC_Expanded.txt.gz	Pancreas.allpairs.txt.gz.eQTLs.txt.gz	17	18317360	0.572054	T	C	FALSE	T	C	TRUE	TRUE	FALSE	FALSE	FALSE
Fat	DEXA	TRUE	ENSG00000091542	ALKBH5	TG_GLGC_Expanded/TG_GLGC_Expanded.txt.gz	Muscle_Skeletal.allpairs.txt.gz.eQTLs.txt.gz	17	18317360	0.575023	T	C	FALSE	T	C	TRUE	TRUE	FALSE	FALSE	FALSE
Fat	DEXA	TRUE	ENSG00000091542	ALKBH5	TG_GLGC_Expanded/TG_GLGC_Expanded.txt.gz	Adipose_Visceral_Omentum.allpairs.txt.gz.eQTLs.txt.gz	17	18317360	0.574265	T	C	FALSE	T	C	TRUE	TRUE	FALSE	FALSE	FALSE
Fat	TNFa	TRUE	ENSG00000091542	ALKBH5	TG_GLGC_Expanded/TG_GLGC_Expanded.txt.gz	Adipose_Subcutaneous.allpairs.txt.gz.eQTLs.txt.gz	17	18317360	0.573321	T	C	FALSE	T	C	TRUE	TRUE	FALSE	FALSE	FALSE
Fat	TNFa	TRUE	ENSG00000091542	ALKBH5	TG_GLGC_Expanded/TG_GLGC_Expanded.txt.gz	Pancreas.allpairs.txt.gz.eQTLs.txt.gz	17	18317360	0.572054	T	C	FALSE	T	C	TRUE	TRUE	FALSE	FALSE	FALSE
Fat	TNFa	TRUE	ENSG00000091542	ALKBH5	TG_GLGC_Expanded/TG_GLGC_Expanded.txt.gz	Muscle_Skeletal.allpairs.txt.gz.eQTLs.txt.gz	17	18317360	0.575023	T	C	FALSE	T	C	TRUE	TRUE	FALSE	FALSE	FALSE
Fat	TNFa	TRUE	ENSG00000091542	ALKBH5	TG_GLGC_Expanded/TG_GLGC_Expanded.txt.gz	Adipose_Visceral_Omentum.allpairs.txt.gz.eQTLs.txt.gz	17	18317360	0.574265	T	C	FALSE	T	C	TRUE	TRUE	FALSE	FALSE	FALSE
Fat	INSU	TRUE	ENSG00000091542	ALKBH5	TG_GLGC_Expanded/TG_GLGC_Expanded.txt.gz	Adipose_Subcutaneous.allpairs.txt.gz.eQTLs.txt.gz	17	18317360	0.573321	T	C	FALSE	T	C	TRUE	TRUE	FALSE	FALSE	FALSE
Fat	INSU	TRUE	ENSG00000091542	ALKBH5	TG_GLGC_Expanded/TG_GLGC_Expanded.txt.gz	Pancreas.allpairs.txt.gz.eQTLs.txt.gz	17	18317360	0.572054	T	C	FALSE	T	C	TRUE	TRUE	FALSE	FALSE	FALSE
Fat	INSU	TRUE	ENSG00000091542	ALKBH5	TG_GLGC_Expanded/TG_GLGC_Expanded.txt.gz	Muscle_Skeletal.allpairs.txt.gz.eQTLs.txt.gz	17	18317360	0.575023	T	C	FALSE	T	C	TRUE	TRUE	FALSE	FALSE	FALSE
Fat	INSU	TRUE	ENSG00000091542	ALKBH5	TG_GLGC_Expanded/TG_GLGC_Expanded.txt.gz	Adipose_Visceral_Omentum.allpairs.txt.gz.eQTLs.txt.gz	17	18317360	0.574265	T	C	FALSE	T	C	TRUE	TRUE	FALSE	FALSE	FALSE
Fat	DECA	FALSE	ENSG00000091542	ALKBH5	TG_GLGC_Expanded/TG_GLGC_Expanded.txt.gz	Adipose_Subcutaneous.allpairs.txt.gz.eQTLs.txt.gz	17	18317360	0.573321	T	C	FALSE	T	C	TRUE	TRUE	FALSE	FALSE	TRUE
Fat	DECA	FALSE	ENSG00000091542	ALKBH5	TG_GLGC_Expanded/TG_GLGC_Expanded.txt.gz	Pancreas.allpairs.txt.gz.eQTLs.txt.gz	17	18317360	0.572054	T	C	FALSE	T	C	TRUE	TRUE	FALSE	FALSE	TRUE
Fat	DECA	FALSE	ENSG00000091542	ALKBH5	TG_GLGC_Expanded/TG_GLGC_Expanded.txt.gz	Muscle_Skeletal.allpairs.txt.gz.eQTLs.txt.gz	17	18317360	0.575023	T	C	FALSE	T	C	TRUE	TRUE	FALSE	FALSE	TRUE
Fat	DECA	FALSE	ENSG00000091542	ALKBH5	TG_GLGC_Expanded/TG_GLGC_Expanded.txt.gz	Adipose_Visceral_Omentum.allpairs.txt.gz.eQTLs.txt.gz	17	18317360	0.574265	T	C	FALSE	T	C	TRUE	TRUE	FALSE	FALSE	TRUE
Fat	IL-6	TRUE	ENSG00000091542	ALKBH5	TG_GLGC_Expanded/TG_GLGC_Expanded.txt.gz	Adipose_Subcutaneous.allpairs.txt.gz.eQTLs.txt.gz	17	18317360	0.573321	T	C	FALSE	T	C	TRUE	TRUE	FALSE	FALSE	FALSE
Fat	IL-6	TRUE	ENSG00000091542	ALKBH5	TG_GLGC_Expanded/TG_GLGC_Expanded.txt.gz	Pancreas.allpairs.txt.gz.eQTLs.txt.gz	17	18317360	0.572054	T	C	FALSE	T	C	TRUE	TRUE	FALSE	FALSE	FALSE
Fat	IL-6	TRUE	ENSG00000091542	ALKBH5	TG_GLGC_Expanded/TG_GLGC_Expanded.txt.gz	Muscle_Skeletal.allpairs.txt.gz.eQTLs.txt.gz	17	18317360	0.575023	T	C	FALSE	T	C	TRUE	TRUE	FALSE	FALSE	FALSE
Fat	IL-6	TRUE	ENSG00000091542	ALKBH5	TG_GLGC_Expanded/TG_GLGC_Expanded.txt.gz	Adipose_Visceral_Omentum.allpairs.txt.gz.eQTLs.txt.gz	17	18317360	0.574265	T	C	FALSE	T	C	TRUE	TRUE	FALSE	FALSE	FALSE
Muscle	IBMX	TRUE	ENSG00000091542	ALKBH5	TG_GLGC_Expanded/TG_GLGC_Expanded.txt.gz	Adipose_Subcutaneous.allpairs.txt.gz.eQTLs.txt.gz	17	18317360	0.573321	T	C	FALSE	T	C	TRUE	TRUE	FALSE	FALSE	FALSE
Muscle	IBMX	TRUE	ENSG00000091542	ALKBH5	TG_GLGC_Expanded/TG_GLGC_Expanded.txt.gz	Pancreas.allpairs.txt.gz.eQTLs.txt.gz	17	18317360	0.572054	T	C	FALSE	T	C	TRUE	TRUE	FALSE	FALSE	FALSE
Muscle	IBMX	TRUE	ENSG00000091542	ALKBH5	TG_GLGC_Expanded/TG_GLGC_Expanded.txt.gz	Muscle_Skeletal.allpairs.txt.gz.eQTLs.txt.gz	17	18317360	0.575023	T	C	FALSE	T	C	TRUE	TRUE	FALSE	FALSE	FALSE
Muscle	IBMX	TRUE	ENSG00000091542	ALKBH5	TG_GLGC_Expanded/TG_GLGC_Expanded.txt.gz	Adipose_Visceral_Omentum.allpairs.txt.gz.eQTLs.txt.gz	17	18317360	0.574265	T	C	FALSE	T	C	TRUE	TRUE	FALSE	FALSE	FALSE
Muscle	ISOP	TRUE	ENSG00000091542	ALKBH5	TG_GLGC_Expanded/TG_GLGC_Expanded.txt.gz	Adipose_Subcutaneous.allpairs.txt.gz.eQTLs.txt.gz	17	18317360	0.573321	T	C	FALSE	T	C	TRUE	TRUE	FALSE	FALSE	FALSE
Muscle	ISOP	TRUE	ENSG00000091542	ALKBH5	TG_GLGC_Expanded/TG_GLGC_Expanded.txt.gz	Pancreas.allpairs.txt.gz.eQTLs.txt.gz	17	18317360	0.572054	T	C	FALSE	T	C	TRUE	TRUE	FALSE	FALSE	FALSE
Muscle	ISOP	TRUE	ENSG00000091542	ALKBH5	TG_GLGC_Expanded/TG_GLGC_Expanded.txt.gz	Muscle_Skeletal.allpairs.txt.gz.eQTLs.txt.gz	17	18317360	0.575023	T	C	FALSE	T	C	TRUE	TRUE	FALSE	FALSE	FALSE
Muscle	ISOP	TRUE	ENSG00000091542	ALKBH5	TG_GLGC_Expanded/TG_GLGC_Expanded.txt.gz	Adipose_Visceral_Omentum.allpairs.txt.gz.eQTLs.txt.gz	17	18317360	0.574265	T	C	FALSE	T	C	TRUE	TRUE	FALSE	FALSE	FALSE
Liver	U012	TRUE	ENSG00000145020	AMT	WHR-adj-BMI_GIANT_2018/WHR-adj-BMI_GIANT_2018.txt.gz	Adipose_Subcutaneous.allpairs.txt.gz.eQTLs.txt.gz	3	48997446	0.422263	T	C	FALSE	C	T	TRUE	FALSE	FALSE	TRUE	TRUE
Liver	U012	TRUE	ENSG00000145020	AMT	WHR-adj-BMI_GIANT_2018/WHR-adj-BMI_GIANT_2018.txt.gz	Muscle_Skeletal.allpairs.txt.gz.eQTLs.txt.gz	3	48997446	0.421082	T	C	FALSE	C	T	TRUE	FALSE	FALSE	TRUE	TRUE
Liver	U012	TRUE	ENSG00000145020	AMT	WHR-adj-BMI_GIANT_2018/WHR-adj-BMI_GIANT_2018.txt.gz	Adipose_Visceral_Omentum.allpairs.txt.gz.eQTLs.txt.gz	3	48997446	0.414622	T	C	FALSE	C	T	TRUE	FALSE	FALSE	TRUE	TRUE
Liver	U012	TRUE	ENSG00000145020	AMT	WHR-adj-BMI_GIANT_2018/WHR-adj-BMI_GIANT_2018.txt.gz	Pancreas.allpairs.txt.gz.eQTLs.txt.gz	3	48997446	0.647024	T	C	FALSE	C	T	TRUE	FALSE	FALSE	TRUE	TRUE
Liver	U012	TRUE	ENSG00000145020	AMT	TG_GLGC_Expanded/TG_GLGC_Expanded.txt.gz	Pancreas.allpairs.txt.gz.eQTLs.txt.gz	3	49003029	0.381976	A	G	FALSE	G	A	TRUE	FALSE	FALSE	TRUE	TRUE
Liver	U012	TRUE	ENSG00000145020	AMT	TG_GLGC_Expanded/TG_GLGC_Expanded.txt.gz	Adipose_Visceral_Omentum.allpairs.txt.gz.eQTLs.txt.gz	3	49003029	0.480635	A	G	FALSE	G	A	TRUE	FALSE	FALSE	TRUE	TRUE
Liver	U012	TRUE	ENSG00000145020	AMT	TG_GLGC_Expanded/TG_GLGC_Expanded.txt.gz	Adipose_Subcutaneous.allpairs.txt.gz.eQTLs.txt.gz	3	49003029	0.489726	A	G	FALSE	G	A	TRUE	FALSE	FALSE	TRUE	TRUE
Liver	U012	TRUE	ENSG00000145020	AMT	TG_GLGC_Expanded/TG_GLGC_Expanded.txt.gz	Muscle_Skeletal.allpairs.txt.gz.eQTLs.txt.gz	3	49003029	0.488652	A	G	FALSE	G	A	TRUE	FALSE	FALSE	TRUE	TRUE
Liver	U012	TRUE	ENSG00000145020	AMT	WHR-adj-BMI_GIANT_2018/WHR-adj-BMI_GIANT_2018.txt.gz	Adipose_Visceral_Omentum.allpairs.txt.gz.eQTLs.txt.gz	3	49547810	0.497118	C	G	TRUE	G	C	FALSE	FALSE	FALSE	TRUE	TRUE
Liver	U012	TRUE	ENSG00000145020	AMT	WHR-adj-BMI_GIANT_2018/WHR-adj-BMI_GIANT_2018.txt.gz	Muscle_Skeletal.allpairs.txt.gz.eQTLs.txt.gz	3	49547810	0.50542	C	G	TRUE	G	C	FALSE	FALSE	FALSE	TRUE	TRUE
Liver	U012	TRUE	ENSG00000145020	AMT	WHR-adj-BMI_GIANT_2018/WHR-adj-BMI_GIANT_2018.txt.gz	Adipose_Subcutaneous.allpairs.txt.gz.eQTLs.txt.gz	3	49547810	0.506739	C	G	TRUE	G	C	FALSE	FALSE	FALSE	TRUE	TRUE
Liver	U012	TRUE	ENSG00000145020	AMT	WHR-adj-BMI_GIANT_2018/WHR-adj-BMI_GIANT_2018.txt.gz	Pancreas.allpairs.txt.gz.eQTLs.txt.gz	3	49547810	0.656322	C	G	TRUE	G	C	FALSE	FALSE	FALSE	TRUE	TRUE
Fat	TGFB1	TRUE	ENSG00000029534	ANK1	Type-2-Diabetes_Xue_2018/Type-2-Diabetes_Xue_2018.txt.gz	Adipose_Subcutaneous.allpairs.txt.gz.eQTLs.txt.gz	8	41661730	0.856409	T	C	FALSE	C	T	TRUE	FALSE	FALSE	TRUE	TRUE
Fat	TGFB1	TRUE	ENSG00000029534	ANK1	Type-2-Diabetes_Xue_2018/Type-2-Diabetes_Xue_2018.txt.gz	Muscle_Skeletal.allpairs.txt.gz.eQTLs.txt.gz	8	41661730	0.872794	T	C	FALSE	C	T	TRUE	FALSE	FALSE	TRUE	TRUE
Muscle	INSU	TRUE	ENSG00000029534	ANK1	Type-2-Diabetes_Xue_2018/Type-2-Diabetes_Xue_2018.txt.gz	Adipose_Subcutaneous.allpairs.txt.gz.eQTLs.txt.gz	8	41661730	0.856409	T	C	FALSE	C	T	TRUE	FALSE	FALSE	TRUE	TRUE
Muscle	INSU	TRUE	ENSG00000029534	ANK1	Type-2-Diabetes_Xue_2018/Type-2-Diabetes_Xue_2018.txt.gz	Muscle_Skeletal.allpairs.txt.gz.eQTLs.txt.gz	8	41661730	0.872794	T	C	FALSE	C	T	TRUE	FALSE	FALSE	TRUE	TRUE
Muscle	LAUR	FALSE	ENSG00000029534	ANK1	Type-2-Diabetes_Xue_2018/Type-2-Diabetes_Xue_2018.txt.gz	Adipose_Subcutaneous.allpairs.txt.gz.eQTLs.txt.gz	8	41661730	0.856409	T	C	FALSE	C	T	TRUE	FALSE	FALSE	TRUE	FALSE
Muscle	LAUR	FALSE	ENSG00000029534	ANK1	Type-2-Diabetes_Xue_2018/Type-2-Diabetes_Xue_2018.txt.gz	Muscle_Skeletal.allpairs.txt.gz.eQTLs.txt.gz	8	41661730	0.872794	T	C	FALSE	C	T	TRUE	FALSE	FALSE	TRUE	FALSE
Muscle	DEXA	TRUE	ENSG00000029534	ANK1	Type-2-Diabetes_Xue_2018/Type-2-Diabetes_Xue_2018.txt.gz	Adipose_Subcutaneous.allpairs.txt.gz.eQTLs.txt.gz	8	41661730	0.856409	T	C	FALSE	C	T	TRUE	FALSE	FALSE	TRUE	TRUE
Muscle	DEXA	TRUE	ENSG00000029534	ANK1	Type-2-Diabetes_Xue_2018/Type-2-Diabetes_Xue_2018.txt.gz	Muscle_Skeletal.allpairs.txt.gz.eQTLs.txt.gz	8	41661730	0.872794	T	C	FALSE	C	T	TRUE	FALSE	FALSE	TRUE	TRUE
Muscle	IGF1	TRUE	ENSG00000029534	ANK1	Type-2-Diabetes_Xue_2018/Type-2-Diabetes_Xue_2018.txt.gz	Adipose_Subcutaneous.allpairs.txt.gz.eQTLs.txt.gz	8	41661730	0.856409	T	C	FALSE	C	T	TRUE	FALSE	FALSE	TRUE	TRUE
Muscle	IGF1	TRUE	ENSG00000029534	ANK1	Type-2-Diabetes_Xue_2018/Type-2-Diabetes_Xue_2018.txt.gz	Muscle_Skeletal.allpairs.txt.gz.eQTLs.txt.gz	8	41661730	0.872794	T	C	FALSE	C	T	TRUE	FALSE	FALSE	TRUE	TRUE
Liver	U012	FALSE	ENSG00000176915	ANKLE2	BMI_GIANT_2018/BMI_GIANT_2018.txt.gz	Adipose_Subcutaneous.allpairs.txt.gz.eQTLs.txt.gz	12	132849897	0.58608	T	C	FALSE	C	T	TRUE	FALSE	FALSE	TRUE	FALSE
Liver	U012	FALSE	ENSG00000176915	ANKLE2	BMI_GIANT_2018/BMI_GIANT_2018.txt.gz	Adipose_Visceral_Omentum.allpairs.txt.gz.eQTLs.txt.gz	12	132849897	0.556719	T	C	FALSE	C	T	TRUE	FALSE	FALSE	TRUE	FALSE
Muscle	INSU	TRUE	ENSG00000176915	ANKLE2	BMI_GIANT_2018/BMI_GIANT_2018.txt.gz	Adipose_Subcutaneous.allpairs.txt.gz.eQTLs.txt.gz	12	132849897	0.58608	T	C	FALSE	C	T	TRUE	FALSE	FALSE	TRUE	TRUE
Muscle	INSU	TRUE	ENSG00000176915	ANKLE2	BMI_GIANT_2018/BMI_GIANT_2018.txt.gz	Adipose_Visceral_Omentum.allpairs.txt.gz.eQTLs.txt.gz	12	132849897	0.556719	T	C	FALSE	C	T	TRUE	FALSE	FALSE	TRUE	TRUE
Muscle	LAUR	TRUE	ENSG00000176915	ANKLE2	BMI_GIANT_2018/BMI_GIANT_2018.txt.gz	Adipose_Subcutaneous.allpairs.txt.gz.eQTLs.txt.gz	12	132849897	0.58608	T	C	FALSE	C	T	TRUE	FALSE	FALSE	TRUE	TRUE
Muscle	LAUR	TRUE	ENSG00000176915	ANKLE2	BMI_GIANT_2018/BMI_GIANT_2018.txt.gz	Adipose_Visceral_Omentum.allpairs.txt.gz.eQTLs.txt.gz	12	132849897	0.556719	T	C	FALSE	C	T	TRUE	FALSE	FALSE	TRUE	TRUE
Muscle	GLUC	FALSE	ENSG00000176915	ANKLE2	BMI_GIANT_2018/BMI_GIANT_2018.txt.gz	Adipose_Subcutaneous.allpairs.txt.gz.eQTLs.txt.gz	12	132849897	0.58608	T	C	FALSE	C	T	TRUE	FALSE	FALSE	TRUE	FALSE
Muscle	GLUC	FALSE	ENSG00000176915	ANKLE2	BMI_GIANT_2018/BMI_GIANT_2018.txt.gz	Adipose_Visceral_Omentum.allpairs.txt.gz.eQTLs.txt.gz	12	132849897	0.556719	T	C	FALSE	C	T	TRUE	FALSE	FALSE	TRUE	FALSE
Muscle	SB20	FALSE	ENSG00000176915	ANKLE2	BMI_GIANT_2018/BMI_GIANT_2018.txt.gz	Adipose_Subcutaneous.allpairs.txt.gz.eQTLs.txt.gz	12	132849897	0.58608	T	C	FALSE	C	T	TRUE	FALSE	FALSE	TRUE	FALSE
Muscle	SB20	FALSE	ENSG00000176915	ANKLE2	BMI_GIANT_2018/BMI_GIANT_2018.txt.gz	Adipose_Visceral_Omentum.allpairs.txt.gz.eQTLs.txt.gz	12	132849897	0.556719	T	C	FALSE	C	T	TRUE	FALSE	FALSE	TRUE	FALSE
Muscle	SP60	FALSE	ENSG00000176915	ANKLE2	BMI_GIANT_2018/BMI_GIANT_2018.txt.gz	Adipose_Subcutaneous.allpairs.txt.gz.eQTLs.txt.gz	12	132849897	0.58608	T	C	FALSE	C	T	TRUE	FALSE	FALSE	TRUE	FALSE
Muscle	SP60	FALSE	ENSG00000176915	ANKLE2	BMI_GIANT_2018/BMI_GIANT_2018.txt.gz	Adipose_Visceral_Omentum.allpairs.txt.gz.eQTLs.txt.gz	12	132849897	0.556719	T	C	FALSE	C	T	TRUE	FALSE	FALSE	TRUE	FALSE
Muscle	TNFa	TRUE	ENSG00000176915	ANKLE2	BMI_GIANT_2018/BMI_GIANT_2018.txt.gz	Adipose_Subcutaneous.allpairs.txt.gz.eQTLs.txt.gz	12	132849897	0.58608	T	C	FALSE	C	T	TRUE	FALSE	FALSE	TRUE	TRUE
Muscle	TNFa	TRUE	ENSG00000176915	ANKLE2	BMI_GIANT_2018/BMI_GIANT_2018.txt.gz	Adipose_Visceral_Omentum.allpairs.txt.gz.eQTLs.txt.gz	12	132849897	0.556719	T	C	FALSE	C	T	TRUE	FALSE	FALSE	TRUE	TRUE
Muscle	IGF1	TRUE	ENSG00000176915	ANKLE2	BMI_GIANT_2018/BMI_GIANT_2018.txt.gz	Adipose_Subcutaneous.allpairs.txt.gz.eQTLs.txt.gz	12	132849897	0.58608	T	C	FALSE	C	T	TRUE	FALSE	FALSE	TRUE	TRUE
Muscle	IGF1	TRUE	ENSG00000176915	ANKLE2	BMI_GIANT_2018/BMI_GIANT_2018.txt.gz	Adipose_Visceral_Omentum.allpairs.txt.gz.eQTLs.txt.gz	12	132849897	0.556719	T	C	FALSE	C	T	TRUE	FALSE	FALSE	TRUE	TRUE
Fat	DEXA	FALSE	ENSG00000134343	ANO3	WHR-adj-BMI_GIANT_2018/WHR-adj-BMI_GIANT_2018.txt.gz	Adipose_Subcutaneous.allpairs.txt.gz.eQTLs.txt.gz	11	26214745	0.677899	T	G	TRUE	T	G	TRUE	TRUE	TRUE	TRUE	FALSE
Liver	TGFB1	TRUE	ENSG00000164111	ANXA5	WHR-adj-BMI_GIANT_2018/WHR-adj-BMI_GIANT_2018.txt.gz	Adipose_Subcutaneous.allpairs.txt.gz.eQTLs.txt.gz	4	121702910	0.487454	T	C	TRUE	C	T	FALSE	FALSE	FALSE	TRUE	TRUE
Liver	TGFB1	TRUE	ENSG00000164111	ANXA5	WHR-adj-BMI_GIANT_2018/WHR-adj-BMI_GIANT_2018.txt.gz	Pancreas.allpairs.txt.gz.eQTLs.txt.gz	4	121702910	0.468532	T	C	TRUE	C	T	FALSE	FALSE	FALSE	TRUE	TRUE
Liver	TGFB1	TRUE	ENSG00000164111	ANXA5	WHR-adj-BMI_GIANT_2018/WHR-adj-BMI_GIANT_2018.txt.gz	Muscle_Skeletal.allpairs.txt.gz.eQTLs.txt.gz	4	121702910	0.48968	T	C	TRUE	C	T	FALSE	FALSE	FALSE	TRUE	TRUE
Fat	WORT	FALSE	ENSG00000164111	ANXA5	WHR-adj-BMI_GIANT_2018/WHR-adj-BMI_GIANT_2018.txt.gz	Adipose_Subcutaneous.allpairs.txt.gz.eQTLs.txt.gz	4	121702910	0.487454	T	C	TRUE	C	T	FALSE	FALSE	FALSE	TRUE	FALSE
Fat	WORT	FALSE	ENSG00000164111	ANXA5	WHR-adj-BMI_GIANT_2018/WHR-adj-BMI_GIANT_2018.txt.gz	Pancreas.allpairs.txt.gz.eQTLs.txt.gz	4	121702910	0.468532	T	C	TRUE	C	T	FALSE	FALSE	FALSE	TRUE	FALSE
Fat	WORT	FALSE	ENSG00000164111	ANXA5	WHR-adj-BMI_GIANT_2018/WHR-adj-BMI_GIANT_2018.txt.gz	Muscle_Skeletal.allpairs.txt.gz.eQTLs.txt.gz	4	121702910	0.48968	T	C	TRUE	C	T	FALSE	FALSE	FALSE	TRUE	FALSE
Fat	SP60	FALSE	ENSG00000164111	ANXA5	WHR-adj-BMI_GIANT_2018/WHR-adj-BMI_GIANT_2018.txt.gz	Adipose_Subcutaneous.allpairs.txt.gz.eQTLs.txt.gz	4	121702910	0.487454	T	C	TRUE	C	T	FALSE	FALSE	FALSE	TRUE	FALSE
Fat	SP60	FALSE	ENSG00000164111	ANXA5	WHR-adj-BMI_GIANT_2018/WHR-adj-BMI_GIANT_2018.txt.gz	Pancreas.allpairs.txt.gz.eQTLs.txt.gz	4	121702910	0.468532	T	C	TRUE	C	T	FALSE	FALSE	FALSE	TRUE	FALSE
Fat	SP60	FALSE	ENSG00000164111	ANXA5	WHR-adj-BMI_GIANT_2018/WHR-adj-BMI_GIANT_2018.txt.gz	Muscle_Skeletal.allpairs.txt.gz.eQTLs.txt.gz	4	121702910	0.48968	T	C	TRUE	C	T	FALSE	FALSE	FALSE	TRUE	FALSE
Fat	LEPT	FALSE	ENSG00000164111	ANXA5	WHR-adj-BMI_GIANT_2018/WHR-adj-BMI_GIANT_2018.txt.gz	Adipose_Subcutaneous.allpairs.txt.gz.eQTLs.txt.gz	4	121702910	0.487454	T	C	TRUE	C	T	FALSE	FALSE	FALSE	TRUE	FALSE
Fat	LEPT	FALSE	ENSG00000164111	ANXA5	WHR-adj-BMI_GIANT_2018/WHR-adj-BMI_GIANT_2018.txt.gz	Pancreas.allpairs.txt.gz.eQTLs.txt.gz	4	121702910	0.468532	T	C	TRUE	C	T	FALSE	FALSE	FALSE	TRUE	FALSE
Fat	LEPT	FALSE	ENSG00000164111	ANXA5	WHR-adj-BMI_GIANT_2018/WHR-adj-BMI_GIANT_2018.txt.gz	Muscle_Skeletal.allpairs.txt.gz.eQTLs.txt.gz	4	121702910	0.48968	T	C	TRUE	C	T	FALSE	FALSE	FALSE	TRUE	FALSE
Fat	U012	FALSE	ENSG00000164111	ANXA5	WHR-adj-BMI_GIANT_2018/WHR-adj-BMI_GIANT_2018.txt.gz	Adipose_Subcutaneous.allpairs.txt.gz.eQTLs.txt.gz	4	121702910	0.487454	T	C	TRUE	C	T	FALSE	FALSE	FALSE	TRUE	FALSE
Fat	U012	FALSE	ENSG00000164111	ANXA5	WHR-adj-BMI_GIANT_2018/WHR-adj-BMI_GIANT_2018.txt.gz	Pancreas.allpairs.txt.gz.eQTLs.txt.gz	4	121702910	0.468532	T	C	TRUE	C	T	FALSE	FALSE	FALSE	TRUE	FALSE
Fat	U012	FALSE	ENSG00000164111	ANXA5	WHR-adj-BMI_GIANT_2018/WHR-adj-BMI_GIANT_2018.txt.gz	Muscle_Skeletal.allpairs.txt.gz.eQTLs.txt.gz	4	121702910	0.48968	T	C	TRUE	C	T	FALSE	FALSE	FALSE	TRUE	FALSE
Muscle	TNFa	TRUE	ENSG00000164111	ANXA5	WHR-adj-BMI_GIANT_2018/WHR-adj-BMI_GIANT_2018.txt.gz	Adipose_Subcutaneous.allpairs.txt.gz.eQTLs.txt.gz	4	121702910	0.487454	T	C	TRUE	C	T	FALSE	FALSE	FALSE	TRUE	TRUE
Muscle	TNFa	TRUE	ENSG00000164111	ANXA5	WHR-adj-BMI_GIANT_2018/WHR-adj-BMI_GIANT_2018.txt.gz	Pancreas.allpairs.txt.gz.eQTLs.txt.gz	4	121702910	0.468532	T	C	TRUE	C	T	FALSE	FALSE	FALSE	TRUE	TRUE
Muscle	TNFa	TRUE	ENSG00000164111	ANXA5	WHR-adj-BMI_GIANT_2018/WHR-adj-BMI_GIANT_2018.txt.gz	Muscle_Skeletal.allpairs.txt.gz.eQTLs.txt.gz	4	121702910	0.48968	T	C	TRUE	C	T	FALSE	FALSE	FALSE	TRUE	TRUE
Liver	GLUC	TRUE	ENSG00000106367	AP1S1	BMI_GIANT_2018/BMI_GIANT_2018.txt.gz	Adipose_Subcutaneous.allpairs.txt.gz.eQTLs.txt.gz	7	101157354	0.384774	A	G	FALSE	A	G	FALSE	TRUE	TRUE	TRUE	TRUE
Fat	DEXA	TRUE	ENSG00000106367	AP1S1	BMI_GIANT_2018/BMI_GIANT_2018.txt.gz	Adipose_Subcutaneous.allpairs.txt.gz.eQTLs.txt.gz	7	101157354	0.384774	A	G	FALSE	A	G	FALSE	TRUE	TRUE	TRUE	TRUE
Fat	WORT	TRUE	ENSG00000185009	AP3M1	BMI_GIANT_2018/BMI_GIANT_2018.txt.gz	Muscle_Skeletal.allpairs.txt.gz.eQTLs.txt.gz	10	74287706	0.432831	T	C	TRUE	T	C	TRUE	TRUE	TRUE	TRUE	TRUE
Fat	LEPT	TRUE	ENSG00000185009	AP3M1	BMI_GIANT_2018/BMI_GIANT_2018.txt.gz	Muscle_Skeletal.allpairs.txt.gz.eQTLs.txt.gz	10	74287706	0.432831	T	C	TRUE	T	C	TRUE	TRUE	TRUE	TRUE	TRUE
Fat	SP60	TRUE	ENSG00000157823	AP3S2	Type-2-Diabetes_Xue_2018/Type-2-Diabetes_Xue_2018.txt.gz	Liver.allpairs.txt.gz.eQTLs.txt.gz	15	89828835	0.819153	G	C	TRUE	C	G	FALSE	FALSE	FALSE	TRUE	TRUE
Fat	SP60	TRUE	ENSG00000157823	AP3S2	Type-2-Diabetes_Xue_2018/Type-2-Diabetes_Xue_2018.txt.gz	Pancreas.allpairs.txt.gz.eQTLs.txt.gz	15	89828835	0.812411	G	C	TRUE	C	G	FALSE	FALSE	FALSE	TRUE	TRUE
Fat	SP60	TRUE	ENSG00000157823	AP3S2	Type-2-Diabetes_Xue_2018/Type-2-Diabetes_Xue_2018.txt.gz	Adipose_Subcutaneous.allpairs.txt.gz.eQTLs.txt.gz	15	89828835	0.804476	G	C	TRUE	C	G	FALSE	FALSE	FALSE	TRUE	TRUE
Fat	SP60	TRUE	ENSG00000157823	AP3S2	Type-2-Diabetes_Xue_2018/Type-2-Diabetes_Xue_2018.txt.gz	Adipose_Visceral_Omentum.allpairs.txt.gz.eQTLs.txt.gz	15	89828835	0.807505	G	C	TRUE	C	G	FALSE	FALSE	FALSE	TRUE	TRUE
Fat	SP60	TRUE	ENSG00000157823	AP3S2	Type-2-Diabetes_Xue_2018/Type-2-Diabetes_Xue_2018.txt.gz	Muscle_Skeletal.allpairs.txt.gz.eQTLs.txt.gz	15	89828835	0.788424	G	C	TRUE	C	G	FALSE	FALSE	FALSE	TRUE	TRUE
Fat	SP60	TRUE	ENSG00000157823	AP3S2	T2D_Mahajan_Europeans/T2D_Mahajan_Europeans.txt.gz	Adipose_Subcutaneous.allpairs.txt.gz.eQTLs.txt.gz	15	89880061	0.830995	T	C	TRUE	C	T	FALSE	FALSE	FALSE	TRUE	TRUE
Fat	SP60	TRUE	ENSG00000157823	AP3S2	T2D_Mahajan_Europeans/T2D_Mahajan_Europeans.txt.gz	Muscle_Skeletal.allpairs.txt.gz.eQTLs.txt.gz	15	89880061	0.796469	T	C	TRUE	C	T	FALSE	FALSE	FALSE	TRUE	TRUE
Fat	SP60	TRUE	ENSG00000157823	AP3S2	T2D_Mahajan_Europeans/T2D_Mahajan_Europeans.txt.gz	Pancreas.allpairs.txt.gz.eQTLs.txt.gz	15	89880061	0.831253	T	C	TRUE	C	T	FALSE	FALSE	FALSE	TRUE	TRUE
Fat	SP60	TRUE	ENSG00000157823	AP3S2	T2D_Mahajan_Europeans/T2D_Mahajan_Europeans.txt.gz	Adipose_Visceral_Omentum.allpairs.txt.gz.eQTLs.txt.gz	15	89880061	0.834828	T	C	TRUE	C	T	FALSE	FALSE	FALSE	TRUE	TRUE
Fat	SP60	TRUE	ENSG00000157823	AP3S2	T2D_Mahajan_Europeans/T2D_Mahajan_Europeans.txt.gz	Liver.allpairs.txt.gz.eQTLs.txt.gz	15	89880061	0.836215	T	C	TRUE	C	T	FALSE	FALSE	FALSE	TRUE	TRUE
Fat	SP60	TRUE	ENSG00000157823	AP3S2	Type-2-Diabetes_Spracklen_2020/Type-2-Diabetes_Spracklen_2020.txt.gz	Adipose_Subcutaneous.allpairs.txt.gz.eQTLs.txt.gz	15	89885662	0.824146	A	C	TRUE	C	A	FALSE	FALSE	FALSE	TRUE	TRUE
Fat	SP60	TRUE	ENSG00000157823	AP3S2	Type-2-Diabetes_Spracklen_2020/Type-2-Diabetes_Spracklen_2020.txt.gz	Liver.allpairs.txt.gz.eQTLs.txt.gz	15	89885662	0.841226	A	C	TRUE	C	A	FALSE	FALSE	FALSE	TRUE	TRUE
Fat	SP60	TRUE	ENSG00000157823	AP3S2	Type-2-Diabetes_Spracklen_2020/Type-2-Diabetes_Spracklen_2020.txt.gz	Pancreas.allpairs.txt.gz.eQTLs.txt.gz	15	89885662	0.838829	A	C	TRUE	C	A	FALSE	FALSE	FALSE	TRUE	TRUE
Fat	SP60	TRUE	ENSG00000157823	AP3S2	Type-2-Diabetes_Spracklen_2020/Type-2-Diabetes_Spracklen_2020.txt.gz	Adipose_Visceral_Omentum.allpairs.txt.gz.eQTLs.txt.gz	15	89885662	0.827135	A	C	TRUE	C	A	FALSE	FALSE	FALSE	TRUE	TRUE
Fat	SP60	TRUE	ENSG00000157823	AP3S2	Type-2-Diabetes_Spracklen_2020/Type-2-Diabetes_Spracklen_2020.txt.gz	Muscle_Skeletal.allpairs.txt.gz.eQTLs.txt.gz	15	89885662	0.78559	A	C	TRUE	C	A	FALSE	FALSE	FALSE	TRUE	TRUE
Fat	ISOP	FALSE	ENSG00000157823	AP3S2	Type-2-Diabetes_Xue_2018/Type-2-Diabetes_Xue_2018.txt.gz	Liver.allpairs.txt.gz.eQTLs.txt.gz	15	89828835	0.819153	G	C	TRUE	C	G	FALSE	FALSE	FALSE	TRUE	FALSE
Fat	ISOP	FALSE	ENSG00000157823	AP3S2	Type-2-Diabetes_Xue_2018/Type-2-Diabetes_Xue_2018.txt.gz	Pancreas.allpairs.txt.gz.eQTLs.txt.gz	15	89828835	0.812411	G	C	TRUE	C	G	FALSE	FALSE	FALSE	TRUE	FALSE
Fat	ISOP	FALSE	ENSG00000157823	AP3S2	Type-2-Diabetes_Xue_2018/Type-2-Diabetes_Xue_2018.txt.gz	Adipose_Subcutaneous.allpairs.txt.gz.eQTLs.txt.gz	15	89828835	0.804476	G	C	TRUE	C	G	FALSE	FALSE	FALSE	TRUE	FALSE
Fat	ISOP	FALSE	ENSG00000157823	AP3S2	Type-2-Diabetes_Xue_2018/Type-2-Diabetes_Xue_2018.txt.gz	Adipose_Visceral_Omentum.allpairs.txt.gz.eQTLs.txt.gz	15	89828835	0.807505	G	C	TRUE	C	G	FALSE	FALSE	FALSE	TRUE	FALSE
Fat	ISOP	FALSE	ENSG00000157823	AP3S2	Type-2-Diabetes_Xue_2018/Type-2-Diabetes_Xue_2018.txt.gz	Muscle_Skeletal.allpairs.txt.gz.eQTLs.txt.gz	15	89828835	0.788424	G	C	TRUE	C	G	FALSE	FALSE	FALSE	TRUE	FALSE
Fat	ISOP	FALSE	ENSG00000157823	AP3S2	T2D_Mahajan_Europeans/T2D_Mahajan_Europeans.txt.gz	Adipose_Subcutaneous.allpairs.txt.gz.eQTLs.txt.gz	15	89880061	0.830995	T	C	TRUE	C	T	FALSE	FALSE	FALSE	TRUE	FALSE
Fat	ISOP	FALSE	ENSG00000157823	AP3S2	T2D_Mahajan_Europeans/T2D_Mahajan_Europeans.txt.gz	Muscle_Skeletal.allpairs.txt.gz.eQTLs.txt.gz	15	89880061	0.796469	T	C	TRUE	C	T	FALSE	FALSE	FALSE	TRUE	FALSE
Fat	ISOP	FALSE	ENSG00000157823	AP3S2	T2D_Mahajan_Europeans/T2D_Mahajan_Europeans.txt.gz	Pancreas.allpairs.txt.gz.eQTLs.txt.gz	15	89880061	0.831253	T	C	TRUE	C	T	FALSE	FALSE	FALSE	TRUE	FALSE
Fat	ISOP	FALSE	ENSG00000157823	AP3S2	T2D_Mahajan_Europeans/T2D_Mahajan_Europeans.txt.gz	Adipose_Visceral_Omentum.allpairs.txt.gz.eQTLs.txt.gz	15	89880061	0.834828	T	C	TRUE	C	T	FALSE	FALSE	FALSE	TRUE	FALSE
Fat	ISOP	FALSE	ENSG00000157823	AP3S2	T2D_Mahajan_Europeans/T2D_Mahajan_Europeans.txt.gz	Liver.allpairs.txt.gz.eQTLs.txt.gz	15	89880061	0.836215	T	C	TRUE	C	T	FALSE	FALSE	FALSE	TRUE	FALSE
Fat	ISOP	FALSE	ENSG00000157823	AP3S2	Type-2-Diabetes_Spracklen_2020/Type-2-Diabetes_Spracklen_2020.txt.gz	Adipose_Subcutaneous.allpairs.txt.gz.eQTLs.txt.gz	15	89885662	0.824146	A	C	TRUE	C	A	FALSE	FALSE	FALSE	TRUE	FALSE
Fat	ISOP	FALSE	ENSG00000157823	AP3S2	Type-2-Diabetes_Spracklen_2020/Type-2-Diabetes_Spracklen_2020.txt.gz	Liver.allpairs.txt.gz.eQTLs.txt.gz	15	89885662	0.841226	A	C	TRUE	C	A	FALSE	FALSE	FALSE	TRUE	FALSE
Fat	ISOP	FALSE	ENSG00000157823	AP3S2	Type-2-Diabetes_Spracklen_2020/Type-2-Diabetes_Spracklen_2020.txt.gz	Pancreas.allpairs.txt.gz.eQTLs.txt.gz	15	89885662	0.838829	A	C	TRUE	C	A	FALSE	FALSE	FALSE	TRUE	FALSE
Fat	ISOP	FALSE	ENSG00000157823	AP3S2	Type-2-Diabetes_Spracklen_2020/Type-2-Diabetes_Spracklen_2020.txt.gz	Adipose_Visceral_Omentum.allpairs.txt.gz.eQTLs.txt.gz	15	89885662	0.827135	A	C	TRUE	C	A	FALSE	FALSE	FALSE	TRUE	FALSE
Fat	ISOP	FALSE	ENSG00000157823	AP3S2	Type-2-Diabetes_Spracklen_2020/Type-2-Diabetes_Spracklen_2020.txt.gz	Muscle_Skeletal.allpairs.txt.gz.eQTLs.txt.gz	15	89885662	0.78559	A	C	TRUE	C	A	FALSE	FALSE	FALSE	TRUE	FALSE
Fat	DEXA	FALSE	ENSG00000157823	AP3S2	Type-2-Diabetes_Xue_2018/Type-2-Diabetes_Xue_2018.txt.gz	Liver.allpairs.txt.gz.eQTLs.txt.gz	15	89828835	0.819153	G	C	TRUE	C	G	FALSE	FALSE	FALSE	TRUE	FALSE
Fat	DEXA	FALSE	ENSG00000157823	AP3S2	Type-2-Diabetes_Xue_2018/Type-2-Diabetes_Xue_2018.txt.gz	Pancreas.allpairs.txt.gz.eQTLs.txt.gz	15	89828835	0.812411	G	C	TRUE	C	G	FALSE	FALSE	FALSE	TRUE	FALSE
Fat	DEXA	FALSE	ENSG00000157823	AP3S2	Type-2-Diabetes_Xue_2018/Type-2-Diabetes_Xue_2018.txt.gz	Adipose_Subcutaneous.allpairs.txt.gz.eQTLs.txt.gz	15	89828835	0.804476	G	C	TRUE	C	G	FALSE	FALSE	FALSE	TRUE	FALSE
Fat	DEXA	FALSE	ENSG00000157823	AP3S2	Type-2-Diabetes_Xue_2018/Type-2-Diabetes_Xue_2018.txt.gz	Adipose_Visceral_Omentum.allpairs.txt.gz.eQTLs.txt.gz	15	89828835	0.807505	G	C	TRUE	C	G	FALSE	FALSE	FALSE	TRUE	FALSE
Fat	DEXA	FALSE	ENSG00000157823	AP3S2	Type-2-Diabetes_Xue_2018/Type-2-Diabetes_Xue_2018.txt.gz	Muscle_Skeletal.allpairs.txt.gz.eQTLs.txt.gz	15	89828835	0.788424	G	C	TRUE	C	G	FALSE	FALSE	FALSE	TRUE	FALSE
Fat	DEXA	FALSE	ENSG00000157823	AP3S2	T2D_Mahajan_Europeans/T2D_Mahajan_Europeans.txt.gz	Adipose_Subcutaneous.allpairs.txt.gz.eQTLs.txt.gz	15	89880061	0.830995	T	C	TRUE	C	T	FALSE	FALSE	FALSE	TRUE	FALSE
Fat	DEXA	FALSE	ENSG00000157823	AP3S2	T2D_Mahajan_Europeans/T2D_Mahajan_Europeans.txt.gz	Muscle_Skeletal.allpairs.txt.gz.eQTLs.txt.gz	15	89880061	0.796469	T	C	TRUE	C	T	FALSE	FALSE	FALSE	TRUE	FALSE
Fat	DEXA	FALSE	ENSG00000157823	AP3S2	T2D_Mahajan_Europeans/T2D_Mahajan_Europeans.txt.gz	Pancreas.allpairs.txt.gz.eQTLs.txt.gz	15	89880061	0.831253	T	C	TRUE	C	T	FALSE	FALSE	FALSE	TRUE	FALSE
Fat	DEXA	FALSE	ENSG00000157823	AP3S2	T2D_Mahajan_Europeans/T2D_Mahajan_Europeans.txt.gz	Adipose_Visceral_Omentum.allpairs.txt.gz.eQTLs.txt.gz	15	89880061	0.834828	T	C	TRUE	C	T	FALSE	FALSE	FALSE	TRUE	FALSE
Fat	DEXA	FALSE	ENSG00000157823	AP3S2	T2D_Mahajan_Europeans/T2D_Mahajan_Europeans.txt.gz	Liver.allpairs.txt.gz.eQTLs.txt.gz	15	89880061	0.836215	T	C	TRUE	C	T	FALSE	FALSE	FALSE	TRUE	FALSE
Fat	DEXA	FALSE	ENSG00000157823	AP3S2	Type-2-Diabetes_Spracklen_2020/Type-2-Diabetes_Spracklen_2020.txt.gz	Adipose_Subcutaneous.allpairs.txt.gz.eQTLs.txt.gz	15	89885662	0.824146	A	C	TRUE	C	A	FALSE	FALSE	FALSE	TRUE	FALSE
Fat	DEXA	FALSE	ENSG00000157823	AP3S2	Type-2-Diabetes_Spracklen_2020/Type-2-Diabetes_Spracklen_2020.txt.gz	Liver.allpairs.txt.gz.eQTLs.txt.gz	15	89885662	0.841226	A	C	TRUE	C	A	FALSE	FALSE	FALSE	TRUE	FALSE
Fat	DEXA	FALSE	ENSG00000157823	AP3S2	Type-2-Diabetes_Spracklen_2020/Type-2-Diabetes_Spracklen_2020.txt.gz	Pancreas.allpairs.txt.gz.eQTLs.txt.gz	15	89885662	0.838829	A	C	TRUE	C	A	FALSE	FALSE	FALSE	TRUE	FALSE
Fat	DEXA	FALSE	ENSG00000157823	AP3S2	Type-2-Diabetes_Spracklen_2020/Type-2-Diabetes_Spracklen_2020.txt.gz	Adipose_Visceral_Omentum.allpairs.txt.gz.eQTLs.txt.gz	15	89885662	0.827135	A	C	TRUE	C	A	FALSE	FALSE	FALSE	TRUE	FALSE
Fat	DEXA	FALSE	ENSG00000157823	AP3S2	Type-2-Diabetes_Spracklen_2020/Type-2-Diabetes_Spracklen_2020.txt.gz	Muscle_Skeletal.allpairs.txt.gz.eQTLs.txt.gz	15	89885662	0.78559	A	C	TRUE	C	A	FALSE	FALSE	FALSE	TRUE	FALSE
Fat	INSU	FALSE	ENSG00000157823	AP3S2	Type-2-Diabetes_Xue_2018/Type-2-Diabetes_Xue_2018.txt.gz	Liver.allpairs.txt.gz.eQTLs.txt.gz	15	89828835	0.819153	G	C	TRUE	C	G	FALSE	FALSE	FALSE	TRUE	FALSE
Fat	INSU	FALSE	ENSG00000157823	AP3S2	Type-2-Diabetes_Xue_2018/Type-2-Diabetes_Xue_2018.txt.gz	Pancreas.allpairs.txt.gz.eQTLs.txt.gz	15	89828835	0.812411	G	C	TRUE	C	G	FALSE	FALSE	FALSE	TRUE	FALSE
Fat	INSU	FALSE	ENSG00000157823	AP3S2	Type-2-Diabetes_Xue_2018/Type-2-Diabetes_Xue_2018.txt.gz	Adipose_Subcutaneous.allpairs.txt.gz.eQTLs.txt.gz	15	89828835	0.804476	G	C	TRUE	C	G	FALSE	FALSE	FALSE	TRUE	FALSE
Fat	INSU	FALSE	ENSG00000157823	AP3S2	Type-2-Diabetes_Xue_2018/Type-2-Diabetes_Xue_2018.txt.gz	Adipose_Visceral_Omentum.allpairs.txt.gz.eQTLs.txt.gz	15	89828835	0.807505	G	C	TRUE	C	G	FALSE	FALSE	FALSE	TRUE	FALSE
Fat	INSU	FALSE	ENSG00000157823	AP3S2	Type-2-Diabetes_Xue_2018/Type-2-Diabetes_Xue_2018.txt.gz	Muscle_Skeletal.allpairs.txt.gz.eQTLs.txt.gz	15	89828835	0.788424	G	C	TRUE	C	G	FALSE	FALSE	FALSE	TRUE	FALSE
Fat	INSU	FALSE	ENSG00000157823	AP3S2	T2D_Mahajan_Europeans/T2D_Mahajan_Europeans.txt.gz	Adipose_Subcutaneous.allpairs.txt.gz.eQTLs.txt.gz	15	89880061	0.830995	T	C	TRUE	C	T	FALSE	FALSE	FALSE	TRUE	FALSE
Fat	INSU	FALSE	ENSG00000157823	AP3S2	T2D_Mahajan_Europeans/T2D_Mahajan_Europeans.txt.gz	Muscle_Skeletal.allpairs.txt.gz.eQTLs.txt.gz	15	89880061	0.796469	T	C	TRUE	C	T	FALSE	FALSE	FALSE	TRUE	FALSE
Fat	INSU	FALSE	ENSG00000157823	AP3S2	T2D_Mahajan_Europeans/T2D_Mahajan_Europeans.txt.gz	Pancreas.allpairs.txt.gz.eQTLs.txt.gz	15	89880061	0.831253	T	C	TRUE	C	T	FALSE	FALSE	FALSE	TRUE	FALSE
Fat	INSU	FALSE	ENSG00000157823	AP3S2	T2D_Mahajan_Europeans/T2D_Mahajan_Europeans.txt.gz	Adipose_Visceral_Omentum.allpairs.txt.gz.eQTLs.txt.gz	15	89880061	0.834828	T	C	TRUE	C	T	FALSE	FALSE	FALSE	TRUE	FALSE
Fat	INSU	FALSE	ENSG00000157823	AP3S2	T2D_Mahajan_Europeans/T2D_Mahajan_Europeans.txt.gz	Liver.allpairs.txt.gz.eQTLs.txt.gz	15	89880061	0.836215	T	C	TRUE	C	T	FALSE	FALSE	FALSE	TRUE	FALSE
Fat	INSU	FALSE	ENSG00000157823	AP3S2	Type-2-Diabetes_Spracklen_2020/Type-2-Diabetes_Spracklen_2020.txt.gz	Adipose_Subcutaneous.allpairs.txt.gz.eQTLs.txt.gz	15	89885662	0.824146	A	C	TRUE	C	A	FALSE	FALSE	FALSE	TRUE	FALSE
Fat	INSU	FALSE	ENSG00000157823	AP3S2	Type-2-Diabetes_Spracklen_2020/Type-2-Diabetes_Spracklen_2020.txt.gz	Liver.allpairs.txt.gz.eQTLs.txt.gz	15	89885662	0.841226	A	C	TRUE	C	A	FALSE	FALSE	FALSE	TRUE	FALSE
Fat	INSU	FALSE	ENSG00000157823	AP3S2	Type-2-Diabetes_Spracklen_2020/Type-2-Diabetes_Spracklen_2020.txt.gz	Pancreas.allpairs.txt.gz.eQTLs.txt.gz	15	89885662	0.838829	A	C	TRUE	C	A	FALSE	FALSE	FALSE	TRUE	FALSE
Fat	INSU	FALSE	ENSG00000157823	AP3S2	Type-2-Diabetes_Spracklen_2020/Type-2-Diabetes_Spracklen_2020.txt.gz	Adipose_Visceral_Omentum.allpairs.txt.gz.eQTLs.txt.gz	15	89885662	0.827135	A	C	TRUE	C	A	FALSE	FALSE	FALSE	TRUE	FALSE
Fat	INSU	FALSE	ENSG00000157823	AP3S2	Type-2-Diabetes_Spracklen_2020/Type-2-Diabetes_Spracklen_2020.txt.gz	Muscle_Skeletal.allpairs.txt.gz.eQTLs.txt.gz	15	89885662	0.78559	A	C	TRUE	C	A	FALSE	FALSE	FALSE	TRUE	FALSE
Fat	TGFB1	FALSE	ENSG00000157823	AP3S2	Type-2-Diabetes_Xue_2018/Type-2-Diabetes_Xue_2018.txt.gz	Liver.allpairs.txt.gz.eQTLs.txt.gz	15	89828835	0.819153	G	C	TRUE	C	G	FALSE	FALSE	FALSE	TRUE	FALSE
Fat	TGFB1	FALSE	ENSG00000157823	AP3S2	Type-2-Diabetes_Xue_2018/Type-2-Diabetes_Xue_2018.txt.gz	Pancreas.allpairs.txt.gz.eQTLs.txt.gz	15	89828835	0.812411	G	C	TRUE	C	G	FALSE	FALSE	FALSE	TRUE	FALSE
Fat	TGFB1	FALSE	ENSG00000157823	AP3S2	Type-2-Diabetes_Xue_2018/Type-2-Diabetes_Xue_2018.txt.gz	Adipose_Subcutaneous.allpairs.txt.gz.eQTLs.txt.gz	15	89828835	0.804476	G	C	TRUE	C	G	FALSE	FALSE	FALSE	TRUE	FALSE
Fat	TGFB1	FALSE	ENSG00000157823	AP3S2	Type-2-Diabetes_Xue_2018/Type-2-Diabetes_Xue_2018.txt.gz	Adipose_Visceral_Omentum.allpairs.txt.gz.eQTLs.txt.gz	15	89828835	0.807505	G	C	TRUE	C	G	FALSE	FALSE	FALSE	TRUE	FALSE
Fat	TGFB1	FALSE	ENSG00000157823	AP3S2	Type-2-Diabetes_Xue_2018/Type-2-Diabetes_Xue_2018.txt.gz	Muscle_Skeletal.allpairs.txt.gz.eQTLs.txt.gz	15	89828835	0.788424	G	C	TRUE	C	G	FALSE	FALSE	FALSE	TRUE	FALSE
Fat	TGFB1	FALSE	ENSG00000157823	AP3S2	T2D_Mahajan_Europeans/T2D_Mahajan_Europeans.txt.gz	Adipose_Subcutaneous.allpairs.txt.gz.eQTLs.txt.gz	15	89880061	0.830995	T	C	TRUE	C	T	FALSE	FALSE	FALSE	TRUE	FALSE
Fat	TGFB1	FALSE	ENSG00000157823	AP3S2	T2D_Mahajan_Europeans/T2D_Mahajan_Europeans.txt.gz	Muscle_Skeletal.allpairs.txt.gz.eQTLs.txt.gz	15	89880061	0.796469	T	C	TRUE	C	T	FALSE	FALSE	FALSE	TRUE	FALSE
Fat	TGFB1	FALSE	ENSG00000157823	AP3S2	T2D_Mahajan_Europeans/T2D_Mahajan_Europeans.txt.gz	Pancreas.allpairs.txt.gz.eQTLs.txt.gz	15	89880061	0.831253	T	C	TRUE	C	T	FALSE	FALSE	FALSE	TRUE	FALSE
Fat	TGFB1	FALSE	ENSG00000157823	AP3S2	T2D_Mahajan_Europeans/T2D_Mahajan_Europeans.txt.gz	Adipose_Visceral_Omentum.allpairs.txt.gz.eQTLs.txt.gz	15	89880061	0.834828	T	C	TRUE	C	T	FALSE	FALSE	FALSE	TRUE	FALSE
Fat	TGFB1	FALSE	ENSG00000157823	AP3S2	T2D_Mahajan_Europeans/T2D_Mahajan_Europeans.txt.gz	Liver.allpairs.txt.gz.eQTLs.txt.gz	15	89880061	0.836215	T	C	TRUE	C	T	FALSE	FALSE	FALSE	TRUE	FALSE
Fat	TGFB1	FALSE	ENSG00000157823	AP3S2	Type-2-Diabetes_Spracklen_2020/Type-2-Diabetes_Spracklen_2020.txt.gz	Adipose_Subcutaneous.allpairs.txt.gz.eQTLs.txt.gz	15	89885662	0.824146	A	C	TRUE	C	A	FALSE	FALSE	FALSE	TRUE	FALSE
Fat	TGFB1	FALSE	ENSG00000157823	AP3S2	Type-2-Diabetes_Spracklen_2020/Type-2-Diabetes_Spracklen_2020.txt.gz	Liver.allpairs.txt.gz.eQTLs.txt.gz	15	89885662	0.841226	A	C	TRUE	C	A	FALSE	FALSE	FALSE	TRUE	FALSE
Fat	TGFB1	FALSE	ENSG00000157823	AP3S2	Type-2-Diabetes_Spracklen_2020/Type-2-Diabetes_Spracklen_2020.txt.gz	Pancreas.allpairs.txt.gz.eQTLs.txt.gz	15	89885662	0.838829	A	C	TRUE	C	A	FALSE	FALSE	FALSE	TRUE	FALSE
Fat	TGFB1	FALSE	ENSG00000157823	AP3S2	Type-2-Diabetes_Spracklen_2020/Type-2-Diabetes_Spracklen_2020.txt.gz	Adipose_Visceral_Omentum.allpairs.txt.gz.eQTLs.txt.gz	15	89885662	0.827135	A	C	TRUE	C	A	FALSE	FALSE	FALSE	TRUE	FALSE
Fat	TGFB1	FALSE	ENSG00000157823	AP3S2	Type-2-Diabetes_Spracklen_2020/Type-2-Diabetes_Spracklen_2020.txt.gz	Muscle_Skeletal.allpairs.txt.gz.eQTLs.txt.gz	15	89885662	0.78559	A	C	TRUE	C	A	FALSE	FALSE	FALSE	TRUE	FALSE
Liver	IBMX	TRUE	ENSG00000164062	APEH	FastGlu_MAGIC_Europeans/FastGlu_MAGIC_Europeans.txt.gz	Adipose_Subcutaneous.allpairs.txt.gz.eQTLs.txt.gz	3	49417897	0.83547	C	T	TRUE	T	C	TRUE	FALSE	TRUE	FALSE	FALSE
Liver	IBMX	TRUE	ENSG00000164062	APEH	FastGlu_MAGIC_Europeans/FastGlu_MAGIC_Europeans.txt.gz	Adipose_Visceral_Omentum.allpairs.txt.gz.eQTLs.txt.gz	3	49417897	0.800291	C	T	TRUE	T	C	TRUE	FALSE	TRUE	FALSE	FALSE
Fat	IGF1	FALSE	ENSG00000164062	APEH	FastGlu_MAGIC_Europeans/FastGlu_MAGIC_Europeans.txt.gz	Adipose_Subcutaneous.allpairs.txt.gz.eQTLs.txt.gz	3	49417897	0.83547	C	T	TRUE	T	C	TRUE	FALSE	TRUE	FALSE	TRUE
Fat	IGF1	FALSE	ENSG00000164062	APEH	FastGlu_MAGIC_Europeans/FastGlu_MAGIC_Europeans.txt.gz	Adipose_Visceral_Omentum.allpairs.txt.gz.eQTLs.txt.gz	3	49417897	0.800291	C	T	TRUE	T	C	TRUE	FALSE	TRUE	FALSE	TRUE
Fat	DEXA	FALSE	ENSG00000164062	APEH	FastGlu_MAGIC_Europeans/FastGlu_MAGIC_Europeans.txt.gz	Adipose_Subcutaneous.allpairs.txt.gz.eQTLs.txt.gz	3	49417897	0.83547	C	T	TRUE	T	C	TRUE	FALSE	TRUE	FALSE	TRUE
Fat	DEXA	FALSE	ENSG00000164062	APEH	FastGlu_MAGIC_Europeans/FastGlu_MAGIC_Europeans.txt.gz	Adipose_Visceral_Omentum.allpairs.txt.gz.eQTLs.txt.gz	3	49417897	0.800291	C	T	TRUE	T	C	TRUE	FALSE	TRUE	FALSE	TRUE
Fat	INSU	FALSE	ENSG00000164062	APEH	FastGlu_MAGIC_Europeans/FastGlu_MAGIC_Europeans.txt.gz	Adipose_Subcutaneous.allpairs.txt.gz.eQTLs.txt.gz	3	49417897	0.83547	C	T	TRUE	T	C	TRUE	FALSE	TRUE	FALSE	TRUE
Fat	INSU	FALSE	ENSG00000164062	APEH	FastGlu_MAGIC_Europeans/FastGlu_MAGIC_Europeans.txt.gz	Adipose_Visceral_Omentum.allpairs.txt.gz.eQTLs.txt.gz	3	49417897	0.800291	C	T	TRUE	T	C	TRUE	FALSE	TRUE	FALSE	TRUE
Fat	IL-6	FALSE	ENSG00000164062	APEH	FastGlu_MAGIC_Europeans/FastGlu_MAGIC_Europeans.txt.gz	Adipose_Subcutaneous.allpairs.txt.gz.eQTLs.txt.gz	3	49417897	0.83547	C	T	TRUE	T	C	TRUE	FALSE	TRUE	FALSE	TRUE
Fat	IL-6	FALSE	ENSG00000164062	APEH	FastGlu_MAGIC_Europeans/FastGlu_MAGIC_Europeans.txt.gz	Adipose_Visceral_Omentum.allpairs.txt.gz.eQTLs.txt.gz	3	49417897	0.800291	C	T	TRUE	T	C	TRUE	FALSE	TRUE	FALSE	TRUE
Muscle	LAUR	FALSE	ENSG00000128313	APOL5	TG_GLGC_Expanded/TG_GLGC_Expanded.txt.gz	Adipose_Subcutaneous.allpairs.txt.gz.eQTLs.txt.gz	22	35638936	0.600998	T	C	FALSE	C	T	FALSE	FALSE	TRUE	FALSE	TRUE
Muscle	LAUR	FALSE	ENSG00000128313	APOL5	TG_GLGC_Expanded/TG_GLGC_Expanded.txt.gz	Adipose_Visceral_Omentum.allpairs.txt.gz.eQTLs.txt.gz	22	35638936	0.488056	T	C	FALSE	C	T	FALSE	FALSE	TRUE	FALSE	TRUE
Muscle	SB20	TRUE	ENSG00000128313	APOL5	TG_GLGC_Expanded/TG_GLGC_Expanded.txt.gz	Adipose_Subcutaneous.allpairs.txt.gz.eQTLs.txt.gz	22	35638936	0.600998	T	C	FALSE	C	T	FALSE	FALSE	TRUE	FALSE	FALSE
Muscle	SB20	TRUE	ENSG00000128313	APOL5	TG_GLGC_Expanded/TG_GLGC_Expanded.txt.gz	Adipose_Visceral_Omentum.allpairs.txt.gz.eQTLs.txt.gz	22	35638936	0.488056	T	C	FALSE	C	T	FALSE	FALSE	TRUE	FALSE	FALSE
Muscle	RETA	TRUE	ENSG00000128313	APOL5	TG_GLGC_Expanded/TG_GLGC_Expanded.txt.gz	Adipose_Subcutaneous.allpairs.txt.gz.eQTLs.txt.gz	22	35638936	0.600998	T	C	FALSE	C	T	FALSE	FALSE	TRUE	FALSE	FALSE
Muscle	RETA	TRUE	ENSG00000128313	APOL5	TG_GLGC_Expanded/TG_GLGC_Expanded.txt.gz	Adipose_Visceral_Omentum.allpairs.txt.gz.eQTLs.txt.gz	22	35638936	0.488056	T	C	FALSE	C	T	FALSE	FALSE	TRUE	FALSE	FALSE
Muscle	DEXA	FALSE	ENSG00000128313	APOL5	TG_GLGC_Expanded/TG_GLGC_Expanded.txt.gz	Adipose_Subcutaneous.allpairs.txt.gz.eQTLs.txt.gz	22	35638936	0.600998	T	C	FALSE	C	T	FALSE	FALSE	TRUE	FALSE	TRUE
Muscle	DEXA	FALSE	ENSG00000128313	APOL5	TG_GLGC_Expanded/TG_GLGC_Expanded.txt.gz	Adipose_Visceral_Omentum.allpairs.txt.gz.eQTLs.txt.gz	22	35638936	0.488056	T	C	FALSE	C	T	FALSE	FALSE	TRUE	FALSE	TRUE
Liver	IBMX	FALSE	ENSG00000221963	APOL6	TG_GLGC_Expanded/TG_GLGC_Expanded.txt.gz	Muscle_Skeletal.allpairs.txt.gz.eQTLs.txt.gz	22	35638936	0.596366	T	C	FALSE	C	T	FALSE	FALSE	TRUE	FALSE	TRUE
Liver	IBMX	FALSE	ENSG00000221963	APOL6	TG_GLGC_Expanded/TG_GLGC_Expanded.txt.gz	Adipose_Subcutaneous.allpairs.txt.gz.eQTLs.txt.gz	22	35638936	0.584446	T	C	FALSE	C	T	FALSE	FALSE	TRUE	FALSE	TRUE
Liver	IBMX	FALSE	ENSG00000221963	APOL6	TG_GLGC_Expanded/TG_GLGC_Expanded.txt.gz	Adipose_Visceral_Omentum.allpairs.txt.gz.eQTLs.txt.gz	22	35638936	0.566732	T	C	FALSE	C	T	FALSE	FALSE	TRUE	FALSE	TRUE
Liver	SP60	TRUE	ENSG00000221963	APOL6	TG_GLGC_Expanded/TG_GLGC_Expanded.txt.gz	Muscle_Skeletal.allpairs.txt.gz.eQTLs.txt.gz	22	35638936	0.596366	T	C	FALSE	C	T	FALSE	FALSE	TRUE	FALSE	FALSE
Liver	SP60	TRUE	ENSG00000221963	APOL6	TG_GLGC_Expanded/TG_GLGC_Expanded.txt.gz	Adipose_Subcutaneous.allpairs.txt.gz.eQTLs.txt.gz	22	35638936	0.584446	T	C	FALSE	C	T	FALSE	FALSE	TRUE	FALSE	FALSE
Liver	SP60	TRUE	ENSG00000221963	APOL6	TG_GLGC_Expanded/TG_GLGC_Expanded.txt.gz	Adipose_Visceral_Omentum.allpairs.txt.gz.eQTLs.txt.gz	22	35638936	0.566732	T	C	FALSE	C	T	FALSE	FALSE	TRUE	FALSE	FALSE
Liver	GLUC	FALSE	ENSG00000221963	APOL6	TG_GLGC_Expanded/TG_GLGC_Expanded.txt.gz	Muscle_Skeletal.allpairs.txt.gz.eQTLs.txt.gz	22	35638936	0.596366	T	C	FALSE	C	T	FALSE	FALSE	TRUE	FALSE	TRUE
Liver	GLUC	FALSE	ENSG00000221963	APOL6	TG_GLGC_Expanded/TG_GLGC_Expanded.txt.gz	Adipose_Subcutaneous.allpairs.txt.gz.eQTLs.txt.gz	22	35638936	0.584446	T	C	FALSE	C	T	FALSE	FALSE	TRUE	FALSE	TRUE
Liver	GLUC	FALSE	ENSG00000221963	APOL6	TG_GLGC_Expanded/TG_GLGC_Expanded.txt.gz	Adipose_Visceral_Omentum.allpairs.txt.gz.eQTLs.txt.gz	22	35638936	0.566732	T	C	FALSE	C	T	FALSE	FALSE	TRUE	FALSE	TRUE
Liver	IL-6	TRUE	ENSG00000221963	APOL6	TG_GLGC_Expanded/TG_GLGC_Expanded.txt.gz	Muscle_Skeletal.allpairs.txt.gz.eQTLs.txt.gz	22	35638936	0.596366	T	C	FALSE	C	T	FALSE	FALSE	TRUE	FALSE	FALSE
Liver	IL-6	TRUE	ENSG00000221963	APOL6	TG_GLGC_Expanded/TG_GLGC_Expanded.txt.gz	Adipose_Subcutaneous.allpairs.txt.gz.eQTLs.txt.gz	22	35638936	0.584446	T	C	FALSE	C	T	FALSE	FALSE	TRUE	FALSE	FALSE
Liver	IL-6	TRUE	ENSG00000221963	APOL6	TG_GLGC_Expanded/TG_GLGC_Expanded.txt.gz	Adipose_Visceral_Omentum.allpairs.txt.gz.eQTLs.txt.gz	22	35638936	0.566732	T	C	FALSE	C	T	FALSE	FALSE	TRUE	FALSE	FALSE
Liver	INSU	FALSE	ENSG00000221963	APOL6	TG_GLGC_Expanded/TG_GLGC_Expanded.txt.gz	Muscle_Skeletal.allpairs.txt.gz.eQTLs.txt.gz	22	35638936	0.596366	T	C	FALSE	C	T	FALSE	FALSE	TRUE	FALSE	TRUE
Liver	INSU	FALSE	ENSG00000221963	APOL6	TG_GLGC_Expanded/TG_GLGC_Expanded.txt.gz	Adipose_Subcutaneous.allpairs.txt.gz.eQTLs.txt.gz	22	35638936	0.584446	T	C	FALSE	C	T	FALSE	FALSE	TRUE	FALSE	TRUE
Liver	INSU	FALSE	ENSG00000221963	APOL6	TG_GLGC_Expanded/TG_GLGC_Expanded.txt.gz	Adipose_Visceral_Omentum.allpairs.txt.gz.eQTLs.txt.gz	22	35638936	0.566732	T	C	FALSE	C	T	FALSE	FALSE	TRUE	FALSE	TRUE
Fat	SP60	TRUE	ENSG00000221963	APOL6	TG_GLGC_Expanded/TG_GLGC_Expanded.txt.gz	Muscle_Skeletal.allpairs.txt.gz.eQTLs.txt.gz	22	35638936	0.596366	T	C	FALSE	C	T	FALSE	FALSE	TRUE	FALSE	FALSE
Fat	SP60	TRUE	ENSG00000221963	APOL6	TG_GLGC_Expanded/TG_GLGC_Expanded.txt.gz	Adipose_Subcutaneous.allpairs.txt.gz.eQTLs.txt.gz	22	35638936	0.584446	T	C	FALSE	C	T	FALSE	FALSE	TRUE	FALSE	FALSE
Fat	SP60	TRUE	ENSG00000221963	APOL6	TG_GLGC_Expanded/TG_GLGC_Expanded.txt.gz	Adipose_Visceral_Omentum.allpairs.txt.gz.eQTLs.txt.gz	22	35638936	0.566732	T	C	FALSE	C	T	FALSE	FALSE	TRUE	FALSE	FALSE
Fat	IGF1	FALSE	ENSG00000221963	APOL6	TG_GLGC_Expanded/TG_GLGC_Expanded.txt.gz	Muscle_Skeletal.allpairs.txt.gz.eQTLs.txt.gz	22	35638936	0.596366	T	C	FALSE	C	T	FALSE	FALSE	TRUE	FALSE	TRUE
Fat	IGF1	FALSE	ENSG00000221963	APOL6	TG_GLGC_Expanded/TG_GLGC_Expanded.txt.gz	Adipose_Subcutaneous.allpairs.txt.gz.eQTLs.txt.gz	22	35638936	0.584446	T	C	FALSE	C	T	FALSE	FALSE	TRUE	FALSE	TRUE
Fat	IGF1	FALSE	ENSG00000221963	APOL6	TG_GLGC_Expanded/TG_GLGC_Expanded.txt.gz	Adipose_Visceral_Omentum.allpairs.txt.gz.eQTLs.txt.gz	22	35638936	0.566732	T	C	FALSE	C	T	FALSE	FALSE	TRUE	FALSE	TRUE
Fat	IBMX	FALSE	ENSG00000221963	APOL6	TG_GLGC_Expanded/TG_GLGC_Expanded.txt.gz	Muscle_Skeletal.allpairs.txt.gz.eQTLs.txt.gz	22	35638936	0.596366	T	C	FALSE	C	T	FALSE	FALSE	TRUE	FALSE	TRUE
Fat	IBMX	FALSE	ENSG00000221963	APOL6	TG_GLGC_Expanded/TG_GLGC_Expanded.txt.gz	Adipose_Subcutaneous.allpairs.txt.gz.eQTLs.txt.gz	22	35638936	0.584446	T	C	FALSE	C	T	FALSE	FALSE	TRUE	FALSE	TRUE
Fat	IBMX	FALSE	ENSG00000221963	APOL6	TG_GLGC_Expanded/TG_GLGC_Expanded.txt.gz	Adipose_Visceral_Omentum.allpairs.txt.gz.eQTLs.txt.gz	22	35638936	0.566732	T	C	FALSE	C	T	FALSE	FALSE	TRUE	FALSE	TRUE
Fat	DEXA	FALSE	ENSG00000221963	APOL6	TG_GLGC_Expanded/TG_GLGC_Expanded.txt.gz	Muscle_Skeletal.allpairs.txt.gz.eQTLs.txt.gz	22	35638936	0.596366	T	C	FALSE	C	T	FALSE	FALSE	TRUE	FALSE	TRUE
Fat	DEXA	FALSE	ENSG00000221963	APOL6	TG_GLGC_Expanded/TG_GLGC_Expanded.txt.gz	Adipose_Subcutaneous.allpairs.txt.gz.eQTLs.txt.gz	22	35638936	0.584446	T	C	FALSE	C	T	FALSE	FALSE	TRUE	FALSE	TRUE
Fat	DEXA	FALSE	ENSG00000221963	APOL6	TG_GLGC_Expanded/TG_GLGC_Expanded.txt.gz	Adipose_Visceral_Omentum.allpairs.txt.gz.eQTLs.txt.gz	22	35638936	0.566732	T	C	FALSE	C	T	FALSE	FALSE	TRUE	FALSE	TRUE
Fat	TNFa	FALSE	ENSG00000221963	APOL6	TG_GLGC_Expanded/TG_GLGC_Expanded.txt.gz	Muscle_Skeletal.allpairs.txt.gz.eQTLs.txt.gz	22	35638936	0.596366	T	C	FALSE	C	T	FALSE	FALSE	TRUE	FALSE	TRUE
Fat	TNFa	FALSE	ENSG00000221963	APOL6	TG_GLGC_Expanded/TG_GLGC_Expanded.txt.gz	Adipose_Subcutaneous.allpairs.txt.gz.eQTLs.txt.gz	22	35638936	0.584446	T	C	FALSE	C	T	FALSE	FALSE	TRUE	FALSE	TRUE
Fat	TNFa	FALSE	ENSG00000221963	APOL6	TG_GLGC_Expanded/TG_GLGC_Expanded.txt.gz	Adipose_Visceral_Omentum.allpairs.txt.gz.eQTLs.txt.gz	22	35638936	0.566732	T	C	FALSE	C	T	FALSE	FALSE	TRUE	FALSE	TRUE
Fat	INSU	FALSE	ENSG00000221963	APOL6	TG_GLGC_Expanded/TG_GLGC_Expanded.txt.gz	Muscle_Skeletal.allpairs.txt.gz.eQTLs.txt.gz	22	35638936	0.596366	T	C	FALSE	C	T	FALSE	FALSE	TRUE	FALSE	TRUE
Fat	INSU	FALSE	ENSG00000221963	APOL6	TG_GLGC_Expanded/TG_GLGC_Expanded.txt.gz	Adipose_Subcutaneous.allpairs.txt.gz.eQTLs.txt.gz	22	35638936	0.584446	T	C	FALSE	C	T	FALSE	FALSE	TRUE	FALSE	TRUE
Fat	INSU	FALSE	ENSG00000221963	APOL6	TG_GLGC_Expanded/TG_GLGC_Expanded.txt.gz	Adipose_Visceral_Omentum.allpairs.txt.gz.eQTLs.txt.gz	22	35638936	0.566732	T	C	FALSE	C	T	FALSE	FALSE	TRUE	FALSE	TRUE
Fat	IL-6	FALSE	ENSG00000221963	APOL6	TG_GLGC_Expanded/TG_GLGC_Expanded.txt.gz	Muscle_Skeletal.allpairs.txt.gz.eQTLs.txt.gz	22	35638936	0.596366	T	C	FALSE	C	T	FALSE	FALSE	TRUE	FALSE	TRUE
Fat	IL-6	FALSE	ENSG00000221963	APOL6	TG_GLGC_Expanded/TG_GLGC_Expanded.txt.gz	Adipose_Subcutaneous.allpairs.txt.gz.eQTLs.txt.gz	22	35638936	0.584446	T	C	FALSE	C	T	FALSE	FALSE	TRUE	FALSE	TRUE
Fat	IL-6	FALSE	ENSG00000221963	APOL6	TG_GLGC_Expanded/TG_GLGC_Expanded.txt.gz	Adipose_Visceral_Omentum.allpairs.txt.gz.eQTLs.txt.gz	22	35638936	0.566732	T	C	FALSE	C	T	FALSE	FALSE	TRUE	FALSE	TRUE
Muscle	INSU	FALSE	ENSG00000221963	APOL6	TG_GLGC_Expanded/TG_GLGC_Expanded.txt.gz	Muscle_Skeletal.allpairs.txt.gz.eQTLs.txt.gz	22	35638936	0.596366	T	C	FALSE	C	T	FALSE	FALSE	TRUE	FALSE	TRUE
Muscle	INSU	FALSE	ENSG00000221963	APOL6	TG_GLGC_Expanded/TG_GLGC_Expanded.txt.gz	Adipose_Subcutaneous.allpairs.txt.gz.eQTLs.txt.gz	22	35638936	0.584446	T	C	FALSE	C	T	FALSE	FALSE	TRUE	FALSE	TRUE
Muscle	INSU	FALSE	ENSG00000221963	APOL6	TG_GLGC_Expanded/TG_GLGC_Expanded.txt.gz	Adipose_Visceral_Omentum.allpairs.txt.gz.eQTLs.txt.gz	22	35638936	0.566732	T	C	FALSE	C	T	FALSE	FALSE	TRUE	FALSE	TRUE
Muscle	IL-6	TRUE	ENSG00000221963	APOL6	TG_GLGC_Expanded/TG_GLGC_Expanded.txt.gz	Muscle_Skeletal.allpairs.txt.gz.eQTLs.txt.gz	22	35638936	0.596366	T	C	FALSE	C	T	FALSE	FALSE	TRUE	FALSE	FALSE
Muscle	IL-6	TRUE	ENSG00000221963	APOL6	TG_GLGC_Expanded/TG_GLGC_Expanded.txt.gz	Adipose_Subcutaneous.allpairs.txt.gz.eQTLs.txt.gz	22	35638936	0.584446	T	C	FALSE	C	T	FALSE	FALSE	TRUE	FALSE	FALSE
Muscle	IL-6	TRUE	ENSG00000221963	APOL6	TG_GLGC_Expanded/TG_GLGC_Expanded.txt.gz	Adipose_Visceral_Omentum.allpairs.txt.gz.eQTLs.txt.gz	22	35638936	0.566732	T	C	FALSE	C	T	FALSE	FALSE	TRUE	FALSE	FALSE
Muscle	SP60	TRUE	ENSG00000221963	APOL6	TG_GLGC_Expanded/TG_GLGC_Expanded.txt.gz	Muscle_Skeletal.allpairs.txt.gz.eQTLs.txt.gz	22	35638936	0.596366	T	C	FALSE	C	T	FALSE	FALSE	TRUE	FALSE	FALSE
Muscle	SP60	TRUE	ENSG00000221963	APOL6	TG_GLGC_Expanded/TG_GLGC_Expanded.txt.gz	Adipose_Subcutaneous.allpairs.txt.gz.eQTLs.txt.gz	22	35638936	0.584446	T	C	FALSE	C	T	FALSE	FALSE	TRUE	FALSE	FALSE
Muscle	SP60	TRUE	ENSG00000221963	APOL6	TG_GLGC_Expanded/TG_GLGC_Expanded.txt.gz	Adipose_Visceral_Omentum.allpairs.txt.gz.eQTLs.txt.gz	22	35638936	0.566732	T	C	FALSE	C	T	FALSE	FALSE	TRUE	FALSE	FALSE
Muscle	RETA	TRUE	ENSG00000221963	APOL6	TG_GLGC_Expanded/TG_GLGC_Expanded.txt.gz	Muscle_Skeletal.allpairs.txt.gz.eQTLs.txt.gz	22	35638936	0.596366	T	C	FALSE	C	T	FALSE	FALSE	TRUE	FALSE	FALSE
Muscle	RETA	TRUE	ENSG00000221963	APOL6	TG_GLGC_Expanded/TG_GLGC_Expanded.txt.gz	Adipose_Subcutaneous.allpairs.txt.gz.eQTLs.txt.gz	22	35638936	0.584446	T	C	FALSE	C	T	FALSE	FALSE	TRUE	FALSE	FALSE
Muscle	RETA	TRUE	ENSG00000221963	APOL6	TG_GLGC_Expanded/TG_GLGC_Expanded.txt.gz	Adipose_Visceral_Omentum.allpairs.txt.gz.eQTLs.txt.gz	22	35638936	0.566732	T	C	FALSE	C	T	FALSE	FALSE	TRUE	FALSE	FALSE
Muscle	TNFa	TRUE	ENSG00000221963	APOL6	TG_GLGC_Expanded/TG_GLGC_Expanded.txt.gz	Muscle_Skeletal.allpairs.txt.gz.eQTLs.txt.gz	22	35638936	0.596366	T	C	FALSE	C	T	FALSE	FALSE	TRUE	FALSE	FALSE
Muscle	TNFa	TRUE	ENSG00000221963	APOL6	TG_GLGC_Expanded/TG_GLGC_Expanded.txt.gz	Adipose_Subcutaneous.allpairs.txt.gz.eQTLs.txt.gz	22	35638936	0.584446	T	C	FALSE	C	T	FALSE	FALSE	TRUE	FALSE	FALSE
Muscle	TNFa	TRUE	ENSG00000221963	APOL6	TG_GLGC_Expanded/TG_GLGC_Expanded.txt.gz	Adipose_Visceral_Omentum.allpairs.txt.gz.eQTLs.txt.gz	22	35638936	0.566732	T	C	FALSE	C	T	FALSE	FALSE	TRUE	FALSE	FALSE
Muscle	DEXA	FALSE	ENSG00000221963	APOL6	TG_GLGC_Expanded/TG_GLGC_Expanded.txt.gz	Muscle_Skeletal.allpairs.txt.gz.eQTLs.txt.gz	22	35638936	0.596366	T	C	FALSE	C	T	FALSE	FALSE	TRUE	FALSE	TRUE
Muscle	DEXA	FALSE	ENSG00000221963	APOL6	TG_GLGC_Expanded/TG_GLGC_Expanded.txt.gz	Adipose_Subcutaneous.allpairs.txt.gz.eQTLs.txt.gz	22	35638936	0.584446	T	C	FALSE	C	T	FALSE	FALSE	TRUE	FALSE	TRUE
Muscle	DEXA	FALSE	ENSG00000221963	APOL6	TG_GLGC_Expanded/TG_GLGC_Expanded.txt.gz	Adipose_Visceral_Omentum.allpairs.txt.gz.eQTLs.txt.gz	22	35638936	0.566732	T	C	FALSE	C	T	FALSE	FALSE	TRUE	FALSE	TRUE
Muscle	TGFB1	TRUE	ENSG00000221963	APOL6	TG_GLGC_Expanded/TG_GLGC_Expanded.txt.gz	Muscle_Skeletal.allpairs.txt.gz.eQTLs.txt.gz	22	35638936	0.596366	T	C	FALSE	C	T	FALSE	FALSE	TRUE	FALSE	FALSE
Muscle	TGFB1	TRUE	ENSG00000221963	APOL6	TG_GLGC_Expanded/TG_GLGC_Expanded.txt.gz	Adipose_Subcutaneous.allpairs.txt.gz.eQTLs.txt.gz	22	35638936	0.584446	T	C	FALSE	C	T	FALSE	FALSE	TRUE	FALSE	FALSE
Muscle	TGFB1	TRUE	ENSG00000221963	APOL6	TG_GLGC_Expanded/TG_GLGC_Expanded.txt.gz	Adipose_Visceral_Omentum.allpairs.txt.gz.eQTLs.txt.gz	22	35638936	0.566732	T	C	FALSE	C	T	FALSE	FALSE	TRUE	FALSE	FALSE
Fat	SP60	FALSE	ENSG00000168374	ARF4	HDL_GLGC_Expanded/HDL_GLGC_Expanded.txt.gz	Adipose_Visceral_Omentum.allpairs.txt.gz.eQTLs.txt.gz	3	57542776	0.886814	A	G	FALSE	G	A	FALSE	FALSE	TRUE	FALSE	TRUE
Fat	SP60	FALSE	ENSG00000168374	ARF4	TG_GLGC_Expanded/TG_GLGC_Expanded.txt.gz	Adipose_Visceral_Omentum.allpairs.txt.gz.eQTLs.txt.gz	3	57542776	0.887608	A	G	TRUE	G	A	FALSE	FALSE	FALSE	TRUE	FALSE
Fat	IGF1	TRUE	ENSG00000168374	ARF4	HDL_GLGC_Expanded/HDL_GLGC_Expanded.txt.gz	Adipose_Visceral_Omentum.allpairs.txt.gz.eQTLs.txt.gz	3	57542776	0.886814	A	G	FALSE	G	A	FALSE	FALSE	TRUE	FALSE	FALSE
Fat	IGF1	TRUE	ENSG00000168374	ARF4	TG_GLGC_Expanded/TG_GLGC_Expanded.txt.gz	Adipose_Visceral_Omentum.allpairs.txt.gz.eQTLs.txt.gz	3	57542776	0.887608	A	G	TRUE	G	A	FALSE	FALSE	FALSE	TRUE	TRUE
Fat	ROSI	TRUE	ENSG00000168374	ARF4	HDL_GLGC_Expanded/HDL_GLGC_Expanded.txt.gz	Adipose_Visceral_Omentum.allpairs.txt.gz.eQTLs.txt.gz	3	57542776	0.886814	A	G	FALSE	G	A	FALSE	FALSE	TRUE	FALSE	FALSE
Fat	ROSI	TRUE	ENSG00000168374	ARF4	TG_GLGC_Expanded/TG_GLGC_Expanded.txt.gz	Adipose_Visceral_Omentum.allpairs.txt.gz.eQTLs.txt.gz	3	57542776	0.887608	A	G	TRUE	G	A	FALSE	FALSE	FALSE	TRUE	TRUE
Fat	DEXA	TRUE	ENSG00000168374	ARF4	HDL_GLGC_Expanded/HDL_GLGC_Expanded.txt.gz	Adipose_Visceral_Omentum.allpairs.txt.gz.eQTLs.txt.gz	3	57542776	0.886814	A	G	FALSE	G	A	FALSE	FALSE	TRUE	FALSE	FALSE
Fat	DEXA	TRUE	ENSG00000168374	ARF4	TG_GLGC_Expanded/TG_GLGC_Expanded.txt.gz	Adipose_Visceral_Omentum.allpairs.txt.gz.eQTLs.txt.gz	3	57542776	0.887608	A	G	TRUE	G	A	FALSE	FALSE	FALSE	TRUE	TRUE
Fat	TNFa	TRUE	ENSG00000168374	ARF4	HDL_GLGC_Expanded/HDL_GLGC_Expanded.txt.gz	Adipose_Visceral_Omentum.allpairs.txt.gz.eQTLs.txt.gz	3	57542776	0.886814	A	G	FALSE	G	A	FALSE	FALSE	TRUE	FALSE	FALSE
Fat	TNFa	TRUE	ENSG00000168374	ARF4	TG_GLGC_Expanded/TG_GLGC_Expanded.txt.gz	Adipose_Visceral_Omentum.allpairs.txt.gz.eQTLs.txt.gz	3	57542776	0.887608	A	G	TRUE	G	A	FALSE	FALSE	FALSE	TRUE	TRUE
Fat	INSU	TRUE	ENSG00000168374	ARF4	HDL_GLGC_Expanded/HDL_GLGC_Expanded.txt.gz	Adipose_Visceral_Omentum.allpairs.txt.gz.eQTLs.txt.gz	3	57542776	0.886814	A	G	FALSE	G	A	FALSE	FALSE	TRUE	FALSE	FALSE
Fat	INSU	TRUE	ENSG00000168374	ARF4	TG_GLGC_Expanded/TG_GLGC_Expanded.txt.gz	Adipose_Visceral_Omentum.allpairs.txt.gz.eQTLs.txt.gz	3	57542776	0.887608	A	G	TRUE	G	A	FALSE	FALSE	FALSE	TRUE	TRUE
Fat	U012	FALSE	ENSG00000168374	ARF4	HDL_GLGC_Expanded/HDL_GLGC_Expanded.txt.gz	Adipose_Visceral_Omentum.allpairs.txt.gz.eQTLs.txt.gz	3	57542776	0.886814	A	G	FALSE	G	A	FALSE	FALSE	TRUE	FALSE	TRUE
Fat	U012	FALSE	ENSG00000168374	ARF4	TG_GLGC_Expanded/TG_GLGC_Expanded.txt.gz	Adipose_Visceral_Omentum.allpairs.txt.gz.eQTLs.txt.gz	3	57542776	0.887608	A	G	TRUE	G	A	FALSE	FALSE	FALSE	TRUE	FALSE
Fat	IL-6	TRUE	ENSG00000168374	ARF4	HDL_GLGC_Expanded/HDL_GLGC_Expanded.txt.gz	Adipose_Visceral_Omentum.allpairs.txt.gz.eQTLs.txt.gz	3	57542776	0.886814	A	G	FALSE	G	A	FALSE	FALSE	TRUE	FALSE	FALSE
Fat	IL-6	TRUE	ENSG00000168374	ARF4	TG_GLGC_Expanded/TG_GLGC_Expanded.txt.gz	Adipose_Visceral_Omentum.allpairs.txt.gz.eQTLs.txt.gz	3	57542776	0.887608	A	G	TRUE	G	A	FALSE	FALSE	FALSE	TRUE	TRUE
Muscle	U012	FALSE	ENSG00000168374	ARF4	HDL_GLGC_Expanded/HDL_GLGC_Expanded.txt.gz	Adipose_Visceral_Omentum.allpairs.txt.gz.eQTLs.txt.gz	3	57542776	0.886814	A	G	FALSE	G	A	FALSE	FALSE	TRUE	FALSE	TRUE
Muscle	U012	FALSE	ENSG00000168374	ARF4	TG_GLGC_Expanded/TG_GLGC_Expanded.txt.gz	Adipose_Visceral_Omentum.allpairs.txt.gz.eQTLs.txt.gz	3	57542776	0.887608	A	G	TRUE	G	A	FALSE	FALSE	FALSE	TRUE	FALSE
Muscle	TNFa	TRUE	ENSG00000168374	ARF4	HDL_GLGC_Expanded/HDL_GLGC_Expanded.txt.gz	Adipose_Visceral_Omentum.allpairs.txt.gz.eQTLs.txt.gz	3	57542776	0.886814	A	G	FALSE	G	A	FALSE	FALSE	TRUE	FALSE	FALSE
Muscle	TNFa	TRUE	ENSG00000168374	ARF4	TG_GLGC_Expanded/TG_GLGC_Expanded.txt.gz	Adipose_Visceral_Omentum.allpairs.txt.gz.eQTLs.txt.gz	3	57542776	0.887608	A	G	TRUE	G	A	FALSE	FALSE	FALSE	TRUE	TRUE
Liver	LAUR	FALSE	ENSG00000214944	ARHGEF28	HDL_GLGC_Expanded/HDL_GLGC_Expanded.txt.gz	Liver.allpairs.txt.gz.eQTLs.txt.gz	5	73623753	0.836301	A	G	FALSE	G	A	FALSE	FALSE	TRUE	FALSE	TRUE
Liver	LAUR	FALSE	ENSG00000214944	ARHGEF28	HDL_GLGC_Expanded/HDL_GLGC_Expanded.txt.gz	Pancreas.allpairs.txt.gz.eQTLs.txt.gz	5	73623753	0.832861	A	G	FALSE	G	A	FALSE	FALSE	TRUE	FALSE	TRUE
Liver	RETA	TRUE	ENSG00000214944	ARHGEF28	HDL_GLGC_Expanded/HDL_GLGC_Expanded.txt.gz	Liver.allpairs.txt.gz.eQTLs.txt.gz	5	73623753	0.836301	A	G	FALSE	G	A	FALSE	FALSE	TRUE	FALSE	FALSE
Liver	RETA	TRUE	ENSG00000214944	ARHGEF28	HDL_GLGC_Expanded/HDL_GLGC_Expanded.txt.gz	Pancreas.allpairs.txt.gz.eQTLs.txt.gz	5	73623753	0.832861	A	G	FALSE	G	A	FALSE	FALSE	TRUE	FALSE	FALSE
Liver	U012	FALSE	ENSG00000214944	ARHGEF28	HDL_GLGC_Expanded/HDL_GLGC_Expanded.txt.gz	Liver.allpairs.txt.gz.eQTLs.txt.gz	5	73623753	0.836301	A	G	FALSE	G	A	FALSE	FALSE	TRUE	FALSE	TRUE
Liver	U012	FALSE	ENSG00000214944	ARHGEF28	HDL_GLGC_Expanded/HDL_GLGC_Expanded.txt.gz	Pancreas.allpairs.txt.gz.eQTLs.txt.gz	5	73623753	0.832861	A	G	FALSE	G	A	FALSE	FALSE	TRUE	FALSE	TRUE
Liver	GLUC	FALSE	ENSG00000214944	ARHGEF28	HDL_GLGC_Expanded/HDL_GLGC_Expanded.txt.gz	Liver.allpairs.txt.gz.eQTLs.txt.gz	5	73623753	0.836301	A	G	FALSE	G	A	FALSE	FALSE	TRUE	FALSE	TRUE
Liver	GLUC	FALSE	ENSG00000214944	ARHGEF28	HDL_GLGC_Expanded/HDL_GLGC_Expanded.txt.gz	Pancreas.allpairs.txt.gz.eQTLs.txt.gz	5	73623753	0.832861	A	G	FALSE	G	A	FALSE	FALSE	TRUE	FALSE	TRUE
Liver	IGF1	FALSE	ENSG00000214944	ARHGEF28	HDL_GLGC_Expanded/HDL_GLGC_Expanded.txt.gz	Liver.allpairs.txt.gz.eQTLs.txt.gz	5	73623753	0.836301	A	G	FALSE	G	A	FALSE	FALSE	TRUE	FALSE	TRUE
Liver	IGF1	FALSE	ENSG00000214944	ARHGEF28	HDL_GLGC_Expanded/HDL_GLGC_Expanded.txt.gz	Pancreas.allpairs.txt.gz.eQTLs.txt.gz	5	73623753	0.832861	A	G	FALSE	G	A	FALSE	FALSE	TRUE	FALSE	TRUE
Liver	IL-6	TRUE	ENSG00000214944	ARHGEF28	HDL_GLGC_Expanded/HDL_GLGC_Expanded.txt.gz	Liver.allpairs.txt.gz.eQTLs.txt.gz	5	73623753	0.836301	A	G	FALSE	G	A	FALSE	FALSE	TRUE	FALSE	FALSE
Liver	IL-6	TRUE	ENSG00000214944	ARHGEF28	HDL_GLGC_Expanded/HDL_GLGC_Expanded.txt.gz	Pancreas.allpairs.txt.gz.eQTLs.txt.gz	5	73623753	0.832861	A	G	FALSE	G	A	FALSE	FALSE	TRUE	FALSE	FALSE
Liver	DEXA	TRUE	ENSG00000214944	ARHGEF28	HDL_GLGC_Expanded/HDL_GLGC_Expanded.txt.gz	Liver.allpairs.txt.gz.eQTLs.txt.gz	5	73623753	0.836301	A	G	FALSE	G	A	FALSE	FALSE	TRUE	FALSE	FALSE
Liver	DEXA	TRUE	ENSG00000214944	ARHGEF28	HDL_GLGC_Expanded/HDL_GLGC_Expanded.txt.gz	Pancreas.allpairs.txt.gz.eQTLs.txt.gz	5	73623753	0.832861	A	G	FALSE	G	A	FALSE	FALSE	TRUE	FALSE	FALSE
Liver	INSU	FALSE	ENSG00000214944	ARHGEF28	HDL_GLGC_Expanded/HDL_GLGC_Expanded.txt.gz	Liver.allpairs.txt.gz.eQTLs.txt.gz	5	73623753	0.836301	A	G	FALSE	G	A	FALSE	FALSE	TRUE	FALSE	TRUE
Liver	INSU	FALSE	ENSG00000214944	ARHGEF28	HDL_GLGC_Expanded/HDL_GLGC_Expanded.txt.gz	Pancreas.allpairs.txt.gz.eQTLs.txt.gz	5	73623753	0.832861	A	G	FALSE	G	A	FALSE	FALSE	TRUE	FALSE	TRUE
Fat	IL-6	FALSE	ENSG00000214944	ARHGEF28	HDL_GLGC_Expanded/HDL_GLGC_Expanded.txt.gz	Liver.allpairs.txt.gz.eQTLs.txt.gz	5	73623753	0.836301	A	G	FALSE	G	A	FALSE	FALSE	TRUE	FALSE	TRUE
Fat	IL-6	FALSE	ENSG00000214944	ARHGEF28	HDL_GLGC_Expanded/HDL_GLGC_Expanded.txt.gz	Pancreas.allpairs.txt.gz.eQTLs.txt.gz	5	73623753	0.832861	A	G	FALSE	G	A	FALSE	FALSE	TRUE	FALSE	TRUE
Liver	GLUC	TRUE	ENSG00000163466	ARPC2	WHR-adj-BMI_GIANT_2018/WHR-adj-BMI_GIANT_2018.txt.gz	Muscle_Skeletal.allpairs.txt.gz.eQTLs.txt.gz	2	218326533	0.440797	T	C	FALSE	C	T	FALSE	FALSE	TRUE	FALSE	FALSE
Muscle	TNFa	TRUE	ENSG00000163466	ARPC2	WHR-adj-BMI_GIANT_2018/WHR-adj-BMI_GIANT_2018.txt.gz	Muscle_Skeletal.allpairs.txt.gz.eQTLs.txt.gz	2	218326533	0.440797	T	C	FALSE	C	T	FALSE	FALSE	TRUE	FALSE	FALSE
Fat	DEXA	TRUE	ENSG00000111229	ARPC3	BMI_GIANT_2018/BMI_GIANT_2018.txt.gz	Muscle_Skeletal.allpairs.txt.gz.eQTLs.txt.gz	12	109841007	0.875489	T	C	TRUE	T	C	FALSE	TRUE	FALSE	FALSE	FALSE
Fat	DEXA	TRUE	ENSG00000111229	ARPC3	BMI_GIANT_2018/BMI_GIANT_2018.txt.gz	Muscle_Skeletal.allpairs.txt.gz.eQTLs.txt.gz	12	110465575	0.442961	C	G	FALSE	C	G	TRUE	TRUE	FALSE	FALSE	FALSE
Fat	IL-6	TRUE	ENSG00000111229	ARPC3	BMI_GIANT_2018/BMI_GIANT_2018.txt.gz	Muscle_Skeletal.allpairs.txt.gz.eQTLs.txt.gz	12	109841007	0.875489	T	C	TRUE	T	C	FALSE	TRUE	FALSE	FALSE	FALSE
Fat	IL-6	TRUE	ENSG00000111229	ARPC3	BMI_GIANT_2018/BMI_GIANT_2018.txt.gz	Muscle_Skeletal.allpairs.txt.gz.eQTLs.txt.gz	12	110465575	0.442961	C	G	FALSE	C	G	TRUE	TRUE	FALSE	FALSE	FALSE
Liver	ROSI	FALSE	ENSG00000088280	ASAP3	TG_GLGC_Expanded/TG_GLGC_Expanded.txt.gz	Muscle_Skeletal.allpairs.txt.gz.eQTLs.txt.gz	1	23439740	0.456238	T	C	TRUE	T	C	TRUE	TRUE	TRUE	TRUE	FALSE
Liver	ROSI	FALSE	ENSG00000088280	ASAP3	TG_GLGC_Expanded/TG_GLGC_Expanded.txt.gz	Adipose_Visceral_Omentum.allpairs.txt.gz.eQTLs.txt.gz	1	23439740	0.464009	T	C	TRUE	T	C	TRUE	TRUE	TRUE	TRUE	FALSE
Liver	ROSI	FALSE	ENSG00000088280	ASAP3	TG_GLGC_Expanded/TG_GLGC_Expanded.txt.gz	Adipose_Subcutaneous.allpairs.txt.gz.eQTLs.txt.gz	1	23439740	0.470922	T	C	TRUE	T	C	TRUE	TRUE	TRUE	TRUE	FALSE
Liver	TGFB1	TRUE	ENSG00000088280	ASAP3	TG_GLGC_Expanded/TG_GLGC_Expanded.txt.gz	Muscle_Skeletal.allpairs.txt.gz.eQTLs.txt.gz	1	23439740	0.456238	T	C	TRUE	T	C	TRUE	TRUE	TRUE	TRUE	TRUE
Liver	TGFB1	TRUE	ENSG00000088280	ASAP3	TG_GLGC_Expanded/TG_GLGC_Expanded.txt.gz	Adipose_Visceral_Omentum.allpairs.txt.gz.eQTLs.txt.gz	1	23439740	0.464009	T	C	TRUE	T	C	TRUE	TRUE	TRUE	TRUE	TRUE
Liver	TGFB1	TRUE	ENSG00000088280	ASAP3	TG_GLGC_Expanded/TG_GLGC_Expanded.txt.gz	Adipose_Subcutaneous.allpairs.txt.gz.eQTLs.txt.gz	1	23439740	0.470922	T	C	TRUE	T	C	TRUE	TRUE	TRUE	TRUE	TRUE
Fat	DEXA	FALSE	ENSG00000088280	ASAP3	TG_GLGC_Expanded/TG_GLGC_Expanded.txt.gz	Muscle_Skeletal.allpairs.txt.gz.eQTLs.txt.gz	1	23439740	0.456238	T	C	TRUE	T	C	TRUE	TRUE	TRUE	TRUE	FALSE
Fat	DEXA	FALSE	ENSG00000088280	ASAP3	TG_GLGC_Expanded/TG_GLGC_Expanded.txt.gz	Adipose_Visceral_Omentum.allpairs.txt.gz.eQTLs.txt.gz	1	23439740	0.464009	T	C	TRUE	T	C	TRUE	TRUE	TRUE	TRUE	FALSE
Fat	DEXA	FALSE	ENSG00000088280	ASAP3	TG_GLGC_Expanded/TG_GLGC_Expanded.txt.gz	Adipose_Subcutaneous.allpairs.txt.gz.eQTLs.txt.gz	1	23439740	0.470922	T	C	TRUE	T	C	TRUE	TRUE	TRUE	TRUE	FALSE
Muscle	LAUR	TRUE	ENSG00000088280	ASAP3	TG_GLGC_Expanded/TG_GLGC_Expanded.txt.gz	Muscle_Skeletal.allpairs.txt.gz.eQTLs.txt.gz	1	23439740	0.456238	T	C	TRUE	T	C	TRUE	TRUE	TRUE	TRUE	TRUE
Muscle	LAUR	TRUE	ENSG00000088280	ASAP3	TG_GLGC_Expanded/TG_GLGC_Expanded.txt.gz	Adipose_Visceral_Omentum.allpairs.txt.gz.eQTLs.txt.gz	1	23439740	0.464009	T	C	TRUE	T	C	TRUE	TRUE	TRUE	TRUE	TRUE
Muscle	LAUR	TRUE	ENSG00000088280	ASAP3	TG_GLGC_Expanded/TG_GLGC_Expanded.txt.gz	Adipose_Subcutaneous.allpairs.txt.gz.eQTLs.txt.gz	1	23439740	0.470922	T	C	TRUE	T	C	TRUE	TRUE	TRUE	TRUE	TRUE
Muscle	RETA	TRUE	ENSG00000088280	ASAP3	TG_GLGC_Expanded/TG_GLGC_Expanded.txt.gz	Muscle_Skeletal.allpairs.txt.gz.eQTLs.txt.gz	1	23439740	0.456238	T	C	TRUE	T	C	TRUE	TRUE	TRUE	TRUE	TRUE
Muscle	RETA	TRUE	ENSG00000088280	ASAP3	TG_GLGC_Expanded/TG_GLGC_Expanded.txt.gz	Adipose_Visceral_Omentum.allpairs.txt.gz.eQTLs.txt.gz	1	23439740	0.464009	T	C	TRUE	T	C	TRUE	TRUE	TRUE	TRUE	TRUE
Muscle	RETA	TRUE	ENSG00000088280	ASAP3	TG_GLGC_Expanded/TG_GLGC_Expanded.txt.gz	Adipose_Subcutaneous.allpairs.txt.gz.eQTLs.txt.gz	1	23439740	0.470922	T	C	TRUE	T	C	TRUE	TRUE	TRUE	TRUE	TRUE
Muscle	TNFa	TRUE	ENSG00000088280	ASAP3	TG_GLGC_Expanded/TG_GLGC_Expanded.txt.gz	Muscle_Skeletal.allpairs.txt.gz.eQTLs.txt.gz	1	23439740	0.456238	T	C	TRUE	T	C	TRUE	TRUE	TRUE	TRUE	TRUE
Muscle	TNFa	TRUE	ENSG00000088280	ASAP3	TG_GLGC_Expanded/TG_GLGC_Expanded.txt.gz	Adipose_Visceral_Omentum.allpairs.txt.gz.eQTLs.txt.gz	1	23439740	0.464009	T	C	TRUE	T	C	TRUE	TRUE	TRUE	TRUE	TRUE
Muscle	TNFa	TRUE	ENSG00000088280	ASAP3	TG_GLGC_Expanded/TG_GLGC_Expanded.txt.gz	Adipose_Subcutaneous.allpairs.txt.gz.eQTLs.txt.gz	1	23439740	0.470922	T	C	TRUE	T	C	TRUE	TRUE	TRUE	TRUE	TRUE
Muscle	ISOP	TRUE	ENSG00000088280	ASAP3	TG_GLGC_Expanded/TG_GLGC_Expanded.txt.gz	Muscle_Skeletal.allpairs.txt.gz.eQTLs.txt.gz	1	23439740	0.456238	T	C	TRUE	T	C	TRUE	TRUE	TRUE	TRUE	TRUE
Muscle	ISOP	TRUE	ENSG00000088280	ASAP3	TG_GLGC_Expanded/TG_GLGC_Expanded.txt.gz	Adipose_Visceral_Omentum.allpairs.txt.gz.eQTLs.txt.gz	1	23439740	0.464009	T	C	TRUE	T	C	TRUE	TRUE	TRUE	TRUE	TRUE
Muscle	ISOP	TRUE	ENSG00000088280	ASAP3	TG_GLGC_Expanded/TG_GLGC_Expanded.txt.gz	Adipose_Subcutaneous.allpairs.txt.gz.eQTLs.txt.gz	1	23439740	0.470922	T	C	TRUE	T	C	TRUE	TRUE	TRUE	TRUE	TRUE
Liver	IBMX	TRUE	ENSG00000196372	ASB13	WHR-adj-BMI_GIANT_2018/WHR-adj-BMI_GIANT_2018.txt.gz	Adipose_Visceral_Omentum.allpairs.txt.gz.eQTLs.txt.gz	10	5601548	0.453525	T	C	FALSE	T	C	TRUE	TRUE	FALSE	FALSE	FALSE
Liver	LAUR	TRUE	ENSG00000196372	ASB13	WHR-adj-BMI_GIANT_2018/WHR-adj-BMI_GIANT_2018.txt.gz	Adipose_Visceral_Omentum.allpairs.txt.gz.eQTLs.txt.gz	10	5601548	0.453525	T	C	FALSE	T	C	TRUE	TRUE	FALSE	FALSE	FALSE
Liver	RETA	TRUE	ENSG00000196372	ASB13	WHR-adj-BMI_GIANT_2018/WHR-adj-BMI_GIANT_2018.txt.gz	Adipose_Visceral_Omentum.allpairs.txt.gz.eQTLs.txt.gz	10	5601548	0.453525	T	C	FALSE	T	C	TRUE	TRUE	FALSE	FALSE	FALSE
Liver	TNFa	FALSE	ENSG00000196372	ASB13	WHR-adj-BMI_GIANT_2018/WHR-adj-BMI_GIANT_2018.txt.gz	Adipose_Visceral_Omentum.allpairs.txt.gz.eQTLs.txt.gz	10	5601548	0.453525	T	C	FALSE	T	C	TRUE	TRUE	FALSE	FALSE	TRUE
Liver	U012	TRUE	ENSG00000196372	ASB13	WHR-adj-BMI_GIANT_2018/WHR-adj-BMI_GIANT_2018.txt.gz	Adipose_Visceral_Omentum.allpairs.txt.gz.eQTLs.txt.gz	10	5601548	0.453525	T	C	FALSE	T	C	TRUE	TRUE	FALSE	FALSE	FALSE
Liver	SB20	TRUE	ENSG00000196372	ASB13	WHR-adj-BMI_GIANT_2018/WHR-adj-BMI_GIANT_2018.txt.gz	Adipose_Visceral_Omentum.allpairs.txt.gz.eQTLs.txt.gz	10	5601548	0.453525	T	C	FALSE	T	C	TRUE	TRUE	FALSE	FALSE	FALSE
Liver	TGFB1	TRUE	ENSG00000196372	ASB13	WHR-adj-BMI_GIANT_2018/WHR-adj-BMI_GIANT_2018.txt.gz	Adipose_Visceral_Omentum.allpairs.txt.gz.eQTLs.txt.gz	10	5601548	0.453525	T	C	FALSE	T	C	TRUE	TRUE	FALSE	FALSE	FALSE
Liver	IL-6	FALSE	ENSG00000196372	ASB13	WHR-adj-BMI_GIANT_2018/WHR-adj-BMI_GIANT_2018.txt.gz	Adipose_Visceral_Omentum.allpairs.txt.gz.eQTLs.txt.gz	10	5601548	0.453525	T	C	FALSE	T	C	TRUE	TRUE	FALSE	FALSE	TRUE
Fat	IBMX	FALSE	ENSG00000196372	ASB13	WHR-adj-BMI_GIANT_2018/WHR-adj-BMI_GIANT_2018.txt.gz	Adipose_Visceral_Omentum.allpairs.txt.gz.eQTLs.txt.gz	10	5601548	0.453525	T	C	FALSE	T	C	TRUE	TRUE	FALSE	FALSE	TRUE
Liver	TGFB1	TRUE	ENSG00000169696	ASPSCR1	WHR-adj-BMI_GIANT_2018/WHR-adj-BMI_GIANT_2018.txt.gz	Liver.allpairs.txt.gz.eQTLs.txt.gz	17	81976318	0.429407	A	C	TRUE	A	C	FALSE	TRUE	FALSE	FALSE	FALSE
Liver	TGFB1	TRUE	ENSG00000169696	ASPSCR1	WHR-adj-BMI_GIANT_2018/WHR-adj-BMI_GIANT_2018.txt.gz	Muscle_Skeletal.allpairs.txt.gz.eQTLs.txt.gz	17	81976318	0.386836	A	C	TRUE	A	C	TRUE	TRUE	TRUE	TRUE	TRUE
Liver	DEXA	FALSE	ENSG00000169696	ASPSCR1	WHR-adj-BMI_GIANT_2018/WHR-adj-BMI_GIANT_2018.txt.gz	Liver.allpairs.txt.gz.eQTLs.txt.gz	17	81976318	0.429407	A	C	TRUE	A	C	FALSE	TRUE	FALSE	FALSE	TRUE
Liver	DEXA	FALSE	ENSG00000169696	ASPSCR1	WHR-adj-BMI_GIANT_2018/WHR-adj-BMI_GIANT_2018.txt.gz	Muscle_Skeletal.allpairs.txt.gz.eQTLs.txt.gz	17	81976318	0.386836	A	C	TRUE	A	C	TRUE	TRUE	TRUE	TRUE	FALSE
Muscle	ATOR	TRUE	ENSG00000260442	ATP2A1-AS1	BMI_GIANT_2018/BMI_GIANT_2018.txt.gz	Muscle_Skeletal.allpairs.txt.gz.eQTLs.txt.gz	16	28335819	0.806473	A	C	FALSE	C	A	FALSE	FALSE	TRUE	FALSE	FALSE
Muscle	ATOR	TRUE	ENSG00000260442	ATP2A1-AS1	BMI_GIANT_2018/BMI_GIANT_2018.txt.gz	Muscle_Skeletal.allpairs.txt.gz.eQTLs.txt.gz	16	28871920	0.642719	A	G	FALSE	G	A	FALSE	FALSE	TRUE	FALSE	FALSE
Muscle	ATOR	TRUE	ENSG00000260442	ATP2A1-AS1	T2D_Mahajan_Europeans/T2D_Mahajan_Europeans.txt.gz	Muscle_Skeletal.allpairs.txt.gz.eQTLs.txt.gz	16	28903896	0.498027	A	G	FALSE	A	G	TRUE	TRUE	FALSE	FALSE	FALSE
Liver	GLUC	TRUE	ENSG00000159199	ATP5MC1	Type-2-Diabetes_Xue_2018/Type-2-Diabetes_Xue_2018.txt.gz	Muscle_Skeletal.allpairs.txt.gz.eQTLs.txt.gz	17	48911792	0.508083	G	A	FALSE	G	A	FALSE	TRUE	TRUE	TRUE	TRUE
Liver	GLUC	TRUE	ENSG00000159199	ATP5MC1	T2D_Mahajan_Europeans/T2D_Mahajan_Europeans.txt.gz	Muscle_Skeletal.allpairs.txt.gz.eQTLs.txt.gz	17	48982960	0.398313	A	C	FALSE	A	C	FALSE	TRUE	TRUE	TRUE	TRUE
Fat	ROSI	TRUE	ENSG00000159199	ATP5MC1	Type-2-Diabetes_Xue_2018/Type-2-Diabetes_Xue_2018.txt.gz	Muscle_Skeletal.allpairs.txt.gz.eQTLs.txt.gz	17	48911792	0.508083	G	A	FALSE	G	A	FALSE	TRUE	TRUE	TRUE	TRUE
Fat	ROSI	TRUE	ENSG00000159199	ATP5MC1	T2D_Mahajan_Europeans/T2D_Mahajan_Europeans.txt.gz	Muscle_Skeletal.allpairs.txt.gz.eQTLs.txt.gz	17	48982960	0.398313	A	C	FALSE	A	C	FALSE	TRUE	TRUE	TRUE	TRUE
Fat	IBMX	TRUE	ENSG00000159199	ATP5MC1	Type-2-Diabetes_Xue_2018/Type-2-Diabetes_Xue_2018.txt.gz	Muscle_Skeletal.allpairs.txt.gz.eQTLs.txt.gz	17	48911792	0.508083	G	A	FALSE	G	A	FALSE	TRUE	TRUE	TRUE	TRUE
Fat	IBMX	TRUE	ENSG00000159199	ATP5MC1	T2D_Mahajan_Europeans/T2D_Mahajan_Europeans.txt.gz	Muscle_Skeletal.allpairs.txt.gz.eQTLs.txt.gz	17	48982960	0.398313	A	C	FALSE	A	C	FALSE	TRUE	TRUE	TRUE	TRUE
Fat	DEXA	TRUE	ENSG00000159199	ATP5MC1	Type-2-Diabetes_Xue_2018/Type-2-Diabetes_Xue_2018.txt.gz	Muscle_Skeletal.allpairs.txt.gz.eQTLs.txt.gz	17	48911792	0.508083	G	A	FALSE	G	A	FALSE	TRUE	TRUE	TRUE	TRUE
Fat	DEXA	TRUE	ENSG00000159199	ATP5MC1	T2D_Mahajan_Europeans/T2D_Mahajan_Europeans.txt.gz	Muscle_Skeletal.allpairs.txt.gz.eQTLs.txt.gz	17	48982960	0.398313	A	C	FALSE	A	C	FALSE	TRUE	TRUE	TRUE	TRUE
Fat	TNFa	TRUE	ENSG00000159199	ATP5MC1	Type-2-Diabetes_Xue_2018/Type-2-Diabetes_Xue_2018.txt.gz	Muscle_Skeletal.allpairs.txt.gz.eQTLs.txt.gz	17	48911792	0.508083	G	A	FALSE	G	A	FALSE	TRUE	TRUE	TRUE	TRUE
Fat	TNFa	TRUE	ENSG00000159199	ATP5MC1	T2D_Mahajan_Europeans/T2D_Mahajan_Europeans.txt.gz	Muscle_Skeletal.allpairs.txt.gz.eQTLs.txt.gz	17	48982960	0.398313	A	C	FALSE	A	C	FALSE	TRUE	TRUE	TRUE	TRUE
Fat	INSU	TRUE	ENSG00000159199	ATP5MC1	Type-2-Diabetes_Xue_2018/Type-2-Diabetes_Xue_2018.txt.gz	Muscle_Skeletal.allpairs.txt.gz.eQTLs.txt.gz	17	48911792	0.508083	G	A	FALSE	G	A	FALSE	TRUE	TRUE	TRUE	TRUE
Fat	INSU	TRUE	ENSG00000159199	ATP5MC1	T2D_Mahajan_Europeans/T2D_Mahajan_Europeans.txt.gz	Muscle_Skeletal.allpairs.txt.gz.eQTLs.txt.gz	17	48982960	0.398313	A	C	FALSE	A	C	FALSE	TRUE	TRUE	TRUE	TRUE
Fat	ADIP	FALSE	ENSG00000159199	ATP5MC1	Type-2-Diabetes_Xue_2018/Type-2-Diabetes_Xue_2018.txt.gz	Muscle_Skeletal.allpairs.txt.gz.eQTLs.txt.gz	17	48911792	0.508083	G	A	FALSE	G	A	FALSE	TRUE	TRUE	TRUE	FALSE
Fat	ADIP	FALSE	ENSG00000159199	ATP5MC1	T2D_Mahajan_Europeans/T2D_Mahajan_Europeans.txt.gz	Muscle_Skeletal.allpairs.txt.gz.eQTLs.txt.gz	17	48982960	0.398313	A	C	FALSE	A	C	FALSE	TRUE	TRUE	TRUE	FALSE
Fat	IL-6	TRUE	ENSG00000159199	ATP5MC1	Type-2-Diabetes_Xue_2018/Type-2-Diabetes_Xue_2018.txt.gz	Muscle_Skeletal.allpairs.txt.gz.eQTLs.txt.gz	17	48911792	0.508083	G	A	FALSE	G	A	FALSE	TRUE	TRUE	TRUE	TRUE
Fat	IL-6	TRUE	ENSG00000159199	ATP5MC1	T2D_Mahajan_Europeans/T2D_Mahajan_Europeans.txt.gz	Muscle_Skeletal.allpairs.txt.gz.eQTLs.txt.gz	17	48982960	0.398313	A	C	FALSE	A	C	FALSE	TRUE	TRUE	TRUE	TRUE
Muscle	LAUR	TRUE	ENSG00000159199	ATP5MC1	Type-2-Diabetes_Xue_2018/Type-2-Diabetes_Xue_2018.txt.gz	Muscle_Skeletal.allpairs.txt.gz.eQTLs.txt.gz	17	48911792	0.508083	G	A	FALSE	G	A	FALSE	TRUE	TRUE	TRUE	TRUE
Muscle	LAUR	TRUE	ENSG00000159199	ATP5MC1	T2D_Mahajan_Europeans/T2D_Mahajan_Europeans.txt.gz	Muscle_Skeletal.allpairs.txt.gz.eQTLs.txt.gz	17	48982960	0.398313	A	C	FALSE	A	C	FALSE	TRUE	TRUE	TRUE	TRUE
Muscle	IBMX	TRUE	ENSG00000159199	ATP5MC1	Type-2-Diabetes_Xue_2018/Type-2-Diabetes_Xue_2018.txt.gz	Muscle_Skeletal.allpairs.txt.gz.eQTLs.txt.gz	17	48911792	0.508083	G	A	FALSE	G	A	FALSE	TRUE	TRUE	TRUE	TRUE
Muscle	IBMX	TRUE	ENSG00000159199	ATP5MC1	T2D_Mahajan_Europeans/T2D_Mahajan_Europeans.txt.gz	Muscle_Skeletal.allpairs.txt.gz.eQTLs.txt.gz	17	48982960	0.398313	A	C	FALSE	A	C	FALSE	TRUE	TRUE	TRUE	TRUE
Muscle	GLUC	TRUE	ENSG00000159199	ATP5MC1	Type-2-Diabetes_Xue_2018/Type-2-Diabetes_Xue_2018.txt.gz	Muscle_Skeletal.allpairs.txt.gz.eQTLs.txt.gz	17	48911792	0.508083	G	A	FALSE	G	A	FALSE	TRUE	TRUE	TRUE	TRUE
Muscle	GLUC	TRUE	ENSG00000159199	ATP5MC1	T2D_Mahajan_Europeans/T2D_Mahajan_Europeans.txt.gz	Muscle_Skeletal.allpairs.txt.gz.eQTLs.txt.gz	17	48982960	0.398313	A	C	FALSE	A	C	FALSE	TRUE	TRUE	TRUE	TRUE
Liver	IBMX	TRUE	ENSG00000159720	ATP6V0D1	HDL_GLGC_Expanded/HDL_GLGC_Expanded.txt.gz	Muscle_Skeletal.allpairs.txt.gz.eQTLs.txt.gz	16	68394423	0.48624	A	G	FALSE	G	A	FALSE	FALSE	TRUE	FALSE	FALSE
Fat	LEPT	FALSE	ENSG00000159720	ATP6V0D1	HDL_GLGC_Expanded/HDL_GLGC_Expanded.txt.gz	Muscle_Skeletal.allpairs.txt.gz.eQTLs.txt.gz	16	68394423	0.48624	A	G	FALSE	G	A	FALSE	FALSE	TRUE	FALSE	TRUE
Fat	ROSI	TRUE	ENSG00000131100	ATP6V1E1	BMI_GIANT_2018/BMI_GIANT_2018.txt.gz	Muscle_Skeletal.allpairs.txt.gz.eQTLs.txt.gz	22	17738065	0.42855	A	G	FALSE	G	A	FALSE	FALSE	TRUE	FALSE	FALSE
Fat	ROSI	TRUE	ENSG00000131100	ATP6V1E1	BMI_GIANT_2018/BMI_GIANT_2018.txt.gz	Adipose_Subcutaneous.allpairs.txt.gz.eQTLs.txt.gz	22	17738065	0.425356	A	G	FALSE	G	A	FALSE	FALSE	TRUE	FALSE	FALSE
Fat	ROSI	TRUE	ENSG00000131100	ATP6V1E1	BMI_GIANT_2018/BMI_GIANT_2018.txt.gz	Adipose_Visceral_Omentum.allpairs.txt.gz.eQTLs.txt.gz	22	17738065	0.506373	A	G	FALSE	G	A	FALSE	FALSE	TRUE	FALSE	FALSE
Fat	DEXA	TRUE	ENSG00000131100	ATP6V1E1	BMI_GIANT_2018/BMI_GIANT_2018.txt.gz	Muscle_Skeletal.allpairs.txt.gz.eQTLs.txt.gz	22	17738065	0.42855	A	G	FALSE	G	A	FALSE	FALSE	TRUE	FALSE	FALSE
Fat	DEXA	TRUE	ENSG00000131100	ATP6V1E1	BMI_GIANT_2018/BMI_GIANT_2018.txt.gz	Adipose_Subcutaneous.allpairs.txt.gz.eQTLs.txt.gz	22	17738065	0.425356	A	G	FALSE	G	A	FALSE	FALSE	TRUE	FALSE	FALSE
Fat	DEXA	TRUE	ENSG00000131100	ATP6V1E1	BMI_GIANT_2018/BMI_GIANT_2018.txt.gz	Adipose_Visceral_Omentum.allpairs.txt.gz.eQTLs.txt.gz	22	17738065	0.506373	A	G	FALSE	G	A	FALSE	FALSE	TRUE	FALSE	FALSE
Fat	TNFa	TRUE	ENSG00000131100	ATP6V1E1	BMI_GIANT_2018/BMI_GIANT_2018.txt.gz	Muscle_Skeletal.allpairs.txt.gz.eQTLs.txt.gz	22	17738065	0.42855	A	G	FALSE	G	A	FALSE	FALSE	TRUE	FALSE	FALSE
Fat	TNFa	TRUE	ENSG00000131100	ATP6V1E1	BMI_GIANT_2018/BMI_GIANT_2018.txt.gz	Adipose_Subcutaneous.allpairs.txt.gz.eQTLs.txt.gz	22	17738065	0.425356	A	G	FALSE	G	A	FALSE	FALSE	TRUE	FALSE	FALSE
Fat	TNFa	TRUE	ENSG00000131100	ATP6V1E1	BMI_GIANT_2018/BMI_GIANT_2018.txt.gz	Adipose_Visceral_Omentum.allpairs.txt.gz.eQTLs.txt.gz	22	17738065	0.506373	A	G	FALSE	G	A	FALSE	FALSE	TRUE	FALSE	FALSE
Fat	IL-6	TRUE	ENSG00000131100	ATP6V1E1	BMI_GIANT_2018/BMI_GIANT_2018.txt.gz	Muscle_Skeletal.allpairs.txt.gz.eQTLs.txt.gz	22	17738065	0.42855	A	G	FALSE	G	A	FALSE	FALSE	TRUE	FALSE	FALSE
Fat	IL-6	TRUE	ENSG00000131100	ATP6V1E1	BMI_GIANT_2018/BMI_GIANT_2018.txt.gz	Adipose_Subcutaneous.allpairs.txt.gz.eQTLs.txt.gz	22	17738065	0.425356	A	G	FALSE	G	A	FALSE	FALSE	TRUE	FALSE	FALSE
Fat	IL-6	TRUE	ENSG00000131100	ATP6V1E1	BMI_GIANT_2018/BMI_GIANT_2018.txt.gz	Adipose_Visceral_Omentum.allpairs.txt.gz.eQTLs.txt.gz	22	17738065	0.506373	A	G	FALSE	G	A	FALSE	FALSE	TRUE	FALSE	FALSE
Muscle	IBMX	TRUE	ENSG00000131100	ATP6V1E1	BMI_GIANT_2018/BMI_GIANT_2018.txt.gz	Muscle_Skeletal.allpairs.txt.gz.eQTLs.txt.gz	22	17738065	0.42855	A	G	FALSE	G	A	FALSE	FALSE	TRUE	FALSE	FALSE
Muscle	IBMX	TRUE	ENSG00000131100	ATP6V1E1	BMI_GIANT_2018/BMI_GIANT_2018.txt.gz	Adipose_Subcutaneous.allpairs.txt.gz.eQTLs.txt.gz	22	17738065	0.425356	A	G	FALSE	G	A	FALSE	FALSE	TRUE	FALSE	FALSE
Muscle	IBMX	TRUE	ENSG00000131100	ATP6V1E1	BMI_GIANT_2018/BMI_GIANT_2018.txt.gz	Adipose_Visceral_Omentum.allpairs.txt.gz.eQTLs.txt.gz	22	17738065	0.506373	A	G	FALSE	G	A	FALSE	FALSE	TRUE	FALSE	FALSE
Liver	ROSI	FALSE	ENSG00000168488	ATXN2L	BMI_GIANT_2018/BMI_GIANT_2018.txt.gz	Adipose_Subcutaneous.allpairs.txt.gz.eQTLs.txt.gz	16	28871920	0.633022	A	G	FALSE	G	A	FALSE	FALSE	TRUE	FALSE	TRUE
Liver	ROSI	FALSE	ENSG00000168488	ATXN2L	T2D_Mahajan_Europeans/T2D_Mahajan_Europeans.txt.gz	Adipose_Subcutaneous.allpairs.txt.gz.eQTLs.txt.gz	16	28903896	0.49828	A	G	FALSE	A	G	TRUE	TRUE	FALSE	FALSE	TRUE
Liver	SP60	TRUE	ENSG00000168488	ATXN2L	BMI_GIANT_2018/BMI_GIANT_2018.txt.gz	Adipose_Subcutaneous.allpairs.txt.gz.eQTLs.txt.gz	16	28871920	0.633022	A	G	FALSE	G	A	FALSE	FALSE	TRUE	FALSE	FALSE
Liver	SP60	TRUE	ENSG00000168488	ATXN2L	T2D_Mahajan_Europeans/T2D_Mahajan_Europeans.txt.gz	Adipose_Subcutaneous.allpairs.txt.gz.eQTLs.txt.gz	16	28903896	0.49828	A	G	FALSE	A	G	TRUE	TRUE	FALSE	FALSE	FALSE
Liver	GLUC	FALSE	ENSG00000168488	ATXN2L	BMI_GIANT_2018/BMI_GIANT_2018.txt.gz	Adipose_Subcutaneous.allpairs.txt.gz.eQTLs.txt.gz	16	28871920	0.633022	A	G	FALSE	G	A	FALSE	FALSE	TRUE	FALSE	TRUE
Liver	GLUC	FALSE	ENSG00000168488	ATXN2L	T2D_Mahajan_Europeans/T2D_Mahajan_Europeans.txt.gz	Adipose_Subcutaneous.allpairs.txt.gz.eQTLs.txt.gz	16	28903896	0.49828	A	G	FALSE	A	G	TRUE	TRUE	FALSE	FALSE	TRUE
Liver	DEXA	FALSE	ENSG00000168488	ATXN2L	BMI_GIANT_2018/BMI_GIANT_2018.txt.gz	Adipose_Subcutaneous.allpairs.txt.gz.eQTLs.txt.gz	16	28871920	0.633022	A	G	FALSE	G	A	FALSE	FALSE	TRUE	FALSE	TRUE
Liver	DEXA	FALSE	ENSG00000168488	ATXN2L	T2D_Mahajan_Europeans/T2D_Mahajan_Europeans.txt.gz	Adipose_Subcutaneous.allpairs.txt.gz.eQTLs.txt.gz	16	28903896	0.49828	A	G	FALSE	A	G	TRUE	TRUE	FALSE	FALSE	TRUE
Fat	WORT	TRUE	ENSG00000168488	ATXN2L	BMI_GIANT_2018/BMI_GIANT_2018.txt.gz	Adipose_Subcutaneous.allpairs.txt.gz.eQTLs.txt.gz	16	28871920	0.633022	A	G	FALSE	G	A	FALSE	FALSE	TRUE	FALSE	FALSE
Fat	WORT	TRUE	ENSG00000168488	ATXN2L	T2D_Mahajan_Europeans/T2D_Mahajan_Europeans.txt.gz	Adipose_Subcutaneous.allpairs.txt.gz.eQTLs.txt.gz	16	28903896	0.49828	A	G	FALSE	A	G	TRUE	TRUE	FALSE	FALSE	FALSE
Fat	RETA	TRUE	ENSG00000168488	ATXN2L	BMI_GIANT_2018/BMI_GIANT_2018.txt.gz	Adipose_Subcutaneous.allpairs.txt.gz.eQTLs.txt.gz	16	28871920	0.633022	A	G	FALSE	G	A	FALSE	FALSE	TRUE	FALSE	FALSE
Fat	RETA	TRUE	ENSG00000168488	ATXN2L	T2D_Mahajan_Europeans/T2D_Mahajan_Europeans.txt.gz	Adipose_Subcutaneous.allpairs.txt.gz.eQTLs.txt.gz	16	28903896	0.49828	A	G	FALSE	A	G	TRUE	TRUE	FALSE	FALSE	FALSE
Fat	SP60	TRUE	ENSG00000168488	ATXN2L	BMI_GIANT_2018/BMI_GIANT_2018.txt.gz	Adipose_Subcutaneous.allpairs.txt.gz.eQTLs.txt.gz	16	28871920	0.633022	A	G	FALSE	G	A	FALSE	FALSE	TRUE	FALSE	FALSE
Fat	SP60	TRUE	ENSG00000168488	ATXN2L	T2D_Mahajan_Europeans/T2D_Mahajan_Europeans.txt.gz	Adipose_Subcutaneous.allpairs.txt.gz.eQTLs.txt.gz	16	28903896	0.49828	A	G	FALSE	A	G	TRUE	TRUE	FALSE	FALSE	FALSE
Fat	LEPT	TRUE	ENSG00000168488	ATXN2L	BMI_GIANT_2018/BMI_GIANT_2018.txt.gz	Adipose_Subcutaneous.allpairs.txt.gz.eQTLs.txt.gz	16	28871920	0.633022	A	G	FALSE	G	A	FALSE	FALSE	TRUE	FALSE	FALSE
Fat	LEPT	TRUE	ENSG00000168488	ATXN2L	T2D_Mahajan_Europeans/T2D_Mahajan_Europeans.txt.gz	Adipose_Subcutaneous.allpairs.txt.gz.eQTLs.txt.gz	16	28903896	0.49828	A	G	FALSE	A	G	TRUE	TRUE	FALSE	FALSE	FALSE
Fat	SB20	TRUE	ENSG00000168488	ATXN2L	BMI_GIANT_2018/BMI_GIANT_2018.txt.gz	Adipose_Subcutaneous.allpairs.txt.gz.eQTLs.txt.gz	16	28871920	0.633022	A	G	FALSE	G	A	FALSE	FALSE	TRUE	FALSE	FALSE
Fat	SB20	TRUE	ENSG00000168488	ATXN2L	T2D_Mahajan_Europeans/T2D_Mahajan_Europeans.txt.gz	Adipose_Subcutaneous.allpairs.txt.gz.eQTLs.txt.gz	16	28903896	0.49828	A	G	FALSE	A	G	TRUE	TRUE	FALSE	FALSE	FALSE
Fat	U012	TRUE	ENSG00000168488	ATXN2L	BMI_GIANT_2018/BMI_GIANT_2018.txt.gz	Adipose_Subcutaneous.allpairs.txt.gz.eQTLs.txt.gz	16	28871920	0.633022	A	G	FALSE	G	A	FALSE	FALSE	TRUE	FALSE	FALSE
Fat	U012	TRUE	ENSG00000168488	ATXN2L	T2D_Mahajan_Europeans/T2D_Mahajan_Europeans.txt.gz	Adipose_Subcutaneous.allpairs.txt.gz.eQTLs.txt.gz	16	28903896	0.49828	A	G	FALSE	A	G	TRUE	TRUE	FALSE	FALSE	FALSE
Fat	ADIP	TRUE	ENSG00000168488	ATXN2L	BMI_GIANT_2018/BMI_GIANT_2018.txt.gz	Adipose_Subcutaneous.allpairs.txt.gz.eQTLs.txt.gz	16	28871920	0.633022	A	G	FALSE	G	A	FALSE	FALSE	TRUE	FALSE	FALSE
Fat	ADIP	TRUE	ENSG00000168488	ATXN2L	T2D_Mahajan_Europeans/T2D_Mahajan_Europeans.txt.gz	Adipose_Subcutaneous.allpairs.txt.gz.eQTLs.txt.gz	16	28903896	0.49828	A	G	FALSE	A	G	TRUE	TRUE	FALSE	FALSE	FALSE
Muscle	INSU	TRUE	ENSG00000168488	ATXN2L	BMI_GIANT_2018/BMI_GIANT_2018.txt.gz	Adipose_Subcutaneous.allpairs.txt.gz.eQTLs.txt.gz	16	28871920	0.633022	A	G	FALSE	G	A	FALSE	FALSE	TRUE	FALSE	FALSE
Muscle	INSU	TRUE	ENSG00000168488	ATXN2L	T2D_Mahajan_Europeans/T2D_Mahajan_Europeans.txt.gz	Adipose_Subcutaneous.allpairs.txt.gz.eQTLs.txt.gz	16	28903896	0.49828	A	G	FALSE	A	G	TRUE	TRUE	FALSE	FALSE	FALSE
Muscle	GLUC	FALSE	ENSG00000168488	ATXN2L	BMI_GIANT_2018/BMI_GIANT_2018.txt.gz	Adipose_Subcutaneous.allpairs.txt.gz.eQTLs.txt.gz	16	28871920	0.633022	A	G	FALSE	G	A	FALSE	FALSE	TRUE	FALSE	TRUE
Muscle	GLUC	FALSE	ENSG00000168488	ATXN2L	T2D_Mahajan_Europeans/T2D_Mahajan_Europeans.txt.gz	Adipose_Subcutaneous.allpairs.txt.gz.eQTLs.txt.gz	16	28903896	0.49828	A	G	FALSE	A	G	TRUE	TRUE	FALSE	FALSE	TRUE
Muscle	SB20	FALSE	ENSG00000168488	ATXN2L	BMI_GIANT_2018/BMI_GIANT_2018.txt.gz	Adipose_Subcutaneous.allpairs.txt.gz.eQTLs.txt.gz	16	28871920	0.633022	A	G	FALSE	G	A	FALSE	FALSE	TRUE	FALSE	TRUE
Muscle	SB20	FALSE	ENSG00000168488	ATXN2L	T2D_Mahajan_Europeans/T2D_Mahajan_Europeans.txt.gz	Adipose_Subcutaneous.allpairs.txt.gz.eQTLs.txt.gz	16	28903896	0.49828	A	G	FALSE	A	G	TRUE	TRUE	FALSE	FALSE	TRUE
Muscle	LEPT	FALSE	ENSG00000168488	ATXN2L	BMI_GIANT_2018/BMI_GIANT_2018.txt.gz	Adipose_Subcutaneous.allpairs.txt.gz.eQTLs.txt.gz	16	28871920	0.633022	A	G	FALSE	G	A	FALSE	FALSE	TRUE	FALSE	TRUE
Muscle	LEPT	FALSE	ENSG00000168488	ATXN2L	T2D_Mahajan_Europeans/T2D_Mahajan_Europeans.txt.gz	Adipose_Subcutaneous.allpairs.txt.gz.eQTLs.txt.gz	16	28903896	0.49828	A	G	FALSE	A	G	TRUE	TRUE	FALSE	FALSE	TRUE
Muscle	TNFa	TRUE	ENSG00000168488	ATXN2L	BMI_GIANT_2018/BMI_GIANT_2018.txt.gz	Adipose_Subcutaneous.allpairs.txt.gz.eQTLs.txt.gz	16	28871920	0.633022	A	G	FALSE	G	A	FALSE	FALSE	TRUE	FALSE	FALSE
Muscle	TNFa	TRUE	ENSG00000168488	ATXN2L	T2D_Mahajan_Europeans/T2D_Mahajan_Europeans.txt.gz	Adipose_Subcutaneous.allpairs.txt.gz.eQTLs.txt.gz	16	28903896	0.49828	A	G	FALSE	A	G	TRUE	TRUE	FALSE	FALSE	FALSE
Muscle	IGF1	TRUE	ENSG00000168488	ATXN2L	BMI_GIANT_2018/BMI_GIANT_2018.txt.gz	Adipose_Subcutaneous.allpairs.txt.gz.eQTLs.txt.gz	16	28871920	0.633022	A	G	FALSE	G	A	FALSE	FALSE	TRUE	FALSE	FALSE
Muscle	IGF1	TRUE	ENSG00000168488	ATXN2L	T2D_Mahajan_Europeans/T2D_Mahajan_Europeans.txt.gz	Adipose_Subcutaneous.allpairs.txt.gz.eQTLs.txt.gz	16	28903896	0.49828	A	G	FALSE	A	G	TRUE	TRUE	FALSE	FALSE	FALSE
Liver	U012	TRUE	ENSG00000167601	AXL	TG_GLGC_Expanded/TG_GLGC_Expanded.txt.gz	Adipose_Subcutaneous.allpairs.txt.gz.eQTLs.txt.gz	19	41228655	0.455307	T	C	TRUE	C	T	TRUE	FALSE	TRUE	FALSE	FALSE
Liver	U012	TRUE	ENSG00000167601	AXL	TG_GLGC_Expanded/TG_GLGC_Expanded.txt.gz	Muscle_Skeletal.allpairs.txt.gz.eQTLs.txt.gz	19	41228655	0.429816	T	C	TRUE	C	T	TRUE	FALSE	TRUE	FALSE	FALSE
Liver	TGFB1	TRUE	ENSG00000167601	AXL	TG_GLGC_Expanded/TG_GLGC_Expanded.txt.gz	Adipose_Subcutaneous.allpairs.txt.gz.eQTLs.txt.gz	19	41228655	0.455307	T	C	TRUE	C	T	TRUE	FALSE	TRUE	FALSE	FALSE
Liver	TGFB1	TRUE	ENSG00000167601	AXL	TG_GLGC_Expanded/TG_GLGC_Expanded.txt.gz	Muscle_Skeletal.allpairs.txt.gz.eQTLs.txt.gz	19	41228655	0.429816	T	C	TRUE	C	T	TRUE	FALSE	TRUE	FALSE	FALSE
Fat	DEXA	FALSE	ENSG00000167601	AXL	TG_GLGC_Expanded/TG_GLGC_Expanded.txt.gz	Adipose_Subcutaneous.allpairs.txt.gz.eQTLs.txt.gz	19	41228655	0.455307	T	C	TRUE	C	T	TRUE	FALSE	TRUE	FALSE	TRUE
Fat	DEXA	FALSE	ENSG00000167601	AXL	TG_GLGC_Expanded/TG_GLGC_Expanded.txt.gz	Muscle_Skeletal.allpairs.txt.gz.eQTLs.txt.gz	19	41228655	0.429816	T	C	TRUE	C	T	TRUE	FALSE	TRUE	FALSE	TRUE
Muscle	U012	FALSE	ENSG00000167601	AXL	TG_GLGC_Expanded/TG_GLGC_Expanded.txt.gz	Adipose_Subcutaneous.allpairs.txt.gz.eQTLs.txt.gz	19	41228655	0.455307	T	C	TRUE	C	T	TRUE	FALSE	TRUE	FALSE	TRUE
Muscle	U012	FALSE	ENSG00000167601	AXL	TG_GLGC_Expanded/TG_GLGC_Expanded.txt.gz	Muscle_Skeletal.allpairs.txt.gz.eQTLs.txt.gz	19	41228655	0.429816	T	C	TRUE	C	T	TRUE	FALSE	TRUE	FALSE	TRUE
Muscle	LAUR	TRUE	ENSG00000167601	AXL	TG_GLGC_Expanded/TG_GLGC_Expanded.txt.gz	Adipose_Subcutaneous.allpairs.txt.gz.eQTLs.txt.gz	19	41228655	0.455307	T	C	TRUE	C	T	TRUE	FALSE	TRUE	FALSE	FALSE
Muscle	LAUR	TRUE	ENSG00000167601	AXL	TG_GLGC_Expanded/TG_GLGC_Expanded.txt.gz	Muscle_Skeletal.allpairs.txt.gz.eQTLs.txt.gz	19	41228655	0.429816	T	C	TRUE	C	T	TRUE	FALSE	TRUE	FALSE	FALSE
Muscle	SP60	FALSE	ENSG00000167601	AXL	TG_GLGC_Expanded/TG_GLGC_Expanded.txt.gz	Adipose_Subcutaneous.allpairs.txt.gz.eQTLs.txt.gz	19	41228655	0.455307	T	C	TRUE	C	T	TRUE	FALSE	TRUE	FALSE	TRUE
Muscle	SP60	FALSE	ENSG00000167601	AXL	TG_GLGC_Expanded/TG_GLGC_Expanded.txt.gz	Muscle_Skeletal.allpairs.txt.gz.eQTLs.txt.gz	19	41228655	0.429816	T	C	TRUE	C	T	TRUE	FALSE	TRUE	FALSE	TRUE
Fat	IGF1	TRUE	ENSG00000166170	BAG5	TG_GLGC_Expanded/TG_GLGC_Expanded.txt.gz	Muscle_Skeletal.allpairs.txt.gz.eQTLs.txt.gz	14	103805167	0.423848	A	G	TRUE	A	G	TRUE	TRUE	TRUE	TRUE	TRUE
Fat	ROSI	FALSE	ENSG00000166170	BAG5	TG_GLGC_Expanded/TG_GLGC_Expanded.txt.gz	Muscle_Skeletal.allpairs.txt.gz.eQTLs.txt.gz	14	103805167	0.423848	A	G	TRUE	A	G	TRUE	TRUE	TRUE	TRUE	FALSE
Fat	IBMX	FALSE	ENSG00000166170	BAG5	TG_GLGC_Expanded/TG_GLGC_Expanded.txt.gz	Muscle_Skeletal.allpairs.txt.gz.eQTLs.txt.gz	14	103805167	0.423848	A	G	TRUE	A	G	TRUE	TRUE	TRUE	TRUE	FALSE
Fat	TNFa	TRUE	ENSG00000166170	BAG5	TG_GLGC_Expanded/TG_GLGC_Expanded.txt.gz	Muscle_Skeletal.allpairs.txt.gz.eQTLs.txt.gz	14	103805167	0.423848	A	G	TRUE	A	G	TRUE	TRUE	TRUE	TRUE	TRUE
Fat	INSU	TRUE	ENSG00000166170	BAG5	TG_GLGC_Expanded/TG_GLGC_Expanded.txt.gz	Muscle_Skeletal.allpairs.txt.gz.eQTLs.txt.gz	14	103805167	0.423848	A	G	TRUE	A	G	TRUE	TRUE	TRUE	TRUE	TRUE
Fat	ADIP	TRUE	ENSG00000166170	BAG5	TG_GLGC_Expanded/TG_GLGC_Expanded.txt.gz	Muscle_Skeletal.allpairs.txt.gz.eQTLs.txt.gz	14	103805167	0.423848	A	G	TRUE	A	G	TRUE	TRUE	TRUE	TRUE	TRUE
Fat	GLUC	FALSE	ENSG00000166170	BAG5	TG_GLGC_Expanded/TG_GLGC_Expanded.txt.gz	Muscle_Skeletal.allpairs.txt.gz.eQTLs.txt.gz	14	103805167	0.423848	A	G	TRUE	A	G	TRUE	TRUE	TRUE	TRUE	FALSE
Fat	IL-6	FALSE	ENSG00000166170	BAG5	TG_GLGC_Expanded/TG_GLGC_Expanded.txt.gz	Muscle_Skeletal.allpairs.txt.gz.eQTLs.txt.gz	14	103805167	0.423848	A	G	TRUE	A	G	TRUE	TRUE	TRUE	TRUE	FALSE
Muscle	INSU	TRUE	ENSG00000166170	BAG5	TG_GLGC_Expanded/TG_GLGC_Expanded.txt.gz	Muscle_Skeletal.allpairs.txt.gz.eQTLs.txt.gz	14	103805167	0.423848	A	G	TRUE	A	G	TRUE	TRUE	TRUE	TRUE	TRUE
Muscle	SB20	FALSE	ENSG00000166170	BAG5	TG_GLGC_Expanded/TG_GLGC_Expanded.txt.gz	Muscle_Skeletal.allpairs.txt.gz.eQTLs.txt.gz	14	103805167	0.423848	A	G	TRUE	A	G	TRUE	TRUE	TRUE	TRUE	FALSE
Muscle	DEXA	TRUE	ENSG00000166170	BAG5	TG_GLGC_Expanded/TG_GLGC_Expanded.txt.gz	Muscle_Skeletal.allpairs.txt.gz.eQTLs.txt.gz	14	103805167	0.423848	A	G	TRUE	A	G	TRUE	TRUE	TRUE	TRUE	TRUE
Muscle	IGF1	TRUE	ENSG00000166170	BAG5	TG_GLGC_Expanded/TG_GLGC_Expanded.txt.gz	Muscle_Skeletal.allpairs.txt.gz.eQTLs.txt.gz	14	103805167	0.423848	A	G	TRUE	A	G	TRUE	TRUE	TRUE	TRUE	TRUE
Muscle	ISOP	TRUE	ENSG00000166170	BAG5	TG_GLGC_Expanded/TG_GLGC_Expanded.txt.gz	Muscle_Skeletal.allpairs.txt.gz.eQTLs.txt.gz	14	103805167	0.423848	A	G	TRUE	A	G	TRUE	TRUE	TRUE	TRUE	TRUE
Liver	RETA	FALSE	ENSG00000140320	BAHD1	HDL_GLGC_Expanded/HDL_GLGC_Expanded.txt.gz	Adipose_Subcutaneous.allpairs.txt.gz.eQTLs.txt.gz	15	40459356	0.454234	A	C	TRUE	A	C	FALSE	TRUE	FALSE	FALSE	TRUE
Liver	RETA	FALSE	ENSG00000140320	BAHD1	TG_GLGC_Expanded/TG_GLGC_Expanded.txt.gz	Adipose_Subcutaneous.allpairs.txt.gz.eQTLs.txt.gz	15	40459356	0.546824	A	C	FALSE	A	C	FALSE	TRUE	TRUE	TRUE	FALSE
Liver	RETA	FALSE	ENSG00000140320	BAHD1	TG_GLGC_Expanded/TG_GLGC_Expanded.txt.gz	Pancreas.allpairs.txt.gz.eQTLs.txt.gz	15	40459356	0.52872	A	C	FALSE	A	C	FALSE	TRUE	TRUE	TRUE	FALSE
Liver	RETA	FALSE	ENSG00000140320	BAHD1	HDL_GLGC_Expanded/HDL_GLGC_Expanded.txt.gz	Pancreas.allpairs.txt.gz.eQTLs.txt.gz	15	40459356	0.362162	A	C	TRUE	A	C	FALSE	TRUE	FALSE	FALSE	TRUE
Liver	RETA	FALSE	ENSG00000140320	BAHD1	TG_GLGC_Expanded/TG_GLGC_Expanded.txt.gz	Muscle_Skeletal.allpairs.txt.gz.eQTLs.txt.gz	15	40459356	0.544459	A	C	FALSE	A	C	FALSE	TRUE	TRUE	TRUE	FALSE
Liver	RETA	FALSE	ENSG00000140320	BAHD1	HDL_GLGC_Expanded/HDL_GLGC_Expanded.txt.gz	Muscle_Skeletal.allpairs.txt.gz.eQTLs.txt.gz	15	40459356	0.429031	A	C	TRUE	A	C	FALSE	TRUE	FALSE	FALSE	TRUE
Liver	TNFa	FALSE	ENSG00000140320	BAHD1	HDL_GLGC_Expanded/HDL_GLGC_Expanded.txt.gz	Adipose_Subcutaneous.allpairs.txt.gz.eQTLs.txt.gz	15	40459356	0.454234	A	C	TRUE	A	C	FALSE	TRUE	FALSE	FALSE	TRUE
Liver	TNFa	FALSE	ENSG00000140320	BAHD1	TG_GLGC_Expanded/TG_GLGC_Expanded.txt.gz	Adipose_Subcutaneous.allpairs.txt.gz.eQTLs.txt.gz	15	40459356	0.546824	A	C	FALSE	A	C	FALSE	TRUE	TRUE	TRUE	FALSE
Liver	TNFa	FALSE	ENSG00000140320	BAHD1	TG_GLGC_Expanded/TG_GLGC_Expanded.txt.gz	Pancreas.allpairs.txt.gz.eQTLs.txt.gz	15	40459356	0.52872	A	C	FALSE	A	C	FALSE	TRUE	TRUE	TRUE	FALSE
Liver	TNFa	FALSE	ENSG00000140320	BAHD1	HDL_GLGC_Expanded/HDL_GLGC_Expanded.txt.gz	Pancreas.allpairs.txt.gz.eQTLs.txt.gz	15	40459356	0.362162	A	C	TRUE	A	C	FALSE	TRUE	FALSE	FALSE	TRUE
Liver	TNFa	FALSE	ENSG00000140320	BAHD1	TG_GLGC_Expanded/TG_GLGC_Expanded.txt.gz	Muscle_Skeletal.allpairs.txt.gz.eQTLs.txt.gz	15	40459356	0.544459	A	C	FALSE	A	C	FALSE	TRUE	TRUE	TRUE	FALSE
Liver	TNFa	FALSE	ENSG00000140320	BAHD1	HDL_GLGC_Expanded/HDL_GLGC_Expanded.txt.gz	Muscle_Skeletal.allpairs.txt.gz.eQTLs.txt.gz	15	40459356	0.429031	A	C	TRUE	A	C	FALSE	TRUE	FALSE	FALSE	TRUE
Liver	ROSI	FALSE	ENSG00000140320	BAHD1	HDL_GLGC_Expanded/HDL_GLGC_Expanded.txt.gz	Adipose_Subcutaneous.allpairs.txt.gz.eQTLs.txt.gz	15	40459356	0.454234	A	C	TRUE	A	C	FALSE	TRUE	FALSE	FALSE	TRUE
Liver	ROSI	FALSE	ENSG00000140320	BAHD1	TG_GLGC_Expanded/TG_GLGC_Expanded.txt.gz	Adipose_Subcutaneous.allpairs.txt.gz.eQTLs.txt.gz	15	40459356	0.546824	A	C	FALSE	A	C	FALSE	TRUE	TRUE	TRUE	FALSE
Liver	ROSI	FALSE	ENSG00000140320	BAHD1	TG_GLGC_Expanded/TG_GLGC_Expanded.txt.gz	Pancreas.allpairs.txt.gz.eQTLs.txt.gz	15	40459356	0.52872	A	C	FALSE	A	C	FALSE	TRUE	TRUE	TRUE	FALSE
Liver	ROSI	FALSE	ENSG00000140320	BAHD1	HDL_GLGC_Expanded/HDL_GLGC_Expanded.txt.gz	Pancreas.allpairs.txt.gz.eQTLs.txt.gz	15	40459356	0.362162	A	C	TRUE	A	C	FALSE	TRUE	FALSE	FALSE	TRUE
Liver	ROSI	FALSE	ENSG00000140320	BAHD1	TG_GLGC_Expanded/TG_GLGC_Expanded.txt.gz	Muscle_Skeletal.allpairs.txt.gz.eQTLs.txt.gz	15	40459356	0.544459	A	C	FALSE	A	C	FALSE	TRUE	TRUE	TRUE	FALSE
Liver	ROSI	FALSE	ENSG00000140320	BAHD1	HDL_GLGC_Expanded/HDL_GLGC_Expanded.txt.gz	Muscle_Skeletal.allpairs.txt.gz.eQTLs.txt.gz	15	40459356	0.429031	A	C	TRUE	A	C	FALSE	TRUE	FALSE	FALSE	TRUE
Liver	TGFB1	TRUE	ENSG00000140320	BAHD1	HDL_GLGC_Expanded/HDL_GLGC_Expanded.txt.gz	Adipose_Subcutaneous.allpairs.txt.gz.eQTLs.txt.gz	15	40459356	0.454234	A	C	TRUE	A	C	FALSE	TRUE	FALSE	FALSE	FALSE
Liver	TGFB1	TRUE	ENSG00000140320	BAHD1	TG_GLGC_Expanded/TG_GLGC_Expanded.txt.gz	Adipose_Subcutaneous.allpairs.txt.gz.eQTLs.txt.gz	15	40459356	0.546824	A	C	FALSE	A	C	FALSE	TRUE	TRUE	TRUE	TRUE
Liver	TGFB1	TRUE	ENSG00000140320	BAHD1	TG_GLGC_Expanded/TG_GLGC_Expanded.txt.gz	Pancreas.allpairs.txt.gz.eQTLs.txt.gz	15	40459356	0.52872	A	C	FALSE	A	C	FALSE	TRUE	TRUE	TRUE	TRUE
Liver	TGFB1	TRUE	ENSG00000140320	BAHD1	HDL_GLGC_Expanded/HDL_GLGC_Expanded.txt.gz	Pancreas.allpairs.txt.gz.eQTLs.txt.gz	15	40459356	0.362162	A	C	TRUE	A	C	FALSE	TRUE	FALSE	FALSE	FALSE
[truncated: 8,320 more rows]
