# Supplementary material for: Integration of genetic colocalizations with physiological and pharmacological perturbations identifies cardiometabolic disease genes
Source: Genome Med. 2022 Mar 15;14:31. doi: 10.1186/s13073-022-01036-8 (PMC8925074; doi:10.1186/s13073-022-01036-8)
Supplement: Supplementary file 10 — Additional file 10. Protein-protein interactions of uniquely colocalized protein-coding genes under 21 metabolic perturbations each in fat, muscle, and liver cells. [file 13073_2022_1036_MOESM10_ESM.xlsx]

## Sheet: Summary
Additional file 10: Protein-protein interactions of uniquely colocalized protein-coding genes under 21 metabolic perturbations each in fat, muscle, and liver cells.
IR_T2D	Number of PPI interactors under each of 63 perturbation conditions, for uniquely colocalized genes that colocalize for fasting insulin, fasting glucose, or T2D
WHR	Number of PPI interactors under each of 63 perturbation conditions, for WHR but not for fasting insulin, fasting glucose, or T2D
TG_HDL	Number of PPI interactors under each of 63 perturbation conditions, for TG / HDL but not for WHR, fasting insulin, fasting glucose, or T2D
(other)	For every gene in the PPI in every condition, the number of interactors and a list of all other genes this gene interacts with.

## Sheet: IR_T2D
LOCUS	GENE	TISSUE	QTL	TRAITS+T2D	unique_PPIs	total_PPIs	Fat_ADIP	Fat_ATOR	Fat_DEXA	Fat_GLUC	Fat_IBMX	Fat_IGF1	Fat_IL-6	Fat_INSU	Fat_LEPT	Fat_METF	Fat_RETA	Fat_ROSI	Fat_SB20	Fat_SP60	Fat_TGFB1	Fat_TNFa	Fat_U012	Fat_WORT	Liver_ATOR	Liver_DEXA	Liver_GLUC	Liver_IBMX	Liver_IGF1	Liver_IL-6	Liver_INSU	Liver_LAUR	Liver_METF	Liver_RETA	Liver_ROSI	Liver_SB20	Liver_SP60	Liver_TGFB1	Liver_TNFa	Liver_U012	Muscle_ADIP	Muscle_DEXA	Muscle_GLUC	Muscle_IBMX	Muscle_IGF1	Muscle_INSU	Muscle_ISOP	Muscle_LAUR	Muscle_RETA
1673	MIR1-HG	M	BOTH	Genesis (not T2D)	0	0	Not present	Not present	Not present	Not present	Not present	Not present	Not present	Not present	Not present	Not present	Not present	Not present	Not present	Not present	Not present	Not present	Not present	Not present	Not present	Not present	Not present	Not present	Not present	Not present	Not present	Not present	Not present	Not present	Not present	Not present	Not present	Not present	Not present	Not present	Not present	Not present	Not present	Not present	Not present	Not present	Not present	Not present	Not present
32	CDKN2C	M	EQTL	WHR, TG	36	96	Not present	Not present	Not present	Not present	Not present	Not present	Not present	Not present	Not present	Not present	Not present	Not present	Not present	Not present	Not present	Not present	Not present	Not present	Not present	9	Not present	Not present	8	5	Not present	Not present	Not present	Not present	Not present	Not present	6	Not present	Not present	10	Not present	10	Not present	Not present	Not present	13	9	Not present	14
727	REPS1	M	SQTL		13	18	Not present	Not present	Not present	Not present	Not present	Not present	Not present	Not present	Not present	Not present	Not present	Not present	Not present	Not present	Not present	Not present	Not present	Not present	Not present	Not present	10	4	Not present	0	Not present	Not present	Not present	Not present	Not present	Not present	Not present	4	Not present	Not present	Not present	Not present	Not present	Not present	Not present	Not present	Not present	Not present	Not present
846	UBE3C	M	EQTL		45	142	Not present	Not present	29	Not present	Not present	Not present	31	Not present	Not present	Not present	Not present	21	Not present	Not present	Not present	23	9	9	Not present	Not present	20	Not present	Not present	Not present	Not present	Not present	Not present	Not present	Not present	Not present	Not present	Not present	Not present	Not present	Not present	Not present	Not present	Not present	Not present	Not present	Not present	Not present	Not present
883	FGFR1	M	EQTL	BMI	67	97	Not present	Not present	Not present	Not present	24	Not present	Not present	Not present	Not present	Not present	Not present	Not present	Not present	Not present	Not present	Not present	Not present	Not present	Not present	21	Not present	Not present	Not present	Not present	Not present	Not present	Not present	Not present	6	15	Not present	Not present	Not present	Not present	Not present	Not present	Not present	Not present	31	Not present	Not present	Not present	Not present
1281	HMGB1	M	SQTL	BMI	132	233	Not present	Not present	Not present	Not present	Not present	Not present	Not present	Not present	Not present	Not present	Not present	Not present	Not present	Not present	Not present	Not present	Not present	Not present	Not present	Not present	62	Not present	Not present	Not present	Not present	Not present	Not present	Not present	Not present	Not present	Not present	Not present	Not present	Not present	Not present	Not present	35	63	Not present	Not present	46	27	Not present
1299	PCDH17	M	EQTL		0	0	Not present	Not present	Not present	Not present	Not present	Not present	Not present	Not present	Not present	Not present	Not present	Not present	Not present	Not present	Not present	Not present	Not present	Not present	Not present	Not present	Not present	Not present	Not present	Not present	Not present	Not present	Not present	Not present	Not present	Not present	Not present	Not present	Not present	Not present	Not present	Not present	Not present	Not present	Not present	Not present	Not present	Not present	Not present
1427	HMG20A	M	EQTL		43	73	Not present	Not present	Not present	Not present	10	Not present	Not present	Not present	Not present	Not present	Not present	Not present	Not present	Not present	Not present	Not present	Not present	Not present	Not present	Not present	23	Not present	19	Not present	Not present	Not present	Not present	Not present	Not present	Not present	Not present	Not present	Not present	Not present	Not present	Not present	Not present	Not present	Not present	Not present	21	Not present	Not present
456	SEC31A	S	SQTL		58	146	Not present	Not present	43	Not present	Not present	Not present	33	Not present	12	Not present	7	Not present	11	Not present	Not present	Not present	Not present	10	Not present	Not present	Not present	Not present	Not present	Not present	Not present	6	4	Not present	Not present	5	15	Not present	Not present	Not present	Not present	Not present	Not present	Not present	Not present	Not present	Not present	Not present	Not present
460	FAM13A	S	EQTL	FI,WHR,HDL,TG	3	5	Not present	Not present	Not present	1	Not present	Not present	2	Not present	Not present	Not present	Not present	Not present	Not present	Not present	Not present	Not present	Not present	Not present	Not present	Not present	Not present	1	Not present	Not present	1	Not present	Not present	Not present	Not present	Not present	Not present	Not present	Not present	Not present	Not present	Not present	Not present	Not present	Not present	Not present	Not present	Not present	Not present
501	PDGFC	S	EQTL	FI,WHR,HDL,TG	5	32	Not present	Not present	3	Not present	Not present	Not present	3	1	Not present	Not present	2	1	Not present	Not present	Not present	Not present	1	Not present	Not present	Not present	Not present	Not present	Not present	Not present	Not present	Not present	Not present	Not present	Not present	Not present	Not present	Not present	Not present	Not present	Not present	Not present	4	4	4	4	2	Not present	3
570	BHMT	S	EQTL		0	0	Not present	Not present	Not present	Not present	Not present	Not present	Not present	Not present	Not present	Not present	Not present	Not present	Not present	Not present	Not present	Not present	Not present	Not present	Not present	Not present	Not present	Not present	Not present	Not present	Not present	Not present	Not present	Not present	Not present	Not present	Not present	Not present	Not present	Not present	Not present	Not present	Not present	Not present	Not present	Not present	Not present	Not present	Not present
580	PCSK1	S	EQTL	BMI	0	0	Not present	Not present	Not present	Not present	Not present	Not present	Not present	Not present	Not present	Not present	Not present	Not present	Not present	Not present	Not present	Not present	Not present	Not present	Not present	Not present	Not present	Not present	Not present	Not present	Not present	Not present	Not present	Not present	Not present	Not present	Not present	Not present	Not present	Not present	Not present	Not present	Not present	Not present	Not present	Not present	Not present	Not present	Not present
828	KLF14	S	EQTL	HDL,TG	0	0	Not present	Not present	Not present	Not present	Not present	Not present	Not present	Not present	Not present	Not present	Not present	Not present	Not present	Not present	Not present	Not present	Not present	Not present	Not present	Not present	Not present	Not present	Not present	Not present	Not present	Not present	Not present	Not present	Not present	Not present	Not present	Not present	Not present	Not present	Not present	Not present	Not present	Not present	Not present	Not present	Not present	Not present	Not present
870	LPL	S	EQTL	WHR,HDL,TG	11	23	Not present	Not present	10	Not present	Not present	Not present	9	4	Not present	Not present	Not present	Not present	Not present	Not present	Not present	Not present	Not present	Not present	Not present	Not present	Not present	Not present	Not present	Not present	Not present	Not present	Not present	Not present	Not present	Not present	Not present	Not present	Not present	Not present	Not present	Not present	Not present	Not present	Not present	Not present	Not present	Not present	Not present
1244	METAP2	S	SQTL		10	10	Not present	Not present	Not present	Not present	Not present	Not present	Not present	Not present	Not present	Not present	Not present	Not present	Not present	Not present	Not present	Not present	Not present	Not present	Not present	Not present	Not present	Not present	Not present	Not present	Not present	Not present	Not present	Not present	Not present	Not present	Not present	Not present	Not present	Not present	Not present	Not present	Not present	Not present	Not present	Not present	Not present	Not present	10
1602	KDM4B	S	EQTL		10	14	Not present	Not present	Not present	Not present	Not present	Not present	Not present	Not present	Not present	Not present	Not present	Not present	Not present	Not present	Not present	Not present	Not present	Not present	1	Not present	7	3	Not present	Not present	Not present	Not present	Not present	Not present	Not present	Not present	Not present	Not present	Not present	Not present	Not present	Not present	3	Not present	Not present	Not present	Not present	Not present	Not present
1604	MAP2K7	S	SQTL		17	30	Not present	Not present	Not present	Not present	Not present	11	Not present	Not present	Not present	Not present	Not present	Not present	Not present	Not present	Not present	Not present	Not present	Not present	Not present	Not present	Not present	Not present	Not present	Not present	5	Not present	Not present	Not present	Not present	Not present	Not present	Not present	Not present	Not present	Not present	Not present	Not present	Not present	7	7	Not present	Not present	Not present
116	NUP133	V	SQTL		0	0	Not present	Not present	Not present	Not present	Not present	Not present	Not present	Not present	Not present	Not present	Not present	Not present	Not present	Not present	Not present	Not present	Not present	Not present	Not present	Not present	Not present	Not present	Not present	Not present	Not present	Not present	Not present	Not present	Not present	Not present	Not present	Not present	Not present	Not present	Not present	Not present	Not present	Not present	Not present	Not present	Not present	Not present	Not present
219	EPC2	V	SQTL		13	39	Not present	Not present	7	Not present	Not present	Not present	6	Not present	Not present	Not present	Not present	Not present	Not present	Not present	Not present	Not present	Not present	Not present	Not present	Not present	3	Not present	3	Not present	4	Not present	Not present	Not present	Not present	Not present	Not present	Not present	Not present	Not present	Not present	Not present	Not present	2	4	2	2	3	Not present
463	HPGDS	V	SQTL		0	0	Not present	Not present	Not present	Not present	Not present	Not present	Not present	Not present	Not present	Not present	Not present	Not present	Not present	Not present	Not present	Not present	Not present	Not present	Not present	Not present	Not present	Not present	Not present	Not present	Not present	Not present	Not present	Not present	Not present	Not present	Not present	Not present	Not present	Not present	Not present	Not present	Not present	Not present	Not present	Not present	Not present	Not present	Not present
630	FGFR4	V	eQTL		36	100	Not present	Not present	Not present	Not present	Not present	Not present	Not present	Not present	Not present	Not present	Not present	Not present	Not present	Not present	Not present	Not present	Not present	Not present	7	10	Not present	9	Not present	9	Not present	Not present	Not present	Not present	6	Not present	Not present	Not present	Not present	Not present	0	13	Not present	Not present	13	Not present	14	Not present	11
841	AOC1	S,V	eQTL		0	0	Not present	Not present	Not present	Not present	Not present	Not present	Not present	Not present	Not present	Not present	Not present	Not present	Not present	Not present	Not present	Not present	Not present	Not present	Not present	Not present	Not present	Not present	Not present	Not present	Not present	Not present	Not present	Not present	Not present	Not present	Not present	Not present	Not present	Not present	Not present	Not present	Not present	Not present	Not present	Not present	Not present	Not present	Not present
1093	PLEKHA1	S,V	BOTH		10	22	Not present	Not present	Not present	Not present	Not present	Not present	Not present	Not present	Not present	Not present	Not present	Not present	Not present	Not present	Not present	Not present	Not present	Not present	Not present	Not present	Not present	Not present	Not present	2	Not present	Not present	Not present	Not present	Not present	Not present	3	Not present	1	2	Not present	Not present	Not present	Not present	Not present	Not present	Not present	8	Not present
1122	BDNF-AS	S,V	SQTL	BMI	0	0	Not present	Not present	Not present	Not present	Not present	Not present	Not present	Not present	Not present	Not present	Not present	Not present	Not present	Not present	Not present	Not present	Not present	Not present	Not present	Not present	Not present	Not present	Not present	Not present	Not present	Not present	Not present	Not present	Not present	Not present	Not present	Not present	Not present	Not present	Not present	Not present	Not present	Not present	Not present	Not present	Not present	Not present	Not present
231	COBLL1	L	SQTL	FI, BMI (not T2D)	17	54	1	Not present	Not present	Not present	Not present	Not present	6	5	1	Not present	Not present	Not present	1	Not present	Not present	Not present	Not present	Not present	Not present	2	6	Not present	3	Not present	2	Not present	Not present	4	Not present	1	Not present	7	Not present	Not present	Not present	Not present	Not present	Not present	5	7	Not present	Not present	Not present
380	SLC2A2	L	SQTL	FG,TG,BMI	3	4	Not present	Not present	Not present	Not present	Not present	Not present	Not present	Not present	Not present	Not present	Not present	Not present	Not present	Not present	Not present	Not present	Not present	Not present	Not present	2	Not present	Not present	1	Not present	1	Not present	Not present	Not present	Not present	Not present	Not present	Not present	Not present	Not present	Not present	Not present	Not present	Not present	Not present	Not present	Not present	Not present	Not present
396	PIGZ	L	EQTL		0	0	Not present	Not present	Not present	Not present	Not present	Not present	Not present	Not present	Not present	Not present	Not present	Not present	Not present	Not present	Not present	Not present	Not present	Not present	Not present	Not present	Not present	Not present	Not present	Not present	Not present	Not present	Not present	Not present	Not present	Not present	Not present	Not present	Not present	Not present	Not present	Not present	Not present	Not present	Not present	Not present	Not present	Not present	Not present
739	SLC22A3	L	EQTL	WHR,BMI	0	0	Not present	Not present	Not present	Not present	Not present	Not present	Not present	Not present	Not present	Not present	Not present	Not present	Not present	Not present	Not present	Not present	Not present	Not present	Not present	Not present	Not present	Not present	Not present	Not present	Not present	Not present	Not present	Not present	Not present	Not present	Not present	Not present	Not present	Not present	Not present	Not present	Not present	Not present	Not present	Not present	Not present	Not present	Not present
1720	PNPLA3	L	SQTL	HDL,TG	1	5	Not present	Not present	Not present	Not present	Not present	Not present	Not present	Not present	Not present	Not present	Not present	Not present	Not present	Not present	Not present	Not present	Not present	Not present	Not present	Not present	Not present	Not present	Not present	Not present	Not present	Not present	Not present	Not present	Not present	Not present	Not present	Not present	1	Not present	Not present	Not present	Not present	Not present	1	Not present	1	1	1
233	G6PC2	P	SQTL		0	0	Not present	Not present	Not present	Not present	Not present	Not present	Not present	Not present	Not present	Not present	Not present	Not present	Not present	Not present	Not present	Not present	Not present	Not present	Not present	Not present	Not present	Not present	Not present	Not present	Not present	Not present	Not present	Not present	Not present	Not present	Not present	Not present	Not present	Not present	Not present	Not present	Not present	Not present	Not present	Not present	Not present	Not present	Not present
325	RYBP	P	EQTL		42	137	Not present	1	Not present	Not present	Not present	12	Not present	18	Not present	3	Not present	Not present	Not present	Not present	5	Not present	Not present	Not present	Not present	Not present	21	Not present	Not present	Not present	Not present	Not present	Not present	Not present	Not present	8	Not present	13	Not present	Not present	Not present	Not present	22	11	Not present	Not present	Not present	14	9
1483	CTRB2	P	SQTL		0	0	Not present	Not present	Not present	Not present	Not present	Not present	Not present	Not present	Not present	Not present	Not present	Not present	Not present	Not present	Not present	Not present	Not present	Not present	Not present	Not present	Not present	Not present	Not present	Not present	Not present	Not present	Not present	Not present	Not present	Not present	Not present	Not present	Not present	Not present	Not present	Not present	Not present	Not present	Not present	Not present	Not present	Not present	Not present
159	SIX3	P	EQTL		0	0	Not present	Not present	Not present	Not present	Not present	Not present	Not present	Not present	Not present	Not present	Not present	Not present	Not present	Not present	Not present	Not present	Not present	Not present	Not present	Not present	Not present	Not present	Not present	Not present	Not present	Not present	Not present	Not present	Not present	Not present	Not present	Not present	Not present	Not present	Not present	Not present	Not present	Not present	Not present	Not present	Not present	Not present	Not present
201	INHBB	S,M	EQTL		6	27	Not present	Not present	4	Not present	Not present	Not present	Not present	Not present	Not present	Not present	1	Not present	Not present	Not present	Not present	1	Not present	Not present	Not present	Not present	3	Not present	2	Not present	2	Not present	Not present	2	Not present	Not present	Not present	Not present	Not present	Not present	Not present	2	Not present	2	Not present	1	2	2	1
347	ZBTB20	S,V,M	EQTL+SQTL		0	0	Not present	Not present	Not present	Not present	Not present	Not present	Not present	Not present	Not present	Not present	Not present	Not present	Not present	Not present	Not present	Not present	Not present	Not present	Not present	Not present	Not present	Not present	Not present	Not present	Not present	Not present	Not present	Not present	Not present	Not present	Not present	Not present	Not present	Not present	Not present	Not present	Not present	Not present	Not present	Not present	Not present	Not present	Not present
1012	ABO	S,V,M,L	BOTH		0	0	Not present	Not present	Not present	Not present	Not present	Not present	Not present	Not present	Not present	Not present	Not present	Not present	Not present	Not present	Not present	Not present	Not present	Not present	Not present	Not present	Not present	Not present	Not present	Not present	Not present	Not present	Not present	Not present	Not present	Not present	Not present	Not present	Not present	Not present	Not present	Not present	Not present	Not present	Not present	Not present	Not present	Not present	Not present
1126	APIP	V,M	SQTL		0	0	Not present	Not present	Not present	Not present	Not present	Not present	Not present	Not present	Not present	Not present	Not present	Not present	Not present	Not present	Not present	Not present	Not present	Not present	Not present	Not present	Not present	Not present	Not present	Not present	Not present	Not present	Not present	Not present	Not present	Not present	Not present	Not present	Not present	Not present	Not present	Not present	Not present	Not present	Not present	Not present	Not present	Not present	Not present
317	C3orf14	S,V,L,P	EQTL	Genesis (not T2D)	0	0	Not present	Not present	Not present	Not present	Not present	Not present	Not present	Not present	Not present	Not present	Not present	Not present	Not present	Not present	Not present	Not present	Not present	Not present	Not present	Not present	Not present	Not present	Not present	Not present	Not present	Not present	Not present	Not present	Not present	Not present	Not present	Not present	Not present	Not present	Not present	Not present	Not present	Not present	Not present	Not present	Not present	Not present	Not present
15	USP48	V,P	EQTL		0	0	Not present	Not present	Not present	Not present	Not present	Not present	Not present	Not present	Not present	Not present	Not present	Not present	Not present	Not present	Not present	Not present	Not present	Not present	Not present	Not present	Not present	Not present	Not present	Not present	Not present	Not present	Not present	Not present	Not present	Not present	Not present	Not present	Not present	Not present	Not present	Not present	Not present	Not present	Not present	Not present	Not present	Not present	Not present
173	CEP68	ALL	BOTH	HDL,TG	6	14	Not present	Not present	Not present	Not present	2	Not present	Not present	Not present	Not present	Not present	Not present	Not present	Not present	Not present	Not present	Not present	Not present	Not present	Not present	Not present	Not present	Not present	Not present	Not present	Not present	Not present	Not present	Not present	Not present	Not present	Not present	Not present	Not present	Not present	Not present	Not present	1	2	1	1	3	Not present	Not present
227	ITGB6	S,V,M,P	BOTH		0	0	Not present	Not present	Not present	Not present	Not present	Not present	Not present	Not present	Not present	Not present	Not present	Not present	Not present	Not present	Not present	Not present	Not present	Not present	Not present	Not present	Not present	Not present	Not present	Not present	Not present	Not present	Not present	Not present	Not present	Not present	Not present	Not present	Not present	Not present	Not present	Not present	Not present	Not present	Not present	Not present	Not present	Not present	Not present
353	SLC12A8	S,L,P	EQTL		0	0	Not present	Not present	Not present	Not present	Not present	Not present	Not present	Not present	Not present	Not present	Not present	Not present	Not present	Not present	Not present	Not present	Not present	Not present	Not present	Not present	Not present	Not present	Not present	Not present	Not present	Not present	Not present	Not present	Not present	Not present	Not present	Not present	Not present	Not present	Not present	Not present	Not present	Not present	Not present	Not present	Not present	Not present	Not present
407	WFS1	ALL	BOTH		0	0	Not present	Not present	Not present	Not present	Not present	Not present	Not present	Not present	Not present	Not present	Not present	Not present	Not present	Not present	Not present	Not present	Not present	Not present	Not present	Not present	Not present	Not present	Not present	Not present	Not present	Not present	Not present	Not present	Not present	Not present	Not present	Not present	Not present	Not present	Not present	Not present	Not present	Not present	Not present	Not present	Not present	Not present	Not present
417	DCAF16	S,V,M,P	EQTL		21	36	Not present	Not present	Not present	Not present	Not present	Not present	Not present	Not present	Not present	Not present	Not present	Not present	Not present	Not present	Not present	Not present	Not present	Not present	Not present	Not present	8	7	6	Not present	Not present	Not present	Not present	Not present	Not present	Not present	Not present	Not present	Not present	Not present	Not present	Not present	7	8	Not present	Not present	Not present	Not present	Not present
438	DCUN1D4	S,V,P	SQTL		6	15	Not present	Not present	5	Not present	Not present	Not present	3	Not present	Not present	Not present	Not present	3	Not present	Not present	Not present	2	Not present	Not present	Not present	Not present	Not present	Not present	Not present	Not present	Not present	Not present	Not present	Not present	Not present	Not present	Not present	Not present	Not present	Not present	Not present	Not present	Not present	Not present	2	Not present	Not present	Not present	Not present
713	NUS1	M,P	EQTL		5	7	Not present	Not present	Not present	Not present	Not present	5	Not present	Not present	Not present	Not present	Not present	Not present	Not present	Not present	Not present	Not present	Not present	Not present	Not present	Not present	Not present	Not present	Not present	Not present	Not present	Not present	Not present	Not present	Not present	Not present	2	Not present	Not present	Not present	Not present	Not present	Not present	Not present	Not present	Not present	Not present	Not present	Not present
1432	AP3S2	ALL	BOTH		7	14	Not present	Not present	7	Not present	Not present	Not present	Not present	5	Not present	Not present	Not present	Not present	Not present	2	Not present	Not present	Not present	Not present	Not present	Not present	Not present	Not present	Not present	Not present	Not present	Not present	Not present	Not present	Not present	Not present	Not present	Not present	Not present	Not present	Not present	Not present	Not present	Not present	Not present	Not present	Not present	Not present	Not present
[truncated: 4 more columns]

## Sheet: WHR
LOCUS	GENE	TISSUE	QTL	TRAITS	unique_PPIs	total_PPIs	Fat_DEXA	Fat_GLUC	Fat_IBMX	Fat_IGF1	Fat_IL-6	Fat_INSU	Fat_ISOP	Fat_LEPT	Fat_METF	Fat_RETA	Fat_ROSI	Fat_SB20	Fat_SP60	Fat_TGFB1	Fat_TNFa	Fat_U012	Fat_WORT	Liver_ATOR	Liver_DECA	Liver_DEXA	Liver_GLUC	Liver_IBMX	Liver_IGF1	Liver_IL-6	Liver_INSU	Liver_LAUR	Liver_RETA	Liver_ROSI	Liver_SB20	Liver_SP60	Liver_TGFB1	Liver_TNFa	Liver_U012	Liver_WORT	Muscle_DEXA	Muscle_GLUC	Muscle_IBMX	Muscle_IGF1	Muscle_IL-6	Muscle_INSU	Muscle_ISOP	Muscle_LAUR	Muscle_RETA
19	SRSF4	S	SQTL		42	82	Not present	Not present	Not present	Not present	Not present	Not present	Not present	Not present	Not present	Not present	Not present	Not present	Not present	Not present	Not present	Not present	Not present	Not present	Not present	Not present	27	9	Not present	Not present	Not present	Not present	Not present	Not present	Not present	8	Not present	Not present	Not present	Not present	Not present	9	Not present	12	Not present	Not present	Not present	Not present	Not present
352	ADCY5	S	EQTL		0	0	Not present	Not present	Not present	Not present	Not present	Not present	Not present	Not present	Not present	Not present	Not present	Not present	Not present	Not present	Not present	Not present	Not present	Not present	Not present	Not present	Not present	Not present	Not present	Not present	Not present	Not present	Not present	Not present	Not present	Not present	Not present	Not present	Not present	Not present	Not present	Not present	Not present	Not present	Not present	Not present	Not present	Not present	Not present
355	ABTB1	S	SQTL		9	29	7	Not present	Not present	2	6	Not present	Not present	Not present	Not present	Not present	5	Not present	Not present	Not present	Not present	Not present	Not present	Not present	Not present	Not present	Not present	Not present	Not present	Not present	2	Not present	Not present	Not present	Not present	Not present	Not present	Not present	Not present	Not present	Not present	Not present	Not present	3	Not present	3	Not present	Not present	Not present
569	PDE8B	S	EQTL		0	0	Not present	Not present	Not present	Not present	Not present	Not present	Not present	Not present	Not present	Not present	Not present	Not present	Not present	Not present	Not present	Not present	Not present	Not present	Not present	Not present	Not present	Not present	Not present	Not present	Not present	Not present	Not present	Not present	Not present	Not present	Not present	Not present	Not present	Not present	Not present	Not present	Not present	Not present	Not present	Not present	Not present	Not present	Not present
1075	RBP4	S	EQTL		7	17	4	Not present	Not present	Not present	3	Not present	Not present	Not present	Not present	Not present	1	Not present	Not present	Not present	2	Not present	Not present	Not present	Not present	Not present	6	1	Not present	Not present	Not present	Not present	Not present	Not present	Not present	Not present	Not present	Not present	Not present	Not present	Not present	Not present	Not present	Not present	Not present	Not present	Not present	Not present	Not present
1212	ALG10B	S	EQTL		0	0	Not present	Not present	Not present	Not present	Not present	Not present	Not present	Not present	Not present	Not present	Not present	Not present	Not present	Not present	Not present	Not present	Not present	Not present	Not present	Not present	Not present	Not present	Not present	Not present	Not present	Not present	Not present	Not present	Not present	Not present	Not present	Not present	Not present	Not present	Not present	Not present	Not present	Not present	Not present	Not present	Not present	Not present	Not present
1256	DTX1	S	EQTL		8	21	8	Not present	Not present	Not present	7	2	Not present	Not present	Not present	Not present	2	Not present	Not present	Not present	2	Not present	Not present	Not present	Not present	Not present	Not present	Not present	Not present	Not present	Not present	Not present	Not present	Not present	Not present	Not present	Not present	Not present	Not present	Not present	Not present	Not present	Not present	Not present	Not present	Not present	Not present	Not present	Not present
1411	CYP19A1	S	EQTL		0	0	Not present	Not present	Not present	Not present	Not present	Not present	Not present	Not present	Not present	Not present	Not present	Not present	Not present	Not present	Not present	Not present	Not present	Not present	Not present	Not present	Not present	Not present	Not present	Not present	Not present	Not present	Not present	Not present	Not present	Not present	Not present	Not present	Not present	Not present	Not present	Not present	Not present	Not present	Not present	Not present	Not present	Not present	Not present
1600	SF3A2	S	EQTL		80	214	66	Not present	Not present	Not present	57	Not present	Not present	Not present	Not present	Not present	34	Not present	Not present	Not present	35	Not present	Not present	Not present	Not present	Not present	Not present	Not present	Not present	Not present	Not present	Not present	Not present	Not present	Not present	Not present	Not present	Not present	Not present	Not present	Not present	Not present	Not present	Not present	Not present	Not present	Not present	Not present	Not present
1668	TSHZ2	S	EQTL		0	0	Not present	Not present	Not present	Not present	Not present	Not present	Not present	Not present	Not present	Not present	Not present	Not present	Not present	Not present	Not present	Not present	Not present	Not present	Not present	Not present	Not present	Not present	Not present	Not present	Not present	Not present	Not present	Not present	Not present	Not present	Not present	Not present	Not present	Not present	Not present	Not present	Not present	Not present	Not present	Not present	Not present	Not present	Not present
1694	KCNJ15	S	EQTL		1	7	Not present	Not present	Not present	Not present	Not present	Not present	Not present	Not present	Not present	Not present	Not present	Not present	Not present	Not present	Not present	Not present	Not present	Not present	Not present	Not present	Not present	Not present	Not present	Not present	Not present	Not present	Not present	Not present	Not present	Not present	Not present	Not present	Not present	Not present	1	Not present	Not present	1	Not present	1	Not present	1	1
596	DMXL1	V	EQTL	HDL,TG	4	18	4	Not present	Not present	Not present	3	Not present	Not present	1	Not present	1	3	1	1	Not present	2	Not present	2	Not present	Not present	Not present	Not present	Not present	Not present	Not present	Not present	Not present	Not present	Not present	Not present	Not present	Not present	Not present	Not present	Not present	Not present	Not present	Not present	Not present	Not present	Not present	Not present	Not present	Not present
813	LHFPL3-AS2	V	EQTL		0	0	Not present	Not present	Not present	Not present	Not present	Not present	Not present	Not present	Not present	Not present	Not present	Not present	Not present	Not present	Not present	Not present	Not present	Not present	Not present	Not present	Not present	Not present	Not present	Not present	Not present	Not present	Not present	Not present	Not present	Not present	Not present	Not present	Not present	Not present	Not present	Not present	Not present	Not present	Not present	Not present	Not present	Not present	Not present
991	BARX1	V	EQTL		0	0	Not present	Not present	Not present	Not present	Not present	Not present	Not present	Not present	Not present	Not present	Not present	Not present	Not present	Not present	Not present	Not present	Not present	Not present	Not present	Not present	Not present	Not present	Not present	Not present	Not present	Not present	Not present	Not present	Not present	Not present	Not present	Not present	Not present	Not present	Not present	Not present	Not present	Not present	Not present	Not present	Not present	Not present	Not present
1014	COL5A1	V	SQTL		12	47	8	1	Not present	Not present	7	7	Not present	3	Not present	Not present	Not present	Not present	Not present	Not present	8	3	Not present	Not present	Not present	Not present	Not present	Not present	Not present	Not present	Not present	Not present	Not present	1	Not present	Not present	Not present	Not present	Not present	Not present	5	Not present	Not present	Not present	1	Not present	Not present	Not present	Not present
1091	FGFR2	V	EQTL		13	17	Not present	Not present	Not present	Not present	Not present	Not present	Not present	Not present	Not present	Not present	Not present	Not present	Not present	Not present	Not present	Not present	Not present	Not present	Not present	Not present	Not present	Not present	Not present	10	Not present	Not present	7	Not present	Not present	Not present	Not present	Not present	Not present	Not present	Not present	Not present	Not present	Not present	Not present	Not present	Not present	Not present	Not present
1331	COL4A2	V	SQTL		12	43	9	Not present	Not present	Not present	9	6	Not present	3	2	Not present	5	Not present	Not present	Not present	4	5	Not present	Not present	Not present	Not present	Not present	Not present	Not present	Not present	Not present	Not present	Not present	Not present	Not present	Not present	Not present	Not present	Not present	Not present	Not present	Not present	Not present	Not present	Not present	Not present	Not present	Not present	Not present
1355	NID2	V	EQTL		14	17	Not present	Not present	Not present	Not present	Not present	Not present	Not present	Not present	Not present	3	Not present	Not present	Not present	Not present	Not present	Not present	Not present	Not present	Not present	Not present	Not present	Not present	Not present	Not present	Not present	Not present	Not present	Not present	Not present	Not present	Not present	Not present	Not present	Not present	1	Not present	Not present	Not present	Not present	10	Not present	Not present	Not present
1454	CIITA	V	SQTL		0	0	Not present	Not present	Not present	Not present	Not present	Not present	Not present	Not present	Not present	Not present	Not present	Not present	Not present	Not present	Not present	Not present	Not present	Not present	Not present	Not present	Not present	Not present	Not present	Not present	Not present	Not present	Not present	Not present	Not present	Not present	Not present	Not present	Not present	Not present	Not present	Not present	Not present	Not present	Not present	Not present	Not present	Not present	Not present
1605	QTRT1	V	SQTL		9	17	9	Not present	Not present	Not present	5	Not present	Not present	Not present	Not present	Not present	3	Not present	Not present	Not present	Not present	Not present	Not present	Not present	Not present	Not present	Not present	Not present	Not present	Not present	Not present	Not present	Not present	Not present	Not present	Not present	Not present	Not present	Not present	Not present	Not present	Not present	Not present	Not present	Not present	Not present	Not present	Not present	Not present
611	ABLIM3	S,V	EQTL		6	6	Not present	Not present	Not present	Not present	Not present	Not present	Not present	Not present	Not present	Not present	Not present	Not present	Not present	Not present	Not present	Not present	Not present	Not present	Not present	Not present	Not present	Not present	Not present	2	Not present	Not present	Not present	Not present	Not present	Not present	Not present	3	Not present	Not present	Not present	Not present	Not present	Not present	Not present	Not present	Not present	Not present	Not present
693	TBX18-AS1	S,V	EQTL		0	0	Not present	Not present	Not present	Not present	Not present	Not present	Not present	Not present	Not present	Not present	Not present	Not present	Not present	Not present	Not present	Not present	Not present	Not present	Not present	Not present	Not present	Not present	Not present	Not present	Not present	Not present	Not present	Not present	Not present	Not present	Not present	Not present	Not present	Not present	Not present	Not present	Not present	Not present	Not present	Not present	Not present	Not present	Not present
832	TRIM24	S,V	EQTL		56	264	31	7	12	12	27	14	7	Not present	Not present	Not present	24	Not present	Not present	9	22	Not present	Not present	Not present	1	11	24	Not present	8	10	8	2	4	Not present	4	7	13	Not present	7	0	Not present	Not present	Not present	Not present	Not present	Not present	Not present	Not present	Not present
904	CRISPLD1	S,V	EQTL		0	0	Not present	Not present	Not present	Not present	Not present	Not present	Not present	Not present	Not present	Not present	Not present	Not present	Not present	Not present	Not present	Not present	Not present	Not present	Not present	Not present	Not present	Not present	Not present	Not present	Not present	Not present	Not present	Not present	Not present	Not present	Not present	Not present	Not present	Not present	Not present	Not present	Not present	Not present	Not present	Not present	Not present	Not present	Not present
1289	TSC22D1	S,V	EQTL		44	161	Not present	Not present	7	Not present	Not present	Not present	3	Not present	Not present	Not present	Not present	Not present	Not present	Not present	Not present	Not present	Not present	Not present	Not present	Not present	Not present	Not present	Not present	Not present	Not present	Not present	Not present	Not present	4	Not present	14	Not present	9	Not present	9	Not present	13	16	Not present	15	15	14	Not present
1428	ADAMTS7P3	S,V	EQTL		0	0	Not present	Not present	Not present	Not present	Not present	Not present	Not present	Not present	Not present	Not present	Not present	Not present	Not present	Not present	Not present	Not present	Not present	Not present	Not present	Not present	Not present	Not present	Not present	Not present	Not present	Not present	Not present	Not present	Not present	Not present	Not present	Not present	Not present	Not present	Not present	Not present	Not present	Not present	Not present	Not present	Not present	Not present	Not present
1550	EMILIN2	S,V	EQTL		0	0	Not present	Not present	Not present	Not present	Not present	Not present	Not present	Not present	Not present	Not present	Not present	Not present	Not present	Not present	Not present	Not present	Not present	Not present	Not present	Not present	Not present	Not present	Not present	Not present	Not present	Not present	Not present	Not present	Not present	Not present	Not present	Not present	Not present	Not present	Not present	Not present	Not present	Not present	Not present	Not present	Not present	Not present	Not present
1574	DYM	S,V	EQTL+SQTL		2	2	Not present	Not present	Not present	Not present	Not present	Not present	Not present	Not present	Not present	Not present	Not present	Not present	Not present	Not present	Not present	Not present	Not present	Not present	Not present	Not present	2	Not present	Not present	Not present	Not present	Not present	Not present	Not present	Not present	Not present	Not present	Not present	Not present	Not present	Not present	Not present	Not present	Not present	Not present	Not present	Not present	Not present	Not present
1642	GPCPD1	S,V	EQTL		0	0	Not present	Not present	Not present	Not present	Not present	Not present	Not present	Not present	Not present	Not present	Not present	Not present	Not present	Not present	Not present	Not present	Not present	Not present	Not present	Not present	Not present	Not present	Not present	Not present	Not present	Not present	Not present	Not present	Not present	Not present	Not present	Not present	Not present	Not present	Not present	Not present	Not present	Not present	Not present	Not present	Not present	Not present	Not present
1652	KIZ	S,V	EQTL		0	0	Not present	Not present	Not present	Not present	Not present	Not present	Not present	Not present	Not present	Not present	Not present	Not present	Not present	Not present	Not present	Not present	Not present	Not present	Not present	Not present	Not present	Not present	Not present	Not present	Not present	Not present	Not present	Not present	Not present	Not present	Not present	Not present	Not present	Not present	Not present	Not present	Not present	Not present	Not present	Not present	Not present	Not present	Not present
1670	PCK1	S,V	EQTL		31	81	Not present	Not present	5	Not present	Not present	Not present	3	Not present	Not present	8	14	Not present	Not present	Not present	Not present	Not present	Not present	Not present	Not present	7	Not present	13	9	Not present	11	Not present	4	Not present	Not present	Not present	7	Not present	Not present	Not present	Not present	Not present	Not present	Not present	Not present	Not present	Not present	Not present	Not present
1500	TLCD2	L	EQTL		0	0	Not present	Not present	Not present	Not present	Not present	Not present	Not present	Not present	Not present	Not present	Not present	Not present	Not present	Not present	Not present	Not present	Not present	Not present	Not present	Not present	Not present	Not present	Not present	Not present	Not present	Not present	Not present	Not present	Not present	Not present	Not present	Not present	Not present	Not present	Not present	Not present	Not present	Not present	Not present	Not present	Not present	Not present	Not present
188	GPAT2P1	M	EQTL		0	0	Not present	Not present	Not present	Not present	Not present	Not present	Not present	Not present	Not present	Not present	Not present	Not present	Not present	Not present	Not present	Not present	Not present	Not present	Not present	Not present	Not present	Not present	Not present	Not present	Not present	Not present	Not present	Not present	Not present	Not present	Not present	Not present	Not present	Not present	Not present	Not present	Not present	Not present	Not present	Not present	Not present	Not present	Not present
404	MSANTD1	M	EQTL		0	0	Not present	Not present	Not present	Not present	Not present	Not present	Not present	Not present	Not present	Not present	Not present	Not present	Not present	Not present	Not present	Not present	Not present	Not present	Not present	Not present	Not present	Not present	Not present	Not present	Not present	Not present	Not present	Not present	Not present	Not present	Not present	Not present	Not present	Not present	Not present	Not present	Not present	Not present	Not present	Not present	Not present	Not present	Not present
1195	IFF01	M	EQTL		0	0	Not present	Not present	Not present	Not present	Not present	Not present	Not present	Not present	Not present	Not present	Not present	Not present	Not present	Not present	Not present	Not present	Not present	Not present	Not present	Not present	Not present	Not present	Not present	Not present	Not present	Not present	Not present	Not present	Not present	Not present	Not present	Not present	Not present	Not present	Not present	Not present	Not present	Not present	Not present	Not present	Not present	Not present	Not present
1264	SCARB1	M	EQTL	TG(L)	0	0	Not present	Not present	Not present	Not present	Not present	Not present	Not present	Not present	Not present	Not present	Not present	Not present	Not present	Not present	Not present	Not present	Not present	Not present	Not present	Not present	Not present	Not present	Not present	Not present	Not present	Not present	Not present	Not present	Not present	Not present	Not present	Not present	Not present	Not present	Not present	Not present	Not present	Not present	Not present	Not present	Not present	Not present	Not present
1380	RPS6KA5	M	EQTL	BMI	0	0	Not present	Not present	Not present	Not present	Not present	Not present	Not present	Not present	Not present	Not present	Not present	Not present	Not present	Not present	Not present	Not present	Not present	Not present	Not present	Not present	Not present	Not present	Not present	Not present	Not present	Not present	Not present	Not present	Not present	Not present	Not present	Not present	Not present	Not present	Not present	Not present	Not present	Not present	Not present	Not present	Not present	Not present	Not present
1337	HOMEZ	P	EQTL		25	59	Not present	Not present	Not present	Not present	Not present	Not present	Not present	Not present	Not present	Not present	Not present	Not present	Not present	Not present	Not present	Not present	Not present	4	Not present	Not present	Not present	7	14	Not present	11	4	4	Not present	4	Not present	Not present	Not present	11	Not present	Not present	Not present	Not present	Not present	Not present	Not present	Not present	Not present	Not present
1139	VEGFB	S,M	eQTL	HDL,TG	4	12	2	Not present	Not present	Not present	2	Not present	Not present	Not present	Not present	3	2	Not present	Not present	Not present	1	Not present	1	Not present	Not present	Not present	Not present	Not present	Not present	Not present	Not present	Not present	Not present	Not present	Not present	Not present	1	Not present	Not present	Not present	Not present	Not present	Not present	Not present	Not present	Not present	Not present	Not present	Not present
1266	TMEM132C	S,M	EQTL		0	0	Not present	Not present	Not present	Not present	Not present	Not present	Not present	Not present	Not present	Not present	Not present	Not present	Not present	Not present	Not present	Not present	Not present	Not present	Not present	Not present	Not present	Not present	Not present	Not present	Not present	Not present	Not present	Not present	Not present	Not present	Not present	Not present	Not present	Not present	Not present	Not present	Not present	Not present	Not present	Not present	Not present	Not present	Not present
121	NID1	V,L	SQTL		6	10	Not present	Not present	Not present	Not present	Not present	Not present	Not present	2	Not present	1	Not present	1	Not present	Not present	Not present	Not present	1	Not present	Not present	Not present	Not present	Not present	Not present	Not present	Not present	Not present	Not present	Not present	Not present	Not present	Not present	Not present	Not present	Not present	Not present	Not present	Not present	Not present	Not present	5	Not present	Not present	Not present
627	SH3PXD2B	S,V,M	EQTL		8	21	Not present	Not present	Not present	Not present	Not present	Not present	Not present	Not present	Not present	Not present	Not present	Not present	Not present	Not present	Not present	Not present	Not present	Not present	Not present	Not present	Not present	Not present	Not present	Not present	2	Not present	Not present	Not present	Not present	Not present	Not present	Not present	Not present	Not present	Not present	1	Not present	4	Not present	4	Not present	5	Not present
820	CPED1	S,V,M,L	BOTH		1	2	1	Not present	Not present	Not present	1	Not present	Not present	Not present	Not present	Not present	Not present	Not present	Not present	Not present	Not present	Not present	Not present	Not present	Not present	Not present	Not present	Not present	Not present	Not present	Not present	Not present	Not present	Not present	Not present	Not present	Not present	Not present	Not present	Not present	Not present	Not present	Not present	Not present	Not present	Not present	Not present	Not present	Not present
1270	ZNF84	S,V,M	SQTL		0	0	Not present	Not present	Not present	Not present	Not present	Not present	Not present	Not present	Not present	Not present	Not present	Not present	Not present	Not present	Not present	Not present	Not present	Not present	Not present	Not present	Not present	Not present	Not present	Not present	Not present	Not present	Not present	Not present	Not present	Not present	Not present	Not present	Not present	Not present	Not present	Not present	Not present	Not present	Not present	Not present	Not present	Not present	Not present
1534	TBX2	S,V,M	EQTL		6	22	Not present	Not present	1	Not present	Not present	Not present	Not present	Not present	Not present	1	Not present	Not present	Not present	Not present	Not present	1	Not present	1	Not present	1	Not present	Not present	2	Not present	2	Not present	Not present	Not present	1	1	Not present	Not present	2	Not present	1	Not present	2	Not present	Not present	Not present	2	Not present	1
1610	HAUS8	S,V,M	EQTL		0	0	Not present	Not present	Not present	Not present	Not present	Not present	Not present	Not present	Not present	Not present	Not present	Not present	Not present	Not present	Not present	Not present	Not present	Not present	Not present	Not present	Not present	Not present	Not present	Not present	Not present	Not present	Not present	Not present	Not present	Not present	Not present	Not present	Not present	Not present	Not present	Not present	Not present	Not present	Not present	Not present	Not present	Not present	Not present
84	PIGC	S,V,M,P	BOTH	HDL,TG	1	1	Not present	Not present	Not present	Not present	Not present	Not present	Not present	Not present	Not present	Not present	Not present	Not present	Not present	Not present	Not present	Not present	Not present	Not present	Not present	Not present	Not present	1	Not present	Not present	Not present	Not present	Not present	Not present	Not present	Not present	Not present	Not present	Not present	Not present	Not present	Not present	Not present	Not present	Not present	Not present	Not present	Not present	Not present
106	ENSG00000226251	ALL	EQTL		0	0	Not present	Not present	Not present	Not present	Not present	Not present	Not present	Not present	Not present	Not present	Not present	Not present	Not present	Not present	Not present	Not present	Not present	Not present	Not present	Not present	Not present	Not present	Not present	Not present	Not present	Not present	Not present	Not present	Not present	Not present	Not present	Not present	Not present	Not present	Not present	Not present	Not present	Not present	Not present	Not present	Not present	Not present	Not present
478	ANXA5	S,M,P	BOTH		28	43	Not present	Not present	Not present	Not present	Not present	Not present	Not present	5	Not present	Not present	Not present	Not present	8	Not present	Not present	7	1	Not present	Not present	Not present	Not present	Not present	Not present	Not present	Not present	Not present	Not present	Not present	Not present	Not present	11	Not present	Not present	Not present	Not present	Not present	Not present	Not present	Not present	Not present	Not present	Not present	Not present
556	SLC38A9	S,V,P	BOTH		0	0	Not present	Not present	Not present	Not present	Not present	Not present	Not present	Not present	Not present	Not present	Not present	Not present	Not present	Not present	Not present	Not present	Not present	Not present	Not present	Not present	Not present	Not present	Not present	Not present	Not present	Not present	Not present	Not present	Not present	Not present	Not present	Not present	Not present	Not present	Not present	Not present	Not present	Not present	Not present	Not present	Not present	Not present	Not present
602	LINC01184	ALL	EQTL		0	0	Not present	Not present	Not present	Not present	Not present	Not present	Not present	Not present	Not present	Not present	Not present	Not present	Not present	Not present	Not present	Not present	Not present	Not present	Not present	Not present	Not present	Not present	Not present	Not present	Not present	Not present	Not present	Not present	Not present	Not present	Not present	Not present	Not present	Not present	Not present	Not present	Not present	Not present	Not present	Not present	Not present	Not present	Not present
912	MMP16	S,V,M,P	EQTL	BMI	0	0	Not present	Not present	Not present	Not present	Not present	Not present	Not present	Not present	Not present	Not present	Not present	Not present	Not present	Not present	Not present	Not present	Not present	Not present	Not present	Not present	Not present	Not present	Not present	Not present	Not present	Not present	Not present	Not present	Not present	Not present	Not present	Not present	Not present	Not present	Not present	Not present	Not present	Not present	Not present	Not present	Not present	Not present	Not present
1110	ST5	S,P	SQTL		5	10	Not present	Not present	Not present	Not present	Not present	Not present	Not present	Not present	Not present	Not present	Not present	Not present	Not present	Not present	Not present	Not present	Not present	Not present	Not present	Not present	Not present	Not present	Not present	Not present	Not present	Not present	Not present	Not present	Not present	Not present	Not present	Not present	Not present	Not present	3	Not present	Not present	Not present	1	Not present	3	Not present	1
1140	RAD9A	ALL	EQTL		0	0	Not present	Not present	Not present	Not present	Not present	Not present	Not present	Not present	Not present	Not present	Not present	Not present	Not present	Not present	Not present	Not present	Not present	Not present	Not present	Not present	Not present	Not present	Not present	Not present	Not present	Not present	Not present	Not present	Not present	Not present	Not present	Not present	Not present	Not present	Not present	Not present	Not present	Not present	Not present	Not present	Not present	Not present	Not present
1206	STK38L	S,V,P	BOTH		15	25	Not present	Not present	Not present	Not present	Not present	Not present	1	Not present	Not present	Not present	Not present	Not present	Not present	5	Not present	4	Not present	Not present	Not present	Not present	4	Not present	Not present	Not present	Not present	Not present	Not present	Not present	Not present	Not present	Not present	Not present	Not present	Not present	Not present	Not present	Not present	Not present	Not present	Not present	Not present	11	Not present
1211	ALG10	S,V,P	EQTL		0	0	Not present	Not present	Not present	Not present	Not present	Not present	Not present	Not present	Not present	Not present	Not present	Not present	Not present	Not present	Not present	Not present	Not present	Not present	Not present	Not present	Not present	Not present	Not present	Not present	Not present	Not present	Not present	Not present	Not present	Not present	Not present	Not present	Not present	Not present	Not present	Not present	Not present	Not present	Not present	Not present	Not present	Not present	Not present
1367	PCNX1	S,V,M,P	EQTL		0	0	Not present	Not present	Not present	Not present	Not present	Not present	Not present	Not present	Not present	Not present	Not present	Not present	Not present	Not present	Not present	Not present	Not present	Not present	Not present	Not present	Not present	Not present	Not present	Not present	Not present	Not present	Not present	Not present	Not present	Not present	Not present	Not present	Not present	Not present	Not present	Not present	Not present	Not present	Not present	Not present	Not present	Not present	Not present
1415	TEX9	M,P	EQTL		0	0	Not present	Not present	Not present	Not present	Not present	Not present	Not present	Not present	Not present	Not present	Not present	Not present	Not present	Not present	Not present	Not present	Not present	Not present	Not present	Not present	Not present	Not present	Not present	Not present	Not present	Not present	Not present	Not present	Not present	Not present	Not present	Not present	Not present	Not present	Not present	Not present	Not present	Not present	Not present	Not present	Not present	Not present	Not present
1487	MAFTRR	S,V,L,P	EQTL		0	0	Not present	Not present	Not present	Not present	Not present	Not present	Not present	Not present	Not present	Not present	Not present	Not present	Not present	Not present	Not present	Not present	Not present	Not present	Not present	Not present	Not present	Not present	Not present	Not present	Not present	Not present	Not present	Not present	Not present	Not present	Not present	Not present	Not present	Not present	Not present	Not present	Not present	Not present	Not present	Not present	Not present	Not present	Not present
[truncated: 6 more columns]

## Sheet: TG_HDL
LOCUS	GENE	TISSUE	QTL	TRAITS	unique_PPIs	total_PPIs	Fat_DEXA	Fat_GLUC	Fat_IBMX	Fat_IGF1	Fat_IL-6	Fat_INSU	Fat_ISOP	Fat_LAUR	Fat_LEPT	Fat_RETA	Fat_ROSI	Fat_SB20	Fat_SP60	Fat_TGFB1	Fat_TNFa	Fat_U012	Fat_WORT	Liver_ATOR	Liver_DEXA	Liver_GLUC	Liver_IBMX	Liver_IGF1	Liver_IL-6	Liver_INSU	Liver_LAUR	Liver_METF	Liver_RETA	Liver_SB20	Liver_SP60	Liver_TGFB1	Liver_U012	Liver_WORT	Muscle_DECA	Muscle_DEXA	Muscle_GLUC	Muscle_IBMX	Muscle_IGF1	Muscle_IL-6	Muscle_INSU	Muscle_ISOP	Muscle_LAUR	Muscle_METF	Muscle_RETA
448	UGT2B17	L	EQTL	TG, HDL	0	0	Not present	Not present	Not present	Not present	Not present	Not present	Not present	Not present	Not present	Not present	Not present	Not present	Not present	Not present	Not present	Not present	Not present	Not present	Not present	Not present	Not present	Not present	Not present	Not present	Not present	Not present	Not present	Not present	Not present	Not present	Not present	Not present	Not present	Not present	Not present	Not present	Not present	Not present	Not present	Not present	Not present	Not present	Not present
1081	GBF1	L	EQTL	TG	160	490	91	Not present	Not present	Not present	79	45	Not present	Not present	44	26	Not present	26	18	Not present	Not present	Not present	29	Not present	Not present	Not present	Not present	Not present	Not present	Not present	Not present	Not present	Not present	Not present	Not present	Not present	Not present	Not present	Not present	28	Not present	Not present	Not present	Not present	49	Not present	Not present	11	Not present
1086	GPAM	L	SQTL	TG, HDL	9	30	6	Not present	Not present	Not present	6	Not present	Not present	Not present	Not present	Not present	5	Not present	Not present	Not present	5	Not present	Not present	0	1	1	2	Not present	0	Not present	1	0	Not present	0	0	0	Not present	0	Not present	Not present	Not present	3	Not present	Not present	Not present	Not present	Not present	Not present	Not present
1319	GPR180	L	EQTL	TG	1	3	1	Not present	Not present	Not present	1	Not present	Not present	Not present	Not present	Not present	Not present	Not present	Not present	Not present	1	Not present	Not present	Not present	Not present	Not present	Not present	Not present	Not present	Not present	Not present	Not present	Not present	Not present	Not present	Not present	Not present	Not present	Not present	Not present	Not present	Not present	Not present	Not present	Not present	Not present	Not present	Not present	Not present
1333	GAS6	L	EQTL	TG	2	2	Not present	Not present	Not present	Not present	Not present	Not present	Not present	Not present	Not present	Not present	Not present	Not present	Not present	Not present	Not present	Not present	Not present	Not present	Not present	Not present	Not present	Not present	Not present	Not present	Not present	Not present	Not present	Not present	Not present	Not present	Not present	Not present	Not present	Not present	Not present	Not present	Not present	Not present	2	Not present	Not present	Not present	Not present
1441	PCSK6	L	SQTL	TG	0	0	Not present	Not present	Not present	Not present	Not present	Not present	Not present	Not present	Not present	Not present	Not present	Not present	Not present	Not present	Not present	Not present	Not present	Not present	Not present	Not present	Not present	Not present	Not present	Not present	Not present	Not present	Not present	Not present	Not present	Not present	Not present	Not present	Not present	Not present	Not present	Not present	Not present	Not present	Not present	Not present	Not present	Not present	Not present
1647	SPTLC3	L	EQTL	TG	0	0	Not present	Not present	Not present	Not present	Not present	Not present	Not present	Not present	Not present	Not present	Not present	Not present	Not present	Not present	Not present	Not present	Not present	Not present	Not present	Not present	Not present	Not present	Not present	Not present	Not present	Not present	Not present	Not present	Not present	Not present	Not present	Not present	Not present	Not present	Not present	Not present	Not present	Not present	Not present	Not present	Not present	Not present	Not present
1665	PLTP	L	EQTL	TG, HDL	15	25	Not present	Not present	Not present	4	Not present	5	Not present	1	Not present	Not present	Not present	Not present	Not present	5	Not present	Not present	Not present	Not present	Not present	Not present	Not present	Not present	Not present	Not present	Not present	Not present	Not present	Not present	Not present	Not present	Not present	Not present	Not present	2	Not present	Not present	Not present	Not present	4	Not present	Not present	Not present	Not present
498	TRIM2	L	EQTL	HDL	0	0	Not present	Not present	Not present	Not present	Not present	Not present	Not present	Not present	Not present	Not present	Not present	Not present	Not present	Not present	Not present	Not present	Not present	Not present	Not present	Not present	Not present	Not present	Not present	Not present	Not present	Not present	Not present	Not present	Not present	Not present	Not present	Not present	Not present	Not present	Not present	Not present	Not present	Not present	Not present	Not present	Not present	Not present	Not present
932	ENSG00000253111	L	EQTL	HDL	0	0	Not present	Not present	Not present	Not present	Not present	Not present	Not present	Not present	Not present	Not present	Not present	Not present	Not present	Not present	Not present	Not present	Not present	Not present	Not present	Not present	Not present	Not present	Not present	Not present	Not present	Not present	Not present	Not present	Not present	Not present	Not present	Not present	Not present	Not present	Not present	Not present	Not present	Not present	Not present	Not present	Not present	Not present	Not present
1002	AKNA	L	EQTL	HDL	3	11	1	3	Not present	1	Not present	2	Not present	Not present	Not present	Not present	Not present	Not present	1	Not present	Not present	1	Not present	Not present	Not present	2	Not present	Not present	Not present	Not present	Not present	Not present	Not present	Not present	Not present	Not present	Not present	Not present	Not present	Not present	Not present	Not present	Not present	Not present	Not present	Not present	Not present	Not present	Not present
1481	HP	L	EQTL	HDL, TG (S)	7	8	Not present	Not present	Not present	Not present	Not present	Not present	Not present	Not present	Not present	Not present	Not present	Not present	Not present	Not present	Not present	Not present	Not present	Not present	Not present	Not present	Not present	Not present	4	4	Not present	Not present	Not present	Not present	Not present	Not present	Not present	Not present	Not present	Not present	Not present	Not present	Not present	Not present	Not present	Not present	Not present	Not present	Not present
197	IL1RN	S	EQTL	TG	3	10	Not present	Not present	1	Not present	Not present	Not present	1	Not present	Not present	Not present	Not present	Not present	Not present	Not present	1	Not present	Not present	Not present	Not present	2	Not present	1	Not present	1	Not present	Not present	1	Not present	Not present	Not present	1	1	Not present	Not present	Not present	Not present	Not present	Not present	Not present	Not present	Not present	Not present	Not present
1062	TET1	S	EQTL	TG	5	17	Not present	Not present	Not present	Not present	4	Not present	Not present	Not present	Not present	Not present	Not present	Not present	Not present	Not present	2	Not present	Not present	Not present	Not present	Not present	Not present	Not present	Not present	Not present	Not present	Not present	Not present	Not present	Not present	Not present	Not present	Not present	Not present	Not present	Not present	4	Not present	Not present	Not present	1	2	Not present	2
1499	ENSG00000262905	S	EQTL	TG	0	0	Not present	Not present	Not present	Not present	Not present	Not present	Not present	Not present	Not present	Not present	Not present	Not present	Not present	Not present	Not present	Not present	Not present	Not present	Not present	Not present	Not present	Not present	Not present	Not present	Not present	Not present	Not present	Not present	Not present	Not present	Not present	Not present	Not present	Not present	Not present	Not present	Not present	Not present	Not present	Not present	Not present	Not present	Not present
1702	HDHD5	S	SQTL	TG	0	0	Not present	Not present	Not present	Not present	Not present	Not present	Not present	Not present	Not present	Not present	Not present	Not present	Not present	Not present	Not present	Not present	Not present	Not present	Not present	Not present	Not present	Not present	Not present	Not present	Not present	Not present	Not present	Not present	Not present	Not present	Not present	Not present	Not present	Not present	Not present	Not present	Not present	Not present	Not present	Not present	Not present	Not present	Not present
370	MBNL1-AS1	S	EQTL	HDL	0	0	Not present	Not present	Not present	Not present	Not present	Not present	Not present	Not present	Not present	Not present	Not present	Not present	Not present	Not present	Not present	Not present	Not present	Not present	Not present	Not present	Not present	Not present	Not present	Not present	Not present	Not present	Not present	Not present	Not present	Not present	Not present	Not present	Not present	Not present	Not present	Not present	Not present	Not present	Not present	Not present	Not present	Not present	Not present
859	AGPAT5	S	EQTL	HDL	0	0	Not present	Not present	Not present	Not present	Not present	Not present	Not present	Not present	Not present	Not present	Not present	Not present	Not present	Not present	Not present	Not present	Not present	Not present	Not present	Not present	Not present	Not present	Not present	Not present	Not present	Not present	Not present	Not present	Not present	Not present	Not present	Not present	Not present	Not present	Not present	Not present	Not present	Not present	Not present	Not present	Not present	Not present	Not present
1145	DGAT2	S	SQTL	HDL	2	3	1	Not present	Not present	Not present	1	Not present	Not present	Not present	Not present	Not present	Not present	Not present	Not present	Not present	Not present	Not present	Not present	Not present	Not present	1	Not present	Not present	Not present	Not present	Not present	Not present	Not present	Not present	Not present	Not present	Not present	Not present	Not present	Not present	Not present	Not present	Not present	Not present	Not present	Not present	Not present	Not present	Not present
1168	ZC3H12C	S	EQTL	HDL	3	10	1	Not present	Not present	Not present	1	Not present	Not present	Not present	Not present	Not present	1	Not present	Not present	Not present	2	Not present	Not present	Not present	Not present	1	Not present	Not present	Not present	Not present	Not present	Not present	Not present	Not present	Not present	Not present	Not present	Not present	Not present	2	Not present	Not present	Not present	Not present	Not present	Not present	Not present	Not present	Not present
1687	RPL23P2	S	EQTL	HDL	0	0	Not present	Not present	Not present	Not present	Not present	Not present	Not present	Not present	Not present	Not present	Not present	Not present	Not present	Not present	Not present	Not present	Not present	Not present	Not present	Not present	Not present	Not present	Not present	Not present	Not present	Not present	Not present	Not present	Not present	Not present	Not present	Not present	Not present	Not present	Not present	Not present	Not present	Not present	Not present	Not present	Not present	Not present	Not present
1133	ENSG00000255042	V	EQTL	TG, BMI	0	0	Not present	Not present	Not present	Not present	Not present	Not present	Not present	Not present	Not present	Not present	Not present	Not present	Not present	Not present	Not present	Not present	Not present	Not present	Not present	Not present	Not present	Not present	Not present	Not present	Not present	Not present	Not present	Not present	Not present	Not present	Not present	Not present	Not present	Not present	Not present	Not present	Not present	Not present	Not present	Not present	Not present	Not present	Not present
634	ENSG00000248514	S,V	EQTL	TG	0	0	Not present	Not present	Not present	Not present	Not present	Not present	Not present	Not present	Not present	Not present	Not present	Not present	Not present	Not present	Not present	Not present	Not present	Not present	Not present	Not present	Not present	Not present	Not present	Not present	Not present	Not present	Not present	Not present	Not present	Not present	Not present	Not present	Not present	Not present	Not present	Not present	Not present	Not present	Not present	Not present	Not present	Not present	Not present
1633	LILRB2	S,V	BOTH	HDL	0	0	Not present	Not present	Not present	Not present	Not present	Not present	Not present	Not present	Not present	Not present	Not present	Not present	Not present	Not present	Not present	Not present	Not present	Not present	Not present	Not present	Not present	Not present	Not present	Not present	Not present	Not present	Not present	Not present	Not present	Not present	Not present	Not present	Not present	Not present	Not present	Not present	Not present	Not present	Not present	Not present	Not present	Not present	Not present
765	SNX13	M	EQTL	TG, HDL	0	0	Not present	Not present	Not present	Not present	Not present	Not present	Not present	Not present	Not present	Not present	Not present	Not present	Not present	Not present	Not present	Not present	Not present	Not present	Not present	Not present	Not present	Not present	Not present	Not present	Not present	Not present	Not present	Not present	Not present	Not present	Not present	Not present	Not present	Not present	Not present	Not present	Not present	Not present	Not present	Not present	Not present	Not present	Not present
958	BNC2	M	EQTL	TG	0	0	Not present	Not present	Not present	Not present	Not present	Not present	Not present	Not present	Not present	Not present	Not present	Not present	Not present	Not present	Not present	Not present	Not present	Not present	Not present	Not present	Not present	Not present	Not present	Not present	Not present	Not present	Not present	Not present	Not present	Not present	Not present	Not present	Not present	Not present	Not present	Not present	Not present	Not present	Not present	Not present	Not present	Not present	Not present
1203	PDE3A	M	EQTL	TG, HDL	5	6	Not present	Not present	Not present	Not present	Not present	Not present	Not present	Not present	Not present	Not present	Not present	Not present	Not present	1	Not present	Not present	Not present	Not present	Not present	5	Not present	Not present	Not present	Not present	Not present	Not present	Not present	Not present	Not present	Not present	Not present	Not present	Not present	Not present	Not present	Not present	Not present	Not present	Not present	Not present	Not present	Not present	Not present
1620	HPN	M	SQTL	TG	1	1	Not present	Not present	Not present	Not present	Not present	Not present	Not present	Not present	Not present	Not present	Not present	Not present	Not present	Not present	Not present	Not present	Not present	Not present	Not present	Not present	1	Not present	Not present	Not present	Not present	Not present	Not present	Not present	Not present	Not present	Not present	Not present	Not present	Not present	Not present	Not present	Not present	Not present	Not present	Not present	Not present	Not present	Not present
1578	ENSG00000267391	M	EQTL	HDL	0	0	Not present	Not present	Not present	Not present	Not present	Not present	Not present	Not present	Not present	Not present	Not present	Not present	Not present	Not present	Not present	Not present	Not present	Not present	Not present	Not present	Not present	Not present	Not present	Not present	Not present	Not present	Not present	Not present	Not present	Not present	Not present	Not present	Not present	Not present	Not present	Not present	Not present	Not present	Not present	Not present	Not present	Not present	Not present
1650	DSTN	M	SQTL	HDL	0	0	Not present	Not present	Not present	Not present	Not present	Not present	Not present	Not present	Not present	Not present	Not present	Not present	Not present	Not present	Not present	Not present	Not present	Not present	Not present	Not present	Not present	Not present	Not present	Not present	Not present	Not present	Not present	Not present	Not present	Not present	Not present	Not present	Not present	Not present	Not present	Not present	Not present	Not present	Not present	Not present	Not present	Not present	Not present
68	CSF1	S,M	EQTL	HDL	6	43	Not present	Not present	Not present	2	Not present	4	Not present	Not present	Not present	1	Not present	Not present	Not present	Not present	2	Not present	Not present	Not present	Not present	Not present	1	2	1	1	Not present	Not present	Not present	Not present	Not present	2	2	Not present	Not present	Not present	3	2	3	1	3	Not present	2	Not present	2
626	RANBP17	V,L	EQTL	HDL	0	0	Not present	Not present	Not present	Not present	Not present	Not present	Not present	Not present	Not present	Not present	Not present	Not present	Not present	Not present	Not present	Not present	Not present	Not present	Not present	Not present	Not present	Not present	Not present	Not present	Not present	Not present	Not present	Not present	Not present	Not present	Not present	Not present	Not present	Not present	Not present	Not present	Not present	Not present	Not present	Not present	Not present	Not present	Not present
265	SLC19A3	S,V,L	SQTL	HDL	1	1	Not present	Not present	Not present	1	Not present	Not present	Not present	Not present	Not present	Not present	Not present	Not present	Not present	Not present	Not present	Not present	Not present	Not present	Not present	Not present	Not present	Not present	Not present	Not present	Not present	Not present	Not present	Not present	Not present	Not present	Not present	Not present	Not present	Not present	Not present	Not present	Not present	Not present	Not present	Not present	Not present	Not present	Not present
665	CDKN1A	S,V,M	SQTL	TG	176	726	Not present	Not present	Not present	Not present	Not present	Not present	Not present	Not present	Not present	Not present	Not present	Not present	Not present	Not present	Not present	Not present	Not present	Not present	Not present	80	Not present	39	25	46	15	Not present	20	21	Not present	42	Not present	Not present	7	Not present	50	50	52	Not present	59	Not present	45	Not present	44
712	NT5DC1	S,V,M	EQTL	HDL	2	2	Not present	Not present	Not present	Not present	Not present	2	Not present	Not present	Not present	Not present	Not present	Not present	Not present	Not present	Not present	Not present	Not present	Not present	Not present	Not present	Not present	Not present	Not present	Not present	Not present	Not present	Not present	Not present	Not present	Not present	Not present	Not present	Not present	Not present	Not present	Not present	Not present	Not present	Not present	Not present	Not present	Not present	Not present
867	MSR1	S,V,M	EQTL	TG	0	0	Not present	Not present	Not present	Not present	Not present	Not present	Not present	Not present	Not present	Not present	Not present	Not present	Not present	Not present	Not present	Not present	Not present	Not present	Not present	Not present	Not present	Not present	Not present	Not present	Not present	Not present	Not present	Not present	Not present	Not present	Not present	Not present	Not present	Not present	Not present	Not present	Not present	Not present	Not present	Not present	Not present	Not present	Not present
1548	USP14	S,V,M	BOTH	TG	0	0	Not present	Not present	Not present	Not present	Not present	Not present	Not present	Not present	Not present	Not present	Not present	Not present	Not present	Not present	Not present	Not present	Not present	Not present	Not present	Not present	Not present	Not present	Not present	Not present	Not present	Not present	Not present	Not present	Not present	Not present	Not present	Not present	Not present	Not present	Not present	Not present	Not present	Not present	Not present	Not present	Not present	Not present	Not present
372	SLC33A1	S,P	BOTH	TG	20	20	Not present	Not present	Not present	Not present	Not present	Not present	Not present	Not present	Not present	Not present	Not present	Not present	Not present	Not present	Not present	Not present	Not present	Not present	Not present	20	Not present	Not present	Not present	Not present	Not present	Not present	Not present	Not present	Not present	Not present	Not present	Not present	Not present	Not present	Not present	Not present	Not present	Not present	Not present	Not present	Not present	Not present	Not present
761	TMEM106B	M,L,P	BOTH	TG, HDL	3	6	3	Not present	Not present	Not present	3	Not present	Not present	Not present	Not present	Not present	Not present	Not present	Not present	Not present	Not present	Not present	Not present	Not present	Not present	Not present	Not present	Not present	Not present	Not present	Not present	Not present	Not present	Not present	Not present	Not present	Not present	Not present	Not present	Not present	Not present	Not present	Not present	Not present	Not present	Not present	Not present	Not present	Not present
1417	LIPC	L,P	BOTH	TG, HDL	0	0	Not present	Not present	Not present	Not present	Not present	Not present	Not present	Not present	Not present	Not present	Not present	Not present	Not present	Not present	Not present	Not present	Not present	Not present	Not present	Not present	Not present	Not present	Not present	Not present	Not present	Not present	Not present	Not present	Not present	Not present	Not present	Not present	Not present	Not present	Not present	Not present	Not present	Not present	Not present	Not present	Not present	Not present	Not present
1533	RPS6KB1	M,P	EQTL	TG	21	33	19	Not present	Not present	Not present	14	Not present	Not present	Not present	Not present	Not present	Not present	Not present	Not present	Not present	Not present	Not present	Not present	Not present	Not present	Not present	Not present	Not present	Not present	Not present	Not present	Not present	Not present	Not present	Not present	Not present	Not present	Not present	Not present	Not present	Not present	Not present	Not present	Not present	Not present	Not present	Not present	Not present	Not present
66	PRMT6	ALL	EQTL	HDL, BMI	50	89	Not present	Not present	12	Not present	Not present	Not present	Not present	Not present	Not present	Not present	Not present	Not present	Not present	Not present	Not present	Not present	Not present	Not present	Not present	27	Not present	Not present	Not present	Not present	Not present	Not present	Not present	Not present	Not present	Not present	Not present	Not present	Not present	8	Not present	15	Not present	Not present	Not present	Not present	14	Not present	Not present
567	ARHGEF28	L,P	EQTL	HDL	5	11	Not present	Not present	Not present	Not present	3	Not present	Not present	Not present	Not present	Not present	Not present	Not present	Not present	Not present	Not present	Not present	Not present	Not present	1	3	Not present	1	1	1	1	Not present	Not present	Not present	Not present	Not present	Not present	Not present	Not present	Not present	Not present	Not present	Not present	Not present	Not present	Not present	Not present	Not present	Not present
1049	WASHC2C	S,V,L,P	EQTL	HDL	0	0	Not present	Not present	Not present	Not present	Not present	Not present	Not present	Not present	Not present	Not present	Not present	Not present	Not present	Not present	Not present	Not present	Not present	Not present	Not present	Not present	Not present	Not present	Not present	Not present	Not present	Not present	Not present	Not present	Not present	Not present	Not present	Not present	Not present	Not present	Not present	Not present	Not present	Not present	Not present	Not present	Not present	Not present	Not present
1666	SULF2	S,V,M,L,P	BOTH	HDL	3	4	Not present	Not present	Not present	Not present	Not present	Not present	Not present	Not present	Not present	Not present	Not present	Not present	Not present	2	Not present	Not present	Not present	Not present	Not present	Not present	Not present	Not present	Not present	Not present	Not present	Not present	Not present	Not present	Not present	2	Not present	Not present	Not present	Not present	Not present	Not present	Not present	Not present	Not present	Not present	Not present	Not present	Not present
[truncated: 6 more columns]

## Sheet: Fat_ADIP
Gene	Interactors	Coloc_IR_T2D_locus	Coloc_WHR_locus	Coloc_TG_HDL_locus	Interactor_Names
NR2C2	71	No coloc	No coloc	No coloc	AGPS,APRT,ARF5,BANF1,BAZ1B,CBX5,CCDC12,CFL1,CHD1,CHD2,CHD6,CHD7,CHD8,CSDE1,DDX3X,DDX6,DNAJC11,DYNLL1,ECH1,EIF3I,EIF3K,GSE1,GTF2I,H1FX,HIST1H1C,HP1BP3,HSD17B10,HSPB1,MLLT4,MYL6,NDUFS3,NIPBL,NRIP1,NUMA1,NUP98,PATL1,POLR2B,POLR2L,PRDX4,PRDX6,RPL13,RPL13A,RPL18,RPL18A,RPL28,RPLP0,RPLP1,RPS12,RPS20,RPS4Y1,RPS9,RREB1,RRP1,S100A4,SCD,SF3B5,SMARCA2,SMC1A,SNRPB,SON,SRSF3,SRSF7,SSR4,STAT3,TAOK1,TCEB2,TNPO3…
EGFR	62	No coloc	No coloc	No coloc	ABL1,ALDOA,AP1G1,AP2S1,APRT,ARHGEF7,BAG5,BPTF,BTAF1,CDK5,CERS2,CFL1,CHD6,COA3,COL17A1,CTSD,DNAJC11,DYRK3,EIF3K,EXOC4,FKBP8,GIGYF2,GNB2,GOLGB1,H1FX,HERC1,HK2,HLA-B,HRAS,HSD17B10,HSPB1,IPO7,IRS1,ITPA,LGALS1,MAP1LC3A,MYCBP2,NDUFS3,NF1,NR3C1,NUCKS1,OAZ1,PIP5K1A,PTPN11,RPS20,S100A4,SCD,SEL1L,SMC1A,SMG1,SSR4,STAT3,SUGP2,TNFRSF10B,TNPO3,TRAF2,UBE2S,UCHL1,UROD,USP34,USP8,VPS13A
SIRT7	47	No coloc	No coloc	No coloc	ANKRD17,ARID1A,ATXN2L,BAZ1B,BPTF,CHD1,CHD2,CHD7,CHD8,CKB,CSDE1,EIF3I,GIGYF2,GTF2I,H1FX,HECTD1,HP1BP3,IPO7,MLLT4,MYCBP2,NF1,NIPBL,NUMA1,NUP98,PHF3,PRDX4,PRRC2A,PRRC2B,PYGB,RPL18A,RPLP0,RPLP1,RPS12,RPS19,RRP1,SCAF11,SMARCA2,SON,SPTBN1,SRSF3,SUGP2,TPR,USP34,VCL,XRN1,ZNF638,ZSWIM8
EP300	34	No coloc	No coloc	No coloc	BCL6,CBX5,CSDE1,DDX3X,DDX6,EPAS1,ETS2,FOSL2,FYCO1,GTF2I,HBP1,HECTD1,HERC1,IRF2,JUN,KAT6A,KLF11,MCL1,MEF2A,MGMT,NCOA1,NCOA2,NR3C1,NUP98,PPARA,PTMS,SMARCA2,SMC1A,SON,SP1,STAT3,TCF12,TRAF2,WDR82
LRRK2	28	No coloc	No coloc	No coloc	AFF4,AKR1B1,ALDOA,APRT,ARHGEF7,ATRX,BAG5,BAX,CDK5,CFL1,CKB,CLIC1,EIF4EBP1,ENAH,HSD17B10,HSPB1,MDH2,MRPL11,MRPL28,MYL6,PRDX4,PSMB6,RPS19,SNRPB,TIMM13,TPR,TRAF2,UCHL1
STAT3	25	No coloc	No coloc	No coloc	CAPNS1,ECH1,EGFR,EP300,GNB2,GTF2I,HSPB1,JUN,NCOA1,NFKBIZ,NR2C2,NR3C1,POM121,PTPN11,RPS9,SCAF11,SETD7,SIN3A,SOCS7,SP1,SPRY1,SSSCA1,TMUB1,USP22,VPS39
HRAS	23	No coloc	No coloc	No coloc	ADCY6,ANKRD11,CD99,COL17A1,DLG1,EGFR,HECTD1,HLA-C,KIAA1109,LGALS1,LNPEP,MCL1,MLLT4,NF1,PDE4D,PDLIM4,PIP5K1A,RALGAPA1,ROCK1,SLC38A2,SPTBN1,TPR,ZDHHC20
HSPB1	23	No coloc	No coloc	No coloc	ARHGEF7,CCNO,CLCN3,DNAJC11,DUSP16,EGFR,HECTD1,IPO7,ITPA,LRRK2,LUZP1,MAPK6,MDH2,MRPL28,MRPS23,NR2C2,PRDX6,S100A4,SIK2,SMARCA2,SP1,SPTBN1,STAT3
ICT1	22	No coloc	No coloc	No coloc	COX4I1,ECH1,ECI1,GADD45GIP1,HSD17B10,MALSU1,MRPL11,MRPL14,MRPL23,MRPL28,MRPL41,MRPL54,MRPL55,MRPS23,NDUFB7,NDUFS3,NDUFS8,PRDX4,PRDX5,RPL13,SRSF3,TRUB2
JUN	21	No coloc	No coloc	No coloc	ABL1,AP1G1,BCL6,EP300,EPAS1,ETS2,FOSL2,MAPK3,MBD3,MEF2A,NCOA1,NELFB,NFAT5,NR3C1,NRIP1,PPP4C,PRRC2A,SP1,STAT3,TRAF2,UBXN7
NR3C1	18	No coloc	No coloc	No coloc	ARID1A,DTD1,EGFR,EP300,EPAS1,ETS2,GNB2,GSE1,JMJD1C,JUN,MED1,NCOA1,NCOA2,NRIP1,PBX1,PTMS,SMARCA2,STAT3
MAPK6	18	No coloc	No coloc	No coloc	AP2S1,CFL1,DYNLL1,ECH1,GPX1,HLA-C,HSPB1,IPO7,MYCBP2,NDUFS3,NELFB,POLR2B,POLR2L,PSMB4,PSME1,SCD,SSSCA1,UBA52
TRAF2	17	No coloc	No coloc	No coloc	AFF4,ANKRD11,BCL6,CHCHD2,CLEC11A,DDX6,EGFR,EP300,GSE1,JUN,LRRK2,NEDD9,NFIL3,NRIP1,POM121,SETD5,TNFRSF10B
HSD17B10	17	No coloc	No coloc	No coloc	ACAA2,AKR1B1,ALDOA,AURKAIP1,BAX,CLIC1,COPE,EGFR,EIF3I,GPX4,ICT1,LRRK2,MDH2,MYL6,NR2C2,PRDX6,VCL
NDUFS3	17	No coloc	No coloc	No coloc	AGPS,AURKAIP1,CHCHD10,CHCHD2,CISD3,COA3,COX4I1,ECH1,EGFR,ICT1,LMAN2,MAPK6,NDUFB11,NDUFB7,NDUFB9,NDUFS8,NR2C2
RPL18A	17	No coloc	No coloc	No coloc	BBX,EXOSC4,NR2C2,POP4,RPL13,RPL13A,RPL18,RPL28,RPLP0,RPLP1,RPS12,RPS19,RPS20,RPS9,SIRT7,TPR,UBA52
RPL13	17	No coloc	No coloc	No coloc	EXOSC4,GADD45GIP1,ICT1,MRPL28,MRPL55,NR2C2,RPL13A,RPL18,RPL18A,RPL28,RPLP0,RPLP1,RPS12,RPS19,RPS20,RPS9,UBA52
COX4I1	16	No coloc	No coloc	No coloc	ALDOA,ATP5D,ATRX,COA3,COPE,COX6B1,CYBA,DNAJC11,ICT1,MTPN,NDUFB7,NDUFS3,NDUFS8,PRDX6,SSR4,TIMM13
AURKAIP1	16	No coloc	No coloc	No coloc	BPTF,C7orf50,ECH1,GADD45GIP1,HSD17B10,IPO7,MRPL11,MRPL23,MRPL28,MRPL41,MRPS23,NDUFS3,NDUFS8,RRP1,SMC1A,TIMM13
ALDOA	15	No coloc	No coloc	No coloc	ACAA2,CDC34,CFL1,CKB,COX4I1,EGFR,GPX4,HBP1,HSD17B10,LGALS1,LRRK2,MDH2,RMND5A,TNPO3,XRN1
SIN3A	15	No coloc	No coloc	No coloc	ARID4A,BCL6,CBFA2T2,EPAS1,HBP1,HECTD1,KLF10,KLF11,KLF9,MBD3,MXD1,SMARCA2,SP1,STAT3,ZBTB4
RPS20	15	No coloc	No coloc	No coloc	EGFR,MRPL14,MRPL23,NR2C2,RABAC1,RPL13,RPL13A,RPL18,RPL18A,RPLP0,RPLP1,RPS12,RPS19,RPS9,UBA52
RPS19	14	No coloc	No coloc	No coloc	FGF2,LRRK2,RPL13,RPL13A,RPL18,RPL18A,RPL28,RPLP0,RPLP1,RPS12,RPS20,RPS9,SIRT7,UBA52
RPL18	14	No coloc	No coloc	No coloc	HBP1,MRPL28,NR2C2,RPL13,RPL13A,RPL18A,RPL28,RPLP0,RPLP1,RPS12,RPS19,RPS20,RPS9,RRP1
HIST1H1C	14	No coloc	No coloc	No coloc	AKAP11,ATRX,BANF1,BAZ1B,BOD1L1,H1FX,HP1BP3,NR2C2,PHF3,REV1,RPL28,SMEK1,UHRF1BP1,ZNF37A
HBP1	13	No coloc	No coloc	No coloc	ALDOA,ARID4A,BAZ1B,C7orf50,CHD1,EP300,HP1BP3,RBL2,RMND5A,RPL18,RPL28,SIN3A,SON
SP1	13	No coloc	No coloc	No coloc	CBX5,DDX3X,EP300,EPAS1,HSPB1,JUN,KLF10,KLF6,KLF9,LUZP1,MAPK3,SIN3A,STAT3
SMC1A	13	No coloc	No coloc	No coloc	ATRX,AURKAIP1,BPTF,CDC34,CHD2,EGFR,EP300,MGMT,NIPBL,NR2C2,NUMA1,SDF4,USP13
CBX5	13	No coloc	No coloc	No coloc	ATRX,EP300,KLF11,MAP1LC3A,NIPBL,NR2C2,SMARCA2,SP1,TCEB1,VPS28,WHSC1L1,XRN1,ZNF460
RPLP1	13	No coloc	No coloc	No coloc	ABL1,CLIC1,IRF2,MGMT,NR2C2,RPL13,RPL18,RPL18A,RPL28,RPLP0,RPS19,RPS20,SIRT7
RPLP0	13	No coloc	No coloc	No coloc	NDUFS8,NR2C2,RPL13,RPL13A,RPL18,RPL18A,RPL28,RPLP1,RPS12,RPS19,RPS20,RPS9,SIRT7
TCEB2	12	No coloc	No coloc	No coloc	DYNC1LI2,EPAS1,FEM1C,FERMT1,KLHDC3,NR2C2,SOCS7,TCEB1,TRIM44,TULP4,UBXN7,ZSWIM8
SMARCA2	12	No coloc	No coloc	No coloc	ARID1A,BANF1,CBX5,EP300,EPAS1,HSPB1,MBD3,NR2C2,NR3C1,SIN3A,SIRT7,WHSC1L1
MAPK3	12	No coloc	No coloc	No coloc	AKR1C1,CUEDC2,DCP1A,GSE1,GTF2I,IRS1,JUN,KLF11,NUPL1,PHF3,SCAND1,SP1
CFL1	12	No coloc	No coloc	No coloc	ACAA2,ALDOA,DYNLL1,EGFR,FIS1,LRRK2,MAPK6,MDH2,NR2C2,PRDX5,ROCK1,UBA52
PRDX6	12	No coloc	No coloc	No coloc	AKR1B1,CLIC1,COX4I1,ECI1,GPX4,GUK1,HSD17B10,HSPB1,MTPN,NR2C2,PRDX5,UCHL1
MRPL28	12	No coloc	No coloc	No coloc	AURKAIP1,GADD45GIP1,HSPB1,ICT1,LRRK2,MALSU1,MRPL14,MRPL23,MRPL41,MRPL55,RPL13,RPL18
DDX6	12	No coloc	No coloc	No coloc	ATXN2L,BCL6,DCP1A,EP300,FAM195A,G3BP2,LSM4,NR2C2,PATL1,TCF12,TIMM13,TRAF2
RPS12	12	No coloc	No coloc	No coloc	CDC14B,NR2C2,PRDX5,RPL13,RPL13A,RPL18,RPL18A,RPLP0,RPS19,RPS20,RPS9,SIRT7
SSSCA1	11	No coloc	No coloc	No coloc	MAPK6,PRDX5,RAPGEF2,STAT3,TNKS,TNKS2,UBA52,UBL7,UBXN7,USP34,ZBTB21
ECH1	11	No coloc	No coloc	No coloc	AURKAIP1,CAPNS1,CHCHD10,CHCHD2,CISD3,ICT1,MAPK6,NDUFS3,NR2C2,STAT3,TRUB2
ZBTB21	11	No coloc	No coloc	No coloc	CAMSAP2,DCP1A,FAM110A,FAM53C,GIGYF2,LPIN3,MLLT4,NF1,SH3PXD2A,SSSCA1,ZNF638
RPS9	11	No coloc	No coloc	No coloc	DDX3X,NR2C2,RPL13,RPL13A,RPL18,RPL18A,RPLP0,RPS12,RPS19,RPS20,STAT3
RPL28	11	No coloc	No coloc	No coloc	AKAP11,GTF2I,HBP1,HIST1H1C,NR2C2,RPL13,RPL18,RPL18A,RPLP0,RPLP1,RPS19
DYNLL1	10	No coloc	No coloc	No coloc	C14orf119,CFL1,DDX3X,DYNC1LI2,DYNLRB1,GOLGB1,MAPK6,NR2C2,NUMA1,S100A4
DDX3X	10	No coloc	No coloc	No coloc	DYNLL1,EIF3I,EIF3K,EP300,MBD3,NR2C2,RPS9,SP1,TPR,UBL7
NCOA1	10	No coloc	No coloc	No coloc	ANKRD11,ARID1A,EP300,ETS2,JUN,NCOA2,NR3C1,PPARA,STAT3,TRIM21
NF1	10	No coloc	No coloc	No coloc	CAMSAP2,EGFR,FAM53C,GIGYF2,HRAS,LPIN3,SH3PXD2A,SIRT7,ZBTB21,ZNF638
BCL6	10	No coloc	No coloc	No coloc	DDX6,EP300,JUN,MBD3,PIKFYVE,PSMB4,SIN3A,TRAF2,UCHL1,ZNHIT1
GADD45GIP1	10	No coloc	No coloc	No coloc	AURKAIP1,CDC14B,EXOSC4,ICT1,MBD3,MRPL11,MRPL14,MRPL28,MRPL41,RPL13
PRDX5	10	No coloc	No coloc	No coloc	ACAA2,BOD1L1,CFL1,GUK1,ICT1,MDH2,PRDX6,PTMS,RPS12,SSSCA1
ZNF638	10	No coloc	No coloc	No coloc	CAMSAP2,FAM110A,FAM53C,GIGYF2,LPIN3,MLLT4,NF1,SH3PXD2A,SIRT7,ZBTB21
EPAS1	10	No coloc	No coloc	No coloc	EP300,JUN,KLF6,MAP1LC3A,MED1,NR3C1,SIN3A,SMARCA2,SP1,TCEB2
CDC34	10	No coloc	No coloc	No coloc	ACAA2,AGPS,ALDOA,DIP2B,EXOC4,POLR2B,PPARA,SMC1A,SSR4,TRIM21
MLLT4	9	No coloc	No coloc	No coloc	FAM110A,FAM53C,HRAS,KLHDC3,NR2C2,SH3PXD2A,SIRT7,ZBTB21,ZNF638
IPO7	9	No coloc	No coloc	No coloc	AURKAIP1,DUSP23,EGFR,HECTD1,HP1BP3,HSPB1,MAPK6,SIRT7,USP49
MRPL41	9	No coloc	No coloc	No coloc	AURKAIP1,GADD45GIP1,ICT1,MALSU1,MRPL11,MRPL14,MRPL23,MRPL28,MRPL55
NDUFS8	9	No coloc	No coloc	No coloc	AURKAIP1,COA3,COX4I1,DNAJC11,ICT1,NDUFB11,NDUFB9,NDUFS3,RPLP0
KLHDC3	9	No coloc	No coloc	No coloc	DAPK3,ENAH,G3BP2,LUZP1,MLLT4,PIP5K1A,TCEB1,TCEB2,UBXN7
UBA52	9	No coloc	No coloc	No coloc	CFL1,MAPK6,PHF3,RPL13,RPL18A,RPS19,RPS20,S100A16,SSSCA1
EIF3I	9	No coloc	No coloc	No coloc	DDX3X,EIF3K,HSD17B10,NR2C2,NUMA1,PRRC2B,SETD2,SIRT7,SRSF7
RPL13A	9	No coloc	No coloc	No coloc	NR2C2,RPL13,RPL18,RPL18A,RPLP0,RPS12,RPS19,RPS20,RPS9
SH3PXD2A	9	No coloc	No coloc	No coloc	CAMSAP2,FAM110A,FAM53C,GIGYF2,LPIN3,MLLT4,NF1,ZBTB21,ZNF638
XRN1	8	No coloc	No coloc	No coloc	ALDOA,CBX5,COPE,DCP1A,FADS1,LSM4,NDUFB9,SIRT7
MBD3	8	No coloc	No coloc	No coloc	BAZ1B,BCL6,DDX3X,EXOC4,GADD45GIP1,JUN,SIN3A,SMARCA2
ANKRD11	8	No coloc	No coloc	No coloc	HECTD1,HRAS,NCOA1,NCOA2,PLAGL2,PPARA,SPRY1,TRAF2
PPARA	8	No coloc	No coloc	No coloc	ANKRD11,CDC34,CEP350,EP300,EXOSC4,NCOA1,NCOA2,NRIP1
ATRX	8	No coloc	No coloc	No coloc	CBX5,CCSER2,COX4I1,DYNLRB1,HIST1H1C,LRRK2,SMC1A,TRAPPC4
NUMA1	8	No coloc	No coloc	No coloc	BANF1,DYNLL1,EIF3I,NR2C2,NUP98,SIRT7,SMC1A,TNKS
MDH2	8	No coloc	No coloc	No coloc	ACAA2,ALDOA,CFL1,HSD17B10,HSPB1,LRRK2,PRDX5,TIMM13
UCHL1	8	No coloc	No coloc	No coloc	BCL6,CDK5,CLIC1,EGFR,FDXR,LRRK2,PRDX6,WDR82
MAP1LC3A	8	No coloc	No coloc	No coloc	CBX5,EGFR,EPAS1,FYCO1,PRDX4,RAB3GAP2,TBC1D5,TRIM21
UBXN7	8	No coloc	No coloc	No coloc	DPP8,JUN,KLHDC3,SETD7,SSSCA1,TCEB1,TCEB2,USP34
GIGYF2	8	No coloc	No coloc	No coloc	CAMSAP2,EGFR,LPIN3,NF1,SH3PXD2A,SIRT7,ZBTB21,ZNF638
RMND5A	8	No coloc	No coloc	No coloc	ALDOA,ARID1A,BAG5,HBP1,NEU1,POLR2B,PSME1,WNK1
ACAA2	8	No coloc	No coloc	No coloc	ALDOA,CDC34,CFL1,GPX1,HSD17B10,MDH2,PRDX5,USP8
PRDX4	7	No coloc	No coloc	No coloc	CLIC1,DUSP23,ICT1,LRRK2,MAP1LC3A,NR2C2,SIRT7
SRSF3	7	No coloc	No coloc	No coloc	CHD1,COPE,ICT1,NR2C2,SCAF11,SIRT7,SRSF7
TPR	7	No coloc	No coloc	No coloc	DDX3X,HRAS,LRRK2,NDUFB7,NUP98,RPL18A,SIRT7
NUP98	7	No coloc	No coloc	No coloc	CLEC11A,EP300,NR2C2,NUMA1,NUPL1,SIRT7,TPR
MED1	7	No coloc	No coloc	No coloc	CASK,EPAS1,MED13,MED13L,NR3C1,SETD7,SMEK1
PSME1	7	No coloc	No coloc	No coloc	MAPK6,PSMB4,PSMB6,RMND5A,UBL7,USP22,VCL
POLR2B	7	No coloc	No coloc	No coloc	BRD2,CDC34,MAPK6,NR2C2,POLR2L,RMND5A,WDR82
GTF2I	7	No coloc	No coloc	No coloc	EP300,LGALS1,MAPK3,NR2C2,RPL28,SIRT7,STAT3
MRPL11	7	No coloc	No coloc	No coloc	AURKAIP1,FKBP8,GADD45GIP1,ICT1,LRRK2,MRPL41,MRPL54
MRPL23	7	No coloc	No coloc	No coloc	AURKAIP1,CHCHD10,ICT1,MRPL28,MRPL41,MRPL55,RPS20
WHSC1L1	7	No coloc	No coloc	No coloc	BOD1L1,BPTF,BRD2,CBX5,CDC14B,CHD8,SMARCA2
HP1BP3	7	No coloc	No coloc	No coloc	HBP1,HIST1H1C,IPO7,NR2C2,SIRT7,SON,SRSF7
HECTD1	7	No coloc	No coloc	No coloc	ANKRD11,EP300,HRAS,HSPB1,IPO7,SIN3A,SIRT7
EIF3K	7	No coloc	No coloc	No coloc	DDX3X,DYNC1LI2,EGFR,EIF3I,NR2C2,PRUNE2,WNK1
NDUFB9	7	No coloc	No coloc	No coloc	CORO1B,MEF2A,NDUFB11,NDUFB7,NDUFS3,NDUFS8,XRN1
TIMM13	7	No coloc	No coloc	No coloc	AURKAIP1,BPTF,COX4I1,DDX6,KLF11,LRRK2,MDH2
CAMSAP2	7	No coloc	No coloc	No coloc	GIGYF2,LPIN3,NF1,OAZ1,SH3PXD2A,ZBTB21,ZNF638
CDC14B	7	No coloc	No coloc	No coloc	BRD2,GADD45GIP1,MRPS23,NUCKS1,RPS12,RPS19BP1,WHSC1L1
PTPN11	6	No coloc	No coloc	No coloc	EGFR,IRS1,MTPN,NEDD9,PSMB4,STAT3
ABL1	6	No coloc	No coloc	No coloc	EGFR,GPX1,JUN,NEDD9,PDE4D,RPLP1
ARID1A	6	No coloc	No coloc	No coloc	CHD7,NCOA1,NR3C1,RMND5A,SIRT7,SMARCA2
PSMB4	6	No coloc	No coloc	No coloc	BCL6,MAPK6,OAZ1,PSMB6,PSME1,PTPN11
MRPL14	6	No coloc	No coloc	No coloc	ETS2,GADD45GIP1,ICT1,MRPL28,MRPL41,RPS20
SON	6	No coloc	No coloc	No coloc	EP300,HBP1,HP1BP3,NR2C2,SIRT7,SRSF7
BPTF	6	No coloc	No coloc	No coloc	AURKAIP1,EGFR,SIRT7,SMC1A,TIMM13,WHSC1L1
COPE	6	No coloc	No coloc	No coloc	COX4I1,HSD17B10,SF3B5,SPTBN1,SRSF3,XRN1
NDUFB7	6	No coloc	No coloc	No coloc	COX4I1,ICT1,NDUFB11,NDUFB9,NDUFS3,TPR
CLIC1	6	No coloc	No coloc	No coloc	HSD17B10,LRRK2,PRDX4,PRDX6,RPLP1,UCHL1
DYNC1LI2	6	No coloc	No coloc	No coloc	CORO1B,DYNLL1,DYNLRB1,EIF3K,PRUNE2,TCEB2
DNAJC11	6	No coloc	No coloc	No coloc	C19orf70,COX4I1,EGFR,HSPB1,NDUFS8,NR2C2
S100A4	6	No coloc	No coloc	No coloc	BBX,DYNLL1,EGFR,HSPB1,NR2C2,POP4
CHCHD10	6	No coloc	No coloc	No coloc	CHCHD2,COA3,ECH1,MRPL23,NDUFS3,PRRC2A
LPIN3	6	No coloc	No coloc	No coloc	CAMSAP2,GIGYF2,NF1,SH3PXD2A,ZBTB21,ZNF638
FAM53C	6	No coloc	No coloc	No coloc	FAM110A,MLLT4,NF1,SH3PXD2A,ZBTB21,ZNF638
NRIP1	5	No coloc	No coloc	No coloc	JUN,NR2C2,NR3C1,PPARA,TRAF2
SMEK1	5	No coloc	No coloc	No coloc	CASK,COBLL1,HIST1H1C,MED1,PPP4C
NCOA2	5	No coloc	No coloc	No coloc	ANKRD11,EP300,NCOA1,NR3C1,PPARA
KLF11	5	No coloc	No coloc	No coloc	CBX5,EP300,MAPK3,SIN3A,TIMM13
ETS2	5	No coloc	No coloc	No coloc	EP300,JUN,MRPL14,NCOA1,NR3C1
GNB2	5	No coloc	No coloc	No coloc	CAPNS1,EGFR,MEF2A,NR3C1,STAT3
LGALS1	5	No coloc	No coloc	No coloc	ALDOA,EGFR,GTF2I,HRAS,SNRPB
TNKS	5	No coloc	No coloc	No coloc	LNPEP,MCL1,NUMA1,RAPGEF2,SSSCA1
BAX	5	No coloc	No coloc	No coloc	GUK1,HSD17B10,LONRF3,LRRK2,MCL1
MCL1	5	No coloc	No coloc	No coloc	BAX,EP300,HRAS,TNKS,USP13
AP1G1	5	No coloc	No coloc	No coloc	AP2S1,ARFRP1,EGFR,JUN,UBL7
EXOSC4	5	No coloc	No coloc	No coloc	GADD45GIP1,H1FX,PPARA,RPL13,RPL18A
RNF181	5	No coloc	No coloc	No coloc	CLK4,FADS1,MYL6,PEG10,UBE2E3
MRPL55	5	No coloc	No coloc	No coloc	ICT1,MRPL23,MRPL28,MRPL41,RPL13
MRPS23	5	No coloc	No coloc	No coloc	AGPS,AURKAIP1,CDC14B,HSPB1,ICT1
BAZ1B	5	No coloc	No coloc	No coloc	HBP1,HIST1H1C,MBD3,NR2C2,SIRT7
MYCBP2	5	No coloc	No coloc	No coloc	CLEC11A,EGFR,MAPK6,SESN3,SIRT7
RRP1	5	No coloc	No coloc	No coloc	AURKAIP1,CLMP,NR2C2,RPL18,SIRT7
USP34	5	No coloc	No coloc	No coloc	EGFR,SIRT7,SSSCA1,UBL7,UBXN7
H1FX	5	No coloc	No coloc	No coloc	EGFR,EXOSC4,HIST1H1C,NR2C2,SIRT7
MYL6	5	No coloc	No coloc	No coloc	BOD1L1,HSD17B10,LRRK2,NR2C2,RNF181
UBL7	5	No coloc	No coloc	No coloc	AP1G1,DDX3X,PSME1,SSSCA1,USP34
SRSF7	5	No coloc	No coloc	No coloc	EIF3I,HP1BP3,NR2C2,SON,SRSF3
DCP1A	5	No coloc	No coloc	No coloc	DDX6,MAPK3,PATL1,XRN1,ZBTB21
CDK5	5	No coloc	No coloc	No coloc	BRD2,EGFR,LRRK2,PIKFYVE,UCHL1
SSR4	5	No coloc	No coloc	No coloc	CDC34,COX4I1,EGFR,NR2C2,SCD
CLEC11A	5	No coloc	No coloc	No coloc	MYCBP2,NUP98,PRRC2B,SUGP2,TRAF2
NDUFB11	5	No coloc	No coloc	No coloc	EBP,NDUFB7,NDUFB9,NDUFS3,NDUFS8
CHCHD2	5	No coloc	No coloc	No coloc	CHCHD10,CISD3,ECH1,NDUFS3,TRAF2
COA3	5	No coloc	No coloc	No coloc	CHCHD10,COX4I1,EGFR,NDUFS3,NDUFS8
FAM110A	5	No coloc	No coloc	No coloc	FAM53C,MLLT4,SH3PXD2A,ZBTB21,ZNF638
EBP	5	No coloc	No coloc	No coloc	FIS1,FKBP8,NDUFB11,NEU1,RNF152
LSM4	4	No coloc	No coloc	No coloc	DDX6,LSM7,PATL1,XRN1
TCEB1	4	No coloc	No coloc	No coloc	CBX5,KLHDC3,TCEB2,UBXN7
CASK	4	No coloc	No coloc	No coloc	DLG1,MED1,PARD3B,SMEK1
GPX1	4	No coloc	No coloc	No coloc	ABL1,ACAA2,MAPK6,TSPO
CHD1	4	No coloc	No coloc	No coloc	HBP1,NR2C2,SIRT7,SRSF3
MEF2A	4	No coloc	No coloc	No coloc	EP300,GNB2,JUN,NDUFB9
FOSL2	4	No coloc	No coloc	No coloc	ANKRD17,EP300,IRF2BP1,JUN
SNRPB	4	No coloc	No coloc	No coloc	FAM168B,LGALS1,LRRK2,NR2C2
BANF1	4	No coloc	No coloc	No coloc	HIST1H1C,NR2C2,NUMA1,SMARCA2
NEDD9	4	No coloc	No coloc	No coloc	ABL1,FAM168B,PTPN11,TRAF2
G3BP2	4	No coloc	No coloc	No coloc	ATXN2L,DDX6,KLHDC3,POM121
USP8	4	No coloc	No coloc	No coloc	ACAA2,CHMP2A,EGFR,USP22
CSDE1	4	No coloc	No coloc	No coloc	EP300,NR2C2,SIRT7,WNK1
BRD2	4	No coloc	No coloc	No coloc	CDC14B,CDK5,POLR2B,WHSC1L1
NIPBL	4	No coloc	No coloc	No coloc	CBX5,NR2C2,SIRT7,SMC1A
TCF12	4	No coloc	No coloc	No coloc	CKS1B,DDX6,EP300,VPS28
WDR82	4	No coloc	No coloc	No coloc	EP300,NR2C2,POLR2B,UCHL1
DUSP23	4	No coloc	No coloc	No coloc	IPO7,PRDX4,PRRC2A,RALGAPA1
CHD7	4	No coloc	No coloc	No coloc	ARID1A,CHD8,NR2C2,SIRT7
SPTBN1	4	No coloc	No coloc	No coloc	COPE,HRAS,HSPB1,SIRT7
PRRC2A	4	No coloc	No coloc	No coloc	CHCHD10,DUSP23,JUN,SIRT7
CHD8	4	No coloc	No coloc	No coloc	CHD7,NR2C2,SIRT7,WHSC1L1
PHF3	4	No coloc	No coloc	No coloc	HIST1H1C,MAPK3,SIRT7,UBA52
ARHGEF7	4	No coloc	No coloc	No coloc	EGFR,HSPB1,LRRK2,SYNC
BAG5	4	No coloc	No coloc	No coloc	DUSP16,EGFR,LRRK2,RMND5A
PSMB6	4	No coloc	No coloc	No coloc	AGL,LRRK2,PSMB4,PSME1
GPX4	4	No coloc	No coloc	No coloc	AKR1B1,ALDOA,HSD17B10,PRDX6
MTPN	4	No coloc	No coloc	No coloc	COX4I1,GUK1,PRDX6,PTPN11
PATL1	4	No coloc	No coloc	No coloc	DCP1A,DDX6,LSM4,NR2C2
VPS28	4	No coloc	No coloc	No coloc	AKAP11,CBX5,MVB12A,TCF12
GSE1	4	No coloc	No coloc	No coloc	MAPK3,NR2C2,NR3C1,TRAF2
SCD	4	No coloc	No coloc	No coloc	EGFR,MAPK6,NR2C2,SSR4
POM121	4	No coloc	No coloc	No coloc	FAM168B,G3BP2,STAT3,TRAF2
AKR1B1	4	No coloc	No coloc	No coloc	GPX4,HSD17B10,LRRK2,PRDX6
BOD1L1	4	No coloc	No coloc	No coloc	HIST1H1C,MYL6,PRDX5,WHSC1L1
AGPS	4	No coloc	No coloc	No coloc	CDC34,MRPS23,NDUFS3,NR2C2
GUK1	4	No coloc	No coloc	No coloc	BAX,MTPN,PRDX5,PRDX6
DLG1	3	No coloc	No coloc	No coloc	ADAM17,CASK,HRAS
HLA-C	3	No coloc	No coloc	No coloc	HLA-B,HRAS,MAPK6
MGMT	3	No coloc	No coloc	No coloc	EP300,RPLP1,SMC1A
IRF2	3	No coloc	No coloc	No coloc	EP300,IRF2BP1,RPLP1
USP22	3	No coloc	No coloc	No coloc	PSME1,STAT3,USP8
CAPNS1	3	No coloc	No coloc	No coloc	ECH1,GNB2,STAT3
VCL	3	No coloc	No coloc	No coloc	HSD17B10,PSME1,SIRT7
POLR2L	3	No coloc	No coloc	No coloc	MAPK6,NR2C2,POLR2B
LNPEP	3	No coloc	No coloc	No coloc	HRAS,TNKS,TNKS2
TRIM21	3	No coloc	No coloc	No coloc	CDC34,MAP1LC3A,NCOA1
IRS1	3	No coloc	No coloc	No coloc	EGFR,MAPK3,PTPN11
SCAF11	3	No coloc	No coloc	No coloc	SIRT7,SRSF3,STAT3
AP2S1	3	No coloc	No coloc	No coloc	AP1G1,EGFR,MAPK6
ATXN2L	3	No coloc	No coloc	No coloc	DDX6,G3BP2,SIRT7
OAZ1	3	No coloc	No coloc	No coloc	CAMSAP2,EGFR,PSMB4
FKBP8	3	No coloc	No coloc	No coloc	EBP,EGFR,MRPL11
FYCO1	3	No coloc	No coloc	No coloc	EP300,MAP1LC3A,TRUB2
WNK1	3	No coloc	No coloc	No coloc	CSDE1,EIF3K,RMND5A
PTMS	3	No coloc	No coloc	No coloc	EP300,NR3C1,PRDX5
ARID4A	3	No coloc	No coloc	No coloc	HBP1,MXD1,SIN3A
ECI1	3	No coloc	No coloc	No coloc	CUTA,ICT1,PRDX6
MALSU1	3	No coloc	No coloc	No coloc	ICT1,MRPL28,MRPL41
TRUB2	3	No coloc	No coloc	No coloc	ECH1,FYCO1,ICT1
HERC1	3	No coloc	No coloc	No coloc	EGFR,EP300,UBE2S
UBE2S	3	No coloc	No coloc	No coloc	EGFR,HERC1,NR2C2
SETD7	3	No coloc	No coloc	No coloc	MED1,STAT3,UBXN7
SUGP2	3	No coloc	No coloc	No coloc	CLEC11A,EGFR,SIRT7
CKB	3	No coloc	No coloc	No coloc	ALDOA,LRRK2,SIRT7
PRRC2B	3	No coloc	No coloc	No coloc	CLEC11A,EIF3I,SIRT7
CHD2	3	No coloc	No coloc	No coloc	NR2C2,SIRT7,SMC1A
REV1	3	No coloc	No coloc	No coloc	C1orf86,HIST1H1C,POLK
LUZP1	3	No coloc	No coloc	No coloc	HSPB1,KLHDC3,SP1
C1orf86	3	No coloc	No coloc	No coloc	MOB2,NT5C,REV1
TRAPPC4	3	No coloc	No coloc	No coloc	ATRX,TBC1D14,TRAPPC10
DYNLRB1	3	No coloc	No coloc	No coloc	ATRX,DYNC1LI2,DYNLL1
TNPO3	3	No coloc	No coloc	No coloc	ALDOA,EGFR,NR2C2
EXOC4	3	No coloc	No coloc	No coloc	CDC34,EGFR,MBD3
RAPGEF2	3	No coloc	No coloc	No coloc	SSSCA1,TNKS,UHRF1BP1
ITPA	3	No coloc	No coloc	No coloc	EGFR,FERMT1,HSPB1
APRT	3	No coloc	No coloc	No coloc	EGFR,LRRK2,NR2C2
AKAP11	3	No coloc	No coloc	No coloc	HIST1H1C,RPL28,VPS28
GOLGB1	3	No coloc	No coloc	No coloc	DYNLL1,EGFR,GOLGA4
BBX	3	No coloc	No coloc	No coloc	RPL18A,S100A4,TRIM44
CISD3	3	No coloc	No coloc	No coloc	CHCHD2,ECH1,NDUFS3
DUSP16	3	No coloc	No coloc	No coloc	ARF5,BAG5,HSPB1
PIP5K1A	3	No coloc	No coloc	No coloc	EGFR,HRAS,KLHDC3
FAM168B	3	No coloc	No coloc	No coloc	NEDD9,POM121,SNRPB
AFF4	2	No coloc	No coloc	No coloc	LRRK2,TRAF2
NELFB	2	No coloc	No coloc	No coloc	JUN,MAPK6
PPP4C	2	No coloc	No coloc	No coloc	JUN,SMEK1
POP4	2	No coloc	No coloc	No coloc	RPL18A,S100A4
FIS1	2	No coloc	No coloc	No coloc	CFL1,EBP
UBL5	2	No coloc	No coloc	No coloc	CLK4,NR2C2
CLK4	2	No coloc	No coloc	No coloc	RNF181,UBL5
MXD1	2	No coloc	No coloc	No coloc	ARID4A,SIN3A
KLF9	2	No coloc	No coloc	No coloc	SIN3A,SP1
KLF10	2	No coloc	No coloc	No coloc	SIN3A,SP1
PDE4D	2	No coloc	No coloc	No coloc	ABL1,HRAS
TNKS2	2	No coloc	No coloc	No coloc	LNPEP,SSSCA1
UROD	2	No coloc	No coloc	No coloc	EGFR,PHKA2
ROCK1	2	No coloc	No coloc	No coloc	CFL1,HRAS
KLF6	2	No coloc	No coloc	No coloc	EPAS1,SP1
MED13	2	No coloc	No coloc	No coloc	MED1,MED13L
USP13	2	No coloc	No coloc	No coloc	MCL1,SMC1A
UBE2E3	2	No coloc	No coloc	No coloc	ASXL2,RNF181
RAB3GAP2	2	No coloc	No coloc	No coloc	MAP1LC3A,TSEN34
MRPL54	2	No coloc	No coloc	No coloc	ICT1,MRPL11
PIKFYVE	2	No coloc	No coloc	No coloc	BCL6,CDK5
AKR1C1	2	No coloc	No coloc	No coloc	AKR1C2,MAPK3
IRF2BP1	2	No coloc	No coloc	No coloc	FOSL2,IRF2
NUPL1	2	No coloc	No coloc	No coloc	MAPK3,NUP98
ANKRD17	2	No coloc	No coloc	No coloc	FOSL2,SIRT7
ZSWIM8	2	No coloc	No coloc	No coloc	SIRT7,TCEB2
POLK	2	No coloc	No coloc	No coloc	DTD1,REV1
CHMP2A	2	No coloc	No coloc	No coloc	EIF4EBP1,USP8
SOCS7	2	No coloc	No coloc	No coloc	STAT3,TCEB2
EIF4EBP1	2	No coloc	No coloc	No coloc	CHMP2A,LRRK2
TRAPPC10	2	No coloc	No coloc	No coloc	TBC1D14,TRAPPC4
TNFRSF10B	2	No coloc	No coloc	No coloc	EGFR,TRAF2
MED13L	2	No coloc	No coloc	No coloc	MED1,MED13
CLMP	2	No coloc	No coloc	No coloc	KIDINS220,RRP1
CERS2	2	No coloc	No coloc	No coloc	EGFR,SLC19A2
PEG10	2	No coloc	No coloc	No coloc	FAM127A,RNF181
SPRY1	2	No coloc	No coloc	No coloc	ANKRD11,STAT3
FADS1	2	No coloc	No coloc	No coloc	RNF181,XRN1
PRUNE2	2	No coloc	No coloc	No coloc	DYNC1LI2,EIF3K
FAM195A	2	No coloc	No coloc	No coloc	DDX6,PHC3
HLA-B	2	No coloc	No coloc	No coloc	EGFR,HLA-C
SDF4	2	No coloc	No coloc	No coloc	GTPBP6,SMC1A
SF3B5	2	No coloc	No coloc	No coloc	COPE,NR2C2
FERMT1	2	No coloc	No coloc	No coloc	ITPA,TCEB2
UHRF1BP1	2	No coloc	No coloc	No coloc	HIST1H1C,RAPGEF2
COL17A1	2	No coloc	No coloc	No coloc	EGFR,HRAS
CHD6	2	No coloc	No coloc	No coloc	EGFR,NR2C2
NUCKS1	2	No coloc	No coloc	No coloc	CDC14B,EGFR
RALGAPA1	2	No coloc	No coloc	No coloc	DUSP23,HRAS
ARF5	2	No coloc	No coloc	No coloc	DUSP16,NR2C2
TBC1D14	2	No coloc	No coloc	No coloc	TRAPPC10,TRAPPC4
DTD1	2	No coloc	No coloc	No coloc	NR3C1,POLK
TRIM44	2	No coloc	No coloc	No coloc	BBX,TCEB2
NEU1	2	No coloc	No coloc	No coloc	EBP,RMND5A
C7orf50	2	No coloc	No coloc	No coloc	AURKAIP1,HBP1
TSPO	2	No coloc	No coloc	No coloc	GPX1,NR2C2
CORO1B	2	No coloc	No coloc	No coloc	DYNC1LI2,NDUFB9
ENAH	2	No coloc	No coloc	No coloc	KLHDC3,LRRK2
RBL2	1	No coloc	No coloc	No coloc	HBP1
ADAM17	1	No coloc	No coloc	No coloc	DLG1
SETD5	1	No coloc	No coloc	No coloc	TRAF2
RABAC1	1	No coloc	No coloc	No coloc	RPS20
CCSER2	1	No coloc	No coloc	No coloc	ATRX
FGF2	1	No coloc	No coloc	No coloc	RPS19
LSM7	1	No coloc	No coloc	No coloc	LSM4
CLCN3	1	No coloc	No coloc	No coloc	HSPB1
AKR1C2	1	No coloc	No coloc	No coloc	AKR1C1
VPS39	1	No coloc	No coloc	No coloc	STAT3
NFAT5	1	No coloc	No coloc	No coloc	JUN
SMG1	1	No coloc	No coloc	No coloc	EGFR
PBX1	1	No coloc	No coloc	No coloc	NR3C1
USP49	1	No coloc	No coloc	No coloc	IPO7
KAT6A	1	No coloc	No coloc	No coloc	EP300
CBFA2T2	1	No coloc	No coloc	No coloc	SIN3A
SETD2	1	No coloc	No coloc	No coloc	EIF3I
ZBTB4	1	No coloc	No coloc	No coloc	SIN3A
NFKBIZ	1	No coloc	No coloc	No coloc	STAT3
SCAND1	1	No coloc	No coloc	No coloc	MAPK3
PYGB	1	No coloc	No coloc	No coloc	SIRT7
TBC1D5	1	No coloc	No coloc	No coloc	MAP1LC3A
DAPK3	1	No coloc	No coloc	No coloc	KLHDC3
S100A16	1	No coloc	No coloc	No coloc	UBA52
ZNF460	1	No coloc	No coloc	No coloc	CBX5
CUEDC2	1	No coloc	No coloc	No coloc	MAPK3
NFIL3	1	No coloc	No coloc	No coloc	TRAF2
SEL1L	1	No coloc	No coloc	No coloc	EGFR
SLC19A2	1	No coloc	No coloc	No coloc	CERS2
TSEN34	1	No coloc	No coloc	No coloc	RAB3GAP2
DPP8	1	No coloc	No coloc	No coloc	UBXN7
HK2	1	No coloc	No coloc	No coloc	EGFR
CKS1B	1	No coloc	No coloc	No coloc	TCF12
FAM127A	1	No coloc	No coloc	No coloc	PEG10
ZNF792	1	No coloc	No coloc	No coloc	ZNF275
CEP350	1	No coloc	No coloc	No coloc	PPARA
SIK2	1	No coloc	No coloc	No coloc	HSPB1
TRMT61A	1	No coloc	No coloc	No coloc	ARHGEF11
ARHGEF11	1	No coloc	No coloc	No coloc	TRMT61A
SESN3	1	No coloc	No coloc	No coloc	MYCBP2
GTPBP6	1	No coloc	No coloc	No coloc	SDF4
MVB12A	1	No coloc	No coloc	No coloc	VPS28
CCNO	1	No coloc	No coloc	No coloc	HSPB1
AGL	1	No coloc	No coloc	No coloc	PSMB6
ATP5D	1	No coloc	No coloc	No coloc	COX4I1
LMAN2	1	No coloc	No coloc	No coloc	NDUFS3
COBLL1	1	231	No coloc	No coloc	SMEK1
VPS13A	1	No coloc	No coloc	No coloc	EGFR
C19orf70	1	No coloc	No coloc	No coloc	DNAJC11
COX6B1	1	No coloc	No coloc	No coloc	COX4I1
DYRK3	1	No coloc	No coloc	No coloc	EGFR
CTSD	1	No coloc	No coloc	No coloc	EGFR
BTAF1	1	No coloc	No coloc	No coloc	EGFR
RPS19BP1	1	No coloc	No coloc	No coloc	CDC14B
SYNC	1	No coloc	No coloc	No coloc	ARHGEF7
KIDINS220	1	No coloc	No coloc	No coloc	CLMP
NT5C	1	No coloc	No coloc	No coloc	C1orf86
JMJD1C	1	No coloc	No coloc	No coloc	NR3C1
ZNHIT1	1	No coloc	No coloc	No coloc	BCL6
PHC3	1	No coloc	No coloc	No coloc	FAM195A
PARD3B	1	No coloc	No coloc	No coloc	CASK
DIP2B	1	No coloc	No coloc	No coloc	CDC34
PDLIM4	1	No coloc	No coloc	No coloc	HRAS
GOLGA4	1	No coloc	No coloc	No coloc	GOLGB1
CD99	1	No coloc	No coloc	No coloc	HRAS
KIAA1109	1	No coloc	No coloc	No coloc	HRAS
ADCY6	1	No coloc	No coloc	No coloc	HRAS
ARFRP1	1	No coloc	No coloc	No coloc	AP1G1
ASXL2	1	No coloc	No coloc	No coloc	UBE2E3
SLC38A2	1	No coloc	No coloc	No coloc	HRAS
ZDHHC20	1	No coloc	No coloc	No coloc	HRAS
RPS4Y1	1	No coloc	No coloc	No coloc	NR2C2
TAOK1	1	No coloc	No coloc	No coloc	NR2C2
CCDC12	1	No coloc	No coloc	No coloc	NR2C2
RREB1	1	No coloc	No coloc	No coloc	NR2C2
FDXR	1	No coloc	No coloc	No coloc	UCHL1
LONRF3	1	No coloc	No coloc	No coloc	BAX
CYBA	1	No coloc	No coloc	No coloc	COX4I1
CUTA	1	No coloc	No coloc	No coloc	ECI1
TMUB1	1	No coloc	No coloc	No coloc	STAT3
PHKA2	1	No coloc	No coloc	No coloc	UROD
ZNF275	1	No coloc	No coloc	No coloc	ZNF792
C14orf119	1	No coloc	No coloc	No coloc	DYNLL1
PLAGL2	1	No coloc	No coloc	No coloc	ANKRD11
RNF152	1	No coloc	No coloc	No coloc	EBP
MOB2	1	No coloc	No coloc	No coloc	C1orf86
FEM1C	1	No coloc	No coloc	No coloc	TCEB2
TULP4	1	No coloc	No coloc	No coloc	TCEB2
ZNF37A	1	No coloc	No coloc	No coloc	HIST1H1C
DNPH1	0	No coloc	No coloc	No coloc
FTL	0	No coloc	No coloc	No coloc
COL4A1	0	No coloc	No coloc	No coloc
B3GAT3	0	No coloc	No coloc	No coloc
NSMCE1	0	No coloc	No coloc	No coloc
TYMP	0	No coloc	No coloc	No coloc
DRAP1	0	No coloc	No coloc	No coloc
DCXR	0	No coloc	No coloc	No coloc

## Sheet: Fat_ATOR
Gene	Interactors	Coloc_IR_T2D_locus	Coloc_WHR_locus	Coloc_TG_HDL_locus	Interactor_Names
MYC	64	No coloc	No coloc	No coloc	AFAP1,ALDOA,ANKRD28,ARHGAP23,ARHGEF2,ASNS,ATXN7,AZGP1,BAZ1B,CCDC93,CDKN2B,CDR2,CHD2,CHD9,COL8A1,CTSD,DDX6,DIDO1,DLGAP5,DSP,ERN1,GLTSCR2,GNL3,IARS,IPO7,JMJD1C,JUN,KDM5B,KIDINS220,KIF5B,LARP4,LGALS1,LUZP1,MAP4K5,MAPK3,MAT2A,MDM2,MICAL2,MLLT4,MYH10,NCKAP1,NCOR1,NECAB3,NIPBL,OAZ1,PAFAH1B1,PHLDB2,PKP1,PRKCD,PSMB4,RIF1,S100A9,SF3B1,SFXN3,SMC4,SPEN,STK11,TP53BP2,USP36,VCL,VDR,XPOT,ZBTB10,ZCCHC6
KRAS	41	No coloc	No coloc	No coloc	ALDOA,ARHGAP31,ATP13A3,C16orf72,CDH1,DIDO1,DSG2,EZR,GEMIN6,HLA-A,HLA-C,IARS,IPO7,KDM5B,KIDINS220,LMO7,LNPEP,LRP6,MLLT4,MYH10,NOG,NOL3,NUMBL,NUP98,OSGIN1,PCDH7,PHLDB2,PLD3,PPAP2B,PSMB4,SFN,SLC20A1,SLC2A3,SLC38A1,SLC7A1,SLC7A5,SNTB1,TNIK,TP53I11,UNC5B,XPOT
CDH1	31	No coloc	No coloc	No coloc	ALDOA,ARHGAP23,ARHGAP5,C1orf198,CBL,DDX6,DSG2,EZR,GNA13,HECTD1,HLA-C,KIAA1462,KIDINS220,KIF5B,KLF4,KRAS,LIMCH1,LMO7,LUZP1,MDM2,MLLT4,NUMBL,PHLDB2,PRDX6,SCEL,SFN,SH3D19,SLC38A1,SYNJ2,TP53BP2,VCL
MDM2	19	No coloc	No coloc	No coloc	CDH1,DYRK1A,EZR,GLTSCR2,GNL3,IARS,IPO7,JUN,LMO7,MYC,REST,RYBP,S100A2,SESN2,SF3B1,SFN,SNAI2,STK11,VDR
EZR	17	No coloc	No coloc	No coloc	AKR1B1,ASB6,C1orf198,CDH1,DDX6,DSG2,ENAH,HLA-B,KRAS,LIMCH1,MDM2,NCKAP1,NUMBL,SNTB1,TNFRSF10B,TNIK,WWP1
DYRK1A	15	No coloc	No coloc	No coloc	AFF1,CAMSAP1,DLGAP5,ENAH,KIAA1462,LGALS1,LIMCH1,LNPEP,LUZP1,MDM2,RALGAPA1,SFN,SFXN3,SNX18,YWHAH
JUN	15	No coloc	No coloc	No coloc	CCDC93,CEBPG,DDIT3,FOSL2,IARS,KMT2C,LMO7,MAPK3,MDM2,MYC,NCOR1,RNF187,TGIF1,TMED1,VDR
CBL	13	No coloc	No coloc	No coloc	CD81,CDH1,FLT1,ITGA4,KRT5,KRT6A,MYH10,NCOR1,SFN,SNX18,TNFRSF10B,TNS4,YWHAH
SFN	12	No coloc	No coloc	No coloc	CBL,CDH1,DYRK1A,KIF5B,KRAS,LMO7,LNX2,MDM2,SASH1,SYNJ2,TNS4,VCL
ITGA4	12	No coloc	No coloc	No coloc	ALDOA,ASNS,CBL,CD81,HIST1H4H,IARS,KRT6A,LGALS1,MLLT4,MYH10,PRDX6,VCL
YWHAH	12	No coloc	No coloc	No coloc	ARHGEF2,CBL,DUSP16,DYRK1A,FRMD6,KIF1B,KIF5B,PAFAH1B1,SOCS6,TNFAIP3,TP53BP2,VCL
NCOR1	11	No coloc	No coloc	No coloc	BACH1,CBL,JUN,KDM5B,KIF5B,MYC,OLFM2,QPRT,REST,SPEN,VDR
MAPK6	10	No coloc	No coloc	No coloc	CDO1,DSP,HLA-A,HLA-C,IPO7,PSMB4,RIF1,SLC20A1,SLC7A1,SLC7A5
MAPK3	9	No coloc	No coloc	No coloc	ASNS,CUEDC2,DUSP8,ELK4,JUN,KLF11,MBP,MYC,VDR
DDX6	9	No coloc	No coloc	No coloc	AES,AFF1,CDH1,EZR,MYC,PATL1,TP53BP2,ZBTB10,ZBTB43
KIF5B	8	No coloc	No coloc	No coloc	CDH1,CDR2,KIDINS220,MYC,NCOR1,PSMB4,SFN,YWHAH
VDR	8	No coloc	No coloc	No coloc	AFF1,JUN,MAPK3,MDM2,MED13,MYC,NCOR1,PRCP
DDIT3	7	No coloc	No coloc	No coloc	BACH1,CEBPG,FOSL2,JUN,MAFF,NFIL3,TRIB3
AES	7	No coloc	No coloc	No coloc	DDX6,KLF4,OSGIN1,PSMB4,STYXL1,TRIB3,VEZF1
PSMB4	7	No coloc	No coloc	No coloc	AES,KIF5B,KRAS,MAPK6,MYC,OAZ1,PSMB8
ASNS	7	No coloc	No coloc	No coloc	IARS,ITGA4,MAPK3,MAT2A,MYC,PAFAH1B1,VCL
VCL	6	No coloc	No coloc	No coloc	ASNS,CDH1,ITGA4,MYC,SFN,YWHAH
LMO7	6	No coloc	No coloc	No coloc	CDH1,JUN,KRAS,MDM2,RNF6,SFN
LGALS1	6	No coloc	No coloc	No coloc	ALDOA,DYRK1A,ICOSLG,ITGA4,MUC16,MYC
PRKCD	6	No coloc	No coloc	No coloc	AFAP1,CHD9,GNA13,KLF4,MBP,MYC
AFF1	6	No coloc	No coloc	No coloc	AFF4,DDX6,DYRK1A,MYH7,SASH1,VDR
IPO7	6	No coloc	No coloc	No coloc	HECTD1,KRAS,MAPK6,MDM2,MYC,ZBTB38
STK11	6	No coloc	No coloc	No coloc	CDKN2B,CYP17A1,MDM2,MYC,PLD3,SIK1
TP53BP2	6	No coloc	No coloc	No coloc	ATXN7,CDH1,DDX6,FRMD6,MYC,YWHAH
IARS	6	No coloc	No coloc	No coloc	ASNS,ITGA4,JUN,KRAS,MDM2,MYC
MLLT4	6	No coloc	No coloc	No coloc	CDH1,FUOM,ITGA4,KRAS,MYC,SOCS6
ANKRD28	6	No coloc	No coloc	No coloc	ARHGEF2,HECTD1,MTMR3,MYC,PGRMC1,SNX18
HECTD1	6	No coloc	No coloc	No coloc	ANKRD28,CDH1,IPO7,LARP4,SMC4,STYXL1
DIDO1	5	No coloc	No coloc	No coloc	GNL3,KRAS,KRT7,MYC,WWP1
TNFRSF10B	5	No coloc	No coloc	No coloc	CBL,EZR,SLC20A1,TNFAIP3,UGCG
HLA-C	5	No coloc	No coloc	No coloc	CDH1,HLA-A,HLA-B,KRAS,MAPK6
PAFAH1B1	5	No coloc	No coloc	No coloc	ARMC8,ASNS,MYC,TNIK,YWHAH
CD81	5	No coloc	No coloc	No coloc	CBL,EBP,GNA13,HIST1H1E,ITGA4
REST	5	No coloc	No coloc	No coloc	COL12A1,DMD,MDM2,NCOR1,SF3B1
SF3B1	5	No coloc	No coloc	No coloc	BAZ1B,HIST1H1E,MDM2,MYC,REST
XPOT	5	No coloc	No coloc	No coloc	ARMC8,DUSP16,KRAS,MYC,RAB9A
ALDOA	5	No coloc	No coloc	No coloc	CDH1,ITGA4,KRAS,LGALS1,MYC
RAB9A	5	No coloc	No coloc	No coloc	GLTSCR2,KXD1,LNPEP,PLEKHM3,XPOT
HLA-B	4	No coloc	No coloc	No coloc	EZR,HLA-A,HLA-C,TRIB3
ARHGEF2	4	No coloc	No coloc	No coloc	ANKRD28,CAMSAP1,MYC,YWHAH
MAFF	4	No coloc	No coloc	No coloc	BACH1,DDIT3,NFIL3,PSAP
KLF4	4	No coloc	No coloc	No coloc	AES,CDH1,KLF6,PRKCD
PRDX6	4	No coloc	No coloc	No coloc	AKR1B1,CDH1,ITGA4,PRDX5
ATXN7	4	No coloc	No coloc	No coloc	FBN1,HIST1H1E,MYC,TP53BP2
MYH10	4	No coloc	No coloc	No coloc	CBL,ITGA4,KRAS,MYC
PRDX5	4	No coloc	No coloc	No coloc	MTHFD2,MYH7,PRDX6,PSAP
PHLDB2	4	No coloc	No coloc	No coloc	CDH1,KRAS,MYC,PATL1
HIST1H1E	4	No coloc	No coloc	No coloc	ATXN7,BAZ1B,CD81,SF3B1
SLC20A1	4	No coloc	No coloc	No coloc	KRAS,MAPK6,TNFRSF10B,UGCG
GLTSCR2	4	No coloc	No coloc	No coloc	FTL,MDM2,MYC,RAB9A
KIDINS220	4	No coloc	No coloc	No coloc	CDH1,KIF5B,KRAS,MYC
ARMC8	4	No coloc	No coloc	No coloc	GDNF,MAT2A,PAFAH1B1,XPOT
HLA-A	4	No coloc	No coloc	No coloc	HLA-B,HLA-C,KRAS,MAPK6
WWP1	3	No coloc	No coloc	No coloc	DIDO1,EZR,PLD3
GNA13	3	No coloc	No coloc	No coloc	CD81,CDH1,PRKCD
TNS4	3	No coloc	No coloc	No coloc	CBL,KAZN,SFN
PSAP	3	No coloc	No coloc	No coloc	CTSD,MAFF,PRDX5
SNTB1	3	No coloc	No coloc	No coloc	DMD,EZR,KRAS
DMD	3	No coloc	No coloc	No coloc	LONRF3,REST,SNTB1
BACH1	3	No coloc	No coloc	No coloc	DDIT3,MAFF,NCOR1
TNFAIP3	3	No coloc	No coloc	No coloc	PLEKHB2,TNFRSF10B,YWHAH
FBN1	3	No coloc	No coloc	No coloc	ATXN7,ELN,VCAN
CTSD	3	No coloc	No coloc	No coloc	MBP,MYC,PSAP
PKP1	3	No coloc	No coloc	No coloc	DSP,MYC,WIPI1
DSP	3	No coloc	No coloc	No coloc	MAPK6,MYC,PKP1
GNL3	3	No coloc	No coloc	No coloc	DIDO1,MDM2,MYC
TRIB3	3	No coloc	No coloc	No coloc	AES,DDIT3,HLA-B
BAZ1B	3	No coloc	No coloc	No coloc	HIST1H1E,MYC,SF3B1
TNIK	3	No coloc	No coloc	No coloc	EZR,KRAS,PAFAH1B1
KDM5B	3	No coloc	No coloc	No coloc	KRAS,MYC,NCOR1
MBP	3	No coloc	No coloc	No coloc	CTSD,MAPK3,PRKCD
SNX18	3	No coloc	No coloc	No coloc	ANKRD28,CBL,DYRK1A
FKBP8	3	No coloc	No coloc	No coloc	EBP,PGRMC1,SURF1
SFXN3	3	No coloc	No coloc	No coloc	DYRK1A,MYC,SURF1
PGRMC1	3	No coloc	No coloc	No coloc	ANKRD28,CYP1B1,FKBP8
RIF1	3	No coloc	No coloc	No coloc	MAPK6,MYC,SCN2B
PEG10	3	No coloc	No coloc	No coloc	ACVR1B,LNX2,TGFBR1
PATL1	3	No coloc	No coloc	No coloc	DDX6,PHLDB2,QPRT
MAT2A	3	No coloc	No coloc	No coloc	ARMC8,ASNS,MYC
MYH7	3	No coloc	No coloc	No coloc	AFF1,KXD1,PRDX5
AKR1B1	3	No coloc	No coloc	No coloc	EZR,FABP7,PRDX6
PLD3	3	No coloc	No coloc	No coloc	KRAS,STK11,WWP1
ZCCHC6	3	No coloc	No coloc	No coloc	MYC,PCDH7,POLK
DSG2	3	No coloc	No coloc	No coloc	CDH1,EZR,KRAS
LUZP1	3	No coloc	No coloc	No coloc	CDH1,DYRK1A,MYC
NUMBL	3	No coloc	No coloc	No coloc	CDH1,EZR,KRAS
LIMCH1	3	No coloc	No coloc	No coloc	CDH1,DYRK1A,EZR
DUSP16	3	No coloc	No coloc	No coloc	DUSP8,XPOT,YWHAH
SLC7A1	3	No coloc	No coloc	No coloc	KRAS,MAPK6,RAC3
LNPEP	3	No coloc	No coloc	No coloc	DYRK1A,KRAS,RAB9A
CEBPG	2	No coloc	No coloc	No coloc	DDIT3,JUN
STYXL1	2	No coloc	No coloc	No coloc	AES,HECTD1
SASH1	2	No coloc	No coloc	No coloc	AFF1,SFN
SYNJ2	2	No coloc	No coloc	No coloc	CDH1,SFN
FOSL2	2	No coloc	No coloc	No coloc	DDIT3,JUN
VCAN	2	No coloc	No coloc	No coloc	CXCL12,FBN1
MED13	2	No coloc	No coloc	No coloc	MED13L,VDR
AFAP1	2	No coloc	No coloc	No coloc	MYC,PRKCD
SPEN	2	No coloc	No coloc	No coloc	MYC,NCOR1
CUEDC2	2	No coloc	No coloc	No coloc	MAPK3,PPP1R15A
OAZ1	2	No coloc	No coloc	No coloc	MYC,PSMB4
SMC4	2	No coloc	No coloc	No coloc	HECTD1,MYC
CDR2	2	No coloc	No coloc	No coloc	KIF5B,MYC
KRT6A	2	No coloc	No coloc	No coloc	CBL,ITGA4
OXSR1	2	No coloc	No coloc	No coloc	RNASEH2C,TGFBR1
TGFBR1	2	No coloc	No coloc	No coloc	OXSR1,PEG10
SURF1	2	No coloc	No coloc	No coloc	FKBP8,SFXN3
NFIL3	2	No coloc	No coloc	No coloc	DDIT3,MAFF
CDO1	2	No coloc	No coloc	No coloc	CYP17A1,MAPK6
CYP17A1	2	No coloc	No coloc	No coloc	CDO1,STK11
OSGIN1	2	No coloc	No coloc	No coloc	AES,KRAS
KXD1	2	No coloc	No coloc	No coloc	MYH7,RAB9A
QPRT	2	No coloc	No coloc	No coloc	NCOR1,PATL1
GFOD1	2	No coloc	No coloc	No coloc	RALGAPA1,RALGAPB
LNX2	2	No coloc	No coloc	No coloc	PEG10,SFN
FLT1	2	No coloc	No coloc	No coloc	CBL,MICAL2
FRMD6	2	No coloc	No coloc	No coloc	TP53BP2,YWHAH
ZBTB38	2	No coloc	No coloc	No coloc	IPO7,WAC
RALGAPA1	2	No coloc	No coloc	No coloc	DYRK1A,GFOD1
UGCG	2	No coloc	No coloc	No coloc	SLC20A1,TNFRSF10B
NUP98	2	No coloc	No coloc	No coloc	KRAS,TTC9
PCDH7	2	No coloc	No coloc	No coloc	KRAS,ZCCHC6
POLK	2	No coloc	No coloc	No coloc	SYNPO2,ZCCHC6
CHD9	2	No coloc	No coloc	No coloc	MYC,PRKCD
KIAA1462	2	No coloc	No coloc	No coloc	CDH1,DYRK1A
ARHGAP23	2	No coloc	No coloc	No coloc	CDH1,MYC
SLC38A1	2	No coloc	No coloc	No coloc	CDH1,KRAS
C1orf198	2	No coloc	No coloc	No coloc	CDH1,EZR
DUSP8	2	No coloc	No coloc	No coloc	DUSP16,MAPK3
CCDC93	2	No coloc	No coloc	No coloc	JUN,MYC
SLC7A5	2	No coloc	No coloc	No coloc	KRAS,MAPK6
SOCS6	2	No coloc	No coloc	No coloc	MLLT4,YWHAH
LARP4	2	No coloc	No coloc	No coloc	HECTD1,MYC
MICAL2	2	No coloc	No coloc	No coloc	FLT1,MYC
DLGAP5	2	No coloc	No coloc	No coloc	DYRK1A,MYC
ZBTB10	2	No coloc	No coloc	No coloc	DDX6,MYC
NCKAP1	2	No coloc	No coloc	No coloc	EZR,MYC
CAMSAP1	2	No coloc	No coloc	No coloc	ARHGEF2,DYRK1A
ENAH	2	No coloc	No coloc	No coloc	DYRK1A,EZR
CDKN2B	2	No coloc	No coloc	No coloc	MYC,STK11
EBP	2	No coloc	No coloc	No coloc	CD81,FKBP8
NOL3	1	No coloc	No coloc	No coloc	KRAS
FTL	1	No coloc	No coloc	No coloc	GLTSCR2
S100A2	1	No coloc	No coloc	No coloc	MDM2
E2F7	1	No coloc	No coloc	No coloc	CCNF
ERN1	1	No coloc	No coloc	No coloc	MYC
MUC16	1	No coloc	No coloc	No coloc	LGALS1
TGIF1	1	No coloc	No coloc	No coloc	JUN
NOG	1	No coloc	No coloc	No coloc	KRAS
KLF6	1	No coloc	No coloc	No coloc	KLF4
CXCL12	1	No coloc	No coloc	No coloc	VCAN
ELN	1	No coloc	No coloc	No coloc	FBN1
S100A9	1	No coloc	No coloc	No coloc	MYC
RYBP	1	325	No coloc	No coloc	MDM2
WIPI1	1	No coloc	No coloc	No coloc	PKP1
KMT2C	1	No coloc	No coloc	No coloc	JUN
PPP1R15A	1	No coloc	No coloc	No coloc	CUEDC2
AFF4	1	No coloc	No coloc	No coloc	AFF1
RNF187	1	No coloc	No coloc	No coloc	JUN
NECAB3	1	No coloc	No coloc	No coloc	MYC
SIK1	1	No coloc	No coloc	No coloc	STK11
PSMB8	1	No coloc	No coloc	No coloc	PSMB4
KRT5	1	No coloc	No coloc	No coloc	CBL
KRT7	1	No coloc	No coloc	No coloc	DIDO1
RNASEH2C	1	No coloc	No coloc	No coloc	OXSR1
ELK4	1	No coloc	No coloc	No coloc	MAPK3
HIST1H4H	1	No coloc	No coloc	No coloc	ITGA4
ACVR1B	1	No coloc	No coloc	No coloc	PEG10
PRCP	1	No coloc	No coloc	No coloc	VDR
SESN2	1	No coloc	No coloc	No coloc	MDM2
MTMR3	1	No coloc	No coloc	No coloc	ANKRD28
ASB6	1	No coloc	No coloc	No coloc	EZR
SNAI2	1	No coloc	No coloc	No coloc	MDM2
PPAP2B	1	No coloc	No coloc	No coloc	KRAS
ZBTB43	1	No coloc	No coloc	No coloc	DDX6
WAC	1	No coloc	No coloc	No coloc	ZBTB38
EMC3	1	No coloc	No coloc	No coloc	EMC10
EMC10	1	No coloc	No coloc	No coloc	EMC3
USP36	1	No coloc	No coloc	No coloc	MYC
GDNF	1	No coloc	No coloc	No coloc	ARMC8
RALGAPB	1	No coloc	No coloc	No coloc	GFOD1
FABP7	1	No coloc	No coloc	No coloc	AKR1B1
C16orf72	1	No coloc	No coloc	No coloc	KRAS
KIF1B	1	No coloc	No coloc	No coloc	YWHAH
SYNPO2	1	No coloc	No coloc	No coloc	POLK
TMED1	1	No coloc	No coloc	No coloc	JUN
ARHGAP5	1	No coloc	No coloc	No coloc	CDH1
SCEL	1	No coloc	No coloc	No coloc	CDH1
SH3D19	1	No coloc	No coloc	No coloc	CDH1
LONRF3	1	No coloc	No coloc	No coloc	DMD
RAC3	1	No coloc	No coloc	No coloc	SLC7A1
FUOM	1	No coloc	No coloc	No coloc	MLLT4
ICOSLG	1	No coloc	No coloc	No coloc	LGALS1
OLFM2	1	No coloc	No coloc	No coloc	NCOR1
SCN2B	1	No coloc	No coloc	No coloc	RIF1
RNF6	1	No coloc	No coloc	No coloc	LMO7
LRP6	1	No coloc	No coloc	No coloc	KRAS
SLC2A3	1	No coloc	No coloc	No coloc	KRAS
COL12A1	1	No coloc	No coloc	No coloc	REST
MAP4K5	1	No coloc	No coloc	No coloc	MYC
CHD2	1	No coloc	No coloc	No coloc	MYC
AZGP1	1	No coloc	No coloc	No coloc	MYC
COL8A1	1	No coloc	No coloc	No coloc	MYC
NIPBL	1	No coloc	No coloc	No coloc	MYC
ATP13A3	1	No coloc	No coloc	No coloc	KRAS
ARHGAP31	1	No coloc	No coloc	No coloc	KRAS
PLEKHM3	1	No coloc	No coloc	No coloc	RAB9A
MED13L	1	No coloc	No coloc	No coloc	MED13
JMJD1C	1	No coloc	No coloc	No coloc	MYC
PLEKHB2	1	No coloc	No coloc	No coloc	TNFAIP3
TP53I11	1	No coloc	No coloc	No coloc	KRAS
UNC5B	1	No coloc	No coloc	No coloc	KRAS
GEMIN6	1	No coloc	No coloc	No coloc	KRAS
MTHFD2	1	No coloc	No coloc	No coloc	PRDX5
CYP1B1	1	No coloc	No coloc	No coloc	PGRMC1
VEZF1	1	No coloc	No coloc	No coloc	AES
KAZN	1	No coloc	No coloc	No coloc	TNS4
CCNF	1	No coloc	No coloc	No coloc	E2F7
KLF11	1	No coloc	No coloc	No coloc	MAPK3
TTC9	1	No coloc	No coloc	No coloc	NUP98
GDF15	0	No coloc	No coloc	No coloc
NEDD9	0	No coloc	No coloc	No coloc
SMG1	0	No coloc	No coloc	No coloc
TLE2	0	No coloc	No coloc	No coloc
IFRD1	0	No coloc	No coloc	No coloc
UBAP1	0	No coloc	No coloc	No coloc
SSNA1	0	No coloc	No coloc	No coloc
ISOC2	0	No coloc	No coloc	No coloc
CISD3	0	No coloc	No coloc	No coloc
FNIP1	0	No coloc	No coloc	No coloc
APBB2	0	No coloc	No coloc	No coloc
PEX26	0	No coloc	No coloc	No coloc
GTPBP2	0	No coloc	No coloc	No coloc

## Sheet: Fat_DECA
Gene	Interactors	Coloc_IR_T2D_locus	Coloc_WHR_locus	Coloc_TG_HDL_locus	Interactor_Names
MNT	1	No coloc	No coloc	No coloc	SOX4
SOX4	1	No coloc	No coloc	No coloc	MNT
TMEM41B	1	No coloc	No coloc	No coloc	DDOST
DDOST	1	No coloc	No coloc	No coloc	TMEM41B
GSTA1	0	No coloc	No coloc	No coloc
PPP1R10	0	No coloc	No coloc	No coloc
ZNRF1	0	No coloc	No coloc	No coloc
AHCY	0	No coloc	No coloc	No coloc

## Sheet: Fat_DEXA
Gene	Interactors	Coloc_IR_T2D_locus	Coloc_WHR_locus	Coloc_TG_HDL_locus	Interactor_Names
KIAA1429	1109	No coloc	No coloc	No coloc	AAK1,AARS,ABCF1,ABHD15,ABHD2,ABL1,ACACA,ACACB,ACLY,ACTB,ACTN1,ACTN4,ACTR2,ACTR8,ACVR2B,ADAMTS1,ADAMTS5,ADAR,ADCY9,AFF4,AFG3L2,AGL,AGO1,AGPS,AHNAK2,AHSA1,AIMP2,AKAP11,AKAP12,AKAP9,AKNA,ALDH3A2,ALG11,ALMS1,AMBRA1,AMER1,AMIGO1,AMOTL1,AMOTL2,ANAPC1,ANKFY1,ANKIB1,ANKRD11,ANKRD17,ANKRD26,ANKRD44,ANKRD50,ANO6,ANXA2,ANXA6,AP1B1,AP2A1,AP2B1,AP3D1,AP5B1,APBB2,APP,APRT,AR,ARF1,ARF4,ARFGEF1,ARFGEF2,ARHGAP20,…
PLEKHA4	918	No coloc	No coloc	No coloc	AAAS,AAMP,AARS,ABCB10,ABCD3,ABCF1,ABL1,ACAA1,ACACA,ACACB,ACADSB,ACLY,ACSL4,ACTN1,ACTN4,ACTR2,ACTR8,ADAR,ADD3,ADNP,AFG3L2,AGPS,AHSA1,AIMP2,AK4,AKAP12,ALDH1B1,ALDH2,ALDH3A2,ANAPC1,ANKFY1,ANKRD17,ANXA2,AP1B1,AP1G1,AP2A1,AP2B1,AP3D1,APOBEC3C,APOOL,APPL1,APRT,ARF1,ARF3,ARF4,ARF5,ARFGEF1,ARFGEF2,ARHGEF1,ARHGEF12,ARHGEF2,ARID1A,ARL2,ARL8A,ARPC3,ASCC3,ATAD3B,ATG2B,ATG4B,ATP1A1,ATP2A2,ATP2B4,ATP2C1,ATP5D,…
ESR2	755	No coloc	No coloc	No coloc	AARS,ABCD3,ACACA,ACADVL,ACTB,ACTN1,ACTR2,ACTR8,ADAR,ADNP,AFG3L2,AGO1,ALDH3A2,ALDH6A1,ALKBH5,AMOTL2,ANAPC1,ANGPT1,ANKRD11,ANKRD17,ANXA1,ANXA7,AP1G1,AP1M1,AP2A1,AP2B1,AP2S1,AP5B1,APP,APRT,ARF3,ARF4,ARHGAP20,ARHGAP35,ARHGEF12,ARHGEF17,ARHGEF2,ARID2,ARID3A,ARID5B,ARL8A,ARPC3,ARPC5L,ARRDC1,ASCC3,ATAD3B,ATF7IP,ATM,ATP1A1,ATP2A2,ATP5D,ATP5G3,ATP5L,ATP6V0A1,ATP9A,ATRX,ATXN7,AUP1,AVL9,B3GAT3,BABAM1,BAIAP2…
MYC	625	No coloc	No coloc	No coloc	AAAS,AAK1,AARS,ABCD3,ABCF1,ACACA,ACAT2,ACLY,ACSL4,ACTB,ACTN1,ACTN4,ADAR,ADNP,ADPRHL2,ADRBK2,AFG3L2,AGPS,AHCYL1,AHNAK2,AIMP2,ALDH1B1,AMBRA1,ANGPTL4,ANKFY1,ANKIB1,ANKRD17,ANKRD52,ANXA1,ANXA2,AP1G1,AP1M1,AP2A1,AP2B1,AP2S1,AP3D1,APOBEC3C,APP,ARF4,ARFGEF2,ARHGAP23,ARHGEF1,ARHGEF2,ARID1A,ARID1B,ASCC3,ATG4B,ATP2A2,ATP5D,ATXN7,AUP1,BAG3,BAZ1B,BAZ2A,BBX,BCOR,BCR,BIRC6,BMPR1A,BMS1,BRD2,BRD3,BRPF1,BYSL,C1or…
APP	479	No coloc	No coloc	No coloc	AAK1,ABCF1,ACLY,ACO1,ACSL4,AEBP2,AFG3L2,AGO1,AGPAT3,AHSA1,AIDA,AIMP2,AK4,ALDH2,ANKRD50,ANXA2,APBB2,APBB3,APOE,APPBP2,APRT,ARAP1,ARF5,ARGLU1,ARID3A,ARL2,ARL4C,ARL4D,ARL5A,ARPP19,ARRDC1,ASB6,ASXL1,ASXL2,ATF4,ATF6,ATP6V1E1,ATP6V1G1,ATRAID,AVPI1,BACE1,BAIAP2,BBX,BCAT2,BCL2L11,BCL2L13,BET1,BLOC1S2,BOLA1,BRD3,BYSL,C19orf43,C1orf35,C5orf15,C6orf106,C9orf142,C9orf72,CALCOCO1,CAMKK2,CANX,CAPRIN1,CAV1,CBFA…
NR2C2	440	No coloc	No coloc	No coloc	ABCB10,ABCD3,ABCF1,ACACA,ACACB,ACADVL,ACLY,ACTB,ACTR2,ADAR,ADNP,AFG3L2,AGPS,AHSA1,AIMP2,ANP32E,AP1M1,AP1S1,AP2A1,AP3D1,APOBEC3C,APRT,AR,ARF3,ARF4,ARF5,ARGLU1,ARHGEF1,ARHGEF2,ARL2,ASCC3,ATP2A2,ATP5L,BANF1,BAZ1B,BAZ2A,BMS1,BZW1,C14orf166,C1orf35,CAND1,CANX,CBX5,CCDC12,CCDC47,CCNT1,CCT4,CD2AP,CDC27,CDC37,CDKN2A,CELF1,CFL1,CHD1,CHD2,CHD4,CHD6,CHD8,CLK2,CLPX,CLTC,COMMD4,COPA,CPNE3,CSDE1,CSNK2A2,CTBP1,…
CUL3	393	No coloc	No coloc	No coloc	ABCD3,ABTB1,ACLY,ACTB,ACTR2,ADAR,AGL,AGO1,AHSA1,AKAP11,ALDH1B1,ALDH2,ALDH3A2,ANKFY1,AP1B1,AP2B1,APP,ARF4,ARHGEF12,ARID1A,ARIH1,ARMC8,ARRB1,ATAD3B,ATP1A1,ATP2A2,AURKAIP1,BAG4,BCL6,BCLAF1,BTBD1,BTBD6,BTBD7,BTBD8,C14orf166,C1orf35,CAND1,CANX,CAPRIN1,CAPZA1,CAV1,CCDC47,CCT4,CD274,CDC34,CIRBP,CKB,CKMT1A,CKMT1B,CLK1,CLTA,CLTC,CMTR1,CNNM4,COPS7A,COPS7B,COPS8,CSDE1,CSTB,CTNNB1,CTNND1,CYLD,DAZAP1,DCTN1,DC…
EGFR	388	No coloc	No coloc	No coloc	AAAS,AAMP,ABCA1,ABCD3,ABL1,ACACA,ACACB,ACADSB,ACTB,ACTN4,ACTR2,ADAR,ADORA1,AFG3L2,AGTPBP1,AHSA1,AK4,AKAP12,ALDH3A2,ANXA1,ANXA2,AP1B1,AP1G1,AP1M1,AP1S1,AP2A1,AP2B1,AP2S1,AP3D1,APBB2,APBB3,API5,APOB,APP,APPL1,APRT,AR,ARF4,ARFGEF1,ARHGEF12,ARHGEF2,ARMC8,ARMCX5,ARRB1,ATAD3B,ATP1A1,ATP2A2,ATP2B4,ATP5L,ATR,AXL,B4GALT1,BAIAP2,BBS10,BCLAF1,BPTF,BRAF,BTAF1,BZW1,CANX,CAPRIN1,CAV1,CBL,CBY1,CCDC47,CCDC50,CD2…
PHB	348	No coloc	No coloc	No coloc	AAMP,ABCB10,ABCF1,ACADSB,ACSL4,ACTB,ACTN1,ACTR2,ADAR,AFG3L2,AGPS,AHSA1,AIMP2,ALDH1B1,ALDH1L2,ALDH3A2,ANXA2,APOE,AR,ARF3,ARF4,ATP1A1,ATP2A2,ATP5L,AUP1,BAG4,BRAF,BYSL,C14orf166,CAND1,CANX,CAPRIN1,CAPZA1,CAV1,CCDC47,CCT4,CDIPT,CEP170,CFL1,CHD3,CHD4,CHP1,CIRBP,CLPX,CLTC,COA3,COPA,COPE,CORO1C,COX4I1,COX5A,COX5B,COX6C,COX7A2,COX7C,CSDE1,CUL3,CUL7,CYB5R3,CYLD,DAZAP1,DCAF6,DDB1,DDX1,DDX20,DDX39A,DDX39B,D…
NXF1	339	No coloc	No coloc	No coloc	AARS,ABCD3,ACACA,ACO1,AGL,AGO1,AHCYL1,AMOTL1,ANAPC1,ANKRD10,ANKRD40,ANKRD44,ANKRD52,ANXA1,ANXA7,APEH,APH1A,APOL6,ARHGEF17,ARHGEF2,ARID1A,ARPC5L,ASB8,ASCC3,ATF4,ATF6B,ATG4B,ATP10D,ATP5G3,ATP6V0B,BABAM1,BACE1,BACH1,BAG3,BAG4,BCLAF1,BID,BIN3,BMS1,BTBD6,C1orf109,C5orf45,C9orf40,CAND1,CAPZA1,CAV1,CCND1,CCNG1,CCNI,CDC16,CDC37,CDKN2A,CEP250,CEP350,CHD3,CHD8,CHP1,CHTOP,CIRBP,CLASP2,CLK2,CLK3,CLTC,COPA,CO…
TNIP2	310	No coloc	No coloc	No coloc	ACLY,ACTB,ACTN4,AMOTL1,AMOTL2,ANKRD11,APP,ARHGAP21,ARID1B,ARID4B,ARPC5L,ASXL1,ATAD3B,ATF7IP,ATP1A1,ATP5J,ATPIF1,B3GNT2,BAG4,BAIAP2,BCL2L1,BCL2L11,BCL2L12,BCLAF1,BCOR,C14orf166,CAMSAP1,CAPZA1,CASP8AP2,CBY1,CCDC47,CDK5RAP2,CEBPB,CEPT1,CFL1,CHMP4B,CKB,CLK1,CLK3,CLTC,CNN3,COG7,COPE,COX6B1,COX7A2,CPNE2,CPNE8,CRTAP,CSNK1D,CSTB,CTNND1,CTSL,CUL3,CUTA,CWC27,DCP1A,DCTN1,DDX1,DDX39B,DDX5,DENR,DGUOK,DHX15,DN…
MCM2	300	No coloc	No coloc	No coloc	ABCF1,ACADVL,ACLY,ACOX1,ACTN1,ACTN4,AGO1,AGPS,AHSA1,ANK3,ANXA1,ANXA2,AP2A1,AP2B1,APOBEC3C,APP,ARF4,ARNTL2,ATG2B,ATM,ATR,BAG4,BCR,C14orf166,CAND1,CAPZA1,CCNC,CCND1,CCT4,CDKN2A,CFL1,CHD3,CHD4,CLPX,CLTC,CLU,CMYA5,CNOT1,CPNE2,CPNE3,CPNE8,CSE1L,CSK,CSTB,CTNNB1,CTNND1,DDA1,DDX1,DDX3Y,DDX5,DDX6,DHX15,DNAJA2,DPM1,DPYSL2,DSP,DYNC1H1,DYNLL2,EEF2,EIF2AK2,EIF4A2,EIF4G1,EIF4G2,EMD,ENO1,EP300,EP400,ESR2,EWSR1,…
SNRNP70	288	No coloc	No coloc	No coloc	ABCF1,ADAR,APOBEC3C,APP,ARGLU1,ARHGEF2,BBX,BCLAF1,BMS1,BYSL,C19orf53,C1orf35,CAND1,CAPRIN1,CCDC124,CCNK,CCNT1,CDC42BPA,CEP170,CHD3,CHD4,CHTOP,CIRBP,CKMT1A,CLASP2,CLASRP,CLK2,CLK3,COPA,CSDE1,CSNK2A2,CUL3,CUL7,DBT,DDB1,DDX1,DDX20,DDX23,DDX5,DDX56,DDX6,DECR1,DENND4A,DHX15,DHX29,DHX8,DIS3L,DNAJA2,EIF2AK2,EIF2S3,EIF4A3,EIF4G1,EIF5B,EP300,ERH,ESR2,EWSR1,EXOSC6,FAU,FBXW7,FN1,FOXP1,FXR1,FYTTD1,G3BP1,G3BP…
SIRT7	267	No coloc	No coloc	No coloc	AARS,ABCF1,ACACA,ACLY,ACTN1,ACTN4,ACTR2,ADNP,ANAPC1,ANKRD17,ANKRD52,ANXA1,ANXA6,AP1B1,AP2B1,APP,ARF3,ARID1A,ASCC3,ATM,ATP1A1,ATP2A2,BAZ1B,BAZ2A,BIRC6,BMS1,BPTF,BYSL,CANX,CAPRIN1,CEP170,CHD1,CHD2,CHD4,CHD8,CKAP5,CKB,CLTC,CNOT1,COL5A1,COPA,CSDE1,CSE1L,CSNK2A2,CTCF,CUL7,DCAF5,DDB1,DDX10,DDX20,DDX23,DDX56,DHX15,DHX38,DHX8,DICER1,DOCK7,DPYSL2,DSP,DYNC1H1,EIF4G1,EIF5B,ELK4,ESR2,EWSR1,FASN,FH,FLNB,FN1,F…
CUL7	261	No coloc	No coloc	No coloc	AAAS,ACLY,ACTN1,ACTN4,ACTR2,ADAR,AMBRA1,ANXA1,ANXA2,APOB,APOBEC3C,APP,APRT,ARF1,ARGLU1,ARPC3,ATP1A1,ATP2A2,BAZ1B,BCLAF1,BPTF,CALD1,CANX,CAPZA1,CBX5,CCND1,CCT4,CDC37,CEP250,CFL1,CHD1,CHD4,CHTOP,CKB,CLIC1,CLTC,COPA,CORO1C,COX5A,CYR61,DAZAP1,DDB1,DDX1,DDX23,DDX39B,DDX5,DDX56,DDX6,DHCR7,DHX15,DOCK6,DSP,DYNC1H1,EIF4A3,EIF4G1,EIF5B,EMC1,EMD,ENO1,EPRS,EWSR1,FASN,FBXW7,FLNB,FLOT2,FXR1,GAPDH,GAR1,GCN1L1,G…
CYLD	259	No coloc	No coloc	No coloc	ACAP2,ACLY,ACO1,ACTB,AFG3L2,AGO1,ALMS1,AMOTL1,ANKFY1,ANXA2,AP2B1,ARHGAP31,ARHGEF12,ATP1A1,AUP1,BCLAF1,BMS1,BRAF,CANX,CAPRIN1,CAPZA1,CCDC170,CCT4,CDC37,CEP170,CEP350,CEPT1,CFL1,CKAP5,CLNS1A,CLTC,CNN3,COPA,COPE,CSDE1,CSE1L,CSK,CTNNB1,CUL3,DCP1A,DCTN1,DDB1,DDX39B,DDX5,DHCR7,DHX15,DHX38,DLG5,DNAJA2,DNAJB2,DNAJC13,DPYSL2,DSP,DYNC1H1,ECM1,EEA1,EEF2,EGFR,EIF2S3,EIF3A,EIF3K,EIF4A2,EIF4G1,EIF4G2,ENO1,EPRS…
FN1	252	No coloc	No coloc	No coloc	AARS,ABCF1,ACACA,ACLY,ACTB,ACTN4,ACTR2,AIMP2,AKR1C1,ALDH1B1,ANXA1,ANXA2,AP2A1,AP2B1,APOBEC3C,APRT,ARHGEF1,ARL2,ARPC3,ATXN7,BROX,C14orf166,C3,CAND1,CAPNS1,CAPZA1,CCT4,CDKN2A,CFL1,CIRBP,CKAP5,CLIC1,CLNS1A,CLTA,CLTC,CNOT1,COMT,COPE,CORO1C,CPNE1,CSE1L,DAZAP1,DDX1,DDX39B,DDX5,DDX6,DECR1,DHX15,DYNC1H1,EEF2,EGFR,EIF2S3,EIF3A,EIF3K,EIF4A3,EIF4G1,EIF4G2,EIF5B,ENO1,EPRS,ESYT1,EWSR1,FARSB,FASN,FAU,FLNB,FLOT…
CTNNB1	250	No coloc	No coloc	No coloc	ABL1,ACLY,ACTB,ACTN4,AMER1,AMFR,API5,APOE,APP,AR,ARF1,ARFGEF1,ARFGEF2,ARMC8,ATP1A1,ATP2A2,BCL2L1,BCL6,BCL9,BCL9L,BMPR1A,CALCOCO1,CAND1,CAPRIN1,CAPZA1,CAV1,CBL,CBX5,CBY1,CCT4,CDC27,CDC34,CDC37,CDC73,CDH2,CDH6,CFL1,CHD4,CHD8,CITED1,CLTA,COPA,COPE,COPS8,COX4I1,COX7B,CREB1,CRYAB,CSNK1A1,CTBP1,CTNND1,CUL3,CYLD,DAD1,DAZAP2,DDB1,DDX1,DDX39B,DDX5,DKK1,DLG5,DYNC1H1,EEF2,EGFR,EIF4A3,EMD,EP300,EP400,EPAS1,E…
CAND1	249	No coloc	No coloc	No coloc	ACLY,ACTB,ADAR,AGO1,ALDH3A2,APEH,ARF1,ARID1B,ARID5B,ASB1,ASCC3,BAG4,BCLAF1,BMPR1A,C14orf166,C5orf42,CANX,CAPRIN1,CCDC124,CCP110,CDC73,CEP290,CIRBP,CLTC,COL3A1,CRY2,CSNK1A1,CTBP1,CTCF,CTNNB1,CUL3,DAZAP1,DCUN1D3,DCUN1D4,DDA1,DDB1,DDX1,DDX10,DDX5,DDX56,DDX6,DHX15,DHX8,DNAJC21,DSP,DUSP6,EEF2,EIF2AK2,EIF2S3,EIF4A3,EIF5B,ENO1,ENO2,EP300,ESR2,EWSR1,FAU,FN1,FXR1,G3BP1,G3BP2,GAPDH,GAR1,GTPBP1,H1F0,H1FX,HA…
HSP90AA1	246	No coloc	No coloc	No coloc	AARS,ABL1,ACTN1,ACVR1B,ACVR2B,AGO1,AHSA1,AHSA2,ALDH1L1,AMBRA1,ANKMY2,APAF1,APP,AR,AREL1,ARRB1,ASB6,ATR,AXL,BAG3,BAG4,BBX,BCL6,BCR,BMPR1A,BRAF,CALD1,CAMKK2,CAND1,CANX,CAV1,CCDC117,CCND1,CDC34,CDC37,CDC37L1,CDC73,CDK13,CDK5,CDK7,CDKN2A,CEP250,CFLAR,CHD3,CKS1B,CLK2,CLK3,CRY2,CSK,CSNK1A1,CSNK2A2,CTNNB1,CUL3,CYLD,DDR2,DNAJA2,DTX4,DYNC1H1,DYRK2,DYRK4,EEF2,EGFR,EGLN1,EIF2AK2,ENC1,ENO1,EPAS1,EPHA2,EPHA4,…
PIH1D1	241	No coloc	No coloc	No coloc	AARS,ABCF1,ACACA,ACLY,ACTB,ACTN1,AGL,AIMP2,ANXA2,ARF4,ARPC3,ASB7,ATP1A1,BIRC6,BYSL,C14orf166,CAND1,CANX,CAPNS1,CAPRIN1,CAPZA1,CCT4,CFL1,CKMT1A,CLTC,CMBL,COPA,CSE1L,CSTB,CTSD,DAZAP1,DCAF6,DDB1,DDX1,DDX5,DHX15,DOCK7,DSP,DUSP23,DYNC1H1,ECD,ECH1,EEF2,EIF3A,EIF4A3,EIF5B,ENAH,ENO1,EPRS,EWSR1,FAM115A,FASN,FLNB,G3BP1,GAPDH,GCN1L1,GFPT1,GLG1,GOLGA4,GOLGB1,GRB2,GRN,HADHA,HAGH,HDHD3,HDLBP,HIST1H1C,HNRNPA2B1…
PPP1CC	226	No coloc	No coloc	No coloc	ACTB,AKAP11,AMOTL1,AP2A1,APP,ARHGAP21,ATM,BABAM1,BANF1,BCL2L1,BCLAF1,BMPR2,CAMSAP2,CAPZA1,CASK,CCND1,CDC34,CDC73,CDKN2A,CHD3,CHD4,CHTOP,CKB,CLIC1,CLMN,CLOCK,CLTC,CORO1C,CSNK1A1,CSNK1E,CTSL,CUL7,DACT1,DDX5,DHX15,DLG1,DPYSL2,DYRK4,EIF2AK2,EIF2AK4,EIF4A3,EMD,ENKD1,ENO2,EP300,ERBB2IP,ERH,ESR2,FAM96B,FAU,FBXW11,FTL,GBP1,GNB2,GRB2,GSK3A,GSK3B,GSN,HIST1H1C,HNRNPA2B1,HSPA2,HSPA4,HSPA5,ILF3,IQGAP1,ITSN2,K…
EP300	221	No coloc	No coloc	No coloc	ABCD3,ACLY,ACTB,ACTR2,ANXA2,API5,AR,ARRB1,ATF4,ATP2A2,ATR,ATXN7,B4GALT1,BCL6,BIRC6,C3,CALCOCO1,CAND1,CBX5,CCND1,CDC16,CDKN2A,CEBPB,CEBPD,CFH,CHD4,CHTOP,CITED1,CITED2,CITED4,CLOCK,CLTC,CREB1,CRTC2,CSDE1,CSE1L,CTBP1,CTNNB1,DDB1,DDIT3,DDX5,DDX6,DHX15,DTX1,EEF2,EID2,EPAS1,ESR2,ETS2,EWSR1,FBXL5,FHL1,FOS,FOXO1,FOXO3,FYCO1,GAPDH,GAPVD1,GATA6,GLUL,GRB2,GTF2B,GTF3C1,H2AFX,HAND2,HDAC3,HECTD1,HERC1,HIST2H2B…
PTEN	219	No coloc	No coloc	No coloc	ACACA,ACACB,ACAP2,ADAR,AFG3L2,AHCYL1,AKAP12,ANG,ANKRD11,ANP32E,ANXA2,AR,ARF4,ARHGAP26,ARRB1,ASCC3,ATRX,B3GNT2,BBX,BIRC6,BRAF,C16orf13,CAND1,CAV1,CBL,CCDC47,CCND2,CCT4,CDC27,CDKN2A,CEP170,CFL1,CHD4,COPA,CSNK1A1,CSNK2A2,CTBP1,CTNNB1,CYB5R3,DBT,DDB1,DDX1,DHX15,DLC1,DLG1,DNAJA2,DPM1,DSP,EEF2,EGFR,EIF2AK2,EMD,ENO2,EPHA2,EPRS,EXOC5,FARSB,FASN,FBXL5,FBXL6,FBXW11,FBXW7,FKBP5,FLNB,FOXK1,G3BP2,GSTM2,HADHA,…
PRPF8	212	No coloc	No coloc	No coloc	ABCA1,ABCF1,ACTN4,AIMP2,ANXA1,ANXA2,AR,BAG3,CAPRIN1,CAPZA1,CCT4,CFL1,CHD3,CHD4,CKB,CLTC,CMTR1,CSTB,CUL3,CUL7,DDB1,DDX23,DDX5,DHX15,DHX38,DHX8,DNAJA2,DPM1,DSP,DYNC1H1,EAPP,ECD,EEF2,EIF2S3,EIF3A,EIF3K,EIF4A3,EIF5B,EMC1,ENO1,EP300,EPRS,FASN,FN1,G3BP2,GAPDH,GCFC2,GIGYF2,GLS,GOLGA4,GSN,HADHA,HDLBP,HIST2H2BE,HNRNPA2B1,HNRNPAB,HNRNPF,HSD17B10,HSP90AA1,HSPA4,HSPA5,HSPB1,HUWE1,IGSF8,ILF2,ILF3,IPO7,IQGAP1,…
CHD4	210	No coloc	No coloc	No coloc	ABCF1,ACTB,ADAR,ADNP,ANXA2,API5,ARID1A,ATAD3B,ATM,ATR,BANF1,BAZ1B,BCLAF1,BMS1,BRD2,BYSL,CANX,CAPRIN1,CBX5,CDC34,CDC73,CHD3,CHTOP,CTBP1,CTNNB1,CUL7,DDX1,DDX10,DDX23,DDX39A,DDX39B,DDX5,DDX56,DHX15,DSP,EHMT2,EIF3A,EIF4A3,EIF4G1,EIF4G2,EMD,ENO1,EP300,EPRS,ERH,EWSR1,FBXW7,FOXE1,G3BP1,GAPDH,GATAD2B,GSTT1,H1F0,H1FX,H2AFX,H2AFZ,HIST1H1C,HIST1H2BK,HIST1H4H,HIST1H4J,HNRNPA0,HNRNPA2B1,HNRNPAB,HNRNPDL,HNRNPF…
CHD3	210	No coloc	No coloc	No coloc	ACTB,ADAR,ADNP,AIMP2,ANXA2,API5,ARID1A,ASCC3,ATAD3B,ATPIF1,AURKAIP1,BAZ1B,BCL6,BCLAF1,BCOR,BRD2,BYSL,C14orf166,C1orf35,CAPRIN1,CHD4,CHD6,CHTOP,CREB1,CSE1L,CTBP1,DDX1,DDX10,DDX23,DDX39A,DDX39B,DDX5,DDX56,DHX15,DHX38,DSP,EIF3A,EIF4A3,EIF4G1,EIF4G2,ENO1,EPRS,ERH,ESR2,EWSR1,FABP4,FAM134A,G3BP1,GADD45A,GAPDH,GATAD2B,GNB2,GSK3B,H1FX,HDAC3,HIC1,HIST1H1C,HIST1H2BK,HNRNPA0,HNRNPA2B1,HNRNPAB,HNRNPDL,HNRNPF…
RC3H2	208	No coloc	No coloc	No coloc	ANKFY1,ANKRD17,AP2A1,AP2B1,BAG3,BAG4,BCLAF1,BYSL,C14orf166,C19orf53,C1orf35,CAPRIN1,CAPZA1,CCDC12,CCT4,CDC73,CDK13,CLASP2,CLK3,CLNS1A,CLTC,CNOT1,CNOT7,CORO1C,CRTC2,CTNND1,DDX1,DDX20,DDX56,DHX15,DNAJA2,DPM1,DSP,EEF2,EIF4A3,EIF4G1,EIF4G2,EIF5B,EMD,EPB41L5,ERH,EWSR1,FAM195A,FAU,FOXC1,FXR1,G3BP2,GIGYF2,GSN,H1F0,H1FX,H2AFZ,HNRNPA0,HNRNPA2B1,HNRNPAB,HNRNPDL,HNRNPF,HSP90AA1,HSPA4,HSPA5,HSPB1,ILF2,ILF3,I…
EWSR1	207	No coloc	No coloc	No coloc	ABL1,AHSA1,ANP32E,ANXA2,ANXA6,API5,ARGLU1,ARID1A,ATF7IP,BAG3,BCL9,BCL9L,BMP4,BNIP3L,C10orf12,C1orf35,CAND1,CANX,CCDC124,CCDC50,CD81,CDC37,CFDP1,CHD3,CHD4,CHMP5,CIC,CLIC1,COL5A2,COPS7B,CTNNB1,CUL3,CUL7,DAZAP1,DDB1,DDIT3,DDX20,DDX23,DDX5,DENR,DFFA,DNTTIP1,DYNLL2,ECD,EDF1,EGFR,EMD,EP300,EPAS1,EPT1,ERC1,ETS2,ETV3,EYA3,FAM168A,FASN,FBRS,FHL1,FN1,GAPDH,GATA6,GMNN,GOLGB1,GPATCH8,GSK3A,GSK3B,GTF2A1,GTF2E…
CANX	202	No coloc	No coloc	No coloc	AAAS,ACADVL,ADCY9,AGPS,AHCYL1,ALDH3A2,AMFR,ANKRD26,ANO6,APOB,APOBEC3C,APOE,APP,ARMC8,ARMCX5,ATAD3B,ATP2A2,ATP2B4,ATP6V1F,AUP1,BANF1,BCL2L13,BMPR1A,C19orf25,C9orf72,CAMSAP1,CAND1,CCDC124,CCDC47,CCT4,CDC34,CDC73,CDK5RAP3,CDKN2A,CEP250,CHCHD2,CHD4,CHMP4B,CHP1,CHTOP,CLMN,CLTA,CLTC,CLU,COA3,COMT,COPE,CORO1C,COX4I1,COX6C,COX7C,CPD,CUL3,CUL7,CYB5R3,CYLD,DNAJC1,DUSP23,DUSP6,ECE1,EDEM3,EEF2,EGFR,EGLN1,EMC…
GSK3B	192	No coloc	No coloc	No coloc	AARS,ACLY,ACTN1,AKAP11,AKR1B1,ALMS1,ANXA2,AP1B1,AP2B1,APEH,APP,AR,AREL1,ARRB1,ATG2B,ATPIF1,BCL2L1,BHLHE41,C1orf86,CAPRIN1,CAPZA1,CCND1,CCP110,CCT4,CD274,CDC37,CDK5,CEBPB,CEBPD,CEP350,CHD3,CLASP2,CLTC,CPNE3,CREB1,CRYBG3,CSDE1,CSE1L,CTNNB1,CTNND1,DBI,DCP1A,DCTN3,DDIT4,DDX20,DDX5,DHX34,DLG5,DNAJC13,DNM1L,ECD,EEF2,EIF4EBP1,EIF4G1,ENO1,EPM2A,ERAP1,ERBB2IP,EWSR1,FAM193B,FARSB,FASN,FBXW11,FBXW7,FKBP14,F…
HUWE1	189	No coloc	No coloc	No coloc	ABL1,ACACB,ACLY,ACTN4,AHNAK2,AHSA1,AKAP9,ALDH3A2,AMBRA1,AP3S2,ARF1,ATM,ATP1A1,BET1,C14orf166,CANX,CAPNS1,CAPZA1,CCT4,CD2AP,CDK5RAP3,CDKN2A,CEP250,CKB,CLK2,CLTC,COPE,CRY2,CSDE1,CSE1L,CSNK2A2,CTNNB1,CTSD,CUL3,CYLD,DBT,DDB1,DDIT4,DDX1,DLG1,DNAJA2,DPM1,ECH1,EEF2,EGFR,EIF4A3,EMC1,ENO1,EPRS,ERP29,ESR2,EYA3,FASN,FBXW11,FBXW7,GAPDH,GIGYF2,GTF2A1,H2AFX,HADHB,HIST1H2AE,HIST2H2BE,HNRNPA2B1,HSD17B10,HSP90AA1…
HSPA5	185	No coloc	No coloc	No coloc	AAK1,ABCC6,ACTB,AHCYL1,AHSA1,AMBRA1,AMFR,ANO3,ANTXR1,APOB,APOE,ARRB1,ATP5J,BAG3,BMP4,BMPR1A,BRAF,CAND1,CBL,CDC34,CDC37,CDC73,CEP250,CHD3,CHD4,CKAP5,CLNS1A,CLU,COX4I1,COX5A,CSE1L,CSK,CTCF,CTNNB1,CUL3,CUL7,CYB5R3,CYLD,DDIT3,DNAJA2,DNAJC1,DNAJC19,DNAJC3,DOCK9,DSP,DUSP6,DYRK2,EDEM3,EGFR,EIF4G1,EIF4G2,EP300,ERN1,EWSR1,FASN,FN1,FNIP1,GNRH1,GRB2,GSK3B,H2AFX,HADHB,HLA-B,HNRNPA2B1,HNRNPAB,HNRNPDL,HNRNPF,H…
ITGA4	183	No coloc	No coloc	No coloc	AARS,ACTB,ACTN4,ANKRD17,ANXA1,ANXA2,AP2A1,AP2B1,AP2S1,APRT,ARF1,ARF3,ARF5,ARPC3,CAPNS1,CAPZA1,CBL,CCT4,CD2AP,CD81,CFL1,CHD4,CHMP2A,CHMP4B,CLIC1,CLTA,CLTC,COPA,CSE1L,CSNK1A1,DAZAP1,DDX1,DDX39B,DDX5,DECR1,DHX15,DYNC1H1,EEF2,EIF3A,EIF3K,EIF4A3,EIF4G1,EIF4G2,ENO1,EPRS,ESYT1,EWSR1,FARSB,FLNB,FN1,G3BP1,GAPDH,GCN1L1,GRB2,GSTK1,GSTP1,H3F3B,HEATR1,HIST1H1C,HIST1H2AC,HIST1H2AE,HIST1H3D,HIST1H3H,HIST1H4H,HI…
PINK1	183	No coloc	No coloc	No coloc	ACACA,ACLY,ACTB,ACTN4,AKR1B1,AMFR,ANXA6,APPL2,ARF1,ATAD3B,ATP1A1,ATP2A2,ATR,BAG3,BCL2L1,BCL2L2,BCLAF1,C1orf35,CANX,CCT4,CD55,CDC37,CFL1,CHD4,CLTC,COL5A3,COPS8,CRLS1,CSE1L,CTSD,DDX39B,DDX5,DDX6,DHX15,DHX8,DNM1L,DSP,DYNC1H1,ECD,EEF2,EIF3A,EIF4A3,EIF5B,ENO1,EPRS,FARSB,FASN,FKBP5,FLNB,FXR1,GAN,GAPDH,GCN1L1,GGCT,GSN,H2AFJ,HADHA,HAND2,HDLBP,HIST1H2AC,HIST1H2BK,HIST2H2BE,HIST3H2A,HNRNPA2B1,HSD17B10,HSP9…
RNF123	183	No coloc	No coloc	No coloc	ABCD3,ACACA,ACLY,ACVR1B,ADO,AGL,AGPS,AMOTL2,ANAPC11,ANP32E,APPBP2,ARF5,ARHGAP20,ARHGAP5,ARHGEF17,ARID5B,ATM,ATRN,ATXN1L,BIRC6,BMS1,BOD1L1,BRD3,BTD,C11orf24,C1orf35,C3orf58,CANX,CCDC170,CDIPT,CEP290,CHCHD10,CHD2,CHD6,CHTOP,CKAP5,CLNS1A,CLTC,CNOT1,CXCR2,DDI2,DDX5,DGKA,DOCK11,DPYSL2,DSE,DSP,DYNC1H1,DYNLRB1,EIF3A,EMD,EMP3,EPRS,ERH,ERRFI1,ESCO1,FABP7,FLNB,FN1,FOCAD,FRS2,FRY,FUOM,GAPDH,GAPVD1,GFPT1,GPA…
HSPB1	178	No coloc	No coloc	No coloc	ABCD3,ACAP2,ACTN1,ACTN4,ADCY9,ADD3,ADPRHL2,ADRBK2,AMBRA1,ANXA1,AP2B1,ARIH1,ASB6,ATP2A2,BAG3,BCL2L1,BRAF,CAV1,CCNC,CCND2,CCNDBP1,CCNT1,CDC73,CDK5RAP3,CLCN3,CLU,CRYAB,CSK,CSNK2A2,CTNNB1,CUL3,CYLD,DFFA,DNAJC21,DUSP1,DUSP6,E2F6,EDEM3,EGFR,EHD1,EIF4A2,EIF4G2,ELK4,EMD,ERP29,FLNB,FN1,FXR1,GAPVD1,GCN1L1,GFPT1,GNPAT,GOLGA8A,GRB2,GSTO1,GTSF1,HADHA,HDLBP,HECTD1,HNRNPA2B1,HNRNPF,HSP90AA1,HSPA4,HSPA5,HTT,HUWE…
TGOLN2	172	No coloc	No coloc	No coloc	AHCYL1,AKAP12,AP1B1,AP1G1,AP1M1,AP2A1,AP2B1,AP3D1,APP,APPL1,APPL2,ARF4,ARF5,ARFGEF2,ATAD3B,ATP2A2,ATP2C1,ATP6V1E1,ATP7A,AUP1,C9orf72,CASK,COPA,COPE,CPD,CPNE8,CTNND1,DDX56,DENND4C,DHCR7,DLG1,DMXL1,DPM1,EDEM3,EMD,EPHA2,EPHA4,ESYT1,FAM219A,FAM21A,FLOT2,GAPVD1,GCC1,GCC2,GOLGA3,GOLGA4,GOLGB1,HADHA,HEATR1,HM13,HOOK3,IGF2R,INTS1,IPO13,ITSN2,KARS,KIAA0319L,KIAA1033,KIAA1467,KIAA1468,KIDINS220,KIF16B,LAMT…
UBE2I	170	No coloc	No coloc	No coloc	AAAS,ACTB,ADAR,ADD3,AGTRAP,ANXA1,APP,AR,ATF7IP,ATXN7,B2M,BCL2L1,C18orf25,CACUL1,CAMSAP2,CANX,CASP8AP2,CD2AP,CDC37,CDKN2A,CEBPD,CHD3,CHD4,CHMP4B,CLK2,CREB1,CREBL2,CSK,CTBP1,DDX1,DDX39A,DDX39B,DDX5,DNMT3A,DPYSL2,DTX3L,EDF1,EIF2AK2,EP300,FOS,FYB,GLUL,GOLGB1,HIC1,HIPK1,HMGN2,HSPB1,IPO13,IQGAP1,JMJD6,KAT2A,KAT6B,KDM1A,KIF1B,KLF3,LATS1,LNX2,LONRF1,MAP2K1,MAP3K1,MAT2A,MEF2A,MEF2C,MYC,MYH9,NCOR1,NCOR2,NE…
GRB2	163	No coloc	No coloc	No coloc	ABL1,ACAP1,ACTB,AKAP12,ANXA2,AP2A1,AP2B1,AP2S1,ARAP1,ARHGAP35,AXL,B2M,BABAM1,BAG3,BCR,BTG1,C21orf91,CAPNS1,CAPZA1,CBL,CCT4,CD2AP,CD81,CEP170,CFH,CLASP2,CLPX,CLTC,CLU,CNOT1,CSE1L,CSK,CUL3,CUTA,CYLD,DCTN1,DDIT4L,DOCK1,DOK1,DTX1,DYNC1H1,EEF2,EGFR,ENO1,EP300,EPHA2,EPOR,ERRFI1,FAU,FGD6,FH,FN1,FRS2,FTL,GAB1,GAPDH,GAREM,GSTK1,H1F0,HIST1H2BK,HNRNPA2B1,HSP90AA1,HSPA5,HSPB1,HSPG2,HTT,IL6ST,INSR,IQGAP1,IRS1…
CSK	159	No coloc	No coloc	No coloc	ABRACL,ACER3,AEBP2,ALDH6A1,ANKRD40,ANO10,ARF5,ARHGAP26,ARHGEF12,ARRB1,ARRDC1,ATF6,ATP11B,ATP11C,ATP1A1,ATP5G1,ATP6V0A1,ATP8B1,ATXN1L,AVL9,BBS2,BBS5,BCAT2,BCL2L11,BICC1,BTN3A2,C11orf1,CACUL1,CAV1,CBL,CDC37,CEP290,CHD2,CLMP,CLOCK,CLPX,CMTM3,CMYA5,COL11A1,COX19,CSNK2A2,CYLD,DENND4C,DENND5B,DHX29,DLG1,DSE,EGFR,EHMT2,ERBB2IP,ERGIC2,FAM160B1,FASN,FGD6,FYTTD1,G3BP1,GAB1,GCC2,GLG1,GNPAT,GOLGA4,GPR107,GRB…
G3BP1	158	No coloc	No coloc	No coloc	ADAR,ADD3,ANP32E,ANXA1,ANXA6,ANXA7,APP,ARRB1,ASCC3,BAG3,BANF1,C14orf166,CAND1,CAPRIN1,CCNF,CDC34,CDC73,CELF1,CFL1,CHD3,CHD4,CLNS1A,CMTR1,CNN3,CNOT1,COX5A,CRYAB,CSDE1,CSE1L,CSK,CTNNB1,CTNND1,CTSC,CUL3,CYLD,DAZAP1,DDX1,DDX6,DPYSL2,DSP,DTX1,DTX3L,DUSP6,DYNLL2,EGFR,EIF3A,EIF3K,EIF4G1,EIF4G2,EMD,ETF1,FAU,FHL1,FLNB,FN1,FXR1,G3BP2,GAPDH,GFPT1,GIGYF2,GNB2,GSK3A,H1F0,H1FX,HNRNPAB,HSP90AA1,HSPA4,HTT,IPO7,I…
RPS6	158	No coloc	No coloc	No coloc	ACACB,ARF4,ATF4,ATP2A2,BMP4,BMS1,BYSL,CAND1,CAPRIN1,CD81,CEP250,CHD3,CHD4,CRY2,CTCF,CTNNB1,CUL3,CUL7,CYLD,DDX10,DDX56,ECH1,EEF2,EIF4A3,EIF5B,EMD,FAU,FN1,FRS2,G3BP1,G3BP2,GAN,GZF1,H1FX,H2AFX,HADHA,HADHB,HAGH,HEATR1,HNRNPA0,HSP90AA1,IGSF8,ILF2,ILF3,IMP3,IMP4,IPO7,ITGA4,KIAA1429,LARS,MAGOH,MAP2K1,MAPKAP1,MRPL24,MRPL27,MRPL28,MRPS23,MRPS26,MTF1,MTOR,MYC,NGDN,NHP2L1,NIFK,NOL8,NOP14,NOP16,NR2C2,NUP205,…
PARK2	157	No coloc	No coloc	No coloc	ABL1,ACSL4,ACTB,AGPS,AIMP2,AMBRA1,ANXA2,APP,ARIH1,ARRB1,ATAD3B,BACH1,BAX,BCL2L1,BCL2L2,CASK,CCND1,CCND2,CCT4,CDC34,CDK5,CFL1,CIRBP,CLPX,CRYAB,CSE1L,CTNNB1,CYB5R3,DBT,DDIT3,DDIT4,DDX5,DLG1,DNM1L,EEF2,EGFR,ENO1,FASN,FBXW7,FIS1,GAPDH,GPD2,GSTP1,H1F0,HADHB,HDLBP,HIST1H1C,HIST1H4J,HK1,HNRNPA2B1,HNRNPAB,HNRNPDL,HNRNPF,HSD17B10,HSDL2,HSP90AA1,HSPA2,HSPA4,HSPA5,LRPPRC,LRRK2,MAPT,MARCKSL1,MAT2A,MAVS,MCL1,…
FBXW11	151	No coloc	No coloc	No coloc	ADAR,AEBP2,AMBRA1,AMER1,APP,ARIH1,ATF4,ATG4B,AUP1,BAG3,BAG4,BCL2L11,BCOR,BHLHE41,BTG1,BTG2,CDC25B,CDC34,CDK5,CENPW,CHD1,CHD8,CLPX,CLTC,CNOT1,CNOT7,COPS7A,CRY2,CSNK1E,CTNNB1,DENND4C,DEPTOR,DNAJB14,DNAJB5,DOCK1,DOCK7,DUSP11,DYNC1H1,EPRS,FAM193B,FAM219A,FNIP1,FOXC1,FOXN3,GADD45GIP1,GBF1,GSK3B,HECTD1,HIVEP1,HIVEP2,HNRNPA0,HNRNPA2B1,HNRNPAB,HNRNPDL,HNRNPF,HSP90AA1,HUWE1,IFNAR1,ILF3,IRS1,KDM5B,LARS2,LO…
RPL10	147	No coloc	No coloc	No coloc	AAMP,ANKRD17,APOBEC3C,ARIH1,BANF1,BAZ1B,BMP4,C14orf166,CAND1,CBX6,CCDC124,CEP250,CHD1,CHD3,CHD4,CMTR1,COPA,COX6C,CRY2,CTCF,CTDSPL2,CTNNB1,CUL3,CUL7,CYLD,DDX1,DDX5,DECR1,DENR,DHX29,DNAJC21,EIF2AK2,EIF3A,EIF4A3,EIF4G2,EMC4,EPM2A,ESR2,FN1,FOCAD,G3BP1,G3BP2,GSK3A,GTF2B,GTPBP2,H1FX,IBTK,ILF2,ILF3,IMP4,ITGA4,KAT6A,KIAA1429,KIF22,LARP1,LARP4B,MAGOH,MAP2K1,MAPK6,MCM2,MEAF6,MLLT6,MORF4L1,MTF1,MUS81,NACA,N…
LRRK2	145	No coloc	No coloc	No coloc	AARS,ACAT2,ACTB,ACTR2,AFF4,AGO1,AHCYL1,AKR1B1,APRT,ATP2A2,ATP5L,ATRX,BAG3,BAX,BYSL,BZW1,C18orf25,CANX,CAPZA1,CDC37,CDC42EP3,CDK5,CDKN2A,CFL1,CKB,CLIC1,CLTC,CSE1L,CSK,CSTB,DAD1,DDB1,DDIT4,DFFA,DNM1L,DYNC1H1,DYRK2,E2F4,EIF4EBP1,ENAH,ENO1,EPRS,ERP29,GLA,GSTO1,GSTP1,GTSF1,HERC2,HNRNPAB,HSD17B10,HSP90AA1,HSPA4,HSPA5,HSPB1,IQGAP1,ITCH,LATS1,LRP6,MAGT1,MAP2K4,MAP4,MAP4K4,MAPT,MBP,MDH2,MDN1,MFN2,MPRIP,MP…
U2AF2	144	No coloc	No coloc	No coloc	ANXA1,ANXA2,ANXA6,BCLAF1,CAND1,CANX,CDC37,CFL1,CHCHD10,CHD3,CHD4,CHD8,CHTOP,CLASRP,CLIC1,CLK2,CLK3,CLTC,CMTR1,CUL3,CUL7,DDX39B,DDX5,DHX15,DUSP1,DYNC1H1,EEF2,EGFR,EIF3A,EIF4A3,EPRS,ESYT1,EWSR1,FLOT2,GBP1,GBP2,GIGYF2,GPATCH8,GSK3A,H2AFJ,HERC2,HINT1,HK1,HLA-DMA,HMGB2,HNRNPA0,HNRNPA2B1,HNRNPAB,HNRNPDL,HNRNPF,HSP90AA1,HSPA5,HUWE1,ILF2,ILF3,IQGAP1,JMJD6,KIAA0907,KIAA1429,LARP1,LASP1,LGALS1,LUC7L,MCM2,M…
H2AFX	142	No coloc	No coloc	No coloc	ACTB,ADNP,ANXA2,ANXA6,ARID1A,ARID1B,ARID4A,ARID4B,ARRB1,ATM,ATR,ATRX,BAZ1B,BAZ2A,BPTF,BRD2,CBX5,CFL1,CHD4,CHD8,CKAP2,CLU,CMBL,CTCF,CTSD,DDB1,DIS3L,DNMT3A,EGFR,EHMT2,ENO1,EP300,ERP29,ESR2,EYA3,FH,FOXO3,GAN,GATAD2B,GINS3,GON4L,GPATCH8,GTF3C1,H2AFZ,H3F3B,HIBCH,HIST1H1C,HIST2H2BE,HNRNPA2B1,HNRNPAB,HNRNPDL,HSD17B10,HSP90AA1,HSPA5,HUWE1,ILF2,IPO9,KANSL1,KAT2A,KDM2A,KDM2B,MAP1LC3A,MCM2,MDN1,MIER1,MIER3,…
BAG3	141	No coloc	No coloc	No coloc	ACAT2,ACLY,AIMP2,ANXA1,ANXA2,API5,ARRDC3,ATG4B,BAX,BCL2L11,BCLAF1,BDKRB2,BID,BMF,BNIP3L,C14orf166,CAPZA1,CKAP5,CLK1,CMBL,CNOT7,COPE,CPNE1,CPNE2,CRYAB,CSTB,CTBP1,CTDSP1,CYSTM1,DAZAP2,DDI2,DHX8,DUSP23,DYNLT1,EIF4A2,EIF4EBP2,EWSR1,FAM168A,FAM168B,FBXW11,FKBP1A,G3BP1,GAB1,GALE,GBF1,GRB2,GSTM4,GSTO1,HAGH,HSP90AA1,HSPA2,HSPA4,HSPA5,HSPB1,HTT,JRK,LAMTOR1,LENG8,LRBA,LRRK2,MAP4,MCL1,MCM7,MED1,METTL3,MLF2,…
ILF3	141	No coloc	No coloc	No coloc	ABL1,API5,CAND1,CHD3,CHD4,CMTR1,CORO1C,CTDSPL2,CTNNB1,CUL3,CUL7,CYLD,DUSP1,EGFR,EIF2AK2,EIF4A3,EMC1,EP300,EPRS,EWSR1,FBXW11,FN1,HIST2H2BE,HSP90AA1,HSPA5,HUWE1,IARS2,IFIT2,IGSF8,ILF2,ITGA4,KARS,KIAA1429,LAMTOR2,LETM1,LMO7,LRPPRC,LSM2,MAGOH,MCM2,MFF,MPHOSPH8,MRPL10,MRPL17,MRPL23,MRPL41,MRPL44,MRPL55,MTF1,MYC,MYH10,MYO1C,NDUFB9,NDUFS6,NEDD8,NOMO1,NR2C2,NUCKS1,NXF1,OPA1,PABPC1,PHB,PHB2,PIH1D1,PINK1,P…
HSPA4	139	No coloc	No coloc	No coloc	ABL1,AGTRAP,AIMP2,AMFR,AP1M1,APAF1,APP,APPBP2,AR,ATR,BAG3,BAG4,BAX,BCL2L11,BCL2L12,BCOR,BCR,BRAF,CAND1,CBL,CCDC117,CDC34,CDC73,CDK5RAP3,CDKN2A,CLTC,CRYAB,CSK,CSNK1A1,CUL3,CYLD,DDIT4,DNAJA2,DNAJB2,DNAJB5,DNAJC3,DNAJC5,DNM1L,DUSP1,EGFR,EMC1,EMC2,EPAS1,EPM2A,ESR2,FKBP5,FUNDC1,G3BP1,GSK3B,HADHA,HDAC3,HSBP1,HSP90AA1,HSPA5,HSPB1,HUWE1,JMJD6,KARS,KAT6A,KCND3,KIAA1429,KPNA1,LRRK2,MAPK6,MAPT,MCL1,METTL3,M…
TMPO	139	No coloc	No coloc	No coloc	ABL1,ACTB,ACTR2,AHSA1,ANXA2,AP2A1,AP2B1,APOB,ARRB1,ATP1A1,ATP2A2,ATRX,BANF1,C14orf166,CALD1,CAND1,CANX,CCND1,CCT4,CD81,CDK5RAP2,CFL1,CHD1,CHD3,CHD4,CIRBP,CLK1,CLTC,CLU,COPA,CRY2,CSNK1A1,CTNNB1,CUL7,DDX1,DDX5,DHCR24,DHX15,DPM1,EIF2AK4,EIF4A2,EIF4A3,EIF4G1,EMC4,EP300,EPRS,ESR2,FASN,FYCO1,GCN1L1,GFPT1,GSK3B,HADHA,HDAC3,HIST1H4H,HIST1H4J,HNRNPF,HSP90AA1,HSPA5,HSPG2,HUWE1,ILF2,ILF3,JADE1,KIAA1429,LARS…
YWHAB	133	No coloc	No coloc	No coloc	ABL1,ALDH2,ALS2,APP,ARHGEF2,ARRB1,ATG4B,BAG3,BAIAP2,BAX,BCL2L11,BRAF,CAPZA1,CBL,CBX4,CDC25B,CDC73,CEP170,CLASP1,CLASP2,CRTC2,CSK,CUL3,CUL7,CYLD,DACT1,DAK,DDIT4,DDX6,DENND4A,DENND4C,DHX15,DNAJC5,DNM1L,DOCK11,EGFR,EMD,ENO1,ERRFI1,ESR2,FBXW11,FH,FN1,FOXK1,FOXO3,FRMD6,FRYL,G3BP1,GAPVD1,GBF1,GIGYF2,GRB2,GSK3A,GSTP1,H2AFX,HSP90AA1,HSPA5,HSPB1,IFNAR1,IRS1,ITGA4,KCNK3,KIAA1429,KIF13B,KIF1B,KIF1C,KIF5B,LA…
SOD1	132	No coloc	No coloc	No coloc	AARS,ACTB,ACTN4,ADPRHL2,AHCYL1,AKR1B1,AKR1C2,AMFR,ANXA1,AP3D1,API5,APOL2,APRT,ATOX1,ATP1A1,BANF1,BCL2L13,C14orf166,C1orf86,CFL1,CHCHD2,CKB,CLIC1,COPA,COX17,CRYAB,CTNND1,CUTA,DAZAP1,DBI,DDX39B,DECR1,DNM1L,DYNLT1,EEF2,EIF3A,EIF4A3,ENO1,ENO2,EPRS,ESR2,EWSR1,EXOSC6,FABP7,FKBP1A,GAPDH,GDI1,GLRX,GPX4,GSTK1,GSTO1,GSTP1,H1F0,H1FX,HAGH,HIBADH,HIBCH,HINT1,HINT2,HIST1H2AE,HIVEP1,HNRNPAB,HSPA4,HUWE1,IDH3A,IL…
UNC93B1	131	No coloc	No coloc	No coloc	AAAS,ALDH3A2,ATM,ATP1A1,ATP2A2,ATP5D,ATP5E,ATP5J,ATP5L,ATPIF1,AUP1,BTAF1,BZW1,C19orf25,CAND1,CANX,CCDC47,CDIPT,CHP1,CKB,CNNM4,COG2,COG7,COPA,COPE,COX4I1,COX5A,CSE1L,CTSB,DDX20,DHCR24,DNAJC1,DPM1,EI24,EMC1,EMC2,EMD,ERGIC3,ESR2,EXOC4,EXOC5,EXOC7,EXTL3,FAM96B,GCN1L1,GNPTG,HEATR1,HK1,HM13,HMGCR,HMOX2,HSD17B12,IPO13,IPO8,ITPR2,KNSTRN,LARS,LETM1,LMAN2,LMBRD2,LPGAT1,LPHN2,LRPPRC,LTN1,MDN1,MFF,MLEC,MON2,…
MYH9	129	No coloc	No coloc	No coloc	ACTB,ACTN1,ACTN4,ACTR2,AMFR,ANTXR1,ANXA2,AP2A1,AP2B1,APOB,ARHGAP21,ARHGEF17,ARPC3,ARPC5L,ARRB1,ATP5L,CALD1,CAPZA1,CBL,CCDC124,CCDC50,CDC73,CEP250,CFL1,CHD3,CHD4,CLTA,CLTC,CORO1C,CTCF,CTNNB1,CYLD,DCAF15,DDX39B,DOCK7,EGFR,EIF3A,EIF4A3,ELMSAN1,EMD,ESR2,FLNB,FN1,FOXO1,GAS2L3,GBF1,GNB2,GNG12,GRB2,GSK3B,GSN,HIVEP1,HSP90AA1,HSPA5,HUWE1,IQGAP1,ITGA4,ITPR2,JMY,KDM3B,KIAA1429,KIF13B,LGALS1,LIMCH1,LMO7,LTN1…
ACTB	128	No coloc	No coloc	No coloc	ACTR2,AGPS,AIMP2,ANGPTL4,ANXA7,APOE,AR,ATP5L,BCL2L1,CAND1,CAV1,CBL,CCND2,CD81,CDC37,CDKN2A,CEP250,CFL1,CHD3,CHD4,CORO1C,COX4I1,COX5A,COX7A2,COX7C,CTNNB1,CUL3,CYB5R3,CYLD,DDX6,EGFR,EIF4A3,ELK4,EMD,ENC1,EP300,ERRFI1,ESR2,FABP4,FBXL5,FN1,GRB2,GSN,GSTO1,H2AFX,HADHA,HADHB,HSPA5,IQGAP1,ITGA4,KIAA1429,LIMS1,LMO7,LRRK2,MAGOH,MAP1A,MAPT,METTL3,MGMT,MORF4L1,MTA2,MYC,MYH9,MYO18A,NCALD,NDEL1,NDUFA8,NDUFAB1,N…
ILF2	128	No coloc	No coloc	No coloc	ABCF1,ARIH1,C14orf166,CAND1,CBX6,CCNDBP1,CHD3,CHD4,CMTR1,CTDSPL2,CUL3,CUL7,CYLD,DDX1,DICER1,DNM1L,DUSP1,DYNLT1,EGFR,EIF2AK2,EIF4A3,EMC1,EP300,EWSR1,FN1,H2AFX,HSD17B10,HSPA5,HUWE1,IARS2,ICT1,IFIT2,IGSF8,ILF3,IMP4,IQGAP1,ITGA4,KIAA1429,KMT2E,LAGE3,LARP1,MAGOH,MAPK6,MCM2,MCM7,METTL3,MPHOSPH6,MRPL17,MRPL23,MRPL24,MRPL28,MRPL50,MRPL55,MRPS26,MTR,MYC,NEDD8,NENF,NHLRC2,NMT1,NR2C2,PHB,PIH1D1,PIK3R1,PLEKH…
RPS8	128	No coloc	No coloc	No coloc	API5,ARRB1,BMP4,BYSL,CAND1,CD81,CEP250,CHD3,CHD4,CMTR1,CTNNB1,CUL3,CUL7,CYLD,EIF4A3,FN1,GADD45GIP1,GAN,GSK3A,HADHB,HMGN2,HUWE1,IBTK,ICT1,IGSF8,ILF2,ILF3,ITGA4,KIAA1429,KPNA5,LARP1,LRRK2,MAGOH,MCM2,MECP2,MRPL10,MRPL16,MRPL17,MRPL19,MRPL2,MRPL23,MRPL24,MRPL27,MRPL28,MRPL44,MRPL51,MRPS11,MRPS26,MTF1,MYC,NEDD8,NENF,NGDN,NHP2L1,NIFK,NR2C2,PABPC1,PARK2,PHB,PIH1D1,PINK1,PPARG,PPP1CC,PRPF8,PSMC1,PSMD1,PS…
FBXW7	127	No coloc	No coloc	No coloc	ACLY,ACTR2,ANGPTL4,AP2A1,AP3D1,ARID4B,BRAF,BTG1,C1orf86,C5orf15,C6orf136,CCNC,CDC34,CEBPD,CHD4,CLASP1,COL12A1,CRY2,CSE1L,CSNK1A1,CTNNB1,CUL7,CYLD,DDX39A,DEPTOR,DLC1,DNAJC21,DPM1,EIF4A3,EIF4E3,EIF4G1,EIF5B,ENO1,EP400,EPOR,FKBP5,GGCT,GSK3B,HADHA,HECTD1,HERC2,HSP90AA1,HUWE1,IRF1,KATNAL1,KDM1A,KIAA1429,KLF10,KLF2,KMT2A,LARS,LUC7L,MAPK3,MAX,MCL1,MCM7,MED1,MED10,MED13,MED13L,MED17,MED23,MED30,MED4,MED6…
TRAF2	125	No coloc	No coloc	No coloc	ADAMTS4,AFF4,AIMP2,AMOTL2,ANKRD11,APPL1,ATXN7,BCL6,BRAF,BYSL,C1orf122,CASP8AP2,CAV1,CBL,CDC37,CFLAR,CHCHD2,CLEC11A,CRY2,CSNK1A1,CTCF,CYLD,DDX6,DNAJB2,EGFR,EIF2AK2,EIF4G1,EIF4G2,ENKD1,EP300,EP400,ERN1,ESR2,EWSR1,FAM115A,FBXO28,FBXW7,FZD7,GABPB1,GOLGA3,GPR107,GSE1,GSK3B,GSTP1,IL15RA,IP6K2,IP6K3,KANSL1,KIF26B,KLF3,LNX2,LONRF1,LRRK2,MAP3K1,MAVS,MPP3,MPP5,MTOR,MYC,NAB2,NEDD9,NEK6,NFIL3,NIF3L1,PACS2,PA…
PABPC1	125	No coloc	No coloc	No coloc	ACAT2,AGO1,API5,ASCC3,AXL,BAG3,BMP4,CAND1,CD81,CDK5RAP2,CEP250,CHD3,CHD4,CLK2,CLK3,CMTR1,CNOT7,CTNNB1,CUL3,CUL7,CYLD,DDX39A,DDX39B,DHX15,DNM1L,DUSP1,EEF2,EIF4A2,EIF4G1,ETF1,FBXW11,FN1,G3BP1,G3BP2,GAB1,GAN,GIGYF2,GSK3A,GSK3B,H2AFX,HERC2,HSD17B10,HTT,IFIT2,IGSF8,ILF3,IQGAP1,ITCH,ITGA4,KIAA1429,KMT2C,LARP1,MAPT,MCM2,MKRN1,MTA2,MYC,NEDD8,NHP2L1,NR2C2,NSD1,P4HB,PAN3,PAPOLA,PDCD6,PHB,PIH1D1,PINK1,PLEKH…
RPL6	125	No coloc	No coloc	No coloc	ABCC6,AHSA1,ALDH1B1,API5,APOE,APRT,ARRB1,BMP4,C17orf89,CAND1,CCNT1,CD81,CEP250,CHD3,CHD4,CHMP4B,CTDSPL2,CUL3,CUL7,CYLD,EEF2,EGFR,EIF2AK2,EIF4A3,EPRS,FGF2,FN1,FYTTD1,GSK3B,GZF1,H2AFX,HUWE1,IBTK,ICT1,IGSF8,ILF2,ILF3,LARP1,LTN1,MACF1,MAGOH,MAGT1,MRPL24,MRPL27,MRPS11,MRPS21,MRPS23,MRPS26,MTDH,MYC,NEDD8,NFKB2,NHP2L1,NR2C2,PABPC1,PARK2,PHB,PIH1D1,PLEKHA4,PPP1CC,PRPF8,PTGFRN,RALY,REST,RNPS1,RPL10,RPL10A…
VIM	124	No coloc	No coloc	No coloc	AHSA1,ANXA7,APP,ARRB1,ASCC3,BAG3,BRAF,BYSL,CAMKK2,CBL,CCND1,CDC73,CHD3,CHD4,COPS8,CREB1,CUL3,CYLD,DCTN1,DSP,DYNLT1,EGFR,EIF4A3,EMC2,ESR2,FABP4,FAM118B,FN1,FOXK1,GADD45A,GAN,GCFC2,GRB2,GSK3B,GXYLT1,HSPA5,HSPB1,HTT,IDE,ITGA4,KARS,KIAA1429,KIAA1551,LARS,LGALS3,LRRK2,MAGOH,MAPK6,MCM2,METTL3,MGMT,MRPL44,MTDH,MTF1,MYC,NEDD9,NFKBIA,NHLRC2,NIF3L1,NIPAL3,NMT1,NR2C2,PARK2,PDLIM1,PINK1,PLA2G2A,PLEC,PLEKHA4,…
PRKDC	124	No coloc	No coloc	No coloc	ABL1,AHSA1,ANXA2,AP1B1,AR,ATM,ATRX,AUP1,BAG3,BCAT2,BCL2L1,BMPR1A,C14orf166,CAMKK2,CDC25B,CDC34,CDC73,CDK5RAP2,CHD1,CHD3,CHD4,CIB1,CLK1,COPE,CRY2,CSNK1A1,CTCF,CTNNB1,CUL3,CUL7,CWC27,CYLD,DCXR,DDA1,DDX5,DHX38,EGFR,EHD1,EIF4EBP1,EMC1,EMC2,EMD,EP300,FH,FN1,GSK3A,GSK3B,H2AFX,HDAC3,HDLBP,HIST1H1C,HSP90AA1,HSPA5,HSPB1,ILF2,ILF3,ITGA4,KAT2A,KIAA1429,LRRK2,MBP,MCM2,METTL3,MGMT,MMGT1,MN1,MSH6,MTF1,MTOR,MYC…
VDAC1	123	No coloc	No coloc	No coloc	ACTB,APOE,APP,ARF1,ATP1A1,ATP2A2,ATP5D,BAG3,BANF1,BAX,BCL2L1,BCL2L11,CANX,CAV1,CHD3,CHD4,CHMP4B,CHTOP,CKB,CLTC,COPE,CORO1C,COX4I1,COX5A,COX7A2,COX7C,CYB5R3,DAD1,DHCR7,DYNLT1,EEF2,EGFR,EMC1,EMD,EPRS,ERH,ESR2,EWSR1,FAM162A,FLOT2,GABARAPL2,GNB2,GPX4,GSN,H1F0,H1FX,HADHA,HADHB,HIST1H2AE,HK1,HNRNPDL,ICT1,ILF2,KIAA1429,KIF5B,LARS,LRRK2,MAGT1,MAPK3,MAPK6,MCC,MCL1,MGAT4B,MGST3,MLEC,MMGT1,MOB2,MOGS,NDUFA8,…
IQGAP1	123	No coloc	No coloc	No coloc	ACTB,ACTN1,ACTN4,ACTR2,AHSA1,AIMP2,AKAP5,ANKRD11,ANXA2,AP2A1,ARHGAP21,ARHGEF17,ARIH1,ARPC3,ARPC5L,ASCC3,BCLAF1,BRAF,CBL,CDKN2A,CEPT1,CFL1,CHD3,CHD4,CLIC1,CLTA,CLTC,CORO1C,CTCF,CTNNB1,CUL7,DDX5,DHX15,DNM1L,ECH1,EGFR,EIF2S3,EIF4A3,EIF4G1,FLNB,FN1,FYTTD1,GAPVD1,GOLIM4,GRB2,GSK3B,GSN,HECTD1,HSPA5,ILF2,IPO7,ITGA4,KBTBD7,KIAA1429,LIMCH1,LMO7,LRP6,LRRK2,LUZP1,MAP2K1,MAPK3,MCM2,MPRIP,MRPS26,MYC,MYH10,MYH…
MAPK6	122	No coloc	No coloc	No coloc	AAAS,ABCD3,AIMP2,AMBRA1,ANK3,AP2S1,AP3D1,ARMCX5,ARPC3,ATP1A1,ATP5J,BBS10,C3,CCNT1,CCT4,CDIPT,CDKN2A,CDO1,CEP170,CEPT1,CFL1,CLPX,CSE1L,CTNNB1,CUL7,CYTH2,DHX34,DNAJA2,DSP,ECD,ECH1,EDF1,EIF1,EIF2S3,EMD,FAM115A,FAM162A,FOXO3,GLUL,GPX1,HERC2,HMGN2,HNRNPA0,HSDL2,HSPA4,HSPB1,HUWE1,ILF2,IPO7,IPO9,KIAA0368,KNSTRN,KRT10,LETM1,LONP2,MAPKAP1,MAPKAPK5,MCM7,MDK,MFF,MLF2,MYCBP2,NAT9,NCOA4,NDUFA4,NDUFS3,NDUFS6,P…
YWHAG	121	No coloc	No coloc	No coloc	ABL1,ALDH1B1,ALDH2,API5,APP,ARHGEF2,ARRB1,ATP6V0B,BAG3,BAIAP2,BCLAF1,BRAF,CAPNS1,CBX4,CDC25B,CKB,CLASP1,CLK1,CLK2,CLK3,CRTC2,CSK,CUL3,CUL7,DDX39B,DENND4A,DFFA,DHX15,DOCK7,ECH1,ERC1,ESR2,FAM53C,FBXW11,FH,FN1,FOXO1,FRMD6,FRYL,GAPDH,GBF1,GRB2,GSK3A,HIVEP2,HMGB2,HUWE1,IARS2,IRS1,ITGA4,KIAA1429,KIF1B,KIF1C,KIF5B,LARP1,LRRK2,MAP2K1,MAP3K1,MAP3K2,MCM2,MICALL1,MIEF1,MLLT4,MPRIP,MSL2,MTMR4,MYC,MYCBP2,MYH1…
EIF4A3	121	No coloc	No coloc	No coloc	AARS,ACTB,API5,BMP4,CAND1,CAPZA1,CHD3,CHD4,CHTOP,CLNS1A,CMTR1,CNKSR3,CTNNB1,CUL3,CUL7,DDIT4L,DDX39B,DDX5,DDX56,DHX15,DNM1L,EHMT2,EIF4A2,EMC4,ERH,ESR2,FASN,FBXW7,FN1,FYTTD1,HERC2,HNRNPA0,HNRNPF,HSD17B10,HUWE1,ILF2,ILF3,IQGAP1,ITGA4,KRT10,MAGOH,MOB2,MYC,MYH10,MYH9,NIF3L1,NPLOC4,NR2C2,NXF1,OTUB1,PDLIM5,PHB,PIH1D1,PINK1,PLEKHA4,POLR2G,PPIA,PPP1CC,PPP6R3,PRDX1,PRPF40A,PRPF8,RAN,RC3H2,REL,REST,RHOT2,RN…
ENO1	121	No coloc	No coloc	No coloc	AARS,ACAA1,ACACA,ACO1,AGTPBP1,AHSA1,AK4,AKR1B1,ANKRD40,ANXA1,ASCC3,ATP5J,CAND1,CDC73,CEP250,CFL1,CHD3,CHD4,CLIC1,CLK1,CUL3,CUL7,CYB5R3,CYLD,DHX15,DHX8,E2F4,EEF2,EMC1,EMC2,EMC4,ENDOD1,ENO2,ERAP1,ESR2,FBXW7,FH,FKBP1A,FN1,GAPDH,GPX4,GRB2,GSK3B,GSTP1,H2AFX,HINT1,HINT2,HSD17B10,HSDL2,HSP90AA1,HUWE1,ITGA4,ITPA,KIAA1429,KNSTRN,LGALS3,LRRC42,LRRK2,MCM2,MMGT1,MPHOSPH8,MPST,MTDH,MTFR1,MYC,MYO18A,NAB1,NDUFA…
CLTC	120	No coloc	No coloc	No coloc	AAK1,ABCC6,AP1B1,AP1G1,AP2A1,AP2B1,AP3D1,APOE,ARRB1,ATP1A1,ATP6V0A1,ATR,BMPR1A,CAND1,CANX,CAV1,CCDC47,CDC73,CDK5RAP2,CHMP1B,CHMP4B,CLTA,CRTC2,CSNK1A1,CSNK1E,CUL3,CUL7,CYLD,DCP1A,DCTN1,DHX38,DSTYK,EHD1,EP300,EPHA2,ERBB2IP,FBXW11,FN1,GGA2,GRB2,GSK3B,HERC1,HERC2,HSPA4,HUWE1,IQGAP1,IST1,ITGA4,KIAA0430,KIAA1429,KIDINS220,LASP1,LRRK2,MAP1LC3A,MAP2K1,MCC,MCM2,MITD1,MTF1,MYC,MYH9,MYO18A,NDUFB9,NDUFS1,NED…
SMURF1	119	No coloc	No coloc	No coloc	ACAP2,ACTB,ACVR1B,ADRBK2,ANKFY1,ANKRD50,ANXA6,APP,ARHGAP26,ARHGAP5,BCLAF1,BMPR1A,BMPR2,BYSL,C6orf106,CALCOCO1,CAPZA1,CCDC69,CCT4,CFL1,CIRBP,CLASP2,CLNS1A,CLTC,CMBL,CSNK1D,CSNK2A2,CTNNB1,CTNND1,DCTN1,DDX5,EEF2,EIF3A,FASN,FBXL5,FBXO21,FHL1,GOLGA3,GTF2B,HIST1H1C,HIST2H2BE,HNRNPA0,HNRNPA2B1,HNRNPAB,HNRNPF,HSPA5,IMPACT,ING2,IQGAP1,KLF2,LATS1,LIMS1,LRPPRC,MAP3K2,MAP3K9,MAT2A,MAVS,MRPS23,NEDD8,NPLOC4,NU…
MED4	115	No coloc	No coloc	No coloc	ACAP2,ALMS1,ANKRD26,AP2A1,ATG2B,ATPIF1,BCLAF1,C3,CAMSAP1,CCDC101,CCNC,CCP110,CD2AP,CEP120,CEP170,CEP290,CEP350,CKAP5,CNOT1,CORO1C,CRIPT,CSNK2A2,CYLD,DBT,DCTN3,DENND4C,DLG5,ECD,EMD,EPAS1,ERBB2IP,ERC1,ESR2,EWSR1,EXOC4,FAM101B,FBXW7,FLNB,FRMD6,GCC1,GTF2B,HADHA,HADHB,HERC2,HUWE1,IP6K3,KARS,KIF5B,LRBA,LSM12,LUZP1,MAB21L3,MED1,MED10,MED13,MED13L,MED17,MED23,MED25,MED26,MED30,MED6,MIB1,MOB2,MOGS,MRPS17,…
VAPA	115	No coloc	No coloc	No coloc	ABCD3,AFTPH,AKAP11,AP2B1,APP,ARF4,ARHGEF12,ATP2A2,ATP6V1E1,ATP6V1G1,BET1,CANX,CAV1,CD81,CEPT1,CLN8,CMTR1,COX4I1,COX5B,COX6B1,COX6C,CYB5R3,DCAF5,EGFR,EIF3K,EMC2,ESR2,FAM134C,FBXW11,FLOT2,FN1,GABARAPL2,GOLIM4,HIF1AN,HSD17B10,ITGA4,JAGN1,JMY,KCNB1,KIAA1429,KIDINS220,LPGAT1,MCM2,MGST1,MGST3,MMGT1,MORF4L1,MPRIP,MTMR12,MTMR4,NDUFA10,NDUFB11,NDUFB4,NDUFS1,NDUFS2,NDUFS6,NDUFS8,OPRK1,OSBP,OSBPL11,OSBPL1A,…
KDM1A	114	No coloc	No coloc	No coloc	AKAP9,AR,ARIH1,ARL2,ARRDC1,BAIAP2,BCAT1,CCDC93,CDC34,CHD3,CHD4,CLOCK,CLU,CSNK1A1,CSNK2A2,CTBP1,DNTTIP1,DYNLT1,EP300,EP400,EPAS1,ESCO1,ESR2,EXOC7,FBXW7,FYCO1,GCC1,GPATCH2L,GSE1,GSK3B,GTPBP2,HDAC3,HIF1AN,HOMER3,HTT,ID2,IFI35,ITSN2,JRK,KANSL1,KDM5B,KIAA1429,KIF5B,KLF3,LENG8,LOXL4,MAX,MED23,MTA2,MTMR9,MYC,MYLIP,NCOR1,NDUFA8,NDUFS1,NR2C2,NR3C1,OPA3,OTUB1,PFDN5,PHC2,PHF1,PLEKHA4,PMF1,POLR2B,PRDM1,PSMC1…
HERC2	114	No coloc	No coloc	No coloc	ABCF1,AKAP9,AP3D1,AP3S2,ARGLU1,ARID3A,BIRC6,CCNK,CCNL1,CCP110,CEP104,CEP170,CEP250,CEP290,CHMP4B,CLK2,CLTA,CLTC,COPA,COPE,CTNNB1,CYLD,DDX1,DDX39A,DDX39B,DHX15,DNAJB5,EGFR,EIF3A,EIF3K,EIF4A3,EIF4G1,EIF5B,ESR2,FARP2,FBXL5,FBXW7,FTL,GAR1,GCC2,H3F3B,HERC1,HM13,HSD17B12,HSDL2,ITPR2,KIAA1429,KTN1,LRRK2,LUC7L,MAPK6,MAVS,MED1,MED10,MED17,MED30,MED4,MLEC,MLF2,MUS81,MYC,NCOA4,NHLRC2,NIN,NOP10,NUP153,PABPC1…
USP7	112	No coloc	No coloc	No coloc	ABL1,AFF4,ALDH1L1,ANXA1,AR,BABAM1,BACH1,BCL6,BCOR,CACNA2D1,CDC37,CLK3,CRY2,CSK,CTNNB1,CUL3,DICER1,DNMT3A,DOCK7,DYNC1H1,ESR2,EWSR1,FKBP5,FOXO3,GOLGB1,GSK3B,H2AFX,HERPUD1,HIF1AN,HIST2H2BE,HNRNPF,HUWE1,IFNAR1,IFT43,IQGAP1,KDM1A,KIAA1429,KLF4,KLHDC10,KLHL8,KMT2E,KPNA1,LCOR,MACF1,MEAF6,MED26,MYC,MYH9,NUAK2,NUP98,OTUD4,PCGF1,PCGF2,PCGF3,PHIP,PHLDB2,PIH1D1,PKP4,PLA2G2A,PLEKHA4,POLH,PPARG,PPP1CC,PPP6R3,P…
BET1	112	No coloc	No coloc	No coloc	AHSA1,APP,APPL1,ARF4,ARFGEF1,ARHGEF2,ATAD3B,ATP2A2,BANF1,BCL2L13,C17orf62,CLPX,CPD,DDX56,DHCR7,DMXL1,DPM1,ECH1,EMD,EPHA2,EPHA4,EPRS,ERGIC3,FAM134C,FAM174A,FAM21A,FLOT2,GBF1,GCC1,GCC2,GOLGA3,GOLGA4,GOLGB1,HADHA,HAGH,HM13,HUWE1,IGF2R,JAGN1,KARS,KIAA0319L,KIDINS220,LARS,LEMD3,LMAN1,LNPEP,LRBA,MFF,MGST3,MON2,NAPA,NIFK,NOP16,NOTCH2,NUP155,NUP205,PAFAH1B1,PTPLAD1,RAB9A,RABEP1,RBM14,REEP4,RRBP1,RRP1B,SA…
PHB2	110	No coloc	No coloc	No coloc	ACTB,AEBP2,AFG3L2,AGPS,ALDH2,AMER1,APOE,ATAD3B,ATG2A,ATP5L,CANX,CAV1,CCDC47,CDC25B,CHD3,CHD4,CLTC,COA3,CORO1C,COX4I1,COX5A,COX5B,COX7A2,COX7C,CTCF,CTNNB1,CYB5R3,CYLD,DDX20,DGKI,EEF2,EMC2,EMC4,EPAS1,ESR2,FN1,GNG5,GRB2,HADHA,HADHB,HDAC3,HMOX2,HSPA5,HSPB1,HUWE1,ICT1,ILF3,ITGA4,KIAA1429,KPNA1,KPNA5,LGALS1,LMAN1,MAP1LC3B,MCM2,MEF2A,MGST1,MMGT1,MRPL17,MRPL2,MTF1,MTX2,MYC,NCOR1,NDUFA8,NDUFB7,NDUFB9,NDUF…
EMC1	110	No coloc	No coloc	No coloc	AARS,ACADVL,ACLY,AFG3L2,AGL,AHNAK2,ANXA1,ANXA2,ATP1A1,ATP2A2,ATP2B4,ATP2C1,ATP6V0A1,CANX,CAPNS1,CAV1,CD55,CHCHD2,COX4I1,COX5B,CSE1L,CUL3,CUL7,CYB5R3,DNAJA2,DYNC1H1,EDEM3,EMC10,EMC2,EMC3,EMC4,ENO1,ERMP1,ESR2,FAM162A,FASN,FXR1,GAPDH,GCN1L1,GFPT1,HK1,HM13,HSPA4,HUWE1,ILF2,ILF3,KARS,KIAA1429,KIDINS220,LARS,LMAN1,LMAN2,MDH2,MED1,MED23,MGST1,MME,MMGT1,MRPL23,NDUFB9,NDUFS1,NDUFS2,NNT,NPEPPS,OGDH,OXA1L,P…
NHLRC2	110	No coloc	No coloc	No coloc	AAK1,AGPS,AIMP2,ANXA7,APEH,ARFGEF1,ARHGAP26,ARHGAP35,ARHGEF1,ARL2,BCLAF1,C3,CANX,CEP290,CHMP2A,CHTOP,CPNE1,CPNE3,CRYAB,CRYBG3,CTSB,CTSC,CTSD,DAK,DHCR7,DNM1L,DOCK11,DPYSL2,DYNC1H1,ECM1,EIF2AK2,EIF4G1,ERC1,FRYL,GLRX,GSK3B,GSTP1,HERC2,HNRNPF,HOMER3,HSPA2,HUWE1,IDE,ILF2,IMPA2,IQGAP1,KIAA1429,LGALS3,LMAN1,MACF1,MGST1,MGST3,MIB1,MSL2,NAGK,NPEPPS,NUMBL,OLA1,OTUB1,P4HB,PAFAH1B1,PFN1,PGK1,PLOD1,PPIG,PRDX3…
DDB1	109	No coloc	No coloc	No coloc	ABL1,AMBRA1,ARID4B,ATP6V1F,BANF1,BCL9,BCOR,CAND1,CBX5,CCNG1,CCP110,CEP250,CLIC1,COPS7A,COPS7B,COPS8,CRY2,CTNNB1,CUL3,CUL7,CYLD,DCAF10,DCAF15,DCAF5,DCAF6,DDA1,DDIT4,DLC1,DNMT3A,DYNLT1,DYRK2,EP300,ESR2,EWSR1,GNB2,H2AFX,H2AFZ,HDAC3,HIST1H1C,HIST2H2BE,HTT,HUWE1,INVS,KAT2A,KCND3,KIAA1429,LASP1,LRRK2,LSM2,MAFB,MEF2A,METTL3,MIB1,MOAP1,MTOR,MUS81,MYC,NEDD8,NHP2L1,NR2C2,NUMA1,NXF1,PCGF1,PHB,PHF1,PHIP,PIH1…
MMGT1	109	No coloc	No coloc	No coloc	ADAR,AGL,AHNAK2,ANXA1,ANXA2,APP,ATP2C1,ATP6V0A1,C19orf43,C8A,CANX,CAV1,CCDC124,CCDC47,CHCHD2,CORO1C,COX4I1,COX5B,CYB5R3,DHX15,EMC1,EMC10,EMC2,EMC3,EMC4,EMD,ENO1,ERMP1,ESR2,FASN,FIS1,FLOT2,GAPDH,GFPT1,GOLIM4,HADHB,HNRNPA2B1,HSPA4,IST1,KIDINS220,KIF1C,KTN1,LARS,LNPEP,MDH2,MFF,MGST1,MLEC,MME,MPV17,MTX2,MYL6,NDUFA3,NDUFB7,NDUFS1,NDUFS6,NINJ2,OPA1,PARD3,PDLIM1,PHB,PHB2,PLOD1,PLOD2,PRDX3,PRKCDBP,PRKDC,…
XRCC5	108	No coloc	No coloc	No coloc	AHSA1,AR,ARRB1,ASAP3,ATM,ATR,ATRX,BAX,BRPF1,CBL,CDC16,CHD3,CHD4,CMTR1,COX6B1,CSDE1,CTNNB1,CUL3,CUL7,CYLD,DDB1,DNM1L,DYNC1H1,EGFR,EP300,ESR2,EWSR1,FN1,H2AFX,HDLBP,HSD17B10,HSPA4,HSPB1,HUWE1,IGF2R,IGSF8,ILF2,ITGA4,KAT2A,KCND3,KDM2B,KIAA1429,LAMTOR1,LIMS1,MAST3,MCM2,MITD1,MME,MSH6,MTF1,MYC,NAA15,NDST1,NFIB,NR2C2,PARK2,PCDH7,PCGF1,PEAK1,PHB,PHF1,PHIP,PIH1D1,PLEKHA4,POLA1,POU2F1,PPARG,PPM1A,PRKDC,PRPF…
SMAD2	108	No coloc	No coloc	No coloc	ABTB1,ACVR1B,ACVR2B,ANK3,ANP32E,ANTXR2,ARID1A,ARID1B,ATAD3B,BPTF,CAV1,CDC16,CDC27,CITED2,CSNK1D,CTNNB1,DDX3Y,DGKA,DHX8,DNAJA2,DOCK9,DYNC1H1,EID2,EP300,EPB41L5,ERBB2IP,ETV4,FHL1,GATAD2B,GSK3A,HSPA4,ING2,INSR,ITCH,KAT2A,KIAA1033,KMT2C,LAMA5,LEMD3,MAPT,MED17,MED25,MED4,MED6,MEF2A,MEF2C,METTL3,MLLT4,MTMR4,MYC,NAGK,NEDD4,NEDD9,OPA1,OS9,OTUB1,PAPOLA,PAPPA,PARD3,PIAS3,PIK3CA,PLEKHA4,PSAP,PSMD8,PTMS,RANB…
TUFM	107	No coloc	No coloc	No coloc	AGPS,AMBRA1,APOE,APP,ARF1,ARMC8,BANF1,BMPR1A,CANX,CCNL2,CD81,CLTC,CLU,COA3,COPE,CORO1C,CRY2,CTCF,CUL3,CUL7,CYLD,DDX39B,DUSP3,EEF2,EGFR,EMC2,EXOSC6,FN1,FUNDC1,G3BP1,GAB1,GAPDH,GSK3A,GTF3C4,HK1,HMOX2,HSP90AA1,HUWE1,IARS2,ICT1,IPO9,KIAA1429,LMAN1,MCM2,METTL3,MRPL14,MRPL17,MRPL2,MRPL23,MRPL24,MTA2,MTDH,MTIF2,MYC,NDUFA8,NDUFS1,NDUFS3,NDUFS8,NENF,NNT,NR2C2,PAFAH1B2,PARK2,PHB,PHB2,PINK1,PLEKHA4,PPARG,PP…
AR	105	No coloc	No coloc	No coloc	ACTB,APPL1,ARID1A,ARID1B,ARID5B,ASXL1,BCOR,BRD2,BRD3,CACUL1,CAV1,CCND1,CDC25B,CDC27,CDC37,CDK7,CDKN2A,CEBPB,CHD8,COX5B,CTNNB1,DCAF6,E2F4,EGFR,EP300,FKBP5,FOXO1,GADD45GIP1,GAPDH,GSE1,GSK3A,GSK3B,GSN,GTF2H2,HDAC3,HMGB2,HSP90AA1,HSPA4,IDE,IL6ST,JMJD1C,KARS,KDM1A,KDM4A,KDM5B,KIAA1429,KMT2A,LCOR,MDN1,MED1,MYLIP,NCOA1,NCOA2,NCOA4,NCOR1,NCOR2,NR2C2,NSD1,PHB,PIAS1,PIAS3,POU2F1,POU2F2,PPP5C,PRKDC,PRPF8,PT…
HNRNPA2B1	105	No coloc	No coloc	No coloc	ABCF1,AHSA1,API5,ARID4B,ARL4D,C17orf89,CAND1,CD81,CDC37,CDKN2A,CHD3,CHD4,CMTR1,CTNNB1,CUL3,CUL7,DDX1,DENR,DYNC1LI2,EGFR,EIF4EBP2,EMC2,EP300,ESR2,EWSR1,FBXW11,FN1,GRB2,GSK3B,H2AFX,HNRNPA0,HNRNPAB,HNRNPDL,HNRNPF,HSD17B10,HSPA5,HSPB1,HUWE1,IFIT2,IGSF8,ITGA4,ITPA,KIAA1429,MCM2,MGMT,MMGT1,MTDH,MTF1,MYC,NEDD8,NR2C2,NXF1,PAFAH1B2,PARK2,PGK1,PHB,PHF20,PIH1D1,PINK1,PLEKHA4,PPIA,PPIP5K2,PPP1CB,PPP1CC,PRPF8…
EMC2	104	No coloc	No coloc	No coloc	AARS,ABCF1,ACADVL,AGL,AGPS,ANXA1,APOE,APRT,ATP1A1,ATP2A2,ATP2C1,ATP6V0A1,C19orf43,CANX,CCDC124,CCDC47,CHCHD2,CKMT1A,CORO1C,COX4I1,DBT,EDEM3,EEF2,EMC1,EMC10,EMC3,EMC4,ENO1,EPRS,ERMP1,ESR2,ESYT1,GAPDH,HADHA,HADHB,HMOX2,HNRNPA2B1,HNRNPAB,HSPA4,KARS,KTN1,LMAN1,LMAN2,LRPPRC,MAP4,MAPKAP1,MCM3AP,MDH2,MED1,MED17,MGST1,MME,MMGT1,MRPL24,NDUFA8,NDUFS1,NDUFS2,NDUFS3,NDUFS8,NNT,OGDH,PGK1,PGM1,PHB,PHB2,PHF5A,P…
RAB7A	103	No coloc	No coloc	No coloc	ABCD3,ACTB,AGPS,ANXA2,APOE,APRT,ATP2A2,ATP5L,ATP6V0A1,ATP6V1G1,BAG3,CAV1,CCZ1,CDC34,CFL1,CHD3,CHD4,CHMP2A,CHMP4B,CHMP5,COA4,CORO1C,COX17,COX7A2,CTSD,CUL7,CYB5R3,EIF1B,EIF4G2,EMC1,EMC4,ESYT1,FLOT2,FN1,GDI1,GNB2,GNG5,HADHA,HADHB,HMGCL,HSPA2,HSPA5,IST1,KIAA1429,KIDINS220,KTN1,LETM1,LGALS3,LRPPRC,LRRK2,MAP1LC3A,MAP2K1,MGST1,MLEC,MYC,NDUFA3,NDUFA8,NDUFB4,NDUFB7,NDUFS1,NDUFS6,NHLRC2,OAZ1,OGDH,OPTN,PARK…
TES	103	No coloc	No coloc	No coloc	ACTB,ACTN1,ACTN4,AHCYL1,AHSA1,ANP32E,APP,ARAP1,ARPC3,ATG4B,ATP5E,AVL9,CALD1,CANX,CCDC50,CDC73,CFL1,CLTA,CLTC,CNN3,COPA,CORO1C,CRTAP,CTNNB1,DCTN1,DNM1L,DPM1,DYNC1H1,ENAH,EPHA2,EPRS,ERGIC2,ERH,FGF2,FLNB,GCN1L1,HADHA,HIST1H1C,HIST1H2BK,HK1,HSPB1,HUWE1,IFIT2,IPO7,IQGAP1,ITPA,LASP1,LIMD2,LMO7,LPP,MACF1,MGEA5,MYL12B,MYL6,MYO18A,MYO1C,NAGK,NR3C1,NXF1,PALM2,PDLIM5,PDLIM7,PLEC,PLEKHA4,PPP1CB,PPP6R3,PRKDC,…
RPLP0	102	No coloc	No coloc	No coloc	ABCC6,ACOX1,API5,APP,BMP4,CAND1,CCNDBP1,CD81,CDC73,CEP250,CHD3,CHD4,CTNNB1,CUL3,CUL7,DYRK2,EIF2AK2,EIF5B,ESR2,EWSR1,FARSB,FN1,GAN,GSK3B,HSP90AA1,HUWE1,IBTK,IDH3A,IGSF8,ILF2,IPO8,IQGAP1,ITGA4,KIAA1429,LARS,MCM2,MTF1,MTHFD1,NDUFS8,NEDD8,NHP2L1,NR2C2,PABPC1,PAFAH1B2,PARK2,PHB,PIH1D1,PLEKHA4,PPM1A,PRPF40A,PRPF8,PTEN,RANBP2,RC3H2,REST,RPL10,RPL10A,RPL15,RPL18,RPL18A,RPL19,RPL24,RPL27,RPL27A,RPL28,RPL3…
RPS16	101	No coloc	No coloc	No coloc	AHSA1,API5,APP,CAND1,CD81,CDH2,CEP250,CHD3,CHD4,CKAP5,CMTR1,CTCF,CTNNB1,CUL3,CYLD,DDX5,DDX56,EEF2,FAU,FN1,H2AFX,HSP90AA1,HSPA5,HUWE1,IGSF8,ILF2,ILF3,ITGA4,KIAA1429,LARP1,MCM2,MLEC,MTF1,MYC,NEDD8,NR2C2,PABPC1,PARK2,PHB,PIH1D1,PINK1,PLEKHA4,PRKCDBP,PRPF8,RC3H2,REST,RNF123,RPL10,RPL10A,RPL15,RPL18,RPL18A,RPL19,RPL24,RPL26L1,RPL27,RPL27A,RPL28,RPL29,RPL31,RPL32,RPL34,RPL35A,RPL36,RPL37A,RPL38,RPL6,RP…
ZNF746	101	No coloc	No coloc	No coloc	ABCD3,ACACA,ACLY,ACTN1,AHSA1,ALDH1B1,AP1G1,AP2A1,ATP1A1,ATP2A2,BYSL,CAND1,CCT4,CLTC,COPA,CPNE3,DDB1,DHX15,DUSP23,DYNC1H1,EEF2,EIF3A,ESR2,FAM118B,FASN,GCN1L1,GSK3B,H1FX,HADHA,HADHB,HIST1H1C,HMOX2,HNRNPF,ILF2,ILF3,IPO9,LRPPRC,MOGS,MRPL14,MRPS17,MRPS23,MSH6,MTHFD1,MYC,MYH14,MYO1C,NAA15,NDUFS3,NPEPPS,OTUB1,PARK2,PGK1,PHB,PHB2,PPP6R3,PRKDC,PRPF8,PSMC1,PSMD2,RANBP2,RBM39,RPL10,RPL10A,RPL18,RPL26L1,RPL2…
CDC34	101	No coloc	No coloc	No coloc	AARS,ABCD3,ACTR2,AFG3L2,AGPS,ARF4,ARL8A,ASCC3,ATP2A2,CANX,CCDC47,CHD4,COPA,CTNNB1,CUL3,DHCR7,DIP2B,DNAJA2,DYNC1H1,EEF2,EPRS,ESYT1,EXOC4,FASN,FBXW11,FBXW7,G3BP1,GCN1L1,GTF3C1,HADHA,HINT1,HSP90AA1,HSPA2,HSPA4,HSPA5,ICMT,ING4,ITCH,KDELR1,KDM1A,KPNA1,LARP1,LARS,LARS2,LRPPRC,MCM7,MDN1,MFN2,MSH6,MTHFD1,NCAPD2,NFKBIA,NMD3,NPEPPS,NUP155,NUP205,OPTN,PARK2,PIM1,PLCG1,POLR2B,PPARA,PPARG,PPIA,PPP1CB,PPP1CC,P…
SMARCA4	100	No coloc	No coloc	No coloc	ACTB,ADNP,ANGPTL4,AR,ARID1A,ARID1B,ARID2,BAZ1B,BCL6,BCL7B,BYSL,CAND1,CBX5,CDKN2A,CEBPB,CHD3,CHD4,CHMP5,CREB1,CSNK1A1,CSNK1D,CSNK1E,CTCF,CTNNB1,CUL3,DDIT3,DDX5,E2F4,E2F6,EP400,EPAS1,ESR2,EWSR1,FBXW7,FOXE1,FOXO1,GLTSCR1L,GMNN,H2AFX,H2AFZ,HDAC3,HIST2H2BE,HNRNPA2B1,HSF4,HSPB1,IRF1,KIAA1429,KLF4,KPNA1,MED17,MED6,MPP6,MYC,MYO18A,NCOA1,NCOR1,NCOR2,NF1,NR2C2,NR3C1,PABPN1,PBRM1,PBX1,PHB,PHIP,PIK3R1,PLEKHA…
RPL10A	100	No coloc	No coloc	No coloc	ACTB,APP,CAND1,CDK5RAP3,CEP250,CHD3,CHD4,CMTR1,CTNNB1,CUL3,CUL7,CYLD,DHX8,EEF2,FN1,FYTTD1,GZF1,HSD17B10,HUWE1,ILF2,ILF3,ITGA4,MCM2,MECP2,MTF1,MYC,NOL8,NR2C2,PABPC1,PHB,PIH1D1,PLEKHA4,POLR1A,PPARG,PPP1CC,PRPF8,PSMB1,PTEN,RC3H2,REST,RNPS1,RPL10,RPL15,RPL18,RPL18A,RPL19,RPL24,RPL26L1,RPL27,RPL27A,RPL29,RPL31,RPL32,RPL34,RPL35A,RPL36,RPL36AL,RPL37A,RPL38,RPL6,RPL7A,RPL9,RPLP0,RPLP1,RPLP2,RPS11,RPS12,…
CDC73	99	No coloc	No coloc	No coloc	ACTN1,ACTN4,ANXA1,ANXA2,ANXA6,AP3D1,ARF1,ARF3,ARF4,ARFGEF2,BCL9L,BRPF1,CAND1,CANX,CCT4,CFL1,CHD4,CLTC,CNN3,CSE1L,CTNNB1,DNMT3A,DSP,EEF2,EIF2S3,ENO1,EPRS,ESR2,EXOC7,FBXO21,FLNB,G3BP1,GAPDH,GBF1,HADHA,HIST1H1C,HIST2H2BE,HK1,HM13,HNRNPF,HSP90AA1,HSPA2,HSPA4,HSPA5,HSPB1,IMPACT,KARS,KIAA1429,KMT2A,KMT2C,MCM3AP,MTHFD1,MYC,MYH14,MYH9,NNMT,NUMA1,NUP98,PDIA6,PFN1,PGD,PLEKHA4,POLR2G,PPA1,PPP1CC,PRDX1,PRKDC…
RPL18	99	No coloc	No coloc	No coloc	API5,BMP4,CAND1,CEP250,CHD3,CHD4,CTNNB1,CUL3,CUL7,CYLD,DDX10,DDX39B,DDX56,DYRK2,EEF2,EIF4A3,FAU,FN1,GSK3A,HUWE1,IGSF8,ILF2,ILF3,IQGAP1,ITGA4,MAGOH,MCM2,MECP2,MRPL16,MRPL17,MRPL24,MRPL27,MRPL28,MRPL51,MYC,NHP2L1,NIFK,NOL8,NR2C2,PABPC1,PHB,PIH1D1,PINK1,PLEKHA4,PPP1CC,PRPF8,RBM19,RC3H2,REST,RPL10,RPL10A,RPL15,RPL18A,RPL19,RPL24,RPL26L1,RPL27,RPL27A,RPL28,RPL31,RPL32,RPL34,RPL35A,RPL36,RPL37A,RPL38,R…
EEF2	99	No coloc	No coloc	No coloc	ABCD3,AGPS,APOE,BZW1,CAND1,CANX,CASK,CDC34,CDC37,CDC73,CDK13,CDKN2A,CKB,COPE,CRY2,CSE1L,CTNNB1,CUL3,CYLD,DDX5,DNM1L,EMC2,EMC4,ENO1,EP300,EPHA2,FLOT2,FN1,GALE,GAN,GRB2,GSK3B,HADHA,HMOX2,HNRNPA0,HNRNPDL,HSD17B10,HSP90AA1,HUWE1,ITGA4,KIAA1429,LIMK2,MAT2A,MCM2,METTL3,MGST1,MYC,NDUFA8,NDUFS3,NDUFS8,NNT,NOTCH2,NR2C2,OGDH,OPA1,PABPC1,PARK2,PGD,PGK1,PHB,PHB2,PIH1D1,PINK1,PLEKHA4,PPIA,PRDX3,PRPF8,PTEN,RC3…
CDC37	98	No coloc	No coloc	No coloc	ACTB,AHCYL1,AHSA1,AMOTL2,APOE,APP,AR,AXL,BRAF,CDC37L1,CDK13,CDK5,CDK7,CEBPD,CEP104,CKS1B,CLK3,COPE,CSK,CSNK2A2,CTNNB1,CUL7,CUTC,CYLD,DCTN1,DDX5,DNAJA2,DNM1L,EDEM3,EEF2,EGFR,EIF2AK2,EIF4G1,EMD,EWSR1,FBXL12,FER,FKBP5,FNIP1,GSK3B,HIF1AN,HIVEP1,HNRNPA2B1,HOMER3,HSP90AA1,HSPA5,JRK,KCTD13,KCTD9,LOXL4,LRRK2,MAP2K1,MAP3K1,MAPK3,MAPT,MGEA5,MTOR,MYC,NACA,NEK6,NEK8,NR2C2,NUP98,NXF1,PINK1,PPHLN1,PPP5C,PPP6R3…
HADHA	98	No coloc	No coloc	No coloc	ABCC6,ACTB,AGPS,APOE,ATP5L,AURKAIP1,BET1,CAND1,CANX,CCND1,CDC34,CDC73,COA3,CORO1C,COX4I1,COX5A,COX6C,COX7A2,COX7C,CSNK2A2,CUL7,CYB5R3,DDA1,EEF2,EMC2,EMD,ESR2,FBXW7,FN1,GABARAPL1,GABARAPL2,GNG5,GSK3B,HADHB,HSD17B10,HSP90AA1,HSPA4,HSPB1,ICT1,KIAA1429,KIF1C,LETM1,LRPPRC,MAP1LC3A,MAP1LC3B,MCM2,MED23,MED4,MGST1,MGST3,MYC,NDUFA3,NDUFA4,NDUFA8,NDUFS1,NDUFS2,NDUFS3,NDUFS8,NR2C2,OGDH,PHB,PHB2,PIH1D1,PINK1…
PPP1CB	97	No coloc	No coloc	No coloc	ACTB,ACTN1,ACTN4,ACTR2,AKAP11,ANXA2,AP2A1,ARHGAP21,ARMC8,CAPZA1,CCND1,CDC34,CDKN2A,CFL1,CHD3,CHD4,CLK1,CLOCK,CLTA,CORO1C,CTNNB1,CUL3,DENR,DHX15,DYNLL2,ESR2,FBXW7,FLNB,GAS2L3,GSK3A,GSK3B,HNRNPA2B1,HSPA4,ILF3,INTS1,IQGAP1,LIMCH1,LMO7,LMTK2,LRRC1,LUZP1,MAPT,MAX,MED23,MPRIP,MYC,MYH9,MYLK,MYO18A,MYO1C,MYO5A,NCOR1,PAPOLA,PDRG1,PIH1D1,PLEC,PLEKHA4,PLEKHG3,PPP1CC,PPP1R12B,PPP1R15A,PPP1R16A,PPP1R8,RACGAP1…
HSD17B10	97	No coloc	No coloc	No coloc	AARS,ACTR2,AKR1B1,ANXA2,APP,ARPC3,ASB1,AURKAIP1,BAX,BID,BZW1,CAND1,CHD3,CHTOP,CLIC1,COPE,COPS8,CUL3,CUL7,DNM1L,DYNC1H1,EEF2,EGFR,EIF4A3,EMC4,ENO1,ENO2,ESR2,FASN,FKBP1A,FN1,GLUL,GPX4,H2AFX,HADHA,HADHB,HIST1H2AE,HMGCL,HNRNPA2B1,HNRNPAB,HNRNPDL,HUWE1,ICT1,ILF2,ITGA4,KARS,LRRK2,MAT2A,MCM2,MDH2,MYL6,NACA,NHP2L1,NOP10,NR2C2,OGDH,OTUB1,P4HB,PABPC1,PARK2,PDIA6,PHB,PIH1D1,PINK1,PIP4K2C,PLEKHA4,PLP2,POLR2H…
HADHB	97	No coloc	No coloc	No coloc	ACTB,ACTN4,AGPS,ANXA7,APOE,APOL2,ATP1A1,ATP5L,AURKAIP1,CANX,COA3,CORO1C,COX17,COX4I1,COX5A,COX5B,COX6C,COX7A2,COX7C,CSK,CSNK2A2,CUL7,CYB5R3,CYLD,DDA1,EDIL3,EGFR,EMC2,ERP29,ESR2,ESYT1,GABARAPL1,GABARAPL2,GNB2,GNG5,GSK3B,HADHA,HSD17B10,HSPA5,HUWE1,IGSF8,LAMTOR1,LRPPRC,MAP1LC3A,MAP1LC3B,MCM2,MED23,MED4,MGST1,MGST3,MLEC,MME,MMGT1,MOGS,MYC,NDUFA3,NDUFA4,NDUFA8,NDUFB9,NDUFS1,NDUFS2,NDUFS3,NDUFS8,NR2C2,…
RPS13	96	No coloc	No coloc	No coloc	AHSA1,ANXA2,BMP4,CAND1,CCNT1,CD81,CEP250,CHD3,CHD4,CMTR1,CTCF,CUL3,CUL7,CYLD,FAU,FN1,GAN,HUWE1,IGSF8,ILF2,ILF3,IMP3,IQGAP1,ITGA4,LARP1,LARS,MAP3K1,MCM2,MTF1,MYC,NFKB2,NHP2L1,NR2C2,NUMA1,PARK2,PHB,PIH1D1,PLEKHA4,PPP1CC,PRPF8,PSMC1,PTEN,RBM39,RC3H2,REST,RNF123,RNPS1,RPL10,RPL10A,RPL15,RPL18,RPL18A,RPL19,RPL24,RPL26L1,RPL27,RPL27A,RPL31,RPL32,RPL34,RPL35A,RPL36,RPL37A,RPL38,RPL6,RPL7A,RPL9,RPLP0,RPL…
NEDD8	96	No coloc	No coloc	No coloc	ACTB,ARIH1,ASB8,ATP6V1F,BAG4,CIRBP,CLNS1A,CLTC,COPS7A,COPS7B,COPS8,CUL3,CUL7,DAZAP1,DDB1,DDX1,DDX5,DSP,EWSR1,FBXW11,FEM1B,G3BP1,GAPDH,GDI1,HIBCH,HIST1H1C,HIST1H2AE,HMGCS1,HNRNPA0,HNRNPA2B1,HNRNPAB,HNRNPDL,HNRNPF,HSP90AA1,HSPA4,HSPA5,ILF2,ILF3,KBTBD6,KBTBD7,KLHDC10,KLHL9,KRT10,MIB1,MYEOV2,N4BP1,NDUFS6,NIT1,NUP155,OTUB1,OTUD5,PABPC1,PARK2,PHIP,PPA2,PPIA,PRDX1,PSMA5,RPL15,RPL19,RPL31,RPL6,RPLP0,RPLP…
EMD	95	No coloc	No coloc	No coloc	ABL1,ACTB,ADNP,AEN,AMBRA1,AVPI1,BANF1,BCLAF1,BET1,BYSL,CANX,CCNL2,CDC37,CHD4,CNN3,COMT,CTNNB1,CUL3,CUL7,DDX39B,EGFR,EPAS1,EWSR1,FASN,FYCO1,G3BP1,GDI1,GIGYF2,GSN,HADHA,HDAC3,HIF1AN,HSPB1,KCND3,KIAA1429,LIMK2,LMO7,LPL,LSM2,MAB21L3,MAPK6,MCM2,MED4,MMGT1,MYC,MYH9,MYO1C,NCOR1,NPDC1,NR2C2,NXF1,PCGF2,PHB,PLEKHA4,PPP1CC,PRKDC,PSME1,PTEN,PTPN1,PTRH2,RAB11A,RAB9A,RALBP1,RC3H2,REL,RHBDD1,RNF123,RNF157,RPS6,…
UBE3A	95	No coloc	No coloc	No coloc	ACTB,AFTPH,AIMP2,ANXA1,ANXA2,APP,AR,ARNTL2,ASAP3,ATP1A1,CEP170,CLTA,CLTC,CLU,COPS7B,CTNNB1,DAZAP2,DDX39B,DLG1,EAPP,ECH1,EIF4G1,ESR2,ETF1,GNE,GOLGA3,GSK3B,GTF3C1,HERC2,HIF1AN,HSPA4,HSPA5,IRF1,JADE1,KDELR1,KIAA0430,KIAA1429,LPP,LSM1,MAPK6,MCM7,MYC,MYCBP2,MYH9,NOMO2,NPLOC4,OLA1,PABPN1,PDE1B,PDIA6,PHKA2,PHKB,PLEKHA4,PRDX1,PSAP,PSMA5,PSMB1,PSMB3,PSMB4,PSMB5,PSMB6,PSMC1,PSMD1,PSMD2,PSMD8,PSME4,PTPLAD1,…
VDAC2	95	No coloc	No coloc	No coloc	ACTB,ACTN1,AKAP9,APP,ARF5,ATP1A1,ATP5D,ATP6V1F,BCL2L1,BET1,CANX,CAV1,CHD3,CHD4,CLTC,COA3,COX4I1,COX6C,COX7A2,COX7C,CTCF,CTNNB1,CYB5R3,DENR,EMC1,EMC2,ESR2,FAM162A,FBXL6,FLOT2,FN1,GNB2,GPX4,HADHA,HADHB,HDLBP,HERC2,HSP90AA1,IQGAP1,ITGA4,JAGN1,KIAA1429,LMAN1,LRP1,LRPPRC,LRRC42,LRRK2,MAGT1,MAPK6,MED23,MGST3,MME,MMGT1,MOGS,MPV17,MTX2,MYC,NDUFA4,NDUFA8,NDUFB9,NDUFS1,NDUFS2,NDUFS3,NDUFS8,NR2C2,OGDH,PARK2…
RPL7A	95	No coloc	No coloc	No coloc	ANXA6,ARRB1,ATRX,CEP250,CHD3,CHD4,CMTR1,CTNNB1,CUL3,CUL7,CYLD,DYRK2,EEF2,EIF4A3,EMC4,EWSR1,FN1,GSK3A,HERC2,HUWE1,IGSF8,ILF2,ILF3,ITGA4,LGALS3,MAGOH,MAP2K1,MCM2,MECP2,MTF1,MYC,MYH14,NR2C2,PABPC1,PARK2,PHB,PIH1D1,PPARG,PPP1CC,PRPF8,PSMB1,RC3H2,REST,RNF181,RPL10,RPL10A,RPL15,RPL18,RPL18A,RPL19,RPL24,RPL26L1,RPL27,RPL27A,RPL28,RPL29,RPL31,RPL32,RPL34,RPL35A,RPL36,RPL37A,RPL38,RPL6,RPL7L1,RPL9,RPLP0,R…
DDX5	94	No coloc	No coloc	No coloc	ABL1,ARMC8,C14orf166,CAND1,CCNT1,CD81,CDC37,CDK5RAP2,CEP250,CHD3,CHD4,CMTR1,CTCF,CTNNB1,CUL3,CUL7,CYLD,DHX15,DHX38,EEF2,EGFR,EIF4A3,EP300,EPRS,EWSR1,FN1,GOLIM4,GSK3A,GSK3B,HDAC3,HNRNPA0,HNRNPF,IGSF8,IQGAP1,ITGA4,KIAA1429,MAEA,MAP1LC3A,MAPK10,MAST3,MCM2,MCM7,METTL3,MGMT,MTF1,MYC,NACA,NEDD8,NR2C2,NXF1,OTUB1,PARK2,PHB,PHF1,PIAS1,PIH1D1,PIK3CA,PINK1,PLEKHA4,PPP1CC,PRKDC,PRPF40A,PRPF8,PRPSAP1,RMND5A,R…
REL	94	No coloc	No coloc	No coloc	AAAS,AR,ASAP3,BCL6,BID,BMF,C11orf68,C14orf119,C1orf109,C1orf86,C9orf72,CCNC,CHCHD2,CKS1B,CPNE2,DAAM2,DDX6,EIF3A,EIF4A3,EIF4EBP1,EMD,EP300,EPM2AIP1,FAM127A,FUT11,GADD45G,GLG1,GRB2,GTF2B,HADHA,HADHB,HIF1AN,HNRNPF,HSD17B14,HSPA4,KIAA0100,KIAA1429,KLHL42,LASP1,LNPEP,LSM2,MID2,MIEN1,MORF4L1,MRPL10,MTPN,MTURN,NAGK,NDUFAF3,NEDD9,NFKB2,NFKBIA,NFKBIB,NUDT14,OSGIN1,OTUD4,PAPOLA,PARK2,POLR1A,POLR2L,POP5,PTG…
SFXN1	94	No coloc	No coloc	No coloc	ACOT2,ACOX1,ACTB,AFG3L2,AGPS,AKAP12,APOE,APOOL,ARF4,ATAD3B,ATP1A1,ATP5J,ATP5L,ATP6V1E1,CHCHD10,COX17,COX19,COX4I1,COX5A,COX6B1,CTCF,CYB5R3,DNAJA2,DNM1L,ECH1,EMC1,EMC2,ESR2,EWSR1,FCER1G,GLS,HADHA,HADHB,HAGH,HIGD2A,HSD17B10,IARS2,ICT1,ILF2,ILF3,KARS,KIAA1429,LETM1,MAPK6,MAVS,MGST1,MMGT1,MTHFD1,MTX2,MTX3,MYC,NCSTN,NDUFA4,NDUFA8,NDUFS1,NDUFS2,NDUFS3,NDUFS6,NDUFS8,NME3,NR2C2,OGDH,OPA1,PHB,PHB2,PLEKHA4…
RELA	93	No coloc	No coloc	No coloc	ABCA1,ACTN4,AGO1,AHCYL1,ANXA1,AP1G1,AR,ATM,CCND1,CCND2,CDC34,CDKN2A,CEBPB,CEBPD,COMMD4,CSNK2A2,DECR1,EP300,EPHA2,FBXW11,FBXW7,FOS,GAN,GLG1,GSK3B,GTF2B,HDAC3,HIF1AN,HOOK3,HSPA2,HSPA4,HSPA5,ING4,KAT2A,KDM1A,KDM2A,KLF4,KPNA1,KPNA3,KPNA4,MAPK10,MED23,MTDH,MTPN,MYC,NCOR2,NFKB2,NFKBIA,NFKBIB,NR3C1,NSD1,NUFIP2,PEX1,PIAS3,PIK3CA,POU2F1,PPARA,PPARG,PPARGC1A,PPP2CB,PRKDC,PRPS1,RASSF1,REL,RFC1,RXRA,SAT1,SET…
TRIM27	93	No coloc	No coloc	No coloc	AEN,AMOTL2,AP1M1,ATXN7,BABAM1,BAG3,BCOR,BYSL,C1orf109,CCDC92,CHD4,CKS1B,CLK2,COX5B,CPNE2,DDX6,EIF4A3,ELMSAN1,ENKD1,ESR2,FAM193B,FAM214A,GADD45GIP1,GATAD2B,GNE,GRB2,GSE1,ILF2,IP6K3,IQCE,KANSL1,KCTD9,KPNA1,LAGE3,LASP1,LONRF1,LSM2,MCM7,MIA3,MID2,NCOA1,NDEL1,NEDD9,NEK6,NIF3L1,NOTCH2NL,NR1D2,OAS1,PIAS1,PIAS3,PLEKHA4,PPP1CC,PSMB1,PSMB3,PTEN,RAB11B,RACGAP1,REL,RIPK1,RNF213,SMG9,SNRPA,SNRPB2,SPATC1L,SRSF…
YBX1	93	No coloc	No coloc	No coloc	API5,ARRB1,ATP6V1E1,BMP4,CAND1,CAPRIN1,CBX6,CHD3,CMTR1,COX5A,CTCF,CTNNB1,CUL3,CUL7,CYLD,DDX1,DUSP1,DYNC1H1,DYNC1LI2,EGFR,EIF3K,EIF4A3,EP300,EWSR1,FBXW11,FBXW7,FN1,G3BP1,GIGYF2,GSK3A,GSK3B,GZF1,H2AFX,HDLBP,HIST1H1C,HNRNPA2B1,HNRNPAB,HSPA5,IFIT2,IGSF8,ILF2,IQGAP1,IREB2,IRF1,ITGA4,KIAA1429,LMAN1,LRRK2,MAGOH,MAPT,MECP2,MTDH,MYC,NEDD8,NMT1,NR2C2,PHB,PHF5A,PIH1D1,PIK3R1,PINK1,PLEKHA4,PPP1CC,PRKDC,PRPF4…
LRPPRC	92	No coloc	No coloc	No coloc	APOE,APP,ATP2A2,AURKAIP1,CANX,CDC34,CEP250,COA3,COMT,CORO1C,CRY2,CTNNB1,CUL7,DDX6,DUSP1,DUSP23,DUSP3,DUSP6,EDEM3,EGFR,EIF2AK4,EMC2,EMC4,EPRS,ESR2,FBXW11,FN1,FOXO1,GAB1,GABARAPL2,GSTK1,HADHA,HADHB,HEBP2,HK1,HMOX2,HSP90AA1,ICT1,ILF3,ITGA4,KARS,KIAA1429,LAMTOR2,LARS,LMAN1,LSM4,MAPK3,MCM2,MGST3,MTA2,MYC,NAA38,NDUFS1,NDUFS2,NDUFS3,NDUFS8,NEK6,NNT,NR2C2,NXF1,PARK2,PHB,PIH1D1,PIK3R1,PINK1,PLEKHA4,PPARG,…
ARRB1	92	No coloc	No coloc	No coloc	ACACA,ADRB1,AGTR1,ANXA2,AP2A1,AP2B1,AP3D1,ARRDC1,ARRDC3,ARRDC4,ATR,BCLAF1,BRPF1,CALD1,CFL1,CHD1,CLTA,CLTC,CMBL,CPA1,CPNE8,CSK,CUL3,CXCR2,CYTH2,DCAF5,EGFR,EP300,FASN,FOXO3,G3BP1,GSK3B,GSN,H1FX,H2AFX,H3F3B,HDLBP,HIST1H1C,HSP90AA1,HSPA5,ITCH,KBTBD8,KIAA1429,KPNA3,KTN1,LRP4,LYRM7,MAP2K4,MAP3K1,MAPK10,MAPK3,MPRIP,MYH9,MYL12B,MYL6,MYO1C,NEDD4,NEK6,NFKBIA,NOP10,NR3C1,P4HB,PARK2,PDE4D,POLR1A,POU2F1,PPM1A…
RPS11	92	No coloc	No coloc	No coloc	AHSA1,APP,BMP4,CAND1,CEP250,CHD3,CHD4,CMTR1,CTCF,CTNNB1,CUL3,CYLD,DDX56,EIF1B,EIF4A3,ESR2,FN1,GBF1,ITGA4,MAGOH,MCM2,MMGT1,MPHOSPH8,MRPL24,MTF1,MYC,NCSTN,NHP2L1,NR2C2,PHB,PIH1D1,PLEKHA4,PPP1CC,PRKDC,PRPF8,PRR13,PSMG3,PTEN,RC3H2,REST,RPL10,RPL10A,RPL15,RPL18,RPL18A,RPL19,RPL24,RPL26L1,RPL27,RPL27A,RPL28,RPL31,RPL32,RPL34,RPL35A,RPL36,RPL37A,RPL38,RPL6,RPL7A,RPL9,RPLP0,RPLP1,RPLP2,RPS12,RPS13,RPS15,…
RPL18A	92	No coloc	No coloc	No coloc	BBX,BMP4,BMS1,CAND1,CEP250,CHD3,CHD4,CMTR1,CTCF,CTNNB1,CYLD,DDX10,DDX56,DHX8,F8,GBF1,ILF3,IMP4,LPL,MCM2,MDK,MTF1,MYC,NGDN,NHP2L1,NIFK,NR2C2,PABPC1,PHB,PIH1D1,PLEKHA4,POP4,PPP1CC,PRPF8,PTEN,RC3H2,REST,RFC1,RPL10,RPL10A,RPL15,RPL18,RPL19,RPL24,RPL27,RPL27A,RPL28,RPL31,RPL32,RPL35A,RPL36,RPL37A,RPL38,RPL6,RPL7A,RPL9,RPLP0,RPLP1,RPLP2,RPS11,RPS12,RPS13,RPS15,RPS16,RPS18,RPS19,RPS21,RPS24,RPS26,RPS27,…
NDUFS3	92	No coloc	No coloc	No coloc	ACTB,AGPS,APOE,APP,ARMC8,ATP2A2,ATP5J,ATP6V1E1,AURKAIP1,C17orf89,CANX,CHCHD10,CHCHD2,CISD3,CLPX,COA3,CORO1C,COX4I1,COX5A,COX6C,COX7A2,COX7C,CSNK1A1,CUL3,CUL7,CYB5R3,ECH1,EEF2,EGFR,EMC2,EMC4,ESR2,FN1,HADHA,HADHB,HIF1AN,HMOX2,HUWE1,ICT1,ITGA4,KIAA1429,LAMTOR2,LMAN2,LRPPRC,MAPK6,MGST3,MRPL16,MYC,NDUFA10,NDUFA11,NDUFA3,NDUFA4,NDUFA8,NDUFAB1,NDUFAF3,NDUFB11,NDUFB3,NDUFB4,NDUFB6,NDUFB7,NDUFB9,NDUFS1,ND…
RPS7	92	No coloc	No coloc	No coloc	AHSA1,APOE,BMP4,CAND1,CDC37L1,CHD3,CHD4,CMTR1,CUL3,CYB5R3,CYLD,DDB1,DDX23,DDX39B,DYNC1LI2,EEF2,ETF1,FAU,FN1,GADD45A,HNRNPA2B1,HNRNPDL,HUWE1,ITGA4,JMJD6,KIAA1429,MCM2,MTF1,MYC,NCSTN,NEK6,NHP2L1,NR2C2,PHB,PIH1D1,PINK1,PLEKHA4,PPP1CC,PRPF8,PTBP1,RC3H2,REST,RPL10,RPL10A,RPL15,RPL18,RPL18A,RPL19,RPL24,RPL26L1,RPL27,RPL27A,RPL31,RPL36,RPL36AL,RPL37A,RPL38,RPL6,RPL7A,RPL9,RPLP0,RPLP1,RPLP2,RPS11,RPS12,R…
HIF1AN	91	No coloc	No coloc	No coloc	ABCD3,ANK2,ANK3,ANKFY1,ANKRD17,ANKRD44,ANKRD50,ANKRD52,ASB6,ASB7,ASB8,ATAD3B,BCOR,CCT4,CDC37,CDK5,CEP350,CKAP5,CLPX,CNOT1,DNAJA2,DOCK7,DPM1,EIF4G1,EMD,FEM1B,FYCO1,GAPVD1,GPATCH8,HBS1L,HDAC3,HDLBP,HEATR1,HECTD1,IBTK,INVS,KDM1A,KDM3B,KIDINS220,LSM11,MAEA,MAP4K4,MCC,MLF2,MLLT4,NACA,NCKAP5L,NDUFA4,NDUFS3,NFKB2,NFKBIA,NFKBIB,NOTCH2,OSBPL1A,OTUB1,PIP4K2B,PIP4K2C,PLXNA4,PNKD,POLR2B,POLR2L,PPP6R3,QRICH1,…
GBF1	91	No coloc	No coloc	1081	AAK1,ACTN4,AHNAK2,ANKRD17,ARHGAP35,ASCC3,ATG2B,BAG3,BET1,BIRC6,CALD1,CAPZA1,CD2AP,CDC73,CHTOP,CKAP5,CORO1C,CSDE1,CTNND1,DBT,DCTN1,DENND4C,DHX29,DLG5,ECD,EGFR,EIF3A,EIF4G1,EIF4G2,ELP5,ERBB2IP,ERC1,FASN,FBXW11,FLNB,FOXL1,GAPVD1,GCN1L1,GIGYF2,GOLGA3,HDLBP,IARS2,IPO7,IPO9,KBTBD7,KIAA0368,KIAA1429,KIF5B,LARP1,LIMCH1,LRBA,MILR1,MYH9,NACA,NUMBL,PDLIM5,PDLIM7,PIKFYVE,PLEC,PLEKHA4,PNKD,PNPLA2,PTPN11,RANBP…
REST	91	No coloc	No coloc	No coloc	AMOTL2,BRAF,C1orf35,COL12A1,CSNK1E,CTDSP1,DOCK11,EHMT2,EIF4A3,EWSR1,FAU,FBXW11,FBXW7,FHL1,G3BP2,GNPTAB,GTF2B,H1F0,H1FX,HIST1H1C,HIST1H2AC,HIST2H2BE,HNRNPA0,HNRNPAB,HNRNPF,HSPA5,ILF2,ILF3,KIAA1429,MRPL24,MRPS26,MTMR4,NCOR1,NR1D2,PABPC1,PPP1CB,PSME1,RALY,RBBP7,RERE,RFC1,RPL10,RPL10A,RPL15,RPL18,RPL18A,RPL19,RPL24,RPL27,RPL27A,RPL28,RPL29,RPL31,RPL34,RPL35A,RPL37A,RPL38,RPL6,RPL7A,RPL9,RPLP0,RPLP1,R…
GAPDH	89	No coloc	No coloc	No coloc	ANXA1,ANXA7,APP,AR,BCL2L1,BID,CAND1,CAPNS1,CBL,CD81,CDC73,CDK5,CDKN2A,CFL1,CHD3,CHD4,CTBP1,CTNNB1,CUL3,CUL7,CYLD,DFFA,EGFR,EMC1,EMC2,EMC4,ENO1,ENO2,EP300,EWSR1,FN1,G3BP1,GADD45A,GBP1,GRB2,GSK3B,HSP90AA1,HTT,HUWE1,ITGA4,KARS,KIAA1429,LAMTOR5,MCM2,MDH2,METTL3,MMGT1,MYC,NDUFB6,NEDD8,NPAT,NR2C2,OLA1,PABPN1,PARK2,PGK1,PIH1D1,PIK3R1,PINK1,PLEKHA4,POU2F1,POU2F2,PPIA,PPP5C,PRDX1,PRPF40A,PRPF8,PTPRF,RAP1G…
NIN	89	No coloc	No coloc	No coloc	ACTR2,ALMS1,ANKRD26,ANXA2,AP3D1,APRT,ARHGAP21,ARHGEF2,ARPC3,ATP1A1,BAIAP2,BAX,C14orf166,C5orf42,CAMSAP1,CAMSAP2,CAPZA1,CEP170,CEP250,CEP290,CEP350,CKAP2,CKAP5,CLASP1,CLASP2,CSNK1A1,CYLD,DBT,DCTN1,DCTN3,DCTN4,DPYSL2,DYNC1H1,DYNC1LI2,ECH1,EIF4G2,ERC1,EXOC4,FLOT2,GFPT1,GIGYF2,GRN,GSK3A,GSK3B,GTPBP1,HECTD1,HERC2,HMGN3,IFFO2,IQGAP1,KIAA1429,KNSTRN,LATS1,LIPA,LUZP1,MED4,MGA,MIA3,MIB1,MRPL41,NCKAP5L,NHP…
RPS19	89	No coloc	No coloc	No coloc	ACAA1,APP,CAND1,CBL,CD81,CEP250,CHD3,CHD4,CMTR1,CUL3,CYLD,EEF2,EWSR1,FAU,FGF2,FN1,GRB2,HERC2,HNRNPA2B1,HUWE1,IGSF8,ITGA4,KIAA1429,KPNA1,LRRK2,MCM2,MTF1,MYC,PARK2,PHB,PIH1D1,PLEKHA4,PPP1CC,PRPF8,RABGGTB,RC3H2,REST,RNF123,RPL10,RPL10A,RPL15,RPL18,RPL18A,RPL19,RPL24,RPL27,RPL27A,RPL28,RPL31,RPL35A,RPL36,RPL37A,RPL38,RPL6,RPL7A,RPL9,RPLP0,RPLP1,RPLP2,RPS11,RPS12,RPS13,RPS15,RPS16,RPS18,RPS21,RPS24,RP…
RPL9	89	No coloc	No coloc	No coloc	AHSA1,BMP4,CAND1,CDC34,CHD3,CHD4,CMTR1,CTNNB1,CUL3,CUL7,CYLD,EMC4,FN1,IGSF8,ILF2,ILF3,ITGA4,KIAA1429,MCM2,MRPL16,MRPS11,MYC,NR2C2,PHB,PIH1D1,PINK1,PLEKHA4,POLR1A,POLR1B,PPARG,PPP1CC,PRPF8,RALY,REST,RHOT2,RPL10,RPL10A,RPL15,RPL18,RPL18A,RPL19,RPL24,RPL26L1,RPL27,RPL27A,RPL29,RPL31,RPL32,RPL34,RPL35A,RPL36,RPL37A,RPL38,RPL39,RPL6,RPL7A,RPLP0,RPLP1,RPLP2,RPS11,RPS12,RPS13,RPS15,RPS16,RPS18,RPS19,RPS…
RPS26	89	No coloc	No coloc	No coloc	APOE,APP,ARID4B,BCL2L1,BYSL,CDH2,CMTR1,CTCF,CUL7,CYLD,DYNC1LI2,ECE1,EIF3A,EIF3K,EP300,FAU,FN1,GSK3A,ILF2,ILF3,KIAA0368,MAPT,MCM2,METTL3,MRPS11,NENF,NR2C2,PHB,PIH1D1,PLEKHA4,PPP1CC,PRKCDBP,PRPF8,PRUNE2,PTEN,REL,REST,RHOT2,RNF123,RPL10,RPL10A,RPL15,RPL18,RPL18A,RPL19,RPL24,RPL26L1,RPL27,RPL27A,RPL29,RPL31,RPL32,RPL34,RPL36,RPL37A,RPL38,RPL6,RPL7A,RPL9,RPLP0,RPLP1,RPLP2,RPS11,RPS12,RPS13,RPS15,RPS16…
RPS18	89	No coloc	No coloc	No coloc	AHSA1,APP,ATP6V0A1,CAND1,CD81,CEP250,CHD3,CHD4,CUL3,CUL7,CYLD,EIF3A,ESR2,FAM208A,FAU,FN1,H2AFX,HUWE1,ICT1,IGSF8,ITGA4,KIAA1429,LARP1,MCM2,MRPL2,MRPL24,MRPL51,MTF1,MYC,NR2C2,PARD3,PHB,PIH1D1,PINK1,PLEKHA4,PPP1CC,PRPF8,RC3H2,REST,RNF123,RNF181,RPL10,RPL10A,RPL15,RPL18,RPL18A,RPL19,RPL24,RPL26L1,RPL27,RPL27A,RPL28,RPL31,RPL34,RPL35A,RPL36,RPL37A,RPL38,RPL39,RPL6,RPL7A,RPL9,RPLP0,RPLP1,RPLP2,RPS11,RP…
RAB1A	88	No coloc	No coloc	No coloc	ACTB,AGPS,AHSA1,ARF1,ARIH1,ARL5A,ARL5B,ARRB1,ATP1A1,B3GNT2,BAG3,BCL2L1,BRAF,CAND1,CANX,CAPNS1,CCDC47,CDC34,CDC73,COG7,COX17,CREB1,CSNK1D,CTBP1,CUL7,CYB5R3,DAZAP1,EGFR,ENO2,EP300,ESR2,G3BP1,GDI1,GNG5,HADHA,HADHB,HIVEP1,HMGCL,HMGCR,HSD17B12,IGF2R,IPO9,JTB,KIAA1429,LRPPRC,MGST1,MTOR,MTPN,NCOR1,NDUFA3,NDUFB9,NDUFS8,NR2C2,OGDH,PHB,PHB2,PHPT1,PLEKHA4,PTAR1,PTBP1,RAB11A,RAB11B,RAB7A,RABAC1,RABEP1,RPTOR,…
STAT3	88	No coloc	No coloc	No coloc	ANXA2,AR,ASXL1,CAPNS1,CBL,CCND1,CEBPB,CEP120,CREB1,ECH1,EGFR,EIF2AK2,EP300,ERBB2IP,ESR2,FAM117B,FBXW7,GADD45A,GBF1,GNB2,HDAC3,HIC1,HIVEP1,HSP90AA1,HSPB1,IDE,IFNAR1,IL6ST,KDM1A,KIAA1429,KLF15,LAMB2,LASP1,LRRC32,MBLAC2,MEG3,MTOR,NCOA1,NFKB2,NFKBIZ,NIF3L1,NR2C2,NR3C1,NUFIP2,NXF1,PAFAH1B2,PGK1,PIAS3,PIH1D1,PIK3R1,PIK3R3,PINK1,PLEKHA4,PRKCD,PSMG3,PTCH1,PTPN1,PTPN11,PTPN2,RABGAP1,RELA,RUNX2,SCAF11,SETD…
CSNK2A2	87	No coloc	No coloc	No coloc	ABCA1,BCL7B,BCLAF1,BCR,BHLHE41,BRD2,C18orf25,CAMSAP2,CBX4,CCNL1,CCNL2,CDC37,CEP170,CEPT1,COL5A1,CSK,EFCAB14,FBRS,FBRSL1,FGF2,GCFC2,GPATCH2L,HADHA,HADHB,HAGHL,HDAC3,HIST1H1C,HLX,HSP90AA1,HSPB1,HUWE1,IRS1,KDM1A,KIAA1429,KIF1B,KMT2A,LUC7L,MED23,MED4,MED6,MGMT,NCKIPSD,NIFK,NR1D2,NR2C2,P4HB,PCGF3,PCGF5,PIP4K2B,PIP4K2C,PITPNM1,PLEKHA4,PRPF40A,PRR14L,PTCH1,PTEN,PTPN21,PTPN4,RABEP1,RBBP5,RELA,RNF111,RNPS…
SIN3A	87	No coloc	No coloc	No coloc	AHCYL1,AR,ARID4A,ARID4B,BCL6,CBFA2T2,CHD3,CHD4,CSNK2A2,CTCF,DDB1,E2F4,EPAS1,ESR2,FBXW7,FOXK1,H2AFX,H2AFZ,HECTD1,HINT1,HSP90AA1,ID2,ING2,KDM1A,KDM2B,KIAA1429,KLF10,KLF11,KLF16,KLF9,KMT2A,KMT2E,LAMTOR5,MAX,MDK,MECP2,MGEA5,MORF4L1,MTA2,MXD1,MYC,NCOR1,NCOR2,NOTCH2,NXF1,PDLIM5,PFDN5,PHB,PHF1,PLEKHA4,PTEN,RAN,RBBP7,RBPJ,REST,RLIM,RUNX1T1,S100A10,SAP30,SATB1,SEC22B,SEPT11,SETDB1,SHFM1,SKI,SKIL,SMARCA2,S…
RPS5	87	No coloc	No coloc	No coloc	CAND1,CANX,CDC73,CHD3,CHD4,COPE,CTCF,CTNNB1,CUL3,CUL7,CYLD,DYNC1H1,DYNC1LI2,EEF2,FN1,GAN,H2AFX,HBS1L,ITGA4,LARP1,MCM2,MRPL24,MYC,NCAPD2,NHP2L1,NR2C2,NXF1,PHB,PIH1D1,PLEKHA4,POLR1A,POLR1B,POLR2B,PPP1CC,PRPF8,PRUNE2,PTEN,RBM14,RC3H2,RICTOR,RPL10,RPL10A,RPL15,RPL18,RPL18A,RPL19,RPL24,RPL27,RPL27A,RPL31,RPL35A,RPL36,RPL37A,RPL38,RPL6,RPL7A,RPL9,RPLP0,RPLP1,RPLP2,RPS11,RPS12,RPS13,RPS15,RPS16,RPS18,RP…
RPL19	87	No coloc	No coloc	No coloc	BMP4,CAND1,CEP250,CHD3,CHD4,CMTR1,CTCF,CUL3,CUL7,CYLD,DDX5,ECE1,EIF4A3,GSK3A,H2AFX,HIST2H2BE,IGF2R,IGSF8,ILF2,ILF3,KARS,KIAA1429,MAGOH,MTF1,MYC,NEDD8,NHP2L1,NIFK,NISCH,NMT1,NR2C2,PHB,PIH1D1,PINK1,PLEKHA4,PPP1CC,PRPF8,PTPN21,RC3H2,REST,RPL10,RPL10A,RPL15,RPL18,RPL18A,RPL24,RPL27,RPL27A,RPL28,RPL31,RPL32,RPL34,RPL35A,RPL36,RPL37A,RPL38,RPL6,RPL7A,RPL9,RPLP0,RPLP1,RPLP2,RPS11,RPS12,RPS13,RPS15,RPS16…
RPL24	87	No coloc	No coloc	No coloc	API5,CAND1,CCNT1,CD81,CEP250,CHCHD2,CHD3,CHD4,CUL3,EIF4A3,ERCC6L2,FARSB,FN1,HIST1H1C,IGSF8,ILF3,KDM1A,KIAA1429,MAGOH,MCM2,METTL3,MPHOSPH8,MYC,NACA,NR2C2,PHB,PIH1D1,PINK1,PLEKHA4,PLOD2,PPP1CC,PRPF8,PSMB1,PSMD1,PURB,RC3H2,REST,RHBDD1,RPL10,RPL10A,RPL15,RPL18,RPL18A,RPL19,RPL27,RPL27A,RPL31,RPL32,RPL34,RPL35A,RPL36,RPL37A,RPL38,RPL6,RPL7A,RPL9,RPLP0,RPLP1,RPLP2,RPS11,RPS12,RPS13,RPS15,RPS16,RPS18,RP…
RPL27	87	No coloc	No coloc	No coloc	API5,BMP4,CAND1,CD81,CEP250,CHD3,CHD4,CMTR1,CSNK1A1,CTCF,CUL3,CYLD,DDX1,DDX56,DNM1L,EMC4,EP300,GAR1,HIF1AN,HUWE1,IGSF8,ILF3,MCM2,MECP2,MTF1,MYC,NDUFS1,NR2C2,PABPC1,PHB,PIH1D1,PINK1,PLEKHA4,PPP1CC,PRPF8,PSMD1,PTEN,RC3H2,REST,RPL10,RPL10A,RPL15,RPL18,RPL18A,RPL19,RPL24,RPL26L1,RPL27A,RPL28,RPL31,RPL32,RPL34,RPL35A,RPL36,RPL37A,RPL38,RPL6,RPL7A,RPL9,RPLP0,RPLP1,RPLP2,RPS11,RPS12,RPS13,RPS15,RPS16,RP…
CBL	86	No coloc	No coloc	No coloc	ABL1,ACACA,ACTB,ACTN1,APPL1,ARF1,ARL5A,ATM,AXL,B3GNT2,BCR,CAPZA1,CD2AP,CD81,CEP170,CORO1C,CSK,CTNNB1,DAZAP1,DCAF15,EGFR,EPHA2,EPOR,ERBB2IP,FRS2,FYB,GAPDH,GAPVD1,GRB2,HSPA4,HSPA5,IQGAP1,IRF1,IRS1,ITCH,ITGA4,ITGA5,ITSN2,KIAA1429,KRT10,LOX,MYH10,MYH9,MYO1C,NCOR1,PIK3CA,PIK3R1,PIK3R3,PLCG1,PSMC1,PTEN,PTPN11,PVRL1,RIPK1,RPS19,SH3KBP1,SMAD7,SNX18,SOS1,SPRY1,SPRY2,SPRY4,SPTAN1,SPTBN1,SSFA2,STAT3,SYNM,TR…
MTDH	86	No coloc	No coloc	No coloc	ABTB1,ACTN1,AIMP2,ANXA2,AP2A1,ARRDC1,AXL,CANX,CCL20,CCNDBP1,CCT4,CHD3,CHD4,CLMN,CRIM1,CTSB,CUL3,CUL7,CYLD,DCAF15,DMTF1,DSP,DUSP1,DUSP5,ECE1,EGFR,EMC4,EML1,ENO1,EP300,EPT1,FASN,FN1,GLG1,GPR124,HNRNPA0,HNRNPA2B1,HSPG2,IPO9,KIAA1429,LAMA5,LOXL4,LRIG3,LRP1,LRP5,METTL3,MME,MRC2,MRPL44,MYH9,NEO1,NFKB2,NPR1,NR2C2,PCDH7,PHB,PLAT,PLEC,PLEKHA4,PLEKHO2,PRPSAP1,PTCH1,PTRH2,PURB,RALY,RC3H2,RELA,RHBDD1,RIPK1,R…
RPL15	86	No coloc	No coloc	No coloc	ACTB,API5,ARRB1,CAND1,CEP250,CHD3,CHD4,CLNS1A,CMTR1,CTCF,CUL3,CUL7,CYLD,DHX8,DICER1,EIF4A3,FN1,HUWE1,ILF2,ILF3,MAGOH,MCM2,MECP2,MTF1,MYC,MYO18A,NEDD8,NHP2L1,NIFK,NR2C2,PABPC1,PHB,PIH1D1,PLEKHA4,PPP1CC,PRPF8,RC3H2,REST,RPL10,RPL10A,RPL18,RPL18A,RPL19,RPL24,RPL26L1,RPL27,RPL27A,RPL31,RPL32,RPL34,RPL35A,RPL36,RPL37A,RPL38,RPL6,RPL7A,RPL9,RPLP0,RPLP1,RPLP2,RPS11,RPS12,RPS13,RPS15,RPS16,RPS18,RPS19,RP…
RPLP2	85	No coloc	No coloc	No coloc	CAND1,CD81,CEP250,CHD3,CHD4,CMTR1,COX5B,CTNNB1,CUL3,CUL7,CYLD,EGFR,EMC4,ESR2,EWSR1,FN1,H2AFX,IGSF8,KIAA1429,LRRK2,MCM2,MECP2,MRPS21,MYC,NEDD8,NPEPPS,NR2C2,PABPC1,PARK2,PHB,PIH1D1,PLEKHA4,PPP1CC,PRPF8,PTEN,RC3H2,REST,RPL10,RPL10A,RPL15,RPL18,RPL18A,RPL19,RPL24,RPL26L1,RPL27,RPL27A,RPL28,RPL31,RPL35A,RPL36,RPL37A,RPL38,RPL6,RPL7A,RPL9,RPLP0,RPLP1,RPS11,RPS13,RPS15,RPS16,RPS18,RPS19,RPS21,RPS24,RPS2…
SERBP1	85	No coloc	No coloc	No coloc	AHSA1,APOBEC3C,APP,C1orf35,CAND1,CCNT1,CD81,CDC42BPA,CHD3,CHD4,CKMT1B,CMTR1,CSNK1A1,CTNNB1,CUL3,CYLD,DDX10,DDX56,DHX8,DNM1L,DUSP6,DYNC1H1,EGFR,ESR2,FAU,FBXW7,FYTTD1,GADD45GIP1,GRB2,GTPBP1,HSD17B10,HUWE1,KIAA1429,KIF2A,MAP1LC3A,MAP4,MAPT,MCM2,MORC2,MRPL10,MRPL17,MRPL23,MRPL28,MRPS26,NEDD8,NIFK,NMT1,OTUB1,PABPC1,PARK2,PHB,PIAS1,PIAS3,PIH1D1,PLEKHA4,PRPF8,PURA,RBM42,RC3H2,RDX,REST,RNF123,RPL10,RPL37…
RPS15	85	No coloc	No coloc	No coloc	AHSA1,ATP6V0A1,CAND1,CD81,CHD3,CHD4,CUL3,CYLD,DUSP11,DUSP5,EGFR,ESR2,FAU,FN1,H2AFX,HIF1AN,ICT1,IGSF8,LRRK2,MPV17,MRPL14,MRPL2,MRPL23,MRPL24,MYC,NDUFS1,NR2C2,PHB,PIH1D1,PLA2G12A,PLEKHA4,PPP1CC,PTEN,PTPRG,PTRH2,RC3H2,RNPS1,RPL10,RPL15,RPL18,RPL18A,RPL19,RPL24,RPL26L1,RPL27,RPL27A,RPL28,RPL31,RPL32,RPL34,RPL35A,RPL36,RPL36AL,RPL37A,RPL39,RPL6,RPL7A,RPL9,RPLP0,RPLP1,RPLP2,RPS11,RPS13,RPS16,RPS18,RPS1…
RPS24	85	No coloc	No coloc	No coloc	CAND1,CHD3,CHD4,CMTR1,CTCF,CTNNB1,CUL3,CYLD,DYNC1H1,EEF2,EIF4A3,FAU,FN1,HIF1AN,HUWE1,ILF2,ILF3,ITGA4,MAGOH,MOGS,MYC,NHP2L1,NIFK,NR2C2,PCBD1,PHB,PIH1D1,PLEKHA4,PPP1CC,PRPF8,PRUNE2,RC3H2,REST,RPL10,RPL10A,RPL15,RPL18,RPL18A,RPL19,RPL24,RPL27,RPL29,RPL31,RPL36,RPL37A,RPL6,RPL7A,RPL9,RPLP0,RPLP1,RPLP2,RPS11,RPS12,RPS13,RPS15,RPS16,RPS18,RPS19,RPS21,RPS26,RPS27,RPS27A,RPS27L,RPS28,RPS5,RPS6,RPS7,RPS8,…
CEP250	85	No coloc	No coloc	No coloc	ACTB,ADAMTS1,AKAP12,AMER1,ANKIB1,APP,ARHGEF2,ATPIF1,CANX,CCDC101,CEP170,CEP350,CRTC2,CUL7,DDB1,DDX5,DHX15,DOCK7,ENO1,EXOSC6,FAM115A,FTL,GIGYF2,GOLGA3,H1FX,HERC2,HIST1H1C,HIST1H4H,HNRNPF,HSP90AA1,HSPA2,HSPA5,HUWE1,LRPPRC,MCM7,MIB1,MOGS,MRPS23,MYH9,N4BP2,NIN,NXF1,PABPC1,PARD3B,PCM1,PHLDB2,PIAS1,RALBP1,RBM14,RPL10,RPL10A,RPL15,RPL18,RPL18A,RPL19,RPL24,RPL27,RPL31,RPL6,RPL7A,RPLP0,RPLP2,RPS11,RPS12,R…
RPL31	84	No coloc	No coloc	No coloc	ADNP,AHSA1,APP,BMP4,CAND1,CD81,CEP250,CHD3,CHD4,CTCF,CTNNB1,CUL3,CYLD,DDX56,DHX15,EEF2,EIF4A3,EWSR1,FN1,HIST1H1C,IFIT2,IGSF8,ILF2,ILF3,KIAA1429,MCM2,MOGS,MYC,NEDD8,NHP2L1,NIFK,NR2C2,PHB,PIH1D1,PLEKHA4,PPP1CC,PRPF8,PTEN,RC3H2,REST,RMND5A,RPL10,RPL10A,RPL15,RPL18,RPL18A,RPL19,RPL24,RPL27,RPL27A,RPL34,RPL35A,RPL36,RPL37A,RPL38,RPL6,RPL7A,RPL9,RPLP0,RPLP1,RPLP2,RPS11,RPS12,RPS13,RPS15,RPS16,RPS18,RPS…
HIST2H2BE	84	No coloc	No coloc	No coloc	AHSA1,AKAP11,ARID1B,ATP11B,ATRX,BRD2,CACNA1E,CAND1,CBX6,CCDC101,CDC73,CLCN3,CUL3,CUL7,DDB1,DHX15,DNAJC13,ENTPD5,EP300,EPRS,ERVK13-1,FAM179B,FER,FYB,GATAD2B,GNB2,H1F0,H2AFX,H2AFZ,HIST1H1C,HMGN2,HUWE1,ILF3,KAT2A,KIAA1107,KIAA1429,LENG8,LOX,MAP3K9,MAP4K4,MCM2,MECP2,MICA,MORF4L1,MSL2,NSD1,NUP50,PBRM1,PHIP,PINK1,PPARGC1A,PRPF8,REST,RNF168,RNF169,RNF20,RNF40,RPL19,RTF1,SAP30,SART3,SIRT7,SMARCA4,SMC2,SM…
SKP1	84	No coloc	No coloc	No coloc	AHCYL1,ARID1A,ARIH1,BACH1,BAG3,BCOR,BTG1,BTG2,CAND1,CBX4,CCND1,CCNF,CDC25B,CDC37,CDH2,CKS1B,CORO1C,CRY2,CTNNB1,CUL3,CUL7,DLG5,DNM1L,DYNLL2,FBXL12,FBXL17,FBXL18,FBXL20,FBXL4,FBXL5,FBXL6,FBXL8,FBXO21,FBXO28,FBXW11,FBXW7,FXR1,HIF1AN,HSP90AA1,HTT,KCTD9,KDM2A,KDM2B,KIAA1429,KLF4,MAX,MCL1,MCM2,MED6,MYC,MYCBP2,NEDD4,NEDD8,NFKBIA,PCGF1,PHB,PIH1D1,PIP4K2B,PIP4K2C,PLEKHA4,PPARGC1A,PPP1CC,PPP1R12B,PRPF8,PSM…
HNRNPF	84	No coloc	No coloc	No coloc	ACOX1,ANKMY2,BBS2,BCOR,CAND1,CDC73,CDK7,CEP250,CHD3,CHD4,CLK2,CSE1L,CUL3,CUL7,CYLD,DDX5,DHX15,ECD,EDF1,EIF3A,EIF4A3,EMC4,EWSR1,FBXW11,FN1,GAN,HNRNPA0,HNRNPA2B1,HNRNPDL,HSPA5,HSPB1,IQCE,ITGA4,KCND3,KIAA1429,KLF15,LASP1,MAGOH,MAP4,MCM2,METTL3,MOGS,MRPL17,MYC,NCSTN,NEDD8,NHLRC2,NR2C2,OBFC1,PARK2,PCGF1,PDLIM7,PHB,PIH1D1,PLEKHA4,PLP2,PRPF40A,PRPF8,RAB14,RANBP2,RC3H2,RDX,REL,REST,RHOT2,RNF123,RNF20,RUS…
NR3C1	83	No coloc	No coloc	No coloc	ARID1A,ARID1B,ARRB1,BCOR,CASP8AP2,CD2AP,CEBPB,CREB1,CTSB,DBT,DCAF6,DYNLT1,ECD,EGFR,EP300,EPAS1,ETS2,FBXW7,FKBP5,FNIP1,FOXL1,GAPVD1,GNB2,GSE1,HMGB2,HMOX2,HNRNPDL,HSP90AA1,HSPA4,IDE,JMJD1C,KARS,KDM1A,KDM5A,KIAA1429,KPNA1,MAFF,MED1,MED25,MTA2,NCOA1,NCOA2,NCOA4,NCOR1,NCOR2,NFKB2,NR2F2,PBX1,PLEKHA4,POLR1D,POU2F1,POU2F2,PPARG,PPARGC1A,PPP5C,PRDX3,PRKDC,PTMS,RAD54L2,RAN,RBM14,RELA,SDCCAG3,SEC63,SET,SMAR…
CSNK1A1	83	No coloc	No coloc	No coloc	ACACA,AFG3L2,AHSA1,ANKRD17,ATP1A1,ATP2A2,BACH1,BCR,CAND1,CBY1,CEP170,CLTC,CSNK1D,CSNK1E,CTNNB1,DDX1,DENND4C,DYNLL2,EGFR,EPM2AIP1,ESR2,FBXW7,FKBP5,GAPVD1,GCN1L1,GFPT1,GNB2,HERC1,HMGB2,HSP90AA1,HSPA4,IMPA1,IMPA2,IPO7,IRS1,ITGA4,KDM1A,KIF13B,KIF1B,LARP1,LMO7,LRP5,LRP6,MAP2K1,MAPT,MAT2A,MPRIP,MTMR4,MYO18A,MZT2A,NCKIPSD,NDUFB4,NDUFS3,NFATC3,NFKBIA,NIN,NPEPPS,OPA1,PCM1,PDE4D,PPP1CC,PPP1R14A,PRKDC,PTCH1…
DHX15	83	No coloc	No coloc	No coloc	API5,CAND1,CD81,CEP250,CHD3,CHD4,CMTR1,CRY2,CUL3,CUL7,CYLD,DDX39B,DDX5,EIF4A3,EMC4,ENO1,EP300,FH,FN1,FXR1,GSK3A,GTF3C1,HERC2,HIST2H2BE,HNRNPF,IGSF8,IQGAP1,ITGA4,KIAA1429,MAGOH,MCM2,MMGT1,MTF1,MYC,NR2C2,NXF1,PABPC1,PHB,PIH1D1,PINK1,PLEKHA4,PPP1CB,PPP1CC,PRPF40A,PRPF8,PTEN,RANBP2,RBM17,RC3H2,RNF168,RPL31,RPL36,RSU1,SCARB2,SEC31A,SF3A2,SF3B3,SIRT7,SKIV2L2,SLBP,SLC30A9,SNRNP200,SNRNP70,SNRPA1,SNRPD2,…
HIST1H1C	83	No coloc	No coloc	No coloc	AEBP2,AKAP11,ANK2,ANKRD40,APEH,APLP2,APP,ARRB1,ASXL1,ATRX,BANF1,BAZ1B,BMP4,BOD1L1,CAND1,CD81,CDC42BPA,CDC73,CEP250,CHD3,CHD4,CMTR1,CSNK2A2,CTNNB1,CUL3,CYLD,DDB1,DYNLT1,EIF2AK2,ESR2,FXR1,H1F0,H1FX,H2AFX,HIST2H2BE,IGF2R,IGSF8,IPMK,IQCE,ITGA4,KIAA1429,LAMA2,MCM2,MYC,NEDD8,NR2C2,NSD1,NUP50,PARK2,PDS5A,PDZD8,PHF3,PIH1D1,PLEKHA4,PPP1CC,PREPL,PRKDC,RBM39,REST,REV3L,RHBDD1,RNF146,RNF168,RNF20,RPL24,RPL28…
SF3B3	82	No coloc	No coloc	No coloc	CAND1,CCDC101,CD81,CFLAR,CHD3,CHD4,CMTR1,COPA,COPE,CUL3,CUL7,CYLD,DCTN1,DDX39B,DDX5,DHX15,EIF4A3,EIF4G1,EMC2,EWSR1,GSK3A,HSP90AA1,HSPB1,HUWE1,IGSF8,KAT2A,KIAA1429,KLF10,LSM4,LUC7L,MAGOH,MTHFD1,MYC,NAGK,NCOR1,NHLRC2,NR2C2,NUDCD3,PHB,PHF5A,PIH1D1,PINK1,PLEKHA4,PPARG,PRPF40A,PRPF8,RC3H2,RNPS1,RPL18A,SCARB2,SF3A2,SF3B4,SF3B5,SKP1,SMAD5,SMARCAD1,SMC1A,SMC3,SMNDC1,SNRNP200,SNRPA,SNRPA1,SNRPB2,SNRPD2,SN…
DCAF15	82	No coloc	No coloc	No coloc	AAK1,ACACA,ACACB,ARHGAP35,BCL2L12,BCOR,CBL,CCDC124,CD2AP,CHMP5,CIB1,CKAP5,CKB,COMMD4,CORO1C,CRY2,DBT,DDA1,DDB1,DDIT4,DSTYK,ELP5,ETF1,FAM101B,FAM127A,FASN,FLNB,GAPVD1,GMPPA,HINT1,JRK,LARP1,LASP1,LMBRD2,LRRC42,LYPLA2,MAP1A,MAP4,MGA,MLF2,MLLT4,MTDH,MYH9,NBR1,NUMA1,PDLIM1,PDLIM5,PHF14,PIM1,POLR2G,PPIA,PSMB1,PSMB3,QTRT1,RAB3GAP1,RBM39,SAT1,SCYL2,SEPT11,SH3KBP1,SMAP1,SMC1A,SMC3,SPATC1L,SS18L2,STK19,STM…
RPL37A	82	No coloc	No coloc	No coloc	AHCYL1,APP,CAND1,CUL3,CYLD,DDX10,DDX56,EIF4A3,FYTTD1,GAR1,IFNGR2,ILF3,IMP4,MCM2,NHP2L1,NIFK,NR2C2,PABPC1,PHB,PLEKHA4,PPP1CC,PRKCD,PRPF40A,PRPF8,RBBP5,RC3H2,REST,RPL10,RPL10A,RPL15,RPL18,RPL18A,RPL19,RPL24,RPL26L1,RPL27,RPL27A,RPL29,RPL31,RPL32,RPL34,RPL36,RPL36AL,RPL38,RPL39,RPL6,RPL7A,RPL7L1,RPL9,RPLP0,RPLP1,RPLP2,RPS11,RPS12,RPS13,RPS15,RPS16,RPS18,RPS19,RPS21,RPS24,RPS26,RPS27A,RPS27L,RPS28,RP…
CD81	81	No coloc	No coloc	No coloc	ACTB,ACTN1,ACTN4,APOE,ATP1A1,CAPN5,CBL,CCT4,CD63,CD9,CFL1,CTSC,DDX3Y,DDX5,DHX15,DLG5,EGFR,EIF3A,EIF3K,EIF4A2,ERGIC3,EWSR1,FAU,GAPDH,GNB2,GNG5,GRB2,H3F3B,HIST1H1C,HIST1H2BK,HNRNPA2B1,IBTK,IGSF8,ITGA1,ITGA4,ITGA5,ITGA6,LASP1,MTHFD1,PABPC1,PDIA6,PTGFRN,RHOB,RPL24,RPL27,RPL27A,RPL31,RPL6,RPLP0,RPLP2,RPS13,RPS15,RPS16,RPS18,RPS19,RPS28,RPS4Y1,RPS6,RPS8,RTF1,SAMHD1,SAR1A,SERBP1,SERPINB9,SET,SF3B3,SLC3A…
TUBA1C	81	No coloc	No coloc	No coloc	AFG3L2,ALDH3A2,ARRB1,ASXL1,ASXL2,ATP1A1,ATP2A2,ATP5L,AUP1,CAND1,CBL,CBX4,CBX6,CCT4,CD81,CDC37,CDK13,CDKN2A,CEP250,CUL3,CUL7,CYLD,DNAJA2,DYRK2,E2F6,EMD,ERRFI1,FBXW7,FXR1,G3BP1,GAPDH,GBF1,GCN1L1,GRB2,HERC2,HSPB1,HUWE1,ITGA4,LCOR,LPGAT1,LRRK2,MCM2,METTL3,MGMT,MMGT1,MRPL2,NEDD8,NEK9,NIN,NR2C2,PARK2,PCGF2,PCGF3,PHB,PHC2,PHC3,PIH1D1,PINK1,PLEKHA4,PRPF8,PTEN,RBBP7,RC3H2,REST,RNF5,RPGR,SEC61B,SIRT7,SNRNP…
PPARG	80	No coloc	No coloc	No coloc	ALOX15B,APP,ATMIN,CAV1,CDC34,CDK5,CEBPB,CEP350,CTNNB1,DSP,EDF1,EGFR,EP300,GADD45G,GIGYF2,HDAC3,HEATR1,HSP90AA1,HSPA5,ILF2,ILF3,JMJD1C,JUND,KAT2A,KCTD13,KLF4,LGALS3,LRPPRC,MAFF,MAP2K1,MCM7,MECP2,MED1,NCOA1,NCOA2,NCOA4,NCOR1,NCOR2,NEDD4,NFKBIB,NOP14,NR3C1,NSD1,PBRM1,PGD,PHB2,PIAS1,PPARGC1A,PPARGC1B,PSMC1,RAD50,RAD54L2,RBBP5,RELA,RPL10A,RPL7A,RPL9,RPS8,RRP9,RXRA,SAFB2,SF3B3,SIRT1,SMARCA4,SMARCA5,SP1…
RPTOR	80	No coloc	No coloc	No coloc	AMBRA1,BAG3,BRAF,CBY1,CCT4,CDK5,CNOT1,DCP1A,DDB1,DDX39B,DENND4C,DEPTOR,EIF4EBP1,EIF4EBP2,EIF4G1,ENO1,EP300,ESYT1,FKBP1A,GSTP1,GTF3C1,HSP90AA1,HSPA2,HSPA4,INPP5E,IQGAP1,IRS1,KIAA1429,KIF13B,LAMTOR2,LARP1,LARS,MAGI1,MAPK3,MAST3,MED23,MTOR,MYC,MYH9,NACA,NDUFA8,NHLRC2,NXF1,PABPC1,PARK2,PGM1,PLEKHA4,PPA1,PPP1CB,PREX1,PSMB3,PSMD2,PSMD8,PTBP1,PTEN,PUM1,PUM2,RAB1A,RAN,RB1CC1,RHEB,RICTOR,RPL31,RPL7A,RPS6,…
NCOR1	80	No coloc	No coloc	No coloc	AR,ARF1,ARL5A,ATXN1L,BACH1,BCL6,BPTF,CBFA2T2,CBL,CDC16,CEBPB,CHD1,CLK1,CREB1,CTBP1,EMD,EP300,ESR2,ETS2,EWSR1,FBXW7,FOXK1,GTF2B,HDAC3,HSPA4,HTT,KDM1A,KDM4A,KDM5B,KIAA1429,KIF5B,KPNA1,MECP2,MYC,NCOA1,NCOR2,NFKBIA,NR1D1,NR1D2,NR2C2,NR3C1,NRD1,PHB,PHB2,PIAS1,PLEKHA4,PPARA,PPARG,PPP1CB,PPP1CC,RAB1A,REST,RICTOR,RUNX1T1,RXRA,SAFB2,SAP30,SAR1A,SEC31A,SF3B3,SIN3A,SIRT1,SKI,SKIL,SMARCA2,SMARCA4,SMARCC1,SP1…
DDX39B	79	No coloc	No coloc	No coloc	AHSA1,AP2A1,API5,BACH1,BCLAF1,CFL1,CHD3,CHD4,CHTOP,COPE,CORO1C,CTNNB1,CUL7,CYLD,DDX39A,DHX15,DHX38,DNAJA2,DNM1L,DYNC1LI2,EIF4A2,EIF4A3,EMD,ERBB2IP,ESR2,FASN,FN1,FYTTD1,GNG12,H1F0,HERC2,ITGA4,LMO7,LSM4,LUZP1,MPRIP,MYC,MYH10,MYH14,MYH9,MYL12B,MYL6,MYO1C,NR2C2,PABPC1,PHB,PINK1,PRDX1,PRPF40A,PTBP1,RAE1,RALY,RBM17,RMND5A,RPL18,RPS7,RPTOR,SF3A2,SF3B3,SHFM1,SNRPA,SNRPB2,SOD1,SPECC1,SPTAN1,SPTBN1,SRSF7,S…
DNM1L	78	No coloc	No coloc	No coloc	ACLY,ACTN1,ACTN4,AHSA1,APEH,ARF1,C14orf166,CAPRIN1,CCND1,CDC37,CKB,CKMT1A,CKMT1B,CPNE2,DDX39B,DGUOK,DUSP23,DYNC1H1,EEF2,EGFR,EIF3A,EIF4A3,ERH,FASN,FIS1,GSK3B,HIST1H2AE,HNRNPAB,HNRNPDL,HSD17B10,HSPA4,ILF2,IQGAP1,JMJD6,LARS,LRRK2,MAT2A,MDH2,MFF,MGST3,MIEF1,MTHFD1,NACA,NHLRC2,NR2C2,OPTN,PABPC1,PARK2,PDIA6,PFDN2,PFN1,PINK1,PLEKHA4,PPIA,PRDX6,PSMC1,PSMD2,PSMG3,PTBP1,PTRH2,RNPS1,RPL27,RPL28,SERBP1,SFXN…
PSMD2	78	No coloc	No coloc	No coloc	ACACA,AHSA1,AMBRA1,ATXN7,BAG3,CCDC92,CDC34,CDC73,COPE,CRY2,CUL3,CUL7,CYLD,DNM1L,DUSP3,ECD,EGFR,EPRS,ESR2,G3BP1,GFPT1,GSK3B,HERPUD1,HTT,HUWE1,IDH3A,IPO9,ITGA4,ITPR1,KIAA1429,MAPK6,MCC,MCM2,MCM7,MID2,MYC,NEK6,NHLRC2,NR2C2,NXF1,PARK2,PIH1D1,PINK1,PLEKHA4,POMP,PRPF8,PSMA5,PSMB1,PSMB3,PSMB4,PSMB5,PSMB6,PSMC1,PSMD1,PSMD8,PSME2,PTCH1,PTPN2,RC3H2,RPS12,RPS21,RPTOR,SHFM1,SIRT7,SMURF1,SOD1,SSH1,STEAP1,TMPO…
SNRNP200	78	No coloc	No coloc	No coloc	BPTF,CAND1,CHD3,CHD4,CHMP1B,CMTR1,CRY2,CUL3,CUL7,DDX23,DHX15,DHX38,EAPP,ECD,EIF4A3,EMD,EP300,EWSR1,FN1,GCFC2,GRB2,HSP90AA1,HSPB1,HUWE1,ITGA4,KIAA1033,KIAA1429,MAGOH,MCC,MCM2,METTL3,MTF1,MYC,NR2C2,PABPC1,PARK2,PDRG1,PHB,PIH1D1,PINK1,PLEKHA4,POLR2H,PPP5C,PRPF8,PTEN,RAB4B,RANBP2,RBM39,RC3H2,RNF123,RNPS1,RPTOR,SF3A2,SF3B3,SIRT6,SIRT7,SMNDC1,SNRNP70,SNRPA1,SNRPB,SNRPB2,SNRPD2,SNRPD3,SNRPF,SNRPG,THOC6,…
SMC1A	78	No coloc	No coloc	No coloc	ATG2A,ATM,ATR,ATRX,AURKAIP1,BET1,BPTF,CAMKK2,CDC34,CHD2,CHD3,CHD4,CTCF,CUL3,CUL7,DCAF15,EGFR,EHMT2,EP300,ESR2,FOXL1,GCC1,GTF3C4,H2AFX,HNRNPA2B1,KIAA1429,KIF13A,LSM14B,MCM2,MCM7,MGME1,MGMT,MRPL50,MSH6,MTF1,MYC,NIPBL,NR2C2,NUMA1,PDS5A,PDS5B,PEX1,PHB,PHF1,PIH1D1,PINK1,PLEKHA4,POLA1,POLE,PRPF8,PTPRS,RAB9A,RAE1,RBM14,RFC1,RPGR,SAP30,SAT2,SF3A2,SF3B3,SFXN1,SIRT6,SMARCA5,SMARCAD1,SMC2,SMC3,SMC4,STAG2,TG…
SPTAN1	78	No coloc	No coloc	No coloc	ABL1,APOB,ARRB1,BCL2L1,CALD1,CANX,CBL,COPE,CUL3,CYLD,DDX39B,EGFR,EIF4A3,EMD,ESR2,EWSR1,FAM21A,FAU,FKBP5,GAN,HSP90AA1,HSPA5,ILF2,IQGAP1,JADE1,KARS,KIAA0368,KIAA1429,LASP1,MAGOH,MAPK6,MED4,MON2,MYC,MYH9,MYO18A,MYO1C,NEDD8,NENF,PDE4D,PDLIM7,PINK1,PLEC,PLEKHA4,PPM1A,PPP1CB,PPP4R1,PRKCDBP,PTBP1,PTEN,PXDN,RABL2A,RC3H2,RPS24,SCARB2,SF3B3,SIRT7,SMC4,SMURF1,SNRNP70,SOS1,SPTBN1,SVIL,SYNPO,TAF1,TAF10,TAMM41…
NDUFS1	78	No coloc	No coloc	No coloc	ACAP2,ACTB,AFG3L2,AMBRA1,APOE,APP,ATP1A1,ATP2A2,AURKAIP1,BMPR1A,CANX,CISD3,CLTC,COA3,COMT,CORO1C,COX4I1,COX6B1,COX7A2,COX7C,CPNE8,CUL3,EGFR,EMC1,EMC2,EMC4,GDI1,GNB2,GSK3B,HADHA,HADHB,HK1,HMOX2,ICT1,KDM1A,LAMTOR2,LRPPRC,MCM2,MMGT1,MYC,NDUFA11,NDUFA3,NDUFA4,NDUFA8,NDUFB11,NDUFB9,NDUFS2,NDUFS3,NDUFS6,NDUFS8,NNT,NR2C2,OGDH,OPA1,P4HB,PHB,PHB2,PIGS,PINK1,PLEKHA4,PTRF,RAB7A,RHOT2,RPL27,RPS15,SDHB,SFXN1,…
SIRT1	78	No coloc	No coloc	No coloc	ACACA,AR,ARID4B,ATP2A2,BCL6,BHLHE41,CHCHD2,CHD3,CLK3,CLOCK,CMYA5,CREB1,CSNK2A2,CTNNB1,DUSP5,DYNC1H1,EP300,EPAS1,EWSR1,FASN,FOS,FOXO1,FOXO3,GABARAPL1,GAPDH,GTF2A1,HERC2,HIC1,HSP90AA1,HSPA4,HSPA5,ING2,IRS1,JUND,KAT2A,KPNA3,LRPPRC,MAP1LC3A,MAPT,MEF2C,MPHOSPH8,MTOR,MYC,NCOR1,NOP14,PAPOLA,PIK3R1,PPARA,PPARG,PPARGC1A,PTPN4,RBP1,RELA,RICTOR,RPL6,RPS19BP1,RPTOR,SATB1,SETD7,SIRT7,SKI,SMAD7,SMARCD2,STAT3,S…
ICT1	78	No coloc	No coloc	No coloc	ACADVL,AFG3L2,ALDH1L2,ALDH2,APP,ATAD3B,ATP5L,CDH2,CECR5,CHCHD1,CLPX,COX4I1,CYLD,ECH1,ERGIC1,GADD45GIP1,HADHA,HK1,HNRNPDL,HSD17B10,ILF2,KARS,LETM1,LRPPRC,MALSU1,MRPL10,MRPL14,MRPL16,MRPL17,MRPL19,MRPL2,MRPL23,MRPL24,MRPL27,MRPL28,MRPL41,MRPL44,MRPL50,MRPL51,MRPL54,MRPL55,MRPS11,MRPS17,MRPS21,MRPS23,MRPS26,MTHFD1,MTIF2,MYC,NDUFAF3,NDUFB7,NDUFS1,NDUFS2,NDUFS3,NDUFS8,NME4,OAT,OXA1L,PHB,PHB2,PLEKHA4,P…
HTT	77	No coloc	No coloc	No coloc	ACLY,ACTN1,AMFR,AP2B1,BAG3,CHD3,CNOT7,COMMD4,COPS7B,CREB1,CTBP1,CTNNB1,DDB1,DNAJA2,ECH1,EGFR,ETV4,F8A1,FASN,FTL,G3BP1,GAPDH,GGA2,GRB2,HBS1L,HERPUD1,HIST1H3H,HLA-B,HSP90AA1,HSPB1,HSPB11,HUWE1,IPO7,IPO9,ITCH,KDM1A,KDM5B,KIAA1429,LAMTOR5,LSM12,MAP1LC3A,MAPK3,MTOR,NBR1,NCOR1,NME4,OPTN,PABPC1,PIAS1,PIK3R1,PLEC,PLEKHA4,POLR2H,PPIH,PRMT2,PRPF40A,PSMA5,PSMB1,PSMD1,PSMD2,RAB30,RAE1,RAPGEF2,RHEB,RNF20,RPS6…
DCTN1	77	No coloc	No coloc	No coloc	ABRACL,ANXA1,ARHGEF2,BZW1,CAMSAP1,CAMSAP2,CAPZA1,CCDC124,CDC37,CEP170,CHTOP,CKAP2,CLASP1,CLASP2,CLTC,CUL3,CYLD,DCTN3,DCTN4,DCTN5,DCTN6,DNAJA2,DSTYK,DYNC1H1,DYNC1LI2,DYNLRB1,DYNLT1,EMC3,EML1,ESR2,FBXL5,GAS2L3,GBF1,GPX1,GRB2,GSTK1,HOOK3,IPO7,IPO9,KIAA0368,KIAA1107,KIAA1429,KIF2A,KNSTRN,LASP1,LSM14B,LUZP1,MAP1LC3B,MAPT,MTPN,MYC,NAA15,NACA,NIN,NMT1,NNT,NPLOC4,NXF1,PAFAH1B1,PLEKHA4,POLR2B,PSMB6,RNF168…
AURKAIP1	77	No coloc	No coloc	No coloc	ABCD3,ACOT2,AFG3L2,ARHGEF2,ARID4B,ATP2A2,BPTF,CHD3,CHTOP,CLPX,CNOT1,CTCF,CUL3,DCTN3,DDX10,DDX56,DPM1,ECH1,GADD45GIP1,GLS,GTF3C1,HADHA,HADHB,HAGH,HINT2,HSD17B10,IARS2,IPO7,KARS,LETM1,LRPPRC,MRPL10,MRPL17,MRPL19,MRPL23,MRPL24,MRPL27,MRPL28,MRPL41,MRPL44,MRPL50,MRPS11,MRPS17,MRPS21,MRPS23,MRPS26,MYH10,NDUFS1,NDUFS2,NDUFS3,NDUFS6,NDUFS8,NME4,NOL8,NOP16,NRD1,NUP205,OGDH,PRDX3,PYCR2,RFC1,RPL26L1,RPL32,…
CYB5R3	77	No coloc	No coloc	No coloc	ACTB,AGPS,AGTRAP,APOE,ATP5L,BCL2L13,CANX,CDIPT,CEP170,CEP290,CHCHD10,COA4,COX17,COX6B1,DHCR7,EDIL3,EMC1,ENO1,ERP29,GNB2,GNG5,HADHA,HADHB,HLA-B,HMGCL,HSPA5,IMPAD1,KIAA1429,LETM1,LRCH4,MGST1,MGST3,MLEC,MME,MMGT1,MOGS,MRPS11,NDUFA3,NDUFA4,NDUFA8,NDUFS3,NINJ1,NXF1,OGDH,PARK2,PCYOX1,PHB,PHB2,PLOD1,PRDX3,PTEN,RAB11A,RAB1A,RAB7A,REEP4,RHBDD1,RPS7,SEC22B,SFXN1,SLC25A20,SLC3A2,SPCS1,STOM,STOML2,TKT,TMEM11…
RNPS1	76	No coloc	No coloc	No coloc	AP2B1,API5,CAND1,CCNK,CCNL1,CLK2,CLK3,CRTAP,CSNK2A2,CTNNB1,CUL3,CUL7,DDX20,DDX23,DHX38,DNM1L,EIF4A3,EP300,ESR2,FOXK1,GPATCH8,HERC2,HSD17B10,ILF3,KAT6A,LUC7L,MAGOH,MED4,MKLN1,MYC,NHP2L1,NR2C2,NXF1,PLEKHA4,PPP1CC,PRPF40A,PRPF8,PTGER3,RALY,RBM14,RBM39,RPL10A,RPL35A,RPL36,RPL6,RPS13,RPS15,SART3,SDCBP2,SF3A2,SF3B3,SKIV2L2,SNRNP200,SNRNP70,SNRPA,SRSF2,SRSF3,SRSF7,TIMM13,TNIP2,TRA2B,U2AF1,U2AF2,UPF2,USP…
CTBP1	76	No coloc	No coloc	No coloc	AKAP9,ATXN1L,B3GNT2,B4GALT1,BAG3,BCL6,BCOR,C10orf12,CAND1,CBX4,CHD3,CHD4,CRY2,CTNNB1,DAZAP1,EGFR,EHMT2,EP300,ESR2,FKBP1A,FOXK1,FOXP1,FUNDC1,GAPDH,GTF2B,HDAC3,HIC1,HMGCR,HTT,IGF2R,IGFBP1,KAT2A,KDM1A,KIAA0430,KIAA1429,KLF12,KLF3,KLF4,KMT2A,LCOR,MAN2A1,MED23,MOGS,NCOR1,NCOR2,NISCH,NR2C2,PCGF5,PLEKHA4,PTEN,RAB1A,RBBP5,RBM14,RICTOR,RNF111,RREB1,SATB1,SEC31A,SLC30A5,SNAI2,SOBP,SP1,TBL1XR1,TBP,TCF7L2,TG…
SP1	76	No coloc	No coloc	No coloc	ANXA2,AR,ARHGAP21,ATF6,ATF7IP,BCOR,CBX5,CCND1,CDC42BPB,CDKN2A,CEBPB,COL3A1,CTBP1,CTNNB1,DCAF6,DDX5,EP300,EPAS1,ESR2,FHL1,GATA6,GBP1,GSK3B,HDAC3,HIC1,HINT1,HSP90AA1,HSPB1,HTT,KLF10,KLF4,KLF6,KLF9,KMT2A,LMO7,LUZP1,MAPK3,MECP2,MEF2C,MYC,MYH10,MYH14,MYH9,MYO1C,NCOR1,NCOR2,NFKB2,NXF1,PFDN5,PLEC,PLEKHA4,POU2F1,PPARG,PPIG,PRKCD,PRKDC,PURA,RBBP7,REL,RELA,REST,RSF1,RXRA,SIN3A,SMAD2,SMARCA4,SMARCC1,SOCS6,S…
STOM	76	No coloc	No coloc	No coloc	ABCD3,ATP6V0B,BCL2L2,BZW1,CLTC,COX6C,CSE1L,CSK,CYB5R3,DAGLA,EGFR,EI24,EMC1,ENDOD1,EP300,EPRS,ERGIC3,ESR2,FN1,FOXL1,GCN1L1,HEATR1,HM13,HMOX2,ILF3,IPO13,IPO8,IPO9,ITGA4,KTN1,LNPEP,MGLL,MMGT1,MON2,MYH9,NDUFB9,NDUFS1,NR2C2,NUP205,PEMT,PHB,PHB2,PLEKHA4,PNKD,PTCH1,PTPN1,RAB7A,RAPGEF2,SCD,SERINC2,SF3B3,SF3B4,SFT2D1,SFXN1,SLC35B4,SMCO4,SMPD3,SNRPA1,SNRPC,STARD3NL,STOML2,STX6,SURF4,SVIL,TM9SF3,TMEM140,TME…
AHSA1	76	No coloc	No coloc	No coloc	ACLY,AGL,APP,ARF1,ARHGEF1,ATP1A1,BCLAF1,BET1,CCND1,CCT4,CDC37,CIRBP,CKAP2,CKAP5,CSNK1A1,CUL3,DDX39A,DDX39B,DNM1L,EGFR,EIF3A,ENO1,EPRS,EWSR1,FASN,FAU,FKBP5,GALE,GFPT1,HIST2H2BE,HNRNPA2B1,HSD17B12,HSP90AA1,HSPA5,HUWE1,IDH3G,IQGAP1,KIAA1429,KPNA4,MAPT,MCM2,MCM7,NMD3,NR2C2,PGD,PHB,PIK3R1,PKN2,PLEKHA4,POLD3,PPP5C,PRDX6,PRKDC,PSMD2,RAB1A,RBM39,RPL31,RPL38,RPL6,RPL9,RPS11,RPS13,RPS15,RPS16,RPS18,RPS7,SE…
COX4I1	76	No coloc	No coloc	No coloc	ACTB,AFG3L2,APP,ARID4B,ATAD3B,ATP5D,ATP6V1E1,ATRX,CANX,CLPX,COA3,COPE,CORO1C,COX5A,COX5B,COX6B1,COX6C,COX7A2,COX7B,COX7C,CTNNB1,DBT,DUSP1,DUSP6,EMC1,EMC2,EMC4,ESR2,GLS,GSTP1,HADHA,HADHB,HAGH,HSPA5,IARS2,ICT1,KARS,KIAA1429,LMAN1,MAGT1,MGST3,MMGT1,MTPN,MTX2,MYH10,NDUFA10,NDUFA4,NDUFA8,NDUFB3,NDUFB7,NDUFS1,NDUFS2,NDUFS3,NDUFS6,NDUFS8,OPA1,PHB,PHB2,PRDX6,PYCR2,SDHB,SFXN1,SMDT1,SMIM12,TBCA,TBCK,TIMM13…
RPLP1	75	No coloc	No coloc	No coloc	ABL1,APP,ARL2,ASCC3,AXL,CAND1,CDIPT,CDK2AP2,CHD3,CHD4,CLIC1,CUL3,CYLD,EIF3A,ESR2,FARSB,GSK3B,HSPA5,IBTK,IFIT2,KIAA1429,MAP1LC3B,MGMT,NEDD8,NR2C2,PHB,PIH1D1,PPP1CC,PPP2CB,PRPF8,RC3H2,REST,RPL10,RPL10A,RPL15,RPL18,RPL18A,RPL19,RPL24,RPL27,RPL27A,RPL28,RPL29,RPL31,RPL34,RPL36,RPL37A,RPL38,RPL6,RPL7A,RPL9,RPLP0,RPLP2,RPS11,RPS13,RPS15,RPS16,RPS18,RPS19,RPS21,RPS24,RPS26,RPS27A,RPS5,RPS6,RPS7,RPS8,RRS…
SRSF3	75	No coloc	No coloc	No coloc	APP,ATP6V0A1,ATP6V1E1,CAND1,CD81,CEP250,CHD1,CHD3,CHD4,CIRBP,CLK1,CLK2,CLK3,COPA,COPE,CUL3,CUL7,CYLD,DHX15,EIF4A3,EIF4G1,EWSR1,EXOSC6,FN1,G3BP1,GCN1L1,GSK3A,HEATR1,HNRNPA0,HNRNPA2B1,HNRNPDL,HUWE1,ICT1,IGSF8,ILF2,ILF3,MAGOH,MCM2,MYC,NHLRC2,NR2C2,PABPC1,PARK2,PHB,PIH1D1,PLEKHA4,PPP1CC,PRPF8,RBMS2,RC3H2,REST,RNF123,RNPS1,RPL9,SCAF11,SF3A2,SIRT7,SLC3A2,SND1,SNRNP70,SRSF2,SRSF5,SRSF7,STYX,TNIP2,TRA2B,…
DYNLT1	75	No coloc	No coloc	No coloc	AAK1,ACACA,ACTN1,ADD3,AMER1,ANXA2,ANXA6,APP,ARGLU1,ARHGAP21,ARHGEF2,ARID4B,BAG3,BMPR2,BRPF1,C1orf35,CCND2,CCP110,CHD8,CKAP2,CPNE3,CPNE8,CUL3,DBT,DCTN1,DDB1,DNAJA2,DYNC1H1,DYNC1LI2,DYNLL2,DYNLRB1,ECH1,ERH,ESR2,EXOC4,FAM208A,GAB1,GNB2,HECTD1,HIST1H1C,IBTK,ILF2,IQSEC1,KDM1A,KIF2A,KLF12,KMT2A,LIN54,LUZP1,NDEL1,NPEPPS,NR2C2,NR3C1,NUFIP2,NUP153,NUP50,NUP98,PAFAH1B1,PITX2,PLEC,PPIG,RAD50,RBM14,S100A10,S…
RPS27	75	No coloc	No coloc	No coloc	ACTB,ACTN1,ACTN4,ATP7A,BYSL,CAND1,CDC37,CHD3,CHD4,CNOT1,CTCF,CTNNB1,CUL3,CYLD,DUSP6,EGFR,FAU,FN1,GSK3A,HNRNPA0,IBTK,LARS,MAPK6,MCM2,NR2C2,PHB,PIH1D1,PIK3CA,PLEKHA4,PPP2R5E,PRPF8,PTBP1,PTEN,RC3H2,RPL10,RPL10A,RPL15,RPL18,RPL18A,RPL24,RPL27,RPL27A,RPL31,RPL34,RPL35A,RPL36AL,RPL38,RPL6,RPL7A,RPL9,RPLP0,RPLP2,RPS11,RPS12,RPS13,RPS15,RPS16,RPS18,RPS19,RPS24,RPS26,RPS27L,RPS28,RPS5,RPS6,RPS7,RPS8,SKIL,…
ZFP36L2	75	No coloc	No coloc	No coloc	AKR1C2,ATP2C1,BANF1,BRD3,C3,CAPRIN1,CBY1,CFL1,CMYA5,CUL3,DDX20,DDX5,EEF2,ENO1,ESR2,FAM160B1,FYTTD1,G3BP1,GAPDH,GAS1,HADHA,HIF1AN,HNRNPA2B1,HNRNPAB,HNRNPDL,HSP90AA1,LRPPRC,MDH2,MGA,MYL6,NEDD4,OGDH,OTUD4,PABPC1,PFN1,PGD,POLR2G,PPIA,PRDX1,PRPS1,PRPSAP1,PTBP1,PTPRS,REL,RPL15,RPLP1,RPLP2,RPS11,RPS13,RPS15,RPS16,RPS18,RPS19,RPS24,RPS5,RPS7,S100A16,S100A6,SBNO1,SIX1,SLC38A10,SPTBN1,SUPT16H,TAGLN2,TKT,TM…
PCM1	74	No coloc	No coloc	No coloc	ABCD3,ACTB,ACTR2,AKAP9,ANKRD26,ATG14,ATP5L,BAIAP2,BIN3,CAMSAP1,CAMSAP2,CASK,CCDC92,CCP110,CEP104,CEP120,CEP170,CEP250,CEP290,CEP350,CKAP2,CLTC,COMMD4,CSNK1A1,CSNK1D,CSNK1E,CYLD,DDIT3,DDX23,DSP,E2F4,EEA1,ERC1,ESR2,EWSR1,EXOC4,HERC2,HOOK3,IBTK,IFT172,ING2,KIAA0368,KIAA1429,KNSTRN,LUZP1,MED4,MIB1,MPRIP,MYO9A,NAV1,NCKAP5L,NIN,PCNT,PINK1,PKN2,RAE1,RALBP1,RNF168,SCARB2,SDCCAG3,SIRT7,SMARCD2,SMG7,SREK1I…
PIK3R1	74	No coloc	No coloc	No coloc	ABL1,ADAM12,AHSA1,APPL1,ARID2,AXL,BCR,CAPRIN1,CBL,COPA,CTNNB1,CUL3,DOK1,EGFR,EP300,EPHA2,EPOR,FER,G3BP2,GAB1,GAPDH,GNAQ,GRB2,HDAC3,HTT,IFNAR1,IL1R1,IL6ST,ILF2,INSR,IPO7,IRS1,KIAA1429,KIF5B,LNX2,LRPPRC,LRRK2,MAPT,NACA,NFKBIA,NISCH,NPEPPS,NTRK2,PDE4D,PIK3CA,PIK3R3,PLEKHA4,PRMT2,PRPF8,PTEN,PTGER3,PTPN11,PTPRK,RACGAP1,RXRA,SH3KBP1,SIRT1,SMARCA4,SOCS1,SOCS6,SOS1,STAT3,SYNM,TGFB1,TGFBR1,TGOLN2,TYRO3,UB…
NEDD4	74	No coloc	No coloc	No coloc	ABL1,AMOTL1,ARID1A,ARRB1,ARRDC1,ARRDC3,BAIAP2,BMPR1A,CALCOCO1,CAMKK2,CDK5,CLK3,CSNK1D,DDIT4,DYRK4,EGFR,EPRS,ERRFI1,FBXL18,GABARAPL1,GABARAPL2,H1F0,IFITM3,IRS1,KCNAB1,KDM2A,KIAA1429,KIF26B,LATS1,MAP1LC3A,MAP1LC3B,MAP3K2,MRPL19,MTMR4,PDLIM7,PIP5K1C,PKN2,PLK2,POLR2B,PPARG,PRPF8,PTCH1,PTEN,RAPGEF2,RNF7,RPS6KB1,RTF1,SCAMP3,SIVA1,SKIL,SKP1,SLC23A2,SMAD2,SMAD5,SMAD7,SMARCC1,SMURF2,SPRY1,SPRY2,SRSF7,STK2…
PLEC	74	No coloc	No coloc	No coloc	AAK1,ANK3,ASH1L,ATR,BAG3,BCL9,CCND2,CUL3,CUL7,CYLD,DYNLT1,ESR2,FILIP1L,FN1,GAN,GBF1,GRB2,HERC2,HOOK3,HTT,IQGAP1,ITGA4,ITPR1,KCTD13,KIAA1429,LAMA5,LRRK2,LUZP1,MAP1A,MCM2,MCM3AP,MOAP1,MTDH,MTR,MYC,MYH9,MYO18A,N4BP2,NOMO1,NR2C2,NUP50,PAPPA,PDLIM7,PHB,PIH1D1,PINK1,PLEKHA4,PPIP5K2,PPP1CB,PPP1CC,PPP1R15A,PRPF8,PTEN,QSER1,RABEP1,RAPGEF2,RRBP1,SIRT7,SKI,SMC2,SMC4,SOCS6,SP1,SPTAN1,SYNPO,TES,TET2,TKT,TRAF2…
MAPT	74	No coloc	No coloc	No coloc	ABCF1,ABL1,ACTB,AHSA1,APOE,APP,ARHGEF2,C14orf166,C19orf53,CCDC124,CDC37,CDK5,CKAP5,CLU,CSNK1A1,CSNK1D,CTSD,DCTN1,DDX6,DENR,DGUOK,DUSP1,DYNLRB1,DYRK2,EDF1,EGFR,EIF2S3,EP300,EWSR1,FKBP1A,FKBP5,G3BP1,G3BP2,GAR1,GRB2,GSK3A,GSK3B,H1FX,HNRNPAB,HOOK3,HSP90AA1,HSPA4,HSPA5,HSPB1,LGMN,LIMS1,LRRK2,MAPK10,MAPK3,MTHFD1,NMT1,NPEPPS,OTUB1,PABPC1,PARK2,PEG10,PIK3R1,PLCG1,PPP1CB,PPP1CC,PPP2CB,PPP5C,PSMB5,RPS26,RP…
RPL27A	74	No coloc	No coloc	No coloc	ABCC6,ABCF1,ACACA,AIMP2,BMP4,CAND1,CD81,CHD3,CHD4,CUL7,CYLD,EIF4A3,FAU,FN1,HNRNPA2B1,HUWE1,IGSF8,ITGA4,MAGOH,MCM2,MYC,NR2C2,PABPC1,PHB,PIH1D1,PINK1,PLEKHA4,PPP1CC,PRPF8,PTEN,RBM39,RC3H2,REST,RPL10,RPL10A,RPL15,RPL18,RPL18A,RPL19,RPL24,RPL26L1,RPL27,RPL31,RPL32,RPL34,RPL35A,RPL36,RPL36AL,RPL37A,RPL38,RPL6,RPL7A,RPL9,RPLP0,RPLP1,RPLP2,RPS11,RPS12,RPS13,RPS15,RPS16,RPS18,RPS19,RPS26,RPS27,RPS27L,RPS…
PSMB1	73	No coloc	No coloc	No coloc	AMFR,BAG3,C5orf45,CUL7,CYLD,DCAF15,DCP2,DSTYK,EPAS1,EPM2A,EXOSC6,EYA3,FBXO28,FN1,GADD45GIP1,GPBP1,GTPBP2,HNRNPA2B1,HSD17B10,HTT,IMPACT,ITGA4,KIAA0907,KIAA1429,LRRK2,MCM2,MED4,MYC,NHLRC2,NME4,NOTCH2,PARK2,PGK1,PHB,PIP4K2B,PLEKHA4,PLEKHG4,POMP,PRPF8,PSMA5,PSMB3,PSMB4,PSMB5,PSMB6,PSMC1,PSMD1,PSMD2,PSMD8,PSME1,PSME2,PSME4,PSMG2,PSMG3,PTPN11,PTPN2,RC3H2,RPL10A,RPL24,RPL7A,SERPINE1,SHFM1,SKP1,SRSF2,TNI…
USP9X	73	No coloc	No coloc	No coloc	AHCYL1,ALDH1L1,AMBRA1,AMOTL1,AMOTL2,ARRDC3,ATP6V1F,BAG3,BCL9,CAND1,CCT4,CD274,CEP170,CEP290,CLK3,CRY2,CSNK1E,CTNNB1,CUL3,DCAF6,DDX20,EGFR,ESR2,FBXW7,HUWE1,IRS1,ITCH,KIAA0368,KIAA1429,LATS1,MCL1,MCM2,MIB1,MLLT4,MTOR,NEK6,OTUD4,PBX1,PCGF1,PCM1,PEG10,PLEKHA4,PRICKLE2,PRPF8,PSMB4,PTEN,PTPN14,PTPN21,RICTOR,RPTOR,SEC23A,SIRT7,SMAD2,SMURF1,SNRNP200,SNRNP70,SNRPB,SOD1,SSSCA1,TES,TXNIP,UBA52,UBE2L3,UBE4B,…
PSMD1	73	No coloc	No coloc	No coloc	ABCC6,ALDH1L1,BOD1L1,CCDC92,CRY2,CTNNB1,CUL3,CYLD,DUSP1,ECD,EDEM3,EGFR,EMC1,EMC2,EPAS1,ESR2,EYA3,GSK3A,GSK3B,HBS1L,HERC2,HLA-B,HSD17B10,HSP90AA1,HSPA5,HSPB1,HTT,HUWE1,KIAA0368,KIAA1429,MAPK6,MMGT1,MRPL16,MYC,NDUFA8,NXF1,PARK2,PIH1D1,PINK1,PLEKHA4,PSMA5,PSMB1,PSMB3,PSMB4,PSMB5,PSMB6,PSMC1,PSMD2,PSMD8,PSME1,PSME2,PTCH1,PTGS2,PTPN2,PTPRS,PTPRU,RACGAP1,RANBP2,RMND5A,ROMO1,RPL24,RPL27,RPS12,RPS21,RPS2…
SEC16A	73	No coloc	No coloc	No coloc	ACLY,AMBRA1,AP2A1,AURKAIP1,BAG3,BET1,CAND1,CANX,CDK7,CEP250,CHD6,CLTA,CLTC,CRY2,CSNK1A1,CSNK1E,CTNNB1,CUL3,DCTN1,DSP,EEA1,EGFR,ELMSAN1,EMD,GSK3B,HDAC3,HK1,HSPB1,IQGAP1,KIAA1429,LATS1,MAP1LC3A,MCM2,MED23,MGST3,MIA3,MYC,MYH9,MYO18A,NCOR2,NFKB2,NR2C2,PDCD6,PFDN2,PIH1D1,PLEKHA4,PPP1CB,PRKAR2A,PRPF8,PRRC2B,PTRH2,PUM1,RAB11A,RAB9A,RBM14,RBM39,RC3H2,RHBDD1,RNF152,SEC23A,SIRT7,SMG7,SYNPO,TES,TGOLN2,TMPO,…
PRPF40A	72	No coloc	No coloc	No coloc	ARFGEF2,ASXL2,CCNL1,CCT4,CDK13,CHD3,CHD4,CSNK2A2,CUL3,CUL7,DAAM1,DDIT4L,DDX39B,DDX5,DHX15,DHX8,EIF4A3,EMC2,EP300,ESR2,EWSR1,GAPDH,GSK3A,HECTD1,HERC2,HIPK1,HNRNPF,HSPB1,HTT,JMJD6,KIAA1429,LUC7L,MAP1LC3A,MECP2,NCSTN,NHP2L1,NR2C2,PDZD2,PIAS1,PIAS3,PINK1,PLEKHA4,PPIG,PPP1CC,PRSS12,PTPRF,RBM39,RLF,RNPS1,RPL37A,RPLP0,RRS1,SDCBP2,SERPINB9,SF3A2,SF3B3,SF3B4,SIRT7,SLC30A4,SNRNP70,SON,SREK1IP1,TRMT112,U2AF…
MAPK3	72	No coloc	No coloc	No coloc	AKR1C1,APOL2,ARRB1,ATF7IP,ATP1A1,BCL2L11,BRAF,CAV1,CDC37,CELF1,CTNND1,DCP1A,DUSP1,DUSP3,DUSP5,DUSP6,ELK4,ESR2,FASN,FBXW7,FKBP5,FOS,FRS2,GALE,GSE1,HSP90AA1,HSPA5,HTT,ID2,IER3,INSR,IP6K3,IQGAP1,IRS1,IRX2,KLF11,LGALS3,LRPPRC,LTN1,MAP2K1,MAP3K1,MAPT,MBP,MCM2,MTMR12,MYC,NAB2,NMD3,NUP153,PFN1,PHF3,PIM1,PNKD,PRDX3,PTGS2,RBM26,RPTOR,RXRA,RYK,SCAND1,SIRT6,SOS1,SP1,TBX3,TMEM189,TRPS1,UBE4B,UBR5,UBTF,VDAC1,…
TGFB1	72	No coloc	No coloc	No coloc	ACACA,ANGPTL4,APP,ATP6V1E1,C4orf48,CANX,CDC37,CLNS1A,CTBP1,CTNND1,DDB1,DDX1,DDX39B,DDX5,DIRAS3,DNAJA2,EEF2,EIF4A3,EIF5B,EMD,EPHA2,EPRS,FEM1B,FKBP1A,GFPT1,HECTD1,HSPA5,HSPB1,HUWE1,LAMTOR5,LRRC32,MAGI1,MCM7,NDUFS3,NMT1,NUP98,P4HB,PIK3R1,PPP6R3,PRKDC,PRSS50,RHOG,RMND5A,RPL10,RPL24,RPL27A,RPL38,RPL9,RPS11,RPS12,RPS13,RPS18,RPS27,RPS5,RPS6,RPS8,SMC1A,SMC3,SMC4,STOML2,TGFB2,TGFBR1,TGFBR3,THBS1,TIMM8B,T…
RPL36	72	No coloc	No coloc	No coloc	API5,APP,AURKAIP1,BMP4,C19orf43,CAND1,CHD3,CMTR1,CUL3,CUL7,CYLD,DHX15,DUSP5,ESR2,FN1,HNRNPDL,HSD17B12,IGSF8,ITGA4,KARS,MECP2,MPHOSPH8,MYC,PHB,PIH1D1,PLEKHA4,PPP1CC,PRPF8,PTBP1,PTEN,RC3H2,RNPS1,RPL10,RPL10A,RPL15,RPL18,RPL18A,RPL19,RPL24,RPL26L1,RPL27,RPL27A,RPL28,RPL31,RPL34,RPL35A,RPL37A,RPL38,RPL6,RPL7A,RPL9,RPLP0,RPLP1,RPLP2,RPS11,RPS12,RPS13,RPS15,RPS16,RPS18,RPS19,RPS24,RPS26,RPS28,RPS5,RPS6…
TKT	72	No coloc	No coloc	No coloc	AHCYL1,AKR1B1,AKR1C2,ANXA7,ATG2B,BCOR,CDC34,CDK5RAP2,CFL1,COX17,CUL3,CYB5R3,CYLD,DAZAP1,DNM1L,EIF2AK4,EMC1,ENO1,ENO2,EP300,FABP7,FH,FN1,GAPDH,GLRX,GOLGA4,GPX4,GSTP1,H2AFX,HINT1,HSD17B10,HSPB1,HTT,ITPA,KIAA1429,LGALS3,LRRK2,LYPLA2,MCM2,MED17,MYC,NDUFAF3,NEDD8,NHLRC2,NR2C2,P4HB,PARK2,PDCD6,PGK1,PIH1D1,PINK1,PLEC,PLEKHA4,PRDX1,PRKCD,RDX,RPTOR,RSU1,SCYL2,SOD1,SRI,SSSCA1,TAGLN2,TBC1D4,TES,U2AF2,UBE2I,…
MIB1	72	No coloc	No coloc	No coloc	ANKRD26,ANTXR1,AP2A1,AP2B1,AP2S1,ARHGAP35,ASCC3,CCDC50,CCP110,CDC27,CDK5,CEP250,CEP290,CNOT1,CTNND1,CYLD,DDB1,DIS3L,E2F4,E2F6,ECH1,EIF3A,EPB41L5,EPHA2,ESR2,FAM171B,GCN1L1,GIGYF2,IBTK,KIAA1429,LPHN2,LUZP1,MCM7,MED4,MGA,MYC,N4BP1,N4BP2,NEDD8,NHLRC2,NIN,NR2C2,NUFIP2,NUP155,PCM1,PCNT,PEG10,PLEKHA4,POP7,PTPN13,RNF40,RPP25L,RRS1,RYK,SCYL2,SKIV2L2,SMG7,SNX19,SNX5,STAM2,SYNJ2,TAB2,TBC1D5,TNRC6B,TOP3A,UBA…
RAB11A	72	No coloc	No coloc	No coloc	ACTB,ARF1,ARF4,ARF5,ATP5L,BIRC6,CACNA2D1,CHMP1B,CHMP3,CLTC,CTNNB1,CYB5R3,CYSTM1,DCTN4,ECH1,EHD1,EMD,FN1,GDI1,GTPBP2,HADHA,HAGH,HMGCL,HSD17B10,HSPA5,ILF3,KARS,KIAA1429,KIAA1468,KIDINS220,LRRK2,MAP1LC3B,MGST1,MTMR4,MYH10,MYH9,NIFK,NOP16,NUP205,OPTN,OSBPL11,PHB,PHB2,PLCG1,PLEKHA4,PSMB4,PURA,RAB11B,RAB1A,RAB7A,RABEP1,RABGAP1,RALGAPA1,RALGAPB,RBM14,RRBP1,RRP1B,SCAMP1,SEC16A,SH3KBP1,SMC3,STT3A,STT3B,TR…
HDAC3	71	No coloc	No coloc	No coloc	ANKRD11,APPL1,AR,BCL6,BCOR,CBFA2T2,CCND1,CCT4,CEBPD,CHD3,CSNK2A2,CTBP1,DDB1,DDX5,E2F4,EMD,EP300,ESR2,EWSR1,GMNN,HIF1AN,HSPA4,KDM1A,KDM4A,KLF6,LCOR,MEF2A,MYC,NCOR1,NCOR2,NFKBIA,NR1D1,NR2C2,NRD1,PAPOLA,PBX1,PHB2,PIK3R1,PPARG,PRKDC,RELA,RREB1,RUNX1T1,RUNX2,RXRA,SAFB2,SAP30,SEC16A,SIRT6,SKI,SMAD7,SMARCA4,SP1,SRF,STAT3,TAB2,TBL1XR1,TBX3,THRA,THRB,TMPO,TOP2B,TRMT1,TWIST1,TXNIP,WDR5,YY1,ZBTB16,ZBTB7A,ZF…
DYNC1H1	71	No coloc	No coloc	No coloc	AKAP12,CCND1,CDC34,CRY2,CTNNB1,CUL3,CUL7,CYLD,DCTN1,DCTN4,DCTN5,DDX1,DNM1L,DYNC1LI2,DYNLRB1,DYNLT1,EGFR,EIF3K,EMC1,FBXW11,FN1,FOXL1,GRB2,HOOK3,HSD17B10,HSP90AA1,ITGA4,KIAA1429,LRRK2,MAX,MCM2,MKLN1,MYC,NDEL1,NHLRC2,NIN,NR2C2,NUMA1,PAFAH1B1,PHB,PIH1D1,PINK1,PLEKHA4,PRKCD,PRPF8,PRUNE2,PTCH1,RAE1,RNF123,RNF181,RPRD2,RPS24,RPS5,RYK,SERBP1,SIRT1,SIRT7,SKI,SMAD2,SNRPA1,SNRPB,STK40,STRN,TES,U2AF2,USP7,XR…
TXN	71	No coloc	No coloc	No coloc	ACTN1,ACTN4,AHCYL1,AK4,ANKRD11,ATP6V1F,CHD4,COX17,CTNNB1,DDIT4L,DECR1,DNM1L,DYNLT1,EEF2,EGFR,EIF4EBP2,ENO1,ENO2,ESR2,EWSR1,FKBP1A,G3BP1,GABARAPL2,GAPDH,GPX1,GSTO1,GSTP1,GUK1,HINT1,HSPA5,IMPA1,IMPA2,KIAA1429,LGALS3,MCM2,METTL3,MTPN,MYC,NAGK,NIF3L1,NPR1,NR3C1,NUDT19,OTUB1,PARK2,PCGF1,PDCD6,PIH1D1,PINK1,PLEKHA4,PPP1CC,PRDX1,PRPF8,PSAP,PTEN,RAB1A,RAE1,RC3H2,REV3L,SFXN1,SOD1,SSSCA1,TAGLN2,TCOF1,TGFB1,…
CAV1	71	No coloc	No coloc	No coloc	ACTB,AGTR1,ANXA6,APP,AQP3,AR,ARIH1,BID,BMPR1A,BMPR2,CLTC,CSK,CTNNB1,CUL3,DLC1,EGFR,EMC1,ESR2,FASN,FLOT2,FNDC4,GAB1,GLIPR2,HK1,HSP90AA1,HSPB1,INSR,ITCH,KIAA1429,LATS1,LPAR6,LRP6,MAP1LC3A,MAPK3,MCL1,MMGT1,MTHFD1,NF1,NPEPPS,NXF1,P2RY12,PHB,PHB2,PLCG1,PPARG,PRPS1,PRPSAP1,PTCH1,PTEN,PTGS2,PTPN1,PTPN11,PTPRF,PTRF,RAB7A,RHOC,SMAD2,SMPD3,TBCA,TGFBR1,TMSB10,TMSB4X,TRADD,TRAF2,TSC2,VAPA,VCL,VDAC1,VDAC2,VIM…
CDKN2A	71	No coloc	No coloc	No coloc	ACLY,ACTB,ACTN4,ANGPTL4,AR,ATR,BACH1,BCL2L1,BRK1,CANX,CCND1,CCND2,CCNDBP1,CCNG1,CDK5RAP3,CDKN1C,CLK2,EEF2,EP300,EPHA2,EXOC2,FN1,GAPDH,GMNN,HNRNPA2B1,HSP90AA1,HSPA4,HUWE1,ING4,IQGAP1,LRRK2,MAPK10,MAPK6,MCM2,METTL3,MTR,MYC,MYO1C,NR2C2,NXF1,PDCD6,PLEKHA4,PPP1CB,PPP1CC,PTEN,RASSF1,RBM26,RELA,RIN2,SIVA1,SIX2,SMARCA4,SNRPA,SNRPB,SOX4,SP1,STK11,TRADD,TRIP12,TSC1,TUBA1C,TUBB4B,UBE2A,UBE2I,UBE4B,UBL7,UCHL…
MAP1LC3A	71	No coloc	No coloc	No coloc	AMBRA1,ANK2,ANK3,AP2A1,AP2B1,APP,ATG14,ATG4B,BIRC6,BNIP3L,CAV1,CBX5,CLTA,CLTC,CLU,DDX5,EGFR,EPAS1,EPG5,EPRS,FAM134C,FUNDC1,FYCO1,GABARAPL1,H2AFX,HADHA,HADHB,HSPA2,HSPA5,HTT,IGF2R,LGALS3,MAP1A,MAP1LC3B,MAVS,NBR1,NEDD4,NEK9,OPTN,PGAP1,PINK1,PLIN1,PRDX4,PRKAG2,PRPF40A,RAB3GAP1,RAB3GAP2,RAB7A,RABGAP1,RABGAP1L,RB1CC1,RRBP1,SAFB2,SEC16A,SERBP1,SIRT1,STK4,SYNPO2,TBC1D1,TBC1D16,TBC1D17,TBC1D2B,TBC1D5,TBC…
MYO1C	70	No coloc	No coloc	No coloc	ACTN4,ARHGAP21,ARPC3,ARRB1,BAZ1B,BCL2L1,BMPR1A,C19orf43,CBL,CDKN2A,CFL1,CLASP1,COPE,CORO1C,CTNNB1,DDX39B,DOCK7,DUSP7,EGFR,ELK4,EMD,HMGB2,ILF3,IQGAP1,JMY,KIAA1429,LASP1,LRRK2,MPRIP,MRPL55,MYC,MYH10,MYH9,MYO18A,MYO5A,NEK6,PDLIM7,PHLDB2,PINK1,PLEKHA4,PLEKHG3,PNPO,POLR1B,PPP1CB,PPP1CC,PTEN,PTPLAD1,PTPN2,RBM17,SAFB2,SCARB2,SIRT7,SMARCA5,SP1,SPECC1,SPTAN1,SPTBN1,SRSF2,SSFA2,SSH1,SVIL,SYNPO,TES,TIMM13,T…
CFL1	70	No coloc	No coloc	No coloc	ACAA1,ACTB,ACTR2,APP,ARF4,ARRB1,CD81,CDC73,COX17,CTNNB1,CUL7,CYLD,DAZAP1,DDX39B,DXO,EGFR,ENO1,ESR2,FAHD1,FAHD2A,FIS1,FN1,G3BP1,GAPDH,H2AFX,IGSF8,IQGAP1,ITGA4,KIAA1429,LIMK2,LRRK2,LYPLA2,MAPK6,MCM2,MDH2,MTA2,MYC,MYH9,MYO18A,MYO1C,NR2C2,PARK2,PFN1,PHB,PIH1D1,PINK1,PLEKHA4,PPIA,PPP1CB,PRDX1,PRPF8,PTEN,RAB7A,ROCK1,SMURF1,SOD1,SSH1,STYX,SYNPO,TAGLN2,TES,TKT,TMPO,TNIP2,TXNDC17,U2AF2,UBA52,UFM1,VRK3,ZFP…
TSG101	70	No coloc	No coloc	No coloc	ACTN4,AJUBA,AKAP9,AR,ARRDC1,BAG4,BCR,BRPF3,CAPRIN1,CBL,CBY1,CD2AP,CDS2,CHMP4B,CHMP5,CNOT7,DDX6,DPYSL2,EGFR,EP300,EPHA2,ESR2,EWSR1,FASN,GRB2,IQGAP1,LARP1,LENG8,MVB12A,NEDD4,NFKB2,NIF3L1,NR3C1,NUFIP2,NXF1,PABPC1,PDCD6,PDLIM7,PIAS1,PLEKHA4,PPFIBP2,PRSS50,QKI,RAB7A,RAB9A,RBPMS,RNF111,RNF41,ROCK1,SCAMP3,SEC16A,SH3GLB2,SH3KBP1,SMCHD1,SNAPIN,STAM2,STK11,TFG,THRB,TNIP2,TRIM23,UBE2I,UHRF1BP1,VASP,VPS28,VP…
EPRS	70	No coloc	No coloc	No coloc	ABCC6,AHSA1,AIMP2,ARL4D,ATAD3B,BET1,BRAF,CANX,CDC34,CDC73,CHD3,CHD4,CMYA5,COMTD1,CRY2,CUL3,CUL7,CYLD,DDX5,DTX4,EGFR,EMC2,EMC4,ESR2,FBXW11,FN1,HECTD1,HIST2H2BE,HSP90AA1,HUWE1,IDH3A,ILF3,IPO9,ITGA4,KARS,KIAA1429,LARS,LRPPRC,LRRK2,MAP1LC3A,MCC,MYC,NEDD4,NMD3,NR2C2,NXF1,PHB,PIH1D1,PINK1,PKN2,PLEKHA4,PRPF8,PSMD2,PTBP1,PTCH1,PTEN,PTPLAD1,RNF123,RPL6,SND1,SOD1,STOM,TCEB2,TES,TGFB1,TMPO,TRMT1,U2AF2,VDAC1…
CCND1	70	No coloc	No coloc	No coloc	AHSA1,ALDH3A2,AR,ARID4A,ARID5B,BBX,BTD,CCNDBP1,CCT4,CDC27,CDK5,CDK5RAP2,CDKN1C,CDKN2A,CHTOP,CRYAB,CSE1L,CUL7,DHCR7,DNAJA2,DNM1L,DYNC1H1,EP300,FASN,FOS,GCN1L1,GSK3B,GTF3C1,GTF3C4,HADHA,HDAC3,HSP90AA1,HSPA2,IDH3A,JUND,LIMCH1,LPL,MAP1LC3B,MCM2,MCM7,MGA,MLF2,MSH6,NCOA1,NPDC1,NUMA1,NXF1,PARK2,POLR1B,PPP1CB,PPP1CC,RABEP1,RELA,REV3L,RFC1,RIF1,SKP1,SP1,STAT3,TAF1,THRA,THRB,TMPO,TSC2,TUBB6,UBTF,VIM,WDR5,X…
MED23	70	No coloc	No coloc	No coloc	AP2A1,ATPIF1,BCL6,C3,CCNC,CCNK,CEBPB,CORO1C,COX5A,COX6C,CRIPT,CSNK2A2,CTBP1,DOCK7,EHMT2,EMC1,EMC4,EP300,EP400,EPAS1,EPC2,ESR2,FBRS,FBXW7,GNG12,HADHA,HADHB,KARS,KDM1A,MED1,MED10,MED13,MED13L,MED17,MED25,MED26,MED30,MED4,MED6,NCOA2,NIPBL,OBFC1,PHB,PHKB,PLEKHA4,POLE,PPP1CB,PTPLAD1,QKI,RAD50,RBM14,RBPJ,RELA,RNF20,ROCK1,RPTOR,SEC16A,SEC61B,SNRPG,SSR1,TNRC6B,TRA2B,VCPIP1,VDAC2,VPS18,ZC3H13,ZNF503,ZNF51…
LGALS3	70	No coloc	No coloc	No coloc	ADCY9,AGPS,APP,ATP1A1,ATP2B4,CD58,CD63,CLCN3,CLNS1A,COX17,CSPG4,CTNNB1,CYLD,DBI,ECE1,EGFR,ENO1,ESR2,FAHD2A,FBXL4,FN1,GSTP1,HEG1,IMPA2,ITGA1,KIAA0319L,KIF16B,LGALS1,LNPEP,MAP1LC3A,MAPK3,MRC2,MYH10,MYL12B,MYL6,NCSTN,NHLRC2,OPTN,OSTM1,P2RY12,PPARG,PPIA,PPIG,PRPF8,PRR13,PTGFRN,PTPN11,PTPRK,RAB11B,RAB7A,RNF167,RPL7A,SERINC1,SERINC2,SLC12A2,SLC12A4,SLC12A6,SLC12A7,SLC26A2,SLC30A1,SLC3A2,SLC4A2,SLC9A6,S…
RPS27A	70	No coloc	No coloc	No coloc	APP,ARRB1,BRAF,CCNT1,CDC73,CHD3,CHD4,CTNNB1,CYLD,DAZAP2,ERRFI1,EWSR1,FAM168A,FARP2,FN1,GAB1,GAN,GRB2,H2AFX,HNRNPA2B1,ITGA4,KIAA1429,MAPK6,MCM2,MDK,MTURN,NEDD8,NR2C2,PARK2,PIH1D1,PLEKHA4,PPP1CC,PRPF8,PTEN,RC3H2,RIPK1,RPL10,RPL10A,RPL15,RPL18,RPL18A,RPL19,RPL24,RPL31,RPL37A,RPL6,RPL7A,RPL9,RPLP0,RPLP1,RPS11,RPS12,RPS13,RPS16,RPS19,RPS24,RPS26,RPS5,RPS6,RPS8,SMAD2,TAF10,TBX3,UBA52,UBASH3B,VCL,WBP2,W…
CORO1C	70	No coloc	No coloc	No coloc	ACTB,ACTR2,AGPS,ANKRD26,ATP2A2,ATP6V1F,CANX,CBL,CORO6,COX4I1,COX7A2,COX7C,CUL7,DCAF15,DDX39B,DYNC1LI2,EGFR,ELK4,EMC2,ESR2,ETF1,FN1,GBF1,GTPBP1,HADHA,HADHB,HMOX2,ILF3,IQGAP1,KARS,LRPPRC,MDH2,MED23,MED4,MMGT1,MYC,MYH9,MYO18A,MYO1C,NDUFA8,NDUFB9,NDUFS1,NDUFS2,NDUFS3,NDUFS8,NHP2L1,NNT,PAPOLA,PHB,PHB2,PHKB,PLEKHA4,PPP1CB,PPP1CC,PTPLAD1,PTPN2,RAB7A,RC3H2,RHOB,SKP1,SND1,SSH1,STT3B,SYNPO,TES,TUFM,UBASH3B…
OTUB1	69	No coloc	No coloc	No coloc	ABCF1,ACTB,ACVR1B,AIMP2,ANXA1,ANXA7,BMPR1A,C19orf43,CALD1,CKAP2,CSE1L,CTNNB1,CTNND1,DDX23,DDX5,DEPTOR,EIF4A3,EP300,EPM2A,ERN1,ERP29,EWSR1,FARSB,GPX4,GSK3B,H2AFX,HIF1AN,HSD17B10,HSD17B12,HSPA4,HSPA5,KARS,KDM1A,LAGE3,MAP4,MAPT,MAVS,MTPN,NDUFA4,NEDD8,NFKBIA,NHLRC2,PNKD,PPA1,PRDX1,RFX7,RPL26L1,SDHB,SEC61B,SERBP1,SLC3A2,SMAD2,TCEB1,TGFBR1,TNFSF12,TXN,UBA6,UBE2E1,UBE2E2,UBE2E3,UBE2L3,UBE2S,UBE2W,UBE4B,…
SNRPD2	69	No coloc	No coloc	No coloc	ABCC6,AMOTL2,CAND1,CHD3,CHD4,CHMP5,CLNS1A,CTNNB1,CUL3,CUL7,CYLD,DDX20,DDX23,DDX5,DHX15,EAPP,EGFR,EIF4A3,ELK4,ESR2,EWSR1,FN1,GRB2,IFIT2,ITGA4,LSM1,LSM2,LSM7,LUC7L,MAGOH,MCM2,MYC,NCSTN,NHLRC2,NR2C2,OPTN,OS9,PAFAH1B1,PHB,PIH1D1,PLEKHA4,PPP1CC,PRPF8,PTPN1,RBM14,RC3H2,RIPK1,RNF213,SART3,SBF2,SF3A2,SF3B3,SF3B4,SKIV2L2,SMURF1,SNRNP200,SNRNP70,SNRPA1,SNRPB,SNRPC,SNRPD3,SNRPF,SNRPG,SRP14,SUPT16H,TMPO,U2AF…
PTBP1	68	No coloc	No coloc	No coloc	ABCF1,AIMP2,APP,BMP4,CAND1,CANX,CHD3,CHD4,CMTR1,CUL3,CUL7,CYLD,DDX23,DDX39B,DNM1L,DUSP1,EIF4G1,EPRS,FAU,FN1,G3BP1,GSK3A,GSK3B,HNRNPA0,HNRNPA2B1,HNRNPAB,HNRNPDL,HSD17B10,HSPA5,HSPB1,ILF2,IQGAP1,ITGA4,KIAA1429,MCM2,METTL3,MYC,NHLRC2,NR2C2,NXF1,PHB,PHB2,PIH1D1,PLEKHA4,PRPF8,QKI,RAB1A,RC3H2,RPL36,RPS27,RPS7,RPTOR,SAR1A,SLC3A2,SMARCAD1,SNRNP70,SNRPA,SPTAN1,SRSF5,STOML2,TIMM13,TMPO,TOMM70A,TUFM,U2AF2,U…
WDR5	68	No coloc	No coloc	No coloc	APP,ARHGEF2,BHLHE41,BOD1L1,CAND1,CCDC101,CCND1,CCT4,CHD8,CHMP1B,CSE1L,CSNK1E,CSNK2A2,CUL3,CYLD,DDA1,DDB1,E2F6,EHMT2,EP300,EPAS1,ESR2,H2AFZ,HDAC3,HIST1H1C,ING2,KANSL1,KANSL3,KAT2A,KAT6A,KIAA0430,KMT2A,KMT2C,MAPKAP1,MAVS,MAX,MGA,MYC,NR2C2,PAFAH1B1,PHF20,PIK3CA,PITX2,PLEKHA4,PPP1CB,PTEN,PTPLAD1,PTPN21,RACGAP1,RBBP5,RERE,RICTOR,RPL35A,RPL37A,RTF1,SERBP1,SESN2,SETD1B,SPECC1,TGFB1,TSG101,TWIST1,UBE3A,U…
ANXA2	68	No coloc	No coloc	No coloc	AHNAK2,APP,ARRB1,BAG3,CD99,CDC73,CDK7,CHD3,CHD4,CTSB,CUL7,CYLD,DYNC1LI2,DYNLT1,EGFR,EMC1,EP300,ERRFI1,EWSR1,FBXL12,FN1,GALE,GRB2,GSK3B,H2AFX,HMGN3,HSD17B10,IQGAP1,ITGA4,KIAA1429,KLHL42,LGALS1,MCM2,METTL3,MGMT,MMGT1,MTDH,MYC,MYH9,MYO18A,NIN,OGDH,PARK2,PDCD6,PHB,PIH1D1,PLAT,PLEKHA4,PPP1CB,PRKDC,PRPF8,PTEN,PTPN11,RAB14,RAB7A,RPS13,S100A10,SIRT6,SOS1,SP1,STAT3,SYNPO,TET2,TMPO,U2AF2,UBE2A,UBE3A,ZBTB4
IGSF8	68	No coloc	No coloc	No coloc	ACTN1,ACTN4,ADPRHL2,CAPRIN1,CCT4,CD81,CD9,CFL1,DDX3Y,DDX5,DHX15,EIF3A,EIF3K,FAU,FTL,GDPD5,H3F3B,HADHB,HIST1H1C,HIST1H2BK,HNRNPA2B1,IBTK,ILF2,ILF3,KIAA1429,MBLAC2,PABPC1,PDIA6,PRPF8,PURA,RPL18,RPL19,RPL24,RPL26L1,RPL27,RPL27A,RPL31,RPL35A,RPL36,RPL6,RPL7A,RPL9,RPLP0,RPLP2,RPS13,RPS15,RPS16,RPS18,RPS19,RPS28,RPS4Y1,RPS6,RPS8,SART3,SERPINB9,SET,SF3B3,SNRPA1,SNRPB,SNRPD3,SRP14,SRSF3,SUPT16H,TCOF1,TME…
PTPN1	68	No coloc	No coloc	No coloc	ABCD3,ACTB,APLP2,ARF1,ARF4,ATP2C1,ATP6V0A1,BCOR,CANX,CAV1,CCDC47,CDIPT,CLK2,COL5A1,CTNNB1,DHCR24,DHCR7,DIRAS3,DUSP1,EGFR,EMC1,EMC4,EMD,EP300,ESR2,FLOT2,GOLIM4,GRB2,GSK3B,HERC2,HMOX2,HSPB1,ILF3,INSR,IPO7,IRS1,KIAA1467,KIDINS220,LTN1,MARCKSL1,MGST3,MMGT1,MRC2,NTRK2,PHB,PHB2,PIGP,PISD,PLEKHA4,PRDX4,PTPN2,PTRF,PTRH2,RAB9A,RHBDD1,RHOBTB2,RNF213,SLC39A4,SMARCD2,SNRPD2,STAM2,STAT3,STAT5B,STOM,TGOLN2,TOM…
RPS12	68	No coloc	No coloc	No coloc	APP,BAG3,CEP250,CHD3,CHD4,CUL3,CYLD,EIF3A,ESR2,FAU,FN1,LARP1,MCM2,NDUFS6,NR2C2,PIH1D1,PLEKHA4,PPP1CC,PRPF8,PSMD1,PSMD2,PSMD8,RC3H2,RNF213,RPL10,RPL10A,RPL15,RPL18,RPL18A,RPL19,RPL24,RPL27,RPL27A,RPL29,RPL31,RPL35A,RPL36,RPL37A,RPL38,RPL6,RPL7A,RPL9,RPLP0,RPS11,RPS13,RPS16,RPS18,RPS19,RPS21,RPS24,RPS26,RPS27,RPS27A,RPS27L,RPS28,RPS5,RPS6,RPS7,RPS8,RRS1,SIRT7,SMURF1,SNRNP70,TGFB1,TNIP2,VAMP2,WIBG,Z…
METTL3	68	No coloc	No coloc	No coloc	ACTB,ACTR2,AMBRA1,ANXA1,ANXA2,ARID5B,ARNTL2,BAG3,CCT4,CDKN2A,DDB1,DDX39A,DDX3Y,DDX5,DNAJA2,DSP,EEF2,EWSR1,FASN,GAPDH,GTF3C4,HIST1H2BK,HNRNPF,HSP90AA1,HSPA4,HSPA5,HUWE1,ILF2,KIAA1429,KRT10,LSM4,MLF2,MSH6,MTDH,MYC,NDUFAB1,NFIB,PPHLN1,PRKDC,PSMC1,PTBP1,RBBP7,RPL24,RPL38,RPS26,SEL1L,SIRT6,SMAD2,SNRNP200,SNRNP70,SNRPB,SNRPD3,SPATA5L1,SRSF2,TBL1XR1,TCEB1,TCEB2,TMPO,TSEN34,TUBA1C,TUBB4B,TUFM,TXN,U2AF2,U…
RRS1	67	No coloc	No coloc	No coloc	ADNP,APOBEC3C,APPBP2,BMS1,CUL3,CUL7,DDX56,EIF4A3,ESR2,MIB1,MKRN1,MYC,NCSTN,NHP2L1,NIFK,NMD3,NR2C2,POLR3B,PPP1CC,PRPF40A,PURA,PURB,RANBP2,RBM14,RBM19,RBM39,RC3H2,RPL10A,RPL18,RPL18A,RPL19,RPL27,RPL29,RPL31,RPL32,RPL34,RPL35A,RPL37A,RPL6,RPL7A,RPL9,RPLP0,RPLP1,RPLP2,RPS12,RPS13,RPS15,RPS16,RPS18,RPS19,RPS24,RPS28,RPS5,RPS6,RPS7,RPS8,SERBP1,SF3B4,SIRT7,SKIV2L2,SNRNP70,SRSF5,TPR,U2AF1,U2AF2,WDR46,YBX1
UBE2L3	67	No coloc	No coloc	No coloc	ACAT2,AHCYL1,ANKIB1,AREL1,ARIH1,BAG3,BRAF,CBL,DAZAP1,DNM1L,FN1,FOS,HECTD1,HERC1,HERC2,HSPA4,HUWE1,ITCH,LTN1,MAP1LC3B,MAP2K1,MAPK6,MCM2,MDH2,MYC,MYCBP2,NCOA1,NEDD4,NFKBIA,NR3C1,OTUB1,PARK2,PIAS1,PIH1D1,PLEKHA4,PSMA5,PSMD2,PTEN,RELA,RNF125,RNF150,RNF168,RNF20,RNF213,RNF7,SMAD7,SMURF1,SMURF2,SOD1,SPOP,TRIM21,TRIM23,TRIP12,UBA6,UBE2A,UBE3A,UBE3C,UBE4B,UBR4,UBR5,UBXN7,UFM1,USP34,USP9X,VDAC2,WWP1,XIAP
CTCF	67	No coloc	No coloc	No coloc	ARF4,ARID1A,ATP2A2,AURKAIP1,CAND1,CHD8,CHMP4B,DDX5,DHCR7,DNAJC21,ESR2,H2AFX,H2AFZ,HDLBP,HSD17B12,HSPA5,IQGAP1,KANSL1,KIAA1429,KPNA4,MYH10,MYH9,MYL6,PCGF1,PHB2,PLEKHA4,PRKDC,RAN,RHOU,RPL10,RPL15,RPL18A,RPL19,RPL27,RPL28,RPL31,RPL32,RPL34,RPL35A,RPS11,RPS13,RPS16,RPS24,RPS26,RPS27,RPS5,RPS6,RRP1B,RXRA,SET,SFXN1,SIN3A,SIRT7,SMARCA4,SMC1A,SMC3,SURF4,TMEM33,TOP2A,TOP2B,TRAF2,TUFM,VDAC2,YBX1,YY1,ZMYM2,…
NDUFA8	67	No coloc	No coloc	No coloc	ACTB,AFG3L2,AGPS,APOE,ATM,CANX,CHCHD10,CHCHD2,CISD3,COA3,CORO1C,COX4I1,COX7A2,CYB5R3,EEF2,EMC2,FH,GNG5,HADHA,HADHB,HMOX2,HSDL2,JOSD2,KDM1A,MAPKAP1,MAX,MED1,MTOR,MYC,NDUFA1,NDUFA11,NDUFA3,NDUFA4,NDUFAF3,NDUFB3,NDUFB4,NDUFB6,NDUFB7,NDUFB9,NDUFS1,NDUFS2,NDUFS3,NDUFS6,NDUFS8,NNT,OGDH,OPTN,PGK1,PHB,PHB2,PIH1D1,PLEKHA4,PRDX3,PSMC1,PSMD1,RAB7A,RPTOR,RSU1,SDHC,SFXN1,TMEM261,TUFM,UQCRH,VDAC1,VDAC2,WAPAL,Y…
EMC4	67	No coloc	No coloc	No coloc	ACADVL,CANX,CLPX,CMBL,COX4I1,CPNE1,CPNE3,DHX15,EEF2,EIF4A3,EMC1,EMC2,EMC3,ENO1,EPRS,ESR2,GAPDH,GNRH1,HMOX2,HNRNPF,HSD17B10,KRT10,LMAN2,LRPPRC,MAT2A,MED23,MME,MMGT1,MTDH,NAA15,NAPA,NCAPD2,NDUFS1,NDUFS3,NDUFS8,NNT,NXF1,PCYOX1,PGK1,PHB2,PLEKHA4,POLR3B,PPIA,PRDX1,PRDX6,PRPS1,PRPSAP1,PSME1,PTPLAD1,PTPN1,RAB14,RAB7A,RPL10,RPL27,RPL7A,RPL9,RPLP2,SCYL2,SEC22B,SEC23A,SEC63,SND1,TMPO,TRIM21,UQCRH,WFDC2,ZMP…
PPIA	66	No coloc	No coloc	No coloc	ACTB,ANXA1,ANXA7,APP,ARMC8,AXL,BCL7B,CD99,CDC34,CFL1,COPS7B,CSDE1,CUL3,CUL7,DCAF15,DDX6,DNM1L,EEF2,EIF4A2,EIF4A3,EMC4,ENO1,ERRFI1,EWSR1,FN1,G3BP1,GAPDH,GRB2,H2AFX,HEATR5A,HNRNPA2B1,HSD17B10,HUWE1,ITGA4,KIAA1429,KLB,LGALS3,MAVS,MCM2,MYC,MYH9,NEDD8,NR2C2,PARK2,PHB,PIH1D1,PINK1,PLEKHA4,PPP3CA,PRPF8,PRR13,PTCH1,RAN,SAMHD1,SOD1,TAGLN2,TMEM189,TNIP2,TSFM,U2AF2,USP4,VDAC1,VIM,WHSC1,YY1,ZFP36L2
TCEB2	66	No coloc	No coloc	No coloc	AMBRA1,AP1S1,APPBP2,ARIH1,ASB1,ASB6,ASB7,ASB8,BCL2L11,CDC73,COPS7A,COPS7B,COPS8,CSNK1E,CUL3,DCUN1D3,DYNC1LI2,EPAS1,EPOR,EPRS,FEM1B,FEM1C,GLS,HIF1AN,HMGCR,KIAA0430,KLF4,KLHDC10,KMT2A,LAGE3,LARS,LRRC42,LRRC58,MCM2,METTL3,NAPA,NEDD8,NR2C2,PCMTD1,PDLIM7,PFDN5,PIH1D1,PLEKHA4,PRPF8,PTCH1,RC3H2,RNF213,RNF7,SEC31A,SLC3A2,SOCS1,SOCS4,SOCS6,SOCS7,SPSB1,TCEB1,TCEB3,TET2,TNIP2,TRIM44,TSC22D2,TSC22D4,TULP4,UB…
SIRT6	66	No coloc	No coloc	No coloc	ACLY,ACTN1,ANAPC1,ANXA2,BCOR,CAPRIN1,CAPZA1,CCNDBP1,CDC27,CHD3,CHD4,DDB1,DSP,EEF2,EHMT2,EMC2,FAT1,FLNB,FOXO3,G3BP1,GAPDH,GATAD2B,GFPT1,HDAC3,HSPA2,KIAA0232,MAPK3,METTL3,MSH6,MTA2,NCAPD2,NSMCE4A,PCDH7,PDLIM5,PDS5A,PIAS1,POLD3,PRKDC,PRPF8,PSMG3,RAD50,RBBP7,RELA,RNF20,RNF40,SART3,SMARCA5,SMC1A,SMC2,SMC3,SMC4,SNRNP200,TBL1XR1,TCOF1,TSC22D3,TSPYL2,UBE3A,UBR5,USP7,VIM,WAC,WAPAL,XRCC5,ZDBF2,ZNF318,ZNF644
TUBB4B	66	No coloc	No coloc	No coloc	CAND1,CBL,CCND2,CCNT1,CD81,CDK13,CDKN2A,CEP250,CHD3,CHD4,CTNNB1,CUL3,CUL7,CYLD,DNAJA2,EGFR,EMC2,EMD,FN1,GAN,GRB2,HADHA,HSP90AA1,HUWE1,ID2,ITGA4,KIAA0368,KIAA1429,LMAN1,LRP1,MAP1LC3A,MCM2,METTL3,MGMT,MID2,MMGT1,MYC,NEDD8,NR2C2,PARK2,PHB,PHB2,PIH1D1,PINK1,POLR2B,PRPF8,PSME1,PTEN,PTPRF,RAB1A,RC3H2,REST,RNF123,RNF169,RPGR,RPL10A,RPTOR,SMURF1,SOCS1,SOCS6,TES,TUBA1C,TUBB6,TUBGCP4,VRK3,YWHAB
SH3KBP1	66	No coloc	No coloc	No coloc	ABL1,AKAP12,ARAP1,ARHGEF1,CAPZA1,CBL,CD2AP,CDC16,CDC27,CHMP2A,CHMP4B,CHMP5,CLTC,CSNK1A1,CTSB,DCAF15,EGFR,ELMSAN1,ENO1,ERC1,FBXO28,GRB2,HIVEP1,HSD17B12,HSPA5,HSPB1,ITSN2,KIAA1429,LIMCH1,LOX,LRRC16A,MAP4,MICALL1,MPP5,MTA2,MVB12A,MYC,NHLRC2,NPLOC4,NXF1,PABPC1,PDCD6,PDIA6,PHLDB2,PIK3R1,PPP3CA,RAB11A,RACGAP1,SEPT11,SH3GLB2,SOS1,SPRY1,SPRY2,SRSF7,SYNJ2,SYNPO,TGFBR1,TNIP2,TRADD,TRAF2,TSG101,TUBGCP4,UBE2…
CCT4	66	No coloc	No coloc	No coloc	ACTR2,AHSA1,AMBRA1,CANX,CCND1,CD81,CDC73,CDK5,CRY2,CTNNB1,CUL3,CUL7,CYLD,DCAF10,DNAJA2,DUSP6,ESR2,FN1,GAN,GNB2,GRB2,GSK3B,HDAC3,HIF1AN,HUWE1,IGSF8,ITGA4,KIAA0368,KIAA1429,LCOR,MAPK6,MCM2,MCM7,METTL3,MTDH,MYC,NR2C2,P4HB,PARK2,PCGF5,PHB,PIH1D1,PINK1,PLEKHA4,PPP2CB,PPP5C,PRPF40A,PRPF8,PTEN,PTPN11,RC3H2,RNF181,RPTOR,SMURF1,SOCS1,SSR1,STK24,STRN,STRN3,TMPO,TUBA1C,USP9X,VARS,WDR5,ZBTB7A,ZNF746
SF3A2	66	No coloc	1600	No coloc	API5,ARGLU1,BAIAP2,C19orf43,CCP110,CIRBP,CUL3,CUL7,DDX23,DDX39B,DDX5,DHX15,EIF4G1,EMC2,EP300,ESR2,GRB2,HNRNPA2B1,HNRNPAB,ILF2,ILF3,LIN54,MUS81,NIPBL,NR2C2,PHF5A,PIGS,PPP1R8,PRPF40A,PRPF8,RAE1,RBM17,RBM39,REST,RNPS1,SF3B3,SF3B4,SF3B5,SH3RF1,SMC1A,SMNDC1,SMURF2,SNRNP200,SNRNP70,SNRPA,SNRPA1,SNRPB,SNRPB2,SNRPC,SNRPD2,SNRPD3,SNRPF,SNRPG,SRSF2,SRSF3,SRSF5,SRSF7,TFG,TRA2B,TRIP10,U2AF1,U2AF2,VEZF1,YBX1,…
RPL28	66	No coloc	No coloc	No coloc	AKAP11,API5,BMP4,CAND1,CCNDBP1,CDC42BPA,CHD3,CMTR1,CTCF,CTNNB1,CYLD,DCTN4,DNM1L,EIF4A3,FN1,HIST1H1C,ITGA4,KIAA0232,KLHL21,MAGOH,MCM2,MTF1,MYC,NR2C2,PAFAH1B1,PHB,PIH1D1,PINK1,PLEKHA4,POLE,PPP1CC,PTEN,PTPN21,PTPRK,RC3H2,REST,RPL18,RPL18A,RPL19,RPL26L1,RPL27,RPL32,RPL34,RPL36,RPL38,RPL6,RPL7A,RPLP0,RPLP1,RPLP2,RPS11,RPS15,RPS16,RPS18,RPS19,RPS6,RPS8,SNRNP70,SRP14,TCOF1,VDAC1,WHSC1,ZBTB7A,ZDBF2,ZNF64…
P4HB	65	No coloc	No coloc	No coloc	ABCC6,ACTB,ARRB1,BAG3,BRAF,CCT4,CEP104,CHCHD2,CLNS1A,CSNK2A2,CTNNB1,CUL3,CUL7,CYLD,DNAJC3,DUSP23,EDEM3,EGFR,EIF4A2,EMC1,ENO1,ESR2,EWSR1,GRN,GSK3B,GSTO1,GXYLT1,H2AFX,HSD17B10,HSP90AA1,HSPA5,KIAA1429,KLF11,KLHL42,LMAN1,LRRK2,MCM2,MYC,NDUFB11,NDUFB9,NDUFS1,NDUFS8,NHLRC2,P4HA3,PABPC1,PARK2,PDIA6,PFDN2,PGD,PHB,PLEKHA4,PTPRU,RDX,RIPK1,SIRT7,SOD1,SUCO,SURF4,TGFB1,TKT,TMPO,TNIP2,U2AF2,UBE3C,ZNF292
UBE2A	65	No coloc	No coloc	No coloc	AAAS,ABCD3,ADAR,ANXA2,ANXA6,AP1M1,ARHGEF2,BTAF1,CBX5,CCNT1,CD2AP,CDK5,CDKN2A,CPNE2,CSE1L,DCTN1,DHX15,DOCK7,EIF4A3,EIF5B,EMD,FAM134C,FARSB,FBXL6,FLOT2,GCN1L1,GSTP1,HDLBP,HIST2H2BE,HNRNPA2B1,HNRNPDL,LARS,NISCH,OLA1,PARK2,PFN1,POMP,PSMB1,RNF123,RNF20,RNF40,RPL10A,SHPRH,SMCHD1,SNRPB,SON,SRP14,SRSF3,TES,TPR,TRIM27,TROVE2,U2AF2,UBA52,UBE2L3,UBR1,UBR2,UBR3,UBR4,UBR5,WAC,XIAP,YBX1,ZBED1,ZMYM2
SNRPA1	65	No coloc	No coloc	No coloc	CCDC12,CDC73,CHD3,CHD4,CUL3,CUL7,CYLD,DDX5,DHX15,DUSP5,DYNC1H1,EGFR,EP300,ESR2,GCFC2,GTF3C1,HUWE1,IFIT2,IGSF8,ITGA4,LSM2,MCM2,MCM7,MYC,NR2C2,PHAX,PHB,PHF5A,PIH1D1,PLEKHA4,PRPF8,PSAP,PSMA5,PSMB3,PSMB5,PTEN,RBM14,RC3H2,REST,RPS5,S100A16,SF3A2,SF3B3,SF3B4,SF3B5,SMURF1,SNRNP200,SNRNP70,SNRPA,SNRPB,SNRPB2,SNRPC,SNRPD2,SNRPD3,SNRPF,SNRPG,SRP14,SRSF7,STOM,TCF7L2,TPR,U2AF1,U2AF2,VASN,YBX1
RAB9A	65	No coloc	No coloc	No coloc	ABCD3,ARF4,ATP6V1F,BANF1,BET1,C9orf72,CDC34,CLPX,CPD,CUL7,DPM1,ECH1,EMD,EPHA2,ESYT1,FAM21A,GDI1,HAGH,HLCS,IGF2R,KARS,KIAA1033,KIAA1429,LAMTOR1,LAMTOR2,LAMTOR5,LNPEP,LRBA,MEF2BNB,NAPA,NISCH,NOP16,NUP205,PDZD8,PLEKHA4,PLEKHM3,PTPN1,RAB7A,RABGGTB,RBM14,RHEB,RRBP1,RRP1B,SAR1A,SCAMP1,SEC16A,SLC3A2,SMC1A,SMC3,SMCR8,SNAPIN,SOD1,SRP14,STT3A,TBC1D5,TRAF2,TRIP11,TRMT1L,TSG101,VAMP3,VAPA,VPS13C,XPOT,ZFYVE16…
NDUFA4	65	No coloc	No coloc	No coloc	ABCD3,ACACA,ACADVL,ACSL4,AFG3L2,APP,ATP5E,ATP5J,BRAF,CANX,CHCHD2,COA3,COX4I1,COX5A,COX6C,COX7A2,COX7C,CUL3,CYB5R3,DHCR24,DNAJC19,ECH1,FAM162A,FIS1,GUK1,HADHA,HADHB,HIF1AN,KIAA1429,LETM1,MAPK6,MPV17,MRPL14,MTX2,NDUFA10,NDUFA8,NDUFAF3,NDUFB11,NDUFB3,NDUFB4,NDUFB7,NDUFB9,NDUFS1,NDUFS2,NDUFS3,NDUFS6,NDUFS8,NNT,NR2C2,OTUB1,OXA1L,PI4KA,PLEKHA4,ROMO1,SDHB,SFXN1,SOCS1,SOCS6,SSH1,STOML2,TAMM41,UQCC2,UQCRF…
PTCH1	65	No coloc	No coloc	No coloc	ADAM17,ADRBK2,APPBP2,ATF6B,ATM,B4GALT1,CACNA2D1,CAV1,CCPG1,CHST12,CIRBP,CLPX,CLTC,CNNM4,CSNK1A1,CSNK2A2,CUL3,DYNC1H1,EGFR,EPRS,FUT11,GAR1,HIBADH,HSPA5,IMPAD1,ITCH,ITGA4,ITGA6,KIAA1429,LSM14B,MAN2A1,MGAT5,MTDH,MYL6,NEDD4,PDF,PHB,PIKFYVE,PIP4K2B,PIP4K2C,POMT2,PPIA,PSMD1,PSMD2,PSMD8,RAD50,RAN,RB1CC1,RNF130,SKP1,SLIT2,SMURF1,SMURF2,STAT3,STOM,TCEB1,TCEB2,TGFBR3,TMEM131,TMEM160,TMEM2,TPST2,VIM,WWP1,ZY…
PSMC1	64	No coloc	No coloc	No coloc	ALDH1L1,AMBRA1,APP,ATXN7,BAG3,CBL,CCDC92,CCND2,CEPT1,CNOT7,CUL3,CYLD,DNM1L,DUSP6,GSK3B,HERC2,HSD17B10,HSPB1,HUWE1,JMJD1C,JMJD6,KDM1A,KIAA1429,MAPK6,METTL3,MORF4L1,MRPS21,MYC,NCOA4,NDUFA8,NR2C2,PARK2,PIAS3,PLEKHA4,PPARG,PSMA5,PSMB1,PSMB3,PSMB4,PSMB5,PSMB6,PSMD1,PSMD2,PSMD8,PSME1,PSME2,PTPN2,RNF123,RPS13,RPS21,RPS8,SHFM1,SNAI2,SOD1,TNIP2,TOPORS,UBE3A,UGGT1,VPS13D,XRN1,ZBTB8A,ZFYVE21,ZNF561,ZNF746
RBM39	64	No coloc	No coloc	No coloc	AHSA1,APP,ATRX,BMP4,CAND1,CHD3,CHD4,CLK1,CLK2,CMTR1,CTNNB1,CUL3,CUL7,DCAF15,EGFR,EP300,ESR2,FBXW7,HECTD1,HERC2,HIST1H1C,HSPB1,ILF3,JMJD6,KIAA0907,KMT2E,MAGOH,MME,MYC,NHP2L1,NR2C2,NXF1,PHB,PHC2,PINK1,PLEKHA4,PPIG,PRPF40A,RALY,RAN,RBM14,RC3H2,REL,RNPS1,RPL27A,RPS13,RRS1,SEC16A,SF3A2,SF3B4,SIRT7,SND1,SNRNP200,SNRNP70,SON,SREK1IP1,SRSF7,TRA2B,TRMT112,U2AF2,VIM,XRCC5,ZBTB7A,ZNF746
PRDX1	64	No coloc	No coloc	No coloc	ABL1,ACAA1,ARHGEF2,BAX,CAND1,CDC37,CDC73,CFL1,CMTR1,COX17,COX6B1,CUL3,CUL7,CYLD,DAZAP1,DDX39B,DNPH1,EGFR,EIF4A3,EMC4,FN1,G3BP1,GAN,GAPDH,HECTD1,ITGA4,KIAA1429,LRRK2,LUC7L,MAGOH,MCM2,MDH2,MSH6,MYC,NEDD8,NR2C2,OTUB1,PARK2,PHB,PIH1D1,PINK1,PLEKHA4,PRDX3,PRDX4,PRDX6,PRKDC,PRPF8,PTEN,RAB4B,RNF123,SESN1,SESN2,SKI,SOD1,TET2,TKT,TMPO,TXN,U2AF2,UBE3A,VRK3,WHSC1,ZFP36L2,ZFR
MAGOH	64	No coloc	No coloc	No coloc	ACTB,CAPZA1,CHTOP,CLNS1A,CUL7,DHX15,EIF4A3,EP300,ERH,ESR2,FASN,FXR1,FYTTD1,HNRNPF,ILF2,ILF3,IPO13,KRT10,MCM2,MOB2,MYH10,MYH9,NXF1,PRDX1,PRPF8,RAN,RBM39,RNPS1,RPL10,RPL15,RPL18,RPL19,RPL24,RPL26L1,RPL27A,RPL28,RPL6,RPL7A,RPS11,RPS24,RPS6,RPS8,SCYL2,SF3B3,SMG1,SMG6,SNRNP200,SNRNP70,SNRPB,SNRPD2,SNRPD3,SON,SPTAN1,SPTBN1,SRSF2,SRSF3,SRSF5,SRSF7,TNIP2,TRA2B,VIM,WIBG,YBX1,ZC3H13
CRY2	64	No coloc	No coloc	No coloc	ACLY,ADAR,ATP1A1,BHLHE41,CAND1,CCT4,CLOCK,COPA,CSE1L,CSNK1D,CSNK1E,CTBP1,DCAF15,DDA1,DDB1,DDX20,DDX3Y,DHX15,DICER1,DYNC1H1,EEF2,EIF4A2,EPRS,FASN,FBXW11,FBXW7,GCN1L1,HNRNPDL,HSP90AA1,HUWE1,KPNA1,LRPPRC,MAP4,MCM7,MTHFD1,MYCBP2,NOTCH2NL,NXF1,PER1,PPP2CB,PPP2R5E,PPP5C,PRKDC,PSMD1,PSMD2,RAN,RANBP2,RPL10,RPS6,SDCBP2,SEC16A,SKP1,SMC2,SMC4,SNRNP200,SRM,STK11,TMPO,TRAF2,TUFM,TXNIP,UBR5,USP7,USP9X
MGST3	64	No coloc	No coloc	No coloc	ABCD3,AFG3L2,AGTRAP,APOL2,APP,AQP3,ATP5J,ATP6V0A1,BCL2L13,BET1,BIRC6,C11orf24,C17orf62,CANX,CCNC,CDIPT,COA3,COX4I1,COX5A,COX6C,COX7C,CYB5R3,DNM1L,GOLGA3,HADHA,HADHB,HAGH,HK1,HMOX2,IARS2,LRPPRC,MAVS,MCM2,MFF,MRPS26,NDUFS3,NHLRC2,NINJ2,NME3,NMT1,PLP2,PRPF8,PTPN1,RHOT2,SCD,SEC16A,SEC22B,SLC25A20,SMCO4,SMCR8,SYAP1,TIMM13,TMEM140,TMEM60,TOMM70A,UNC50,UQCRQ,VAMP3,VAPA,VDAC1,VDAC2,VPS13D,YIF1A,ZMPSTE24
RAN	63	No coloc	No coloc	No coloc	ABL1,AGL,AKIRIN1,AR,BMPR1A,CDC73,CRY2,CSE1L,CTCF,CUL7,CYLD,EIF4A3,ESR2,FN1,IPO13,IPO7,IPO9,ITGA4,KIAA1377,KIAA1429,KIF1C,KMT2A,KPNA1,KPNA4,KPNA5,MAGOH,MYC,NEK9,NHLRC2,NR2C2,NR3C1,NUP153,NUPR1,NXF1,PHB,PIH1D1,PINK1,PPIA,PSMB5,PTCH1,RANBP2,RANBP6,RBM39,RNF157,RPTOR,SECISBP2L,SIN3A,SMARCA2,SON,STYX,TNPO1,TPR,TRA2B,U2AF1,U2AF2,UBE2I,UNC93B1,XPO4,XPO5,XPO7,XPOT,XRCC1,ZC3H7A
SMC3	63	No coloc	No coloc	No coloc	AKAP9,ARHGEF12,ATM,BET1,CAMKK2,CDC34,CEP170,CHD3,CHD4,CHMP4B,CSNK1A1,CTCF,CUL3,CUL7,DCAF15,DNAJA2,EGFR,EMC1,ESR2,FOXL1,GTF3C4,H2AFX,HERC2,IQGAP1,KIAA1429,MCM2,MECP2,MSH6,MXD1,MYC,NEK6,NIPBL,NR2C2,NUMA1,PDS5A,PDS5B,PHB,PINK1,PLEKHA4,PLIN4,RAB11A,RAB9A,RAE1,RPGR,RPL37A,SF3B3,SFXN1,SIRT6,SMARCA2,SMARCA4,SMARCA5,SMARCAD1,SMC1A,SMC2,STAG2,TGFB1,TGOLN2,TMEM165,USP13,USP37,WAPAL,YY1,ZBTB7A
ARIH1	63	No coloc	No coloc	No coloc	ACADVL,ANKMY2,AP2A1,APPBP2,BBX,BTBD1,C11orf31,CASK,CAV1,CREB1,CTSC,CUL3,DDX1,DICER1,ETF1,FARSB,FBXL17,FBXL5,FBXO21,FBXW11,FEM1C,FOXK1,HBS1L,HSPB1,ILF2,IPP,IQGAP1,JUND,KBTBD6,KBTBD7,KCTD13,KCTD9,KDM1A,KLHDC10,KLHL26,KLHL9,MLLT4,NEDD8,NISCH,NMT1,PARK2,PDCD6,POLE,RAB1A,RBM26,RBM42,RHOBTB2,RPL10,SEC31A,SETD7,SKP1,SNX18,SPOP,SSBP3,TCEB1,TCEB2,TEFM,TNFAIP3,UBE2E2,UBE2L3,XPO5,ZNF687,ZYG11B
SND1	63	No coloc	No coloc	No coloc	APP,BCL2L13,CAND1,CANX,CHD3,CNOT1,CORO1C,CPNE3,CTNNB1,CUL3,CUL7,CYLD,EIF5B,EMC4,EPRS,ESR2,FN1,G3BP1,GSK3B,GTF2E1,HADHA,HSP90AA1,HUWE1,ILF2,ILF3,ITGA4,KIAA1429,LRPPRC,MCM2,MTDH,MYC,MYL12B,NENF,NR2C2,PIH1D1,PIM1,PINK1,PLEKHA4,PRPF8,PYGL,RAPGEF2,RBM39,RBPJ,RPL10,RPL19,RPS11,RPS16,RPS26,RPS27,RPS6,SHFM1,SIRT7,SMNDC1,SNRNP70,SNRPB2,SOD1,SRSF3,U2AF2,UBE2I,USP22,VDAC2,WWP1,ZNF207
RBM14	63	No coloc	No coloc	No coloc	AKAP9,AMBRA1,ATRX,BET1,CAND1,CANX,CASK,CDC37,CEP250,CHD3,CHD4,CLTC,CTBP1,CUL3,CUL7,DDX20,DDX6,DYNLT1,EP300,FN1,HNRNPA0,HOMER3,HOOK3,ILF2,ITGA4,MCM2,MED23,MED4,MYC,NDEL1,NIN,NR3C1,PHB,PINK1,PLEKHA4,PPP1CC,QKI,RAB11A,RAB9A,RBM39,RC3H2,RFC1,RNPS1,RPS5,RRS1,RUNX2,SDHB,SEC16A,SKP1,SMARCA5,SMC1A,SMURF2,SNRPA1,SNRPD2,STAG2,TGOLN2,TMPO,TNIP2,TOP2B,TRMT112,UBE2I,XRCC5,ZBTB10
RPL35A	63	No coloc	No coloc	No coloc	API5,BMP4,CAND1,CMTR1,CTCF,CTNNB1,CUL3,CYLD,HERC2,IGSF8,MAP2K1,MCM2,MTF1,MTHFD1,MYC,NR2C2,NUMA1,PHB,PIH1D1,PLEKHA4,PTPN21,REST,RNF181,RNPS1,RPL10,RPL10A,RPL15,RPL18,RPL18A,RPL19,RPL24,RPL27,RPL27A,RPL31,RPL32,RPL34,RPL36,RPL36AL,RPL39,RPL6,RPL7A,RPL9,RPLP0,RPLP2,RPS11,RPS12,RPS13,RPS15,RPS16,RPS18,RPS19,RPS27,RPS27L,RPS5,RPS6,RPS8,RRS1,RTF1,SNRNP70,TNIP2,UBA52,WDR5,ZBTB7A
RPL32	63	No coloc	No coloc	No coloc	AURKAIP1,CAND1,CANX,CDH2,CMTR1,CTCF,CYLD,DHX8,DUSP11,DUSP5,FAU,GSK3A,HSP90AA1,ILF3,LSM4,MCM2,MECP2,MTHFD1,NENF,NR2C2,PHB,PIH1D1,PLEKHA4,PPIH,PPP1CC,PRPF8,PTEN,RC3H2,RPL10,RPL10A,RPL15,RPL18,RPL18A,RPL19,RPL24,RPL26L1,RPL27,RPL27A,RPL28,RPL29,RPL34,RPL35A,RPL37A,RPL39,RPL6,RPL7A,RPL9,RPLP0,RPS11,RPS13,RPS15,RPS16,RPS26,RPS6,RPS8,RRS1,SART3,SNRNP70,TGOLN2,TUFM,UBA52,WDR46,WHSC1
MTOR	62	No coloc	No coloc	No coloc	ABL1,AMBRA1,BCL2L1,CD274,CDC37,DCP2,DDB1,DEPTOR,EGFR,EIF4EBP1,EIF4EBP2,EP300,FBXW7,FKBP1A,GADD45A,GNB2,GSK3B,GTF3C1,HSPA4,HTT,IRS1,KIAA0226,KIAA1429,LAMTOR2,LARP1,LARS,MAP2K1,MAPKAP1,MAX,MLXIPL,MRPL19,MTA2,NDUFA8,NFKBIA,NXF1,PARK2,PLEKHA4,PREX1,PRKCD,PRKDC,PTEN,RAB1A,RABGGTB,RHEB,RICTOR,RPS6,RPS6KB1,RPTOR,SHOC2,SIRT1,SIRT7,SMDT1,STAT3,TMEM261,TNFAIP3,TRAF2,TRMT61A,UNC93B1,USP9X,WEE1,XPO4,ZDHHC18
ATP1A1	62	No coloc	No coloc	No coloc	AFG3L2,AHSA1,ATP2B4,ATP5L,CD81,CLTC,COPE,CRY2,CSK,CSNK1A1,CTNNB1,CUL3,CUL7,CYLD,DYRK4,EGFR,EMC1,EMC2,ESR2,HADHB,HSD17B12,HUWE1,IFITM3,ITGA5,KIAA0368,KIAA1429,LGALS3,LIMK2,LMAN1,MAPK3,MAPK6,MRPL27,MRPS11,NCKAP5L,NCSTN,NDUFS1,NIN,PHB,PIH1D1,PINK1,PKD1,PLEKHA4,RAB1A,SFXN1,SIRT7,SKI,SLC25A28,SOD1,SSR2,TCOF1,TMPO,TNIP2,TUBA1C,TXNIP,UBE3A,UNC93B1,UQCRQ,VDAC1,VDAC2,ZFHX4,ZNF746,ZNRF1
MTA2	62	No coloc	No coloc	No coloc	ACTB,APPL1,APPL2,ATR,BANF1,BCL2L11,BCOR,CCDC69,CD2AP,CFL1,CHD3,CHD4,CSNK1E,CUL3,DUSP23,EP300,ESR2,FAM219A,G3BP1,GATAD2B,H2AFX,H2AFZ,HSP90AA1,KDM1A,KDM5B,KIAA1429,KPNA1,LRPPRC,MAP4,MED30,MRPS23,MTOR,MYC,NACC2,NR2C2,NR3C1,PABPC1,PCNT,PHF1,PINK1,PLEKHA4,PPP4R1,RBBP7,SAP30,SATB1,SH3KBP1,SIN3A,SIRT6,SIRT7,SMARCAD1,TCF7L2,TOP2B,TSC22D3,TUFM,TWIST1,UBE3C,YY1,ZBED1,ZBTB16,ZBTB7A,ZEB2,ZMYND8
RBBP7	62	No coloc	No coloc	No coloc	ACTR8,AEBP2,APPL1,APPL2,ARID1A,ARID4A,ARID4B,BANF1,BPTF,C1orf122,CBX5,CHD3,CHD4,DDB1,EP300,ESR2,FOXK1,GATAD2B,H3F3B,HSD17B10,HUWE1,ING2,KDM1A,KDM5A,KDM5B,KIAA1429,KMT2A,LCOR,LSM4,MED17,METTL3,MORF4L1,MTA2,NACC2,NPAT,NR2C2,PCNT,PFDN6,PHF1,PINK1,PLEKHA4,PPP1CC,PTMS,REST,RPL39,SAP30,SHPRH,SIN3A,SIRT6,SIRT7,SMARCA1,SMARCA2,SMARCA5,SP1,TNIP2,TOPORS,TUBA1C,TWIST1,USF1,ZBTB7A,ZEB2,ZMYND8
NHP2L1	62	No coloc	No coloc	No coloc	CAND1,CHD3,CHD4,CORO1C,DDB1,DDX56,ESR2,FN1,GCC2,GTF3C1,GTPBP1,HSD17B10,ITGA4,KIAA0368,MAP1LC3B,MCM2,NIFK,NIN,NOP16,NR2C2,PABPC1,PIH1D1,PLEKHA4,PPIH,PRPF40A,PTRF,RBM39,RC3H2,RHOU,RNPS1,RPL15,RPL18,RPL18A,RPL19,RPL31,RPL37A,RPL6,RPLP0,RPS11,RPS13,RPS24,RPS5,RPS6,RPS7,RPS8,RRS1,SF3B4,SNRNP70,SON,SRP14,SRSF5,SRSF7,STAG2,SUPT16H,SURF4,TBL1XR1,TPR,TRA2B,U2AF1,USP37,YY1,ZNHIT3
RPS28	62	No coloc	No coloc	No coloc	ABCC6,APOE,CAND1,CCNDBP1,CD81,CHD3,COPE,CSNK1A1,CTNNB1,CUL3,ESR2,FAM208A,FAU,FBXW11,FN1,H2AFX,HNRNPA2B1,IGSF8,ILF3,ITGA4,KIAA1429,LARS,LRRK2,MCM2,NOTCH2NL,NR2C2,PABPC1,PHB,PIH1D1,PPP1CC,PSMD1,RC3H2,RPL10A,RPL15,RPL18,RPL19,RPL24,RPL36,RPL37A,RPL38,RPL6,RPL7A,RPL9,RPLP2,RPS12,RPS13,RPS15,RPS16,RPS18,RPS19,RPS21,RPS24,RPS26,RPS27,RPS27L,RPS5,RPS6,RPS7,RPS8,RRS1,SNRNP70,WIBG
ATM	61	No coloc	No coloc	No coloc	ABL1,AP1B1,ATMIN,ATR,BAZ1B,BHLHE41,CBL,CD274,CD99L2,CHD4,CREB1,CSNK1D,CXXC5,DDX1,DYRK2,EIF4EBP1,ERRFI1,ESR2,FOXO1,FOXO3,GMNN,H2AFX,HUWE1,KDM2A,KIAA1429,LPAR6,MCM2,MED1,MSH6,NDUFA8,NRD1,OSGIN1,PIM1,PPP1CC,PRKDC,PTCH1,RAD50,RASSF1,RELA,RFC1,RHEB,RNF123,RNF20,RNF40,RRM2B,RSF1,SETD2,SIRT7,SMAD7,SMARCA5,SMC1A,SMC3,SOCS1,SPOP,SPSB1,STK11,TAF1,UNC93B1,USP34,WHSC1L1,XRCC5
FASN	61	No coloc	No coloc	No coloc	ADIPOQ,AHSA1,ARRB1,BRAF,CAV1,CCND1,CDC34,CRY2,CSK,CUL3,CUL7,CYLD,DCAF15,DDX39B,DNM1L,DUSP23,DUSP3,EIF4A3,EMC1,EMD,ESR2,EWSR1,FN1,FOXL1,GBF1,GFPT1,GSK3B,HSD17B10,HSD17B12,HSP90AA1,HSPA5,HTT,HUWE1,KIAA1429,MAGOH,MAPK3,MCM2,METTL3,MMGT1,MTDH,MYC,NR2C2,PARK2,PHB,PIH1D1,PINK1,PLEKHA4,PRPF8,PTEN,PTPN11,RMND5A,SIRT1,SIRT7,SMURF1,SPOP,TMPO,TNIP2,TSG101,USP22,ZBTB7A,ZNF746
KARS	61	No coloc	No coloc	No coloc	AIMP2,APEH,AR,AURKAIP1,BET1,CAND1,CDC73,CORO1C,COX4I1,CYLD,EIF4G2,EMC1,EMC2,EPRS,ESR2,FN1,GAPDH,GPX1,HMGCS1,HSD17B10,HSPA4,ICT1,ILF3,IPO7,JMJD6,KIAA1429,LARS,LRPPRC,MCM2,MED23,MED4,MSH3,MYC,NR2C2,NR3C1,OTUB1,PAFAH1B1,PHB,PIH1D1,PIK3R3,PINK1,PKN2,PLEKHA4,PRPF8,PTPLAD1,RAB11A,RAB9A,RANBP6,RNF123,RNF181,RPL19,RPL36,SAMD9,SFXN1,SIRT7,SPTAN1,TGOLN2,TNIP2,TRMT1,UBE2S,VIM
GSK3A	61	No coloc	No coloc	No coloc	AKAP9,AR,BCL2L1,BCLAF1,CREB1,CTNNB1,DDX5,DHX15,EWSR1,FAM193B,FRAT1,FXR1,G3BP1,HSP90AA1,LRP6,MAPT,MCL1,MDN1,MYC,NBR1,NIN,NR2C2,PABPC1,PLEKHA4,POLR3B,PPP1CB,PPP1CC,PPP3CC,PRKCD,PRKDC,PRPF40A,PSMD1,PTBP1,RAE1,RCAN1,RFX7,RICTOR,RPL10,RPL18,RPL19,RPL32,RPL36AL,RPL7A,RPS26,RPS27,RPS8,RRP1B,SAMHD1,SF3B3,SMAD2,SRSF3,TBC1D4,TNRC18,TOPORS,TUFM,U2AF1,U2AF2,VTA1,YBX1,YWHAB,YWHAG
SEC22B	61	No coloc	No coloc	No coloc	ASCC3,B3GAT3,BET1,BOD1L1,C14orf2,C19orf25,CANX,CERS6,CREB1,CUL7,CYB5R3,DICER1,DPM3,EMC2,EMC4,ERGIC3,ESR2,FAM174A,FCER1G,FN1,HADHB,HIBADH,IFNGR2,JAGN1,KIAA1033,KIAA1429,KIAA1467,MCM2,MCM3AP,MFF,MGST2,MGST3,MMGT1,MPST,MYC,NAPA,NBAS,PLEKHA4,REEP4,RHBDD1,RTF1,S100A16,SEPT11,SERINC2,SIN3A,SMARCA2,STIM1,STX10,STX18,STX1A,STX4,STX6,TCOF1,TMEM189,UNC93B1,VAMP2,VAMP5,VTI1B,WDR7,XRCC1,ZYX
SNRPD3	60	No coloc	No coloc	No coloc	ABCC6,BANF1,CAND1,CCND2,CCNK,CD81,CEP250,CHD4,CKAP5,CLNS1A,CUL3,CUL7,CYLD,DDX20,DHX38,EAPP,EIF4A3,ESR2,EWSR1,FN1,GTF2E1,HUWE1,IFIT2,IGSF8,ITGA4,KIAA1429,LSM1,LSM2,LSM7,LUC7L,MAGOH,MCM2,METTL3,MYC,NHLRC2,NR2C2,PABPC1,PHB,PIH1D1,PLEKHA4,PRPF8,RC3H2,RELA,REST,RPS27L,SF3A2,SF3B3,SMARCAD1,SMURF1,SNRNP200,SNRNP70,SNRPA1,SNRPB,SNRPB2,SNRPC,SNRPD2,SNRPF,SNRPG,UNC93B1,ZNF131
ITCH	60	No coloc	No coloc	No coloc	ARID1A,ARRB1,ARRDC1,ARRDC3,ARRDC4,BID,BRAF,CAV1,CBL,CDC34,CFLAR,CUL3,CYLD,DAZAP1,DDX20,DTX1,DTX3L,EGFR,EWSR1,GRB2,GSN,HTT,KIAA1429,KLF10,LATS1,LRP6,LRRK2,MAP2K4,MAVS,MYC,N4BP1,NCOA1,NEDD9,PABPC1,PHB,PLEKHA4,POLR2B,PTCH1,RASSF1,RIPK1,SCAMP3,SLC3A2,SMAD2,SMAD7,SMARCC1,SNX18,STAM2,TGFBR1,TNIP2,TXNIP,UBA6,UBE2E1,UBE2E2,UBE2E3,UBE2J2,UBE2L3,USP13,USP9X,WBP2,WWP1
MCM7	60	No coloc	No coloc	No coloc	ACLY,AHSA1,APP,ASB8,ATR,BAG3,C14orf166,CCND1,CCT4,CDC34,CDK7,CEP250,CEP290,CHD3,CRY2,CTNNB1,CUL3,CUL7,CYLD,DDX5,EP300,EPAS1,FBXW7,FN1,G3BP1,GINS3,GSTK1,HSPB1,ILF2,ITGA4,KIAA1429,LNX2,MAPK6,MCM2,MIB1,MYC,NAB2,NEK6,NR2C2,NXF1,PARK2,PHB,PLEKHA4,PPARG,PSMD2,PTEN,RANBP6,RBPMS,RMND5A,SMC1A,SNRPA1,TCEB1,TGFB1,TMPO,TOMM34,TRIM24,TRIM27,TXNIP,UBE3A,ZC3H7A
LARP1	60	No coloc	No coloc	No coloc	BCL2L1,CAND1,CBY1,CDC34,CHD3,CHD4,CLK3,CMTR1,CSNK1A1,CUL3,CYLD,DCAF15,DUSP1,EIF3A,EIF3K,ELK4,G3BP1,GBF1,HNRNPDL,ILF2,ITGA4,KIAA1429,KIF13B,LUC7L,MAGI1,MAST3,MTOR,NIFK,NR2C2,PABPC1,PHB,PIH1D1,PINK1,PLEKHA4,PPP1CC,RC3H2,RHBDD1,RNF123,RPL10,RPL29,RPL6,RPS12,RPS13,RPS16,RPS18,RPS5,RPS8,RPTOR,RRP1B,SART3,SH3PXD2A,SIRT7,SNRNP70,TNIP2,TSG101,U2AF2,YWHAB,YWHAG,ZBTB21,ZNF638
RANBP2	60	No coloc	No coloc	No coloc	ARID4B,B2M,BAG3,BCL2L1,CDC34,CDC73,CHMP2A,CLTC,COL4A3BP,COMTD1,CRY2,CTDSPL2,CTNNB1,CUL7,DHX15,EMC1,EMC2,ESR2,FBXW11,FOXL1,GBF1,H2AFX,HNRNPF,ILF2,KIAA1429,KIF3B,KIF5B,KPNA1,MCM2,MED13,MMGT1,MYC,NR2C2,NUP153,NUP50,NXF1,PARK2,PIH1D1,PINK1,PLEKHA4,PRKDC,PRPF8,PSMD1,PTEN,RAD50,RALY,RAN,RHBDD1,RPLP0,RRS1,SIRT7,SNRNP200,TAF1,TES,TNIP2,TOP2A,TOP2B,TRADD,UBE2I,ZNF746
CBY1	60	No coloc	No coloc	No coloc	AGTPBP1,BAIAP2,CAMSAP2,CDC25B,CEP170,CHCHD1,CLASP1,CLU,CRTC2,CSNK1A1,CTNNB1,DCP1A,DENND4A,DENND4C,DOCK7,EGFR,ENKD1,FAM53B,FAM53C,FGD6,FOXO3,GAN,GIGYF2,INPP5E,KIF13B,KIF1B,KIF1C,LARP1,LMO7,MAGI1,MAP3K2,MAPKAP1,MAST3,MICALL1,MLLT4,NAV1,NF1,NUMBL,PFKFB2,PHLDB2,PTPN13,PTPN14,RALBP1,REEP4,RPTOR,SH3PXD2A,SPIRE1,STARD13,TANC2,TBC1D1,TNFAIP8L3,TNIP2,TSC2,TSG101,UHRF1BP1,USP8,WEE1,ZBTB21,ZFP36L2,ZNF638
ZBTB7A	60	No coloc	No coloc	No coloc	AR,ARID1A,BCL6,BCOR,CBX5,CCT4,CHD3,CHD4,CHD8,DDB1,DDX39A,DNM1L,EHMT2,EIF4A3,EIF4G2,ESR2,FASN,GCN1L1,GTF3C1,HADHA,HADHB,HDAC3,HNRNPA2B1,HSP90AA1,HUWE1,IQGAP1,MDN1,MGA,MTA2,NCOR1,NCOR2,NFKBIA,NFKBIB,PRKDC,RBBP7,RBM39,RELA,RFC1,RPL27,RPL28,RPL35A,RPS19,RPS8,SIN3A,SIRT1,SMARCA4,SMARCA5,SMC1A,SMC2,SMC3,SMC4,SOX9,SP1,TMPO,UBE2I,UBR5,VIM,XRCC5,ZBTB4,ZMYND8
RPL38	60	No coloc	No coloc	No coloc	AHSA1,CAND1,CHMP5,CUL3,EGFR,ESR2,ITGA4,KIAA1429,MCM2,METTL3,MYC,NMT1,NR2C2,PHB,PIH1D1,PLCG1,PLEKHA4,PPP1CC,PRPF8,PTEN,RC3H2,REST,RPL10,RPL10A,RPL15,RPL18,RPL18A,RPL19,RPL24,RPL27,RPL27A,RPL28,RPL29,RPL31,RPL34,RPL36,RPL37A,RPL6,RPL7A,RPL9,RPLP0,RPLP1,RPLP2,RPS11,RPS12,RPS13,RPS16,RPS18,RPS19,RPS26,RPS27,RPS28,RPS5,RPS6,RPS7,RPS8,RRBP1,SIRT7,TGFB1,TUBGCP4
CMTR1	60	No coloc	No coloc	No coloc	ABCF1,BCLAF1,C14orf166,CIRBP,CUL3,DDX5,DHX15,EIF3A,EIF4A3,EIF4G1,EIF5B,FXR1,G3BP1,G3BP2,HIST1H1C,HNRNPA2B1,HNRNPAB,ILF2,ILF3,LARP1,PABPC1,PRDX1,PRPF8,PTBP1,PTBP3,RBM39,RNF20,RNF40,RPL10,RPL10A,RPL15,RPL18A,RPL19,RPL27,RPL28,RPL32,RPL35A,RPL36,RPL7A,RPL9,RPLP2,RPS11,RPS13,RPS16,RPS19,RPS24,RPS26,RPS7,RPS8,SAMHD1,SERBP1,SF3B3,SMCHD1,SNRNP200,SPTBN1,SRSF5,U2AF2,VAPA,XRCC5,YBX1
RPS21	60	No coloc	No coloc	No coloc	ABL1,APP,AR,CAND1,CLCA2,CLNS1A,CUL3,CYLD,ESR2,FN1,ITGA4,LRRK2,MAST3,MRPS21,MTHFD1,PABPC1,PIH1D1,PPP1CC,PRPF8,PSMC1,PSMD1,PSMD2,PSMD8,RC3H2,RIPK1,RPL10,RPL10A,RPL15,RPL18,RPL18A,RPL19,RPL24,RPL27,RPL31,RPL34,RPL37A,RPL6,RPL7A,RPL9,RPLP0,RPLP1,RPLP2,RPS11,RPS12,RPS13,RPS16,RPS18,RPS19,RPS24,RPS26,RPS27L,RPS28,RPS5,RPS6,RPS7,RPS8,SNRNP70,TES,THOC2,UBA52
RHBDD1	60	No coloc	No coloc	No coloc	ALDH3A2,AUP1,BAZ1B,BCLAF1,C2CD2,CCDC47,CD2AP,CLMN,CSDE1,CYB5R3,DHCR7,DNAJC1,DNAJC16,EMD,ESYT1,GOLGB1,GRAMD1B,HIST1H1C,IGF2R,JMJD1C,KTN1,LARP1,LEMD3,LRRK2,LYSMD3,MAP4,MMGT1,MTDH,NOTCH2,NPLOC4,NUP153,PDLIM1,PDLIM5,PDZD8,PTPN1,RAB3GAP2,RANBP2,RNF5,RPL24,RRBP1,SEC16A,SEC22B,SEC61B,SEC62,SEC63,SPCS1,STIM1,STT3B,TLN1,TMEM209,TMEM42,TMPO,TRIP11,TRPM7,VAMP3,VANGL1,VAPA,VCPIP1,XRN1,YKT6
PDLIM7	59	No coloc	No coloc	No coloc	ACTN1,ACTN4,AP2A1,AP5B1,ARPC3,ARPC5L,BAG3,CLTA,CLTC,CYLD,DDX6,ENKD1,ESR2,GBF1,GPATCH2L,HNRNPF,IQGAP1,LPP,LUZP1,MPRIP,MYC,MYH9,MYL6,MYO1C,MYO5A,NEDD4,NR2C2,NXF1,PDLIM5,PHF1,PLEC,PLEKHA4,PTPN14,QSER1,RGS3,RPGR,SLFN12,SMURF1,SPTAN1,SPTBN1,SVIL,SYNPO,TAB2,TCEB2,TES,THRB,TRADD,TRAF2,TRAPPC1,TRAPPC10,TRAPPC2L,TRAPPC3,TRAPPC4,TRAPPC9,TSG101,UBE2I,VARS,WWP1,ZBTB10
TFG	59	No coloc	No coloc	No coloc	ANXA1,ATP6V0A1,BABAM1,BET1,BICC1,CAND1,CHMP1B,CHMP2A,CHMP3,CHMP4B,CHMP5,CLTA,CRYAB,CUL3,CUL7,DAZAP2,DPM3,ERGIC1,EWSR1,FAM168A,FBXL6,FLOT2,GBP2,GRB2,HNRNPF,HSPA5,IST1,KIAA1377,KIAA1429,LASP1,LENG8,MCM2,MED25,MITD1,NADSYN1,NCOA4,NEDD8,NIPBL,PDCD6,PFDN5,PHB,PHF20,PIH1D1,PLEKHA4,PLEKHG4,PLSCR1,RBPMS,RCL1,RPL10A,SEC31A,SF3A2,SF3B4,STAT5B,TNIP2,TOP2A,TSG101,UBE2I,URB1,VPS37C
SART3	59	No coloc	No coloc	No coloc	AR,BCLAF1,CAND1,CUL3,DUSP5,ECD,ESR2,HIST2H2BE,IGSF8,KIAA1429,LARP1,LRPPRC,LSM2,LSM4,LSM7,MYC,NUP50,OLA1,PDIA6,POLH,POLR2H,POP7,PPIH,PRPF8,PSMA5,PSMB3,PSME4,RAB1A,RBMS3,RBPJ,RNPS1,RPL10A,RPL19,RPL26L1,RPL27,RPL32,RPL37A,RPL6,RPL7A,RPL7L1,RPLP2,RPS15,RPS8,RRP1B,SIRT6,SIRT7,SNRPB,SNRPD2,SNRPF,SNRPG,SPTY2D1,TNIP2,TPR,TXNIP,UBR4,USP4,VARS,YBX1,ZNF746
UBR5	59	No coloc	No coloc	No coloc	AMBRA1,ATMIN,ATP6V1F,CCP110,CEBPD,CEP250,CIB1,CRY2,CTNNB1,CUL3,DCAF15,DDB1,DYRK2,EYA3,FBXW11,GSK3B,KIAA1429,KIF2A,KPNA1,MAPK3,MAPK6,MCM2,METTL3,MOAP1,MYC,NCOA1,NCOA2,OTUD5,P4HA3,PABPC1,PIK3R1,PLEKHA4,POGLUT1,POLH,PPARG,PRMT2,RMND5A,RNF168,RNF38,SATB1,SET,SHFM1,SIRT6,SIRT7,SMAD2,SUPT16H,TCF7L2,TOB1,TOB2,TXNIP,UBE2A,UBE2L3,UBE3A,UBXN7,USP49,WDR43,ZBTB7A,ZNF207,ZNF746
ATP2A2	59	No coloc	No coloc	No coloc	AMFR,APOE,ARMC8,ASB1,AURKAIP1,BET1,BMPR1A,CANX,CDC34,CORO1C,CSNK1A1,CTCF,CTNNB1,CUL3,CUL7,EGFR,EMC1,EMC2,EP300,ESR2,HK1,HMOX2,HSPB1,KIAA1429,LMAN1,LRPPRC,LRRK2,MYC,NCSTN,NDUFS1,NDUFS3,NDUFS8,NNT,NOTCH2,NR2C2,PHB,PINK1,PKN2,PLEKHA4,PTPLAD1,PTPRK,RAB7A,RPS6,SIRT1,SIRT7,SKI,SLC3A2,SLC4A4,SOCS1,TGOLN2,TMPO,TUBA1C,UNC93B1,UQCRH,UQCRQ,VAPA,VDAC1,ZC3H7A,ZNF746
SMARCC1	58	No coloc	No coloc	No coloc	AR,ARID1A,ARID1B,ARID2,BAZ1B,CAND1,CEBPB,CHD3,CHD4,CUL3,DDIT3,E2F6,EMD,EP300,EPAS1,EWSR1,FOS,H2AFX,H2AFZ,ING2,ITCH,KDM1A,KIAA1429,KMT2A,MYC,NCOA1,NCOR1,NEDD4,NR2C2,NR3C1,NXF1,PBRM1,PDCD6,PLEKHA4,PLSCR1,PPIP5K2,PRPF8,RBBP5,RC3H2,SAMD9,SIN3A,SIRT7,SMAD2,SMARCA1,SMARCA2,SMARCA4,SMARCA5,SMARCAD1,SMARCD2,SP1,STK11,TAF10,TBL1XR1,TNIP2,TOP2B,UBN1,WHSC1L1,ZNF581
KBTBD7	58	No coloc	No coloc	No coloc	AEBP2,APPBP2,ARIH1,CAMSAP2,CCDC106,CUL3,DUSP23,EGFR,ERC1,FBXL17,FBXL6,FOS,FOXN3,GABARAPL1,GABARAPL2,GBF1,GTF3C1,HIVEP1,HLX,HSP90AA1,IQGAP1,KBTBD6,KBTBD8,KIAA1429,KIF2A,KLF15,LINC00341,MAP1LC3B,MARCKSL1,MDK,METTL15,MRPL27,MRPS26,NEDD8,NUMBL,NUP155,PER1,PHC2,POP7,RBM26,RGS2,RPL34,RPS19BP1,SIRT7,SNX33,SPTY2D1,TBC1D23,TEFM,THOC2,TMEM160,TPP2,TRIP12,TXNIP,UBXN7,VANGL1,ZBTB21,ZNF24,ZNF414
COPE	58	No coloc	No coloc	No coloc	ARF1,ATP1A1,BAG3,CANX,CCND2,CDC37,CDC42EP3,COPA,COX4I1,CTNNB1,CYLD,DCTN5,DDX39B,DNAJA2,EEF2,FH,FN1,GNG12,GTF2E1,HERC2,HSD17B10,HUWE1,KIAA1429,KIF5B,LMAN1,MICAL2,MYO1C,PHB,PLEKHA4,PRDX3,PRKDC,PSMD2,PTRH2,RABGAP1,RNF213,RPS28,RPS5,SACM1L,SAMHD1,SEC61B,SF3B3,SF3B4,SF3B5,SPTAN1,SPTBN1,SRSF2,SRSF3,STAG2,TGOLN2,TNIP2,TRIP10,TUBGCP4,TUFM,UNC93B1,VDAC1,WBP2,WDR7,XRN1
AMBRA1	58	No coloc	No coloc	No coloc	ACTN1,ALDH1B1,ASB8,ATG4B,CCT4,COPS8,CUL7,DCAF10,DDA1,DDB1,DPM1,DYNLL2,EMD,FBXW11,GABARAPL1,GABARAPL2,HSP90AA1,HSPA5,HSPB1,HUWE1,KIAA1429,LRRC42,MAP1LC3A,MAP1LC3B,MAPK6,METTL3,MLF2,MTOR,MYC,NDUFS1,NDUFS2,NEK9,NPEPPS,PARK2,PJA2,PSMA5,PSMB3,PSMB5,PSMC1,PSMD2,PSMD8,RBM14,RPTOR,SAMHD1,SEC16A,SLC25A22,SOCS6,SPATA5,TCEB1,TCEB2,TIMM13,TRAFD1,TUBB6,TUFM,UBR5,USP9X,VWA8,WSB2
GAN	58	No coloc	No coloc	No coloc	ALMS1,APBB2,ARHGEF1,ARHGEF12,BCLAF1,CBY1,CCT4,CLASP1,CUL3,DLG5,DYNC2H1,EEF2,EIF3A,ESR2,H2AFX,HNRNPF,HSP90AA1,HSPA2,KBTBD8,KIAA1429,KRT10,LRRC16A,MTHFD1,MYH14,MYO18A,NUDCD3,OXA1L,PABPC1,PCNT,PINK1,PKD1,PLEC,PRDX1,QRICH1,RELA,RNF213,RPLP0,RPS13,RPS27A,RPS5,RPS6,RPS8,SETD2,SPTAN1,SRSF7,SSH2,SYNC,SYNE1,TBCB,TENM3,TRIM21,TUBB4B,TUBB6,VCPIP1,VIM,ZC3H13,ZNF469,ZZEF1
CEP170	58	No coloc	No coloc	No coloc	ACTR2,AKAP9,ARHGEF2,ASB7,ASCC3,C1orf86,CAMSAP1,CBL,CBY1,CEP104,CEP120,CEP250,CEP290,CKAP2,CSNK1A1,CSNK2A2,CYB5R3,CYLD,DCTN1,DSTYK,EGFR,ESR2,GPX4,GRB2,HECTD1,HERC2,INPP5E,KIAA1429,KIF2A,KLHL9,KNSTRN,LASP1,LUZP1,MAPK6,MED4,MTPN,NDEL1,NIN,PCM1,PCYT1A,PHB,PTEN,SETD7,SIRT7,SMAP2,SMC3,SNAPIN,SNRNP70,TMSB10,TNKS,UBE3A,UNC45A,USP9X,VPS53,VTI1B,WRAP73,XIAP,YWHAB
BCL2L1	57	No coloc	No coloc	No coloc	ABL1,ACTB,ACTR2,APAF1,BAX,BCL2L11,BCL2L12,BCL2L2,BID,BMF,BNIP3L,BRD2,CASP8AP2,CDKN2A,CFLAR,CLU,CRYAB,CTNNB1,DOCK7,ERGIC3,G0S2,GAPDH,GSK3A,GSK3B,GSTP1,HSPB1,IRS1,LARP1,MCL1,METTL23,MIEF1,MOAP1,MTOR,MYH10,MYO1C,PARK2,PDS5A,PINK1,PMAIP1,PPHLN1,PPP1CC,PRKDC,RAB1A,RANBP2,REEP4,RPS26,SPTAN1,SPTBN1,SVIL,TNIP2,UBE2I,UBR1,VDAC1,VDAC2,WWP1,ZFYVE1,ZHX1
EIF4G1	57	No coloc	No coloc	No coloc	AIMP2,CDC37,CHD3,CHD4,CIB1,CMTR1,CUL3,CUL7,CYLD,DCTN4,EIF1,EIF3A,EIF4A2,EIF4G2,ENKD1,ESR2,FBXW7,FN1,FOXL1,FTL,G3BP1,G3BP2,GABARAPL2,GBF1,GSK3B,HERC2,HIF1AN,HSPA5,IQGAP1,ITGA4,ITPR2,KIAA1429,MCM2,MYC,NHLRC2,NR2C2,NUP50,PABPC1,PHB,PLEKHA4,POLE,PTBP1,RC3H2,RPTOR,SF3A2,SF3B3,SIRT7,SKIV2L2,SLBP,SNRNP70,SRSF3,TMPO,TNIP2,TRAF2,UBE3A,ZC3H7A,ZFYVE9
HNRNPDL	57	No coloc	No coloc	No coloc	CAND1,CHD3,CHD4,CHMP2A,CRY2,CUL3,CUL7,CYLD,DNM1L,EEF2,EP300,ESR2,EWSR1,FBXW11,FN1,H2AFX,HNRNPA0,HNRNPA2B1,HNRNPAB,HNRNPF,HSD17B10,HSPA5,ICT1,IFIT2,ITGA4,LARP1,LCOR,LRP1,MALSU1,MAP2K1,MRPL14,MRPL19,MRPL55,MYC,NEDD8,NR2C2,NR3C1,OPTN,PARK2,PHB,PLEKHA4,PTBP1,RALY,RC3H2,RPL36,RPS7,SNRNP70,SNRPC,SRSF2,SRSF3,TNIP2,TXNIP,U2AF2,UBE2A,UBE2S,VDAC1,ZFP36L2
PTRH2	57	No coloc	No coloc	No coloc	ABCD3,ADCY9,ALDH3A2,ANKMY2,ARF4,ATF6,ATP5J,ATP6V0A1,ATP6V1F,C9orf72,CCDC47,CD55,CDC34,CDS2,CHCHD2,CLTC,COL12A1,COPE,CPD,DNM1L,DUSP6,EMC1,EMD,ESR2,ESYT1,EYA3,FAM63B,FLOT2,GADD45GIP1,GOLGA3,HAGH,HK1,HLA-B,HMOX2,IARS2,KIAA1429,LEMD3,LRRK2,MAVS,MFF,MTDH,NME3,NUP155,PTPN1,RHOT2,RPS15,SEC16A,SMCR8,SNRNP70,STIM1,STT3B,SYAP1,TMEM209,UNC93B1,VAPA,VPS13D,YIPF3
CBX5	56	No coloc	No coloc	No coloc	ADNP,ARL5A,ATRX,BCOR,BID,CHD4,CTNNB1,CUL7,DDB1,DNMT3A,EHMT2,EP300,H2AFX,HDLBP,HIST3H2A,IPO8,KDM2A,KLF11,KPNA3,KPNA4,MAP1LC3A,MCC,MECP2,MGA,NIPBL,NR2C2,PMF1,PPP2CB,PPP2R5E,PRR14,RBBP7,RLF,RRP1B,SETDB1,SMARCA2,SMARCA4,SP1,STAM2,TBP,TCEB1,UBE2A,VPS28,WHSC1L1,XRN1,ZBTB16,ZBTB7A,ZNF292,ZNF354C,ZNF45,ZNF462,ZNF518A,ZNF562,ZNF568,ZNF585B,ZNF621,ZNF649
ERGIC3	56	No coloc	No coloc	No coloc	AGTRAP,AQP3,BCL2L1,BET1,C17orf62,CCDC167,CD81,CDIPT,CDS2,CLDND2,EMP3,ERGIC1,ERGIC2,FIS1,FLVCR1,HMOX2,IFITM3,JAGN1,LMBRD2,MFF,NDUFB6,NINJ2,NR2F2,PLEKHA4,SCARB2,SCD,SEC22B,SEC23A,SLC25A46,SLC26A2,SLC29A2,SLC30A9,SLC35B4,SLC38A10,SLC39A8,SMCO4,SSR1,STOM,TMEM100,TMEM192,TMEM243,TMEM42,TMEM60,TMEM87A,TMUB2,UNC50,UNC93B1,VAMP1,VAMP2,VAMP3,VKORC1L1,VMP1,VTI1B,YIF1A,YIPF3,YIPF6
MAP1LC3B	56	No coloc	No coloc	No coloc	AAMP,ADNP,AMBRA1,ANK2,ANK3,APP,ATG4B,BIRC6,BNIP3L,BRD3,CCND1,CCSER2,CLTA,CTNNB1,CUL3,DBI,DCTN1,DOCK1,FAM134A,FUNDC1,FYCO1,GABARAPL2,HADHA,HADHB,KBTBD6,KBTBD7,KLHL5,MAP1A,MAP1LC3A,MKRN1,NBR1,NEDD4,NHP2L1,OPTN,PHB2,PINK1,RAB11A,RB1CC1,RPLP1,SHFM1,SNX18,STK4,STX10,STX17,STX6,TBC1D17,TBC1D5,TBC1D9,TBC1D9B,TMEM160,TRIM21,UBE2L3,UPF2,VAMP2,VAMP3,VTI1B
SPTBN1	56	No coloc	No coloc	No coloc	BCL2L1,CBL,CDH2,CHD3,CMTR1,COPE,CUL3,CYLD,DCTN1,DDX39B,EIF4A3,EWSR1,FBXW7,FN1,GRB2,HSPA5,HSPB1,IQGAP1,KIAA1429,LARS,MAGOH,MEF2C,MYC,MYH9,MYO18A,MYO1C,NEDD8,NENF,NXF1,PDLIM7,PHIP,PIH1D1,PINK1,PLEKHA4,POU2F1,PPP1CB,PPP1CC,PRKCDBP,PTEN,RABL2A,RC3H2,SCARB2,SIRT7,SMAD2,SMURF1,SOD1,SPTAN1,SVIL,SYNPO,TES,TGFBR1,TNIP2,UBASH3B,VMP1,WEE1,ZFP36L2
PGK1	56	No coloc	No coloc	No coloc	ABCC6,AKR1B1,ARPC3,ATG14,BAG3,COX6C,COX7C,CSE1L,CTNNB1,CUL7,CYLD,DDA1,EEF2,EIF4G2,EMC2,EMC4,ENO1,ENO2,ESR2,EWSR1,FH,FN1,FOXO3,GAPDH,H2AFX,HNRNPA2B1,HSP90AA1,HUWE1,KIAA1429,LASP1,MCM2,MRPL10,MRPS11,MRPS21,MYC,NDUFA8,NHLRC2,PARK2,PGD,PIH1D1,PLEKHA4,PRKAG2,PSMB1,PTEN,PYGL,RHOU,SH3GLB2,SHOC2,SIRT7,SOD1,STAT3,TAGLN2,TKT,TMEM261,U2AF2,ZNF746
MYO18A	56	No coloc	No coloc	No coloc	ACTB,ACTN4,ACTR2,ANXA2,AP2A1,ARHGAP21,ARHGEF17,ARPC3,ARPC5L,CAPZA1,CDC42BPB,CFL1,CLTA,CLTC,CORO1C,CSNK1A1,ENO1,ESR2,FLNB,GAN,GRB2,GSN,HMGB2,IQGAP1,KIAA1429,LIMCH1,LIMS1,LMO7,LUZP1,MPRIP,MYH9,MYL6,MYO1C,MYO5A,NXF1,PHLDB2,PLEC,PLEKHA4,PLEKHG3,PLK2,PPP1CB,PPP1R12B,PYCR2,RPL15,SEC16A,SLC30A6,SMARCA4,SPECC1,SPTAN1,SPTBN1,SSFA2,SSH2,SVIL,SYNPO,TES,TMPO
DDX1	56	No coloc	No coloc	No coloc	ABCF1,APP,ARIH1,ATM,C14orf166,CAND1,CHD3,CHD4,CSNK1A1,CTNNB1,CUL3,CUL7,DBT,DYNC1H1,EIF3K,EIF4EBP1,FN1,G3BP1,HERC2,HNRNPA2B1,HUWE1,ILF2,ITGA4,KIAA0368,KIAA1429,MCM2,MYC,NEDD8,NMT1,NR2C2,PDCD6,PHB,PIH1D1,PLEKHA4,PLOD1,PPP1R8,PTEN,RAD50,RC3H2,RIF1,RNF168,RPL10,RPL26L1,RPL27,SCARB2,SNRNP70,STRN,TGFB1,TMPO,TNIP2,TPR,UBE2I,VASP,YBX1,ZBTB10,ZFYVE21
PDIA6	56	No coloc	No coloc	No coloc	ATG2B,CAND1,CANX,CD81,CDC73,CLN8,CLNS1A,CUL3,CUL7,CYLD,DMXL1,DNAJC3,DNM1L,DUSP23,EWSR1,FN1,GTF2A1,H2AFX,HSD17B10,HSPA5,HUWE1,IGSF8,KIAA1429,KLHL24,LMAN2,MACF1,MCM2,MED4,METTL23,MYC,MYCBP2,NOTCH2,NRD1,P4HB,PARK2,PCYT1A,PFDN5,PHB,PIH1D1,PLEKHA4,PPP3CA,PRKAG2,PRPF8,PTPRU,SART3,SH3KBP1,SLC2A4,SMURF1,SOD1,TXNIP,U2AF2,UBE3A,USP47,XPO5,ZHX3,ZNF281
H2AFZ	56	No coloc	No coloc	No coloc	ABCF1,ADNP,AFF4,ANP32E,ARID5B,BAZ2A,BPTF,BRD2,BRD3,CHD4,CHD8,CTCF,DDB1,DNMT3A,EHMT2,EP400,FAU,FH,GATAD2B,H2AFX,HIST1H4H,HIST1H4J,HIST2H2BE,INO80C,MCM2,MEAF6,MIER1,MIER3,MORF4L1,MSH6,MTA2,NR2C2,PBRM1,PHIP,PLEKHA4,PYGL,RC3H2,RNF168,RNF169,SET,SIN3A,SMARCA1,SMARCA4,SMARCA5,SMARCC1,SMARCD2,SMC2,SRCAP,UBE2E1,USF1,USP16,USP37,VPS72,WDR5,ZMYM2,ZNF24
KMT2A	55	No coloc	No coloc	No coloc	ACTR8,AFF4,AR,ASB7,AVP,CBX4,CCNT1,CDC73,CHD3,CHD4,CKS1B,CSNK2A2,CTBP1,CTNNB1,DYNLT1,E2F4,E2F6,ESR2,EWSR1,FBXW7,ING4,KAT6A,KDM5B,KIAA1429,MCM2,MED17,MLLT4,MYC,NR2C2,OXT,PIH1D1,PLEKHA4,PPP1R15A,PTEN,RAN,RBBP5,RBBP7,RTF1,SAP30,SBF1,SET,SIN3A,SIRT7,SMARCA2,SMARCC1,SP1,SVIL,TAF1,TAF9,TBP,TCEB1,TCEB2,WDR5,WDR82,ZNF131
ABL1	55	No coloc	No coloc	No coloc	AP2A1,AP2B1,ATM,ATR,BCL2L1,BCR,CBL,CCND2,CREB1,CTNNB1,DDB1,DDX5,DOK1,EGFR,EMD,EWSR1,FOS,GPX1,GRB2,HSP90AA1,HSPA4,HUWE1,ILF3,KIAA1429,LARS,MAPT,MAVS,MBP,MTOR,NEDD4,NEDD9,NFKBIA,PARK2,PDE4D,PIK3R1,PLCG1,PLEKHA4,PRDX1,PRKDC,RAN,RPLP1,RPS21,RPS6KB1,SH3KBP1,SOCS1,SOS1,SPTAN1,STK4,TMPO,TUB,UBASH3B,USP7,WASF1,YWHAB,YWHAG
GNB2	55	No coloc	No coloc	No coloc	ACTN4,ANXA1,ANXA7,ASB6,CACNA1E,CANX,CAPNS1,CCT4,CD81,CDK13,CHD3,CLU,CSNK1A1,CYB5R3,DDB1,DYNLT1,EGFR,ESR2,FAM118B,G3BP1,GADD45A,GBP1,GNAQ,GNG12,GNG5,GRN,GSK3B,HADHB,HIST2H2BE,HMOX2,IGFBP1,LRP1,MEF2A,MGST1,MTOR,MYC,MYH9,NDUFS1,NR3C1,PFDN5,PFDN6,PLEKHA4,PMM1,PPP1CC,RAB7A,RHOC,SERINC1,SNRNP70,STAT3,SYNPO,TBP,TNIP2,VDAC1,VDAC2,WRAP73
UBXN7	55	No coloc	No coloc	No coloc	ABCF1,AMFR,APP,ATP6V1F,BRWD3,CSK,CSNK1E,CSNK1G3,CUL3,DAZAP2,DDB1,DPP8,DUSP5,ESR2,FAM168A,KBTBD7,KCTD13,KIAA1429,KLHDC10,KPNA3,MAP3K1,MYC,NEDD8,NPLOC4,NUAK2,PHIP,PJA2,PSMD2,RANBP6,REL,RNF111,SDHAF2,SEC23A,SETD7,SKP1,SMURF1,SSSCA1,TCEB1,TCEB2,TOPORS,TRIM8,UBE2L3,UBE4B,UBR1,UBR2,UBR4,UBR5,UFM1,USP34,USP9X,VCPIP1,WDR11,WDR26,ZNRF1,ZYX
SRSF7	54	No coloc	No coloc	No coloc	ATP6V1G1,CAND1,CCNK,CEP250,CHD3,CHD4,CLK1,CLK3,CUL7,DDX39B,DHX15,DUSP11,EIF4A3,ELK4,ENO1,ESR2,EWSR1,GAN,GTF3C1,HNRNPF,ILF2,LUC7L,MAGOH,NEDD4,NEDD8,NHP2L1,NR2C2,NXF1,PINK1,PLEKHA4,PPP1CC,RBM39,RC3H2,RELA,REST,RNPS1,SF3A2,SF3B3,SH3KBP1,SNRNP70,SNRPA1,SON,SRSF3,SRSF5,STT3B,SURF4,TCF7L2,TM9SF2,TMPO,TNIP2,TRA2B,U2AF1,U2AF2,VASN
ACTN4	54	No coloc	No coloc	No coloc	ACTN1,ATXN7,C14orf119,CD81,CDC73,CDKN2A,CKB,CTNNB1,CUL7,DNM1L,EGFR,FN1,GBF1,GNB2,GSN,HADHB,HSPB1,HUWE1,IDH3A,IGSF8,IQGAP1,ITGA4,KIAA1429,MAGI1,MCM2,MEF2A,MICALL2,MYC,MYH9,MYO18A,MYO1C,PDLIM1,PDLIM7,PINK1,PLEKHA4,PPP1CB,PRPF8,PSMB5,RELA,RPS27,SACS,SIRT7,SLC2A4,SOD1,SSH1,SVIL,SYNPO,TES,TNIP2,TRIM23,TSG101,TXN,UBASH3B,UBTF
BRAF	54	No coloc	No coloc	No coloc	AP2B1,ATAD3B,CDC37,COPA,CPNE3,CTSB,CYLD,DNAJC13,DSP,EGFR,EPRS,FASN,FBXW7,FKBP5,FNIP1,HSP90AA1,HSPA4,HSPA5,HSPB1,IQGAP1,ITCH,KIAA1429,MAP2K1,MAPK3,MRAS,MUS81,NDUFA4,P4HB,PHB,PHKB,PIK3CA,PIP4K2C,PPP2CB,PTEN,RAB1A,RAB3GAP1,RAD50,RASSF1,REST,RPS27A,RPTOR,SLC25A22,SMURF2,SPRY2,STK11,TMEM33,TRAF2,UBA52,UBE2L3,VANGL1,VIM,WWP1,YWHAB,YWHAG
MAX	54	No coloc	No coloc	No coloc	CCDC93,CCNT1,CLOCK,CNOT1,DYNC1H1,E2F6,EP300,EP400,EPAS1,EPC2,FBXW11,FBXW7,FOXK1,HSP90AA1,KAT2A,KDM1A,MEAF6,MECP2,MGA,MORC2,MORF4L1,MTOR,MXD1,MYC,NCKAP5L,NDUFA8,PIM1,PPP1CB,PPP1CC,PPP2CB,PTRF,RABGAP1L,RPL34,SDHC,SIN3A,SKP1,SMARCA1,SMARCA5,TAF1,TBP,TEAD1,TUFT1,TWIST1,TXLNG,UBN1,UNC45A,USF1,USP37,VPS53,VPS72,VRK3,WDR5,XRCC1,YY1
CSE1L	54	No coloc	No coloc	No coloc	AMFR,CCND1,CCND2,CDC73,CHD3,CKB,CRY2,CYLD,DUSP23,EEF2,EGFR,EMC1,EP300,FBXW7,FN1,G3BP1,GINS3,GRB2,GSK3B,HNRNPF,HSPA5,HUWE1,ITGA4,KIAA1429,KPNA1,KPNA4,LRRK2,MAPK6,MCM2,MVD,MYC,NPEPPS,OTUB1,PARK2,PGK1,PIH1D1,PINK1,PLEKHA4,PPP5C,PSME1,PTPRU,RAN,RNF181,SIRT7,SKIV2L2,STOM,TBCB,TPP2,UBE2A,UBR1,UNC45A,UNC93B1,VAMP5,WDR5
LARS	54	No coloc	No coloc	No coloc	AARS,ABL1,AIMP2,AP2B1,BET1,CDC34,CTNNB1,CUL3,DDA1,DNM1L,EMC1,EPRS,ETF1,FBXW7,FN1,ITGA4,KARS,KIAA1429,LRPPRC,MCM3AP,MMGT1,MTOR,MYC,MYL12B,NMD3,NR2C2,OXSM,PHB,PIH1D1,PINK1,PKN2,PLEKHA4,PRPF8,RPLP0,RPS13,RPS27,RPS28,RPS6,RPTOR,SERPINB8,SOD1,SPECC1,SPTBN1,SRP14,TCEB2,TMPO,TRMT1,TTC37,UBE2A,UBR4,UNC93B1,VARS,VDAC1,VIM
SUPT16H	54	No coloc	No coloc	No coloc	ATRX,BRD3,CAND1,CD81,CHD3,CHD4,CSNK2A2,CUL3,CUL7,DCTN1,DHX15,EP300,EWSR1,FBXW11,FYTTD1,H2AFX,HMGB2,IGSF8,KIAA1429,MAFF,MED4,MSH6,MTF1,MYC,NCSTN,NHP2L1,NR2C2,NXF1,OTUD5,PHIP,PINK1,PLEKHA4,POLR1A,PPP1CC,PRPF8,QRICH1,RC3H2,RNF146,RNF20,RPL10,RTF1,SBF1,SIX2,SMARCAD1,SNRPD2,TCF7L2,TNIP2,TOP2B,TRIM24,TRIM33,UBR5,VDAC1,XRCC5,ZFP36L2
PSMA5	54	No coloc	No coloc	No coloc	AMBRA1,AMFR,APP,BAG3,CAND1,CLIC1,CLNS1A,CTNNB1,CUL3,CUL7,DDX23,ESR2,EXOSC6,FN1,HEATR1,HNRNPA2B1,HTT,HUWE1,IFITM3,KIAA0368,KIAA1429,KIF5B,MYC,NEDD8,NHLRC2,PARK2,PLEKHA4,POMP,PSMB1,PSMB3,PSMB4,PSMB5,PSMB6,PSMC1,PSMD1,PSMD2,PSMD8,PSME2,PSME4,PSMG2,PSMG3,PTPN2,SART3,SKP1,SNRPA1,SRSF2,SYAP1,TNIP2,TXNIP,U2AF2,UBE2L3,UBE3A,USP7,VASP
NDUFS8	54	No coloc	No coloc	No coloc	ACTB,AFG3L2,APOE,ATP2A2,ATP6V1E1,AURKAIP1,CANX,COA3,CORO1C,COX4I1,COX7A2,COX7C,EEF2,EMC2,EMC4,ESR2,HADHA,HADHB,HMOX2,ICT1,KIAA1429,LRPPRC,MPV17,MTMR12,NDUFA11,NDUFA4,NDUFA8,NDUFAF3,NDUFB11,NDUFB9,NDUFS1,NDUFS2,NDUFS3,NDUFS6,NNT,OGDH,OPA1,P4HB,PHB,PHB2,PLEKHA4,RAB1A,RHOT2,RPLP0,SDHB,SFXN1,TNIP2,TUFM,UNC93B1,UQCRH,UQCRQ,VAPA,VDAC1,VDAC2
AP2B1	53	No coloc	No coloc	No coloc	AAK1,ABL1,AFF4,AP1G1,AP1M1,AP1S1,AP2A1,AP2S1,ARRB1,ATP6V1G1,BMPR1A,BRAF,CLTC,COL3A1,COX5B,CUL3,CYLD,DNAJC5,EGFR,EPHA2,ESR2,FN1,GRB2,GSK3B,HSPB1,HTT,ITGA4,KIAA1107,KIAA1429,LARS,LNPEP,LONRF1,MAP1LC3A,MCM2,MIB1,MTMR4,MYC,MYH9,NUP50,PIP5K1C,PLEKHA4,PLOD2,RAB3GAP1,RC3H2,RNPS1,SIRT7,TGFBR1,TGOLN2,TMPO,TUBGCP4,U2AF1,VAPA,XPO7
KIAA0368	53	No coloc	No coloc	No coloc	AGTRAP,ANK2,ANKRD17,ATP1A1,C14orf166,CCT4,CKS1B,CPD,CYLD,DCTN1,DCTN4,DDX1,EDEM3,EEA1,EGFR,EYA3,FLOT2,FN1,FOXL1,GBF1,GOLGB1,HSPB1,KDM2A,KDM2B,KIAA1429,KIF1B,KIF5B,MAPK6,MYH10,NHP2L1,NOP14,PCM1,PLEKHA4,PSMA5,PSMD1,PSMD8,RABEP1,RNF123,RNF168,RNF217,RPS26,SH3PXD2A,SHFM1,SIRT7,SMCHD1,SPTAN1,SYNE1,THOC2,TIMM8B,TUBB4B,UBR4,USP9X,WDR26
OPTN	53	No coloc	No coloc	No coloc	APP,ARRDC3,ATG14,ATG2A,ATG2B,BCL2L13,BIRC6,CDC34,CYLD,DAZAP2,DHX29,DNM1L,EWSR1,FIS1,GABARAPL1,GABARAPL2,GIGYF2,GPD2,HNRNPDL,HSPB1,HTT,LGALS3,LNX2,MAP1LC3A,MAP1LC3B,MAVS,MFF,MIEF1,MPP6,MTMR4,MTX2,NDUFA8,OPA1,PARK2,RAB11A,RAB11B,RAB14,RAB7A,RB1CC1,RIPK1,SAR1A,SLC25A46,SNRPD2,SOD1,TBC1D17,TNFAIP3,TOMM70A,TRADD,UQCRQ,YWHAB,YWHAG,ZFYVE1,ZNF398
U2AF1	53	No coloc	No coloc	No coloc	AP1B1,AP2B1,CAND1,CHD3,CHD4,CLK2,CUL3,CUL7,DDX5,DDX56,DHX38,EWSR1,FN1,G3BP1,GSK3A,GSK3B,HERC2,JMJD6,NCSTN,NHP2L1,NXF1,PABPC1,PHB,PLEKHA4,PRPF40A,PRPF8,PSAP,PTEN,RAN,RNPS1,RPL15,RPL37A,RPS13,RPS24,RPS7,RRS1,SCAF11,SF3A2,SF3B3,SMURF1,SNRNP70,SNRPA1,SNRPD2,SON,SRSF2,SRSF3,SRSF5,SRSF7,THOC6,TRA2B,U2AF2,VEGFA,ZNF746
CSNK1E	53	No coloc	No coloc	No coloc	ACACA,AHCYL1,AKAP9,APP,ARHGEF1,BAIAP2,BBS10,BHLHE41,BID,BTBD1,BYSL,CEP290,CLOCK,CLTC,CRY2,CSNK1A1,CSNK1D,CTNND1,FARP2,FBXW11,GAPVD1,GTF3C1,KIF2A,KLHL42,MAPKAPK5,MAVS,MCC,MIER1,MTA2,MTMR4,MYC,NR1D2,PCM1,PER1,PPP1CC,PPP1R14A,PPP2R5E,PPP6R3,PRDX4,PRKAR2A,REST,SDCCAG3,SEC16A,SMARCA4,TAOK1,TCEB2,UBE2S,UBXN7,UNC45A,USP9X,VPS13B,WDR5,ZMYND8
TAGLN2	53	No coloc	No coloc	No coloc	AHCYL1,APP,ARL8A,ATOX1,BRD2,CDC73,CFL1,CUL7,DAZAP1,DNM1L,EEF2,EIF1B,EMC1,ENO1,ENO2,FABP7,FKBP1A,FN1,GBF1,GDI1,GPX4,GSTO1,HINT1,HSD17B10,HSDL2,HSPA4,HSPA5,ITGA4,KIAA1429,LRRK2,MCM2,MMGT1,NR2C2,NXF1,PGK1,PHB,PIH1D1,PLEKHA4,PPIA,RAE1,RDX,SNRPF,SOD1,SSSCA1,TES,TKT,TNIP2,TXN,TXNDC16,U2AF2,WHSC1,YKT6,ZFP36L2
TBP	53	No coloc	No coloc	No coloc	AR,ATF4,ATXN7,BRD2,BTAF1,CBX5,CITED2,CTBP1,DDX5,EDF1,EP300,EYA3,FOS,FOXP1,GNB2,GNG12,GTF2A1,GTF2A2,GTF2B,GTF2E1,GTF3C4,HUWE1,KDM5A,KMT2A,MAX,MCM2,MED26,MEF2A,MYC,NCOA1,NFKBIB,NR3C1,POLR3F,POU2F1,POU2F2,RBPJ,REL,RELA,REST,RNF168,RXRA,SETD7,SIN3A,SMARCA2,SP1,TAF1,TAF10,TAF1B,TAF1D,TAF9,TCF7L2,UBE2I,UBTF
CAPZA1	53	No coloc	No coloc	No coloc	ACTR2,ARPC3,BAG3,CBL,CD2AP,CNOT1,CTNNB1,CUL3,CUL7,CYLD,DCTN1,DCTN4,EIF4A3,ELK4,ESR2,FN1,GBF1,GRB2,GSK3B,HOOK3,HUWE1,ITGA4,KDM4A,KIAA1429,LRRK2,MAGOH,MCM2,MYC,MYH9,MYO18A,NIN,NXF1,PCDH7,PHB,PIH1D1,PLEKHA4,PLEKHO2,PPP1CB,PPP1CC,PRPF8,PSMB3,PSMB6,RC3H2,RNF169,RXRA,SCARB2,SH3KBP1,SIRT6,SMURF1,STYX,TNIP2,VMP1,YWHAB
ACTN1	53	No coloc	No coloc	No coloc	ACTN4,AMBRA1,APPBP2,ATXN7,C14orf119,CALD1,CBL,CD81,CDC73,CKB,CLU,CUL7,DNM1L,DYNLT1,EPM2AIP1,ERBB2IP,ESR2,GADD45G,GSK3B,HSP90AA1,HSPB1,HTT,IGSF8,IQGAP1,KIAA1429,MAP3K1,MCM2,MICALL2,MTDH,MYC,MYH9,NUMBL,OAS1,PDLIM1,PDLIM7,PHB,PIH1D1,PLEKHA4,PPP1CB,RPS27,SIRT6,SIRT7,SLC2A4,STAM2,SVIL,SYNPO,TES,TXN,UBE3C,VASP,VDAC2,ZNF746,ZYX
SMARCA5	53	No coloc	No coloc	No coloc	ATM,BAZ1B,BAZ2A,CEBPB,CHD3,CHD4,CREB1,CTNNB1,CUL7,EIF4A3,ESR2,FOXC1,FOXE1,FOXL1,H2AFX,H2AFZ,IPO9,KAT2A,KIAA1429,LRRK2,MAX,MTF1,MYC,MYO1C,NCSTN,NR2C2,PHIP,PLEKHA4,POLR1A,POLR3B,PPARG,PRKDC,PTEN,RBBP7,RBM14,RBPJ,REST,RNF168,RPL10,RSF1,SATB1,SIN3A,SIRT6,SMARCA1,SMARCAD1,SMARCC1,SMC1A,SMC3,UBTF,USF1,WHSC1,XRCC5,ZBTB7A
ECH1	53	No coloc	No coloc	No coloc	ALDH1B1,APOOL,APP,AURKAIP1,BET1,BOLA1,C17orf89,CAPNS1,CDK7,CECR5,CEP120,CEP290,CHCHD10,CHCHD2,CISD3,COQ10B,COQ4,DYNLT1,GPAM,GSTO1,HK1,HTT,HUWE1,ICT1,IQGAP1,KIAA1429,LYRM5,MAPK6,MIB1,MYC,MYH14,NDUFA4,NDUFS3,NIN,NIT1,NME4,NR2C2,OPA1,OPA3,PIH1D1,PPP6R3,RAB11A,RAB9A,RPS6,SERPINB9,SFXN1,STAT3,TAMM41,TIMP1,UBE3A,USP37,YWHAG,ZC3H7A
MAP2K1	53	No coloc	No coloc	No coloc	ABCF1,AKAP12,BRAF,CAND1,CD9,CDC37,CLTC,CSNK1A1,DCP1A,DGUOK,DNAJA2,FAT1,FH,FKBP5,H1F0,HNRNPDL,HSP90AA1,HSPB1,IQGAP1,LAMTOR2,MAP3K1,MAPK3,MBP,MTOR,MYC,NDUFA10,NR2C2,PDLIM5,PLEKHA4,PPARG,PRDX6,PSMB6,PTPN11,RAB7A,RALY,RPL10,RPL29,RPL35A,RPL7A,RPS6,RRP9,SRSF5,STK11,THOC2,TMPO,TPR,UBE2I,UBE2L3,UQCRFS1,VARS,WNK1,YWHAB,YWHAG
RPL26L1	53	No coloc	No coloc	No coloc	APP,AURKAIP1,BYSL,C14orf166,CAND1,CUL3,CUL7,DDX1,DHX8,ESR2,H2AFX,IGSF8,ILF2,LSM4,MAGOH,MCM2,MECP2,NIFK,OLA1,OTUB1,PARK2,PPIH,RPL10,RPL10A,RPL15,RPL18,RPL27,RPL27A,RPL28,RPL32,RPL34,RPL36,RPL37A,RPL6,RPL7A,RPL9,RPLP2,RPS11,RPS13,RPS15,RPS16,RPS18,RPS26,RPS6,RPS7,RPS8,RSBN1,SART3,SNRNP70,WDR46,ZNF22,ZNF692,ZNF746
YY1	52	No coloc	No coloc	No coloc	ACTR8,APP,ARRB1,ATF6,BAX,BCL6,CDKN2A,CREB1,CTCF,DDX5,EP300,ESM1,FKBP1A,FOXL1,GABPB1,GRN,HDAC3,HSPA4,HSPA5,ID2,ILF3,INO80C,INO80E,JUND,KMT2E,MAX,MECP2,MTA2,MYC,NEDD4,NHP2L1,NR2C2,PCGF2,PLEKHA4,PPIA,PPP1R3B,PRKDC,SAP30,SF3A2,SHFM1,SMAD2,SMARCAD1,SMC3,SMURF2,SP1,SP3,SPRY1,TMEM150A,TWIST1,XRCC5,ZNF24,ZNF638
XIAP	52	No coloc	No coloc	No coloc	ACVR1B,ADAMTS4,APAF1,BAX,BMPR2,BOLA1,CEP170,CKAP5,CKS1B,CLEC11A,CRYAB,DYNLL2,EGFR,ERC1,EXTL3,GBF1,GCC1,GRN,GSK3B,HSPA4,LARS2,LATS1,LONRF1,MAP3K2,MUS81,NEK6,NIN,PHB,PHB2,PPIH,PRDX3,PTEN,RAPGEF2,RIPK1,RNPS1,RUNX1T1,S100A4,SIVA1,SORT1,TAB2,TCF7L2,TRAF2,TRIM8,UBE2A,UBE2E1,UBE2E2,UBE2I,UBE2J2,UBE2L3,UBE2W,VIM,VPS37C
MYH10	52	No coloc	No coloc	No coloc	AMFR,AURKAIP1,BCL2L1,CBL,CHD3,CHD4,COX4I1,CTCF,CTNNB1,CYLD,DDX39B,EIF4A3,ESYT1,FN1,FOXP1,HOOK3,HSPA5,IL1R1,ILF3,IQGAP1,ITGA4,KIAA0368,KIAA1429,LGALS3,LTN1,MAGOH,MCC,MYC,MYH9,MYL6,MYO1C,NR2C2,PBX1,PHB,PIK3CA,PINK1,PLEKHA4,PPP2CB,PSMD8,PTEN,RAB11A,SIRT7,SNRNP70,SP1,SSH1,TET2,TMPO,TNIP2,UBASH3B,YWHAG,ZDBF2,ZFYVE21
RPL34	52	No coloc	No coloc	No coloc	APP,CAND1,CDK5,CTCF,CYLD,DDX56,EP300,KBTBD7,MAX,MCM2,MYC,NR2C2,NXF1,PHB,PLEKHA4,PPP1CC,PTEN,REST,RPL10A,RPL15,RPL18,RPL19,RPL24,RPL26L1,RPL27,RPL27A,RPL28,RPL31,RPL32,RPL35A,RPL36,RPL37A,RPL38,RPL6,RPL7A,RPL9,RPLP0,RPLP1,RPS11,RPS13,RPS15,RPS16,RPS18,RPS21,RPS26,RPS27,RPS6,RPS8,RRS1,SNRNP70,UBA52,ZNF746
MTHFD1	52	No coloc	No coloc	No coloc	CAV1,CD81,CDC34,CDC73,CDH2,CRY2,CTNNB1,CUL3,CUL7,CYLD,DNM1L,ESR2,G3BP1,GAN,GSK3B,HSP90AA1,IARS2,ICT1,KIAA1429,MAPT,MAT2A,MCC,MCM2,MME,MRPL23,MYC,NR2C2,PAPOLA,PARK2,PHB,PIH1D1,PINK1,PLEKHA4,PREX1,PRKCDBP,PRPF8,RNF123,RPL32,RPL35A,RPLP0,RPS21,SAR1A,SF3B3,SFXN1,SNRNP70,SOD1,TMEM165,TNIP2,TXNIP,U2AF2,WRAP73,ZNF746
SYNPO	52	No coloc	No coloc	No coloc	ACTB,ACTN1,ACTN4,ACTR2,ADD3,ANXA2,AP2A1,ARHGAP21,ARHGEF17,ARPC3,ARPC5L,BAG3,CCDC101,CFL1,CLIC1,CLTA,CLTC,CORO1C,CSNK1G3,FLNB,FLOT2,GNB2,GSN,HMGB2,IQGAP1,ITPR1,KIAA1429,LMO7,LUZP1,MAGI1,MPRIP,MYH9,MYO18A,MYO1C,MYO5A,NXF1,PDLIM7,PHLDB2,PLEC,PPP1CB,PPP1CC,PPP1R12B,SCARB2,SEC16A,SH3KBP1,SPECC1,SPTAN1,SPTBN1,SSH2,SVIL,VAMP5,YWHAG
DDX6	52	No coloc	No coloc	No coloc	ACTB,BAG4,BCL6,CAND1,CNKSR3,CNOT1,CNOT7,COMMD4,CUL3,CUL7,DCP1A,DCP2,EP300,ESR2,FAM195A,FN1,FXR1,G3BP1,G3BP2,LRPPRC,LSM12,LSM14B,LSM4,MAPT,MCM2,MYC,NAB2,NR2C2,NUFIP2,PDLIM7,PHB,PIM1,PINK1,PLEKHA4,PNRC1,PPIA,RBM14,REL,SDCCAG3,SNRNP70,TIMM13,TIMM8B,TRAF2,TRIM27,TROVE2,TSG101,UBASH3B,YWHAB,ZBTB10,ZBTB8A,ZC3H7A,ZNF24
RBPMS	51	No coloc	No coloc	No coloc	ANAPC11,ATXN1L,BBS2,CCNG1,CCNK,DAZAP2,DCTN5,ENKD1,ESR2,EWSR1,FAM168A,FBXL18,GATAD2B,GPATCH2L,GSE1,HIVEP1,ILF3,IP6K2,KCTD9,LASP1,LONRF1,MCM7,MYH9,NAB2,NEDD9,NR1D2,PDLIM4,PER1,PHF1,PIH1D1,PITX2,PRMT2,QKI,RAD54L2,RUSC1,SBF2,SMAP1,SNRPB,SNRPC,TCEA2,TCF7L2,TFG,TMEM42,TMSB4X,TSC1,TSG101,TUSC2,VEZF1,VPS37C,YPEL3,ZNF581
BCOR	51	No coloc	No coloc	No coloc	ACACB,AR,BCL6,CBX4,CBX5,CCDC101,CCDC124,CDC16,CHD3,CLEC11A,CTBP1,DCAF15,DDB1,FBXW11,FOXC1,HDAC3,HIF1AN,HNRNPF,HSPA4,IBTK,IDH3G,ING4,IPO8,KDM2B,KIAA1429,KPNA4,MTA2,MYC,NCAPD2,NCOR2,NR3C1,PCGF1,PCGF2,PCGF3,PCGF5,PTPN1,QSER1,SCAF11,SIRT6,SKP1,SMC4,SP1,TCEB1,TKT,TNIP2,TRIM27,USP7,ZBTB7A,ZFR,ZNF148,ZNF281
SNRPF	51	No coloc	No coloc	No coloc	CAND1,CHD4,CLNS1A,CUL3,CYLD,DDX20,DDX23,EGFR,ESR2,EWSR1,FBXW7,FN1,G3BP1,HOMER3,HSPB1,IFIT2,ITGA4,KLHL8,LAGE3,LSM1,LSM11,LSM2,LSM7,NR2C2,OLA1,PAFAH1B1,PHB,PLEKHA4,PRPF8,RPL9,S100A4,SART3,SF3A2,SF3B4,SNRNP200,SNRNP70,SNRPA,SNRPA1,SNRPB,SNRPB2,SNRPC,SNRPD2,SNRPD3,SNRPG,SRSF5,TAGLN2,TBCA,TBCB,TNIP2,UNC93B1,VCL
HNRNPAB	51	No coloc	No coloc	No coloc	CAND1,CHD3,CHD4,CMTR1,CUL3,CUL7,CYLD,DHRS9,DNM1L,DUSP1,EGFR,EIF4EBP1,EMC2,EWSR1,FBXW11,FN1,G3BP1,H2AFX,HNRNPA0,HNRNPA2B1,HNRNPDL,HSD17B10,HSPA5,IFIT2,ITGA4,LRRK2,MAPT,MCM2,MYC,MYLK,NEDD8,NR2C2,NXF1,PABPN1,PARK2,PHB,PIH1D1,PLEKHA4,PRPF8,PTBP1,PTEN,RC3H2,REST,SF3A2,SMURF1,SNRNP70,SOD1,TNIP2,U2AF2,YBX1,ZFP36L2
SMARCAD1	51	No coloc	No coloc	No coloc	ANAPC1,ARID2,CDC16,CDC27,CHD4,DDX5,DNAJA2,E2F6,EHMT2,EPHA2,FOXL1,GNE,GTF3C1,GTF3C4,ILF3,KDM1A,KIF13A,MDN1,MSH3,MSH6,MTA2,MYC,NR2F2,NUMA1,PBRM1,PLEKHA4,PRKDC,PTBP1,RAB3GAP2,RAD50,RBAK,SF3B3,SIN3A,SMARCA4,SMARCA5,SMARCC1,SMARCD2,SMC1A,SMC3,SNRPD3,SUPT16H,TMPO,TOP2A,U2AF2,USP7,XRCC5,YY1,ZNF24,ZNF562,ZNF649,ZNF816
BYSL	51	No coloc	No coloc	No coloc	AIMP2,AMOTL2,APP,CHD3,CHD4,CSNK1D,CSNK1E,DDX10,EAPP,EMD,ESR2,FAU,FXR1,HERC1,JRK,KATNAL1,KIAA0226,LONRF1,LRRK2,MID2,MKRN1,MYC,NOP14,PHB,PHC2,PIH1D1,PLEKHA4,PTPN2,RACGAP1,RALY,RBAK,RBM19,RC3H2,RNF157,RPL26L1,RPS26,RPS27,RPS6,RPS8,SIRT7,SMARCA4,SMURF1,SNRNP70,TNPO1,TRAF2,TRIM27,VIM,WDR89,WIBG,ZBTB8A,ZNF746
HOOK3	51	No coloc	No coloc	No coloc	AAK1,ACACA,ACACB,AFTPH,ALMS1,ANKRD52,ATG2A,BCR,BRPF1,CAPZA1,CDC16,COMTD1,CPD,CUL3,DCTN1,DLG5,DUSP3,DYNC1H1,DYNC1LI2,FAM160B1,FAM21A,GAPVD1,GFPT1,HBS1L,HLCS,IARS2,IGF2R,KIAA0319L,KIF1B,KIF1C,KIF5B,LUZP1,MAPT,MTMR4,MYH10,MYL6,PCM1,PLEC,PPP6R3,RAD50,RALBP1,RBM14,RELA,STRN,SYNRG,TBC1D23,TBKBP1,TGOLN2,VPS41,WDR11,ZC3H7A
FAM134C	51	No coloc	No coloc	No coloc	AGTRAP,ARPC3,ATP9A,BET1,C1GALT1,CCDC167,CD63,CDIPT,CERS6,CMTM3,CMTM7,DAZAP2,GABARAPL1,GABARAPL2,GNPTAB,GNPTG,HMOX2,HTATIP2,IFITM3,JAGN1,KTN1,LRCH4,MAP1LC3A,MFF,MOB2,MOSPD3,NXF1,PLEKHA4,PLP2,PLSCR1,RABAC1,REEP5,SCD,SEC62,SFT2D1,SLC39A6,SLC4A2,SMCO4,TCEA2,TMEM100,TMEM11,TMEM208,TMEM243,TMEM42,TMEM60,UBE2A,VAMP1,VAMP3,VAMP5,VAPA,YIPF6
SNRPA	50	No coloc	No coloc	No coloc	AHCYL1,C19orf43,CAND1,CDKN2A,CHTOP,CIRBP,CUL3,CUL7,DAZAP1,DDIT4L,DDX39B,EP300,ESR2,EWSR1,FN1,GABPB1,IARS2,IFIT2,LENG8,MYC,NDUFAF3,NR2C2,PABPC1,PHB,PLEKHA4,PPP1CC,PRKDC,PTBP1,QKI,RASAL3,RBM42,RC3H2,RNPS1,SF3A2,SF3B3,SF3B5,SMAD5,SMURF1,SNRNP70,SNRPA1,SNRPC,SNRPF,SNRPG,TIMM13,TNIP2,TNPO1,TRIM24,TRIM27,U2AF2,YARS
SNRPB	50	No coloc	No coloc	No coloc	ADAR,AKAP9,BAG4,CAND1,CD81,CDKN2A,CHD3,CLNS1A,CUL3,CUL7,DDX20,DYNC1H1,EAPP,EIF4A3,ESR2,EWSR1,FAM168B,FAM208A,FN1,HUWE1,IFIT2,IGSF8,KIAA1429,LGALS1,LRRK2,LSM2,MAGOH,METTL3,NR2C2,PFDN5,PHB,PRPF8,RBPMS,SART3,SCARB2,SF3A2,SMURF1,SNRNP200,SNRNP70,SNRPA1,SNRPC,SNRPD2,SNRPD3,SNRPF,SNRPG,SP3,TRIM23,UBE2A,UBXN11,USP9X
ZYX	50	No coloc	No coloc	No coloc	ACTN1,AHCYL1,AHSA1,APEH,ARRB1,CAND1,CASS4,CD2AP,CYLD,DCAF15,DHX15,ENAH,ESR2,FN1,GBF1,GMPPA,HNRNPA0,HSPB1,IMP3,LASP1,LATS1,MED4,NEDD8,NEDD9,NHLRC2,PAPOLA,PDLIM5,PINK1,PLEKHA4,QRICH1,RGS2,SEC22B,SECISBP2L,SIRT1,SSSCA1,TANC2,TES,TOMM34,TUFT1,U2AF2,UBL7,UBXN7,USP9X,VASP,VIM,WNK1,YPEL3,ZC3H7B,ZFR,ZHX1
SMURF2	50	No coloc	No coloc	No coloc	AIMP2,ARHGAP5,BRAF,CANX,DAZAP2,EGFR,ENAH,FLNB,GSK3B,H2AFX,HSPB1,ILF2,KIAA1429,LATS1,MAVS,MLXIPL,MRPS23,NEDD4,NEDD8,NEDD9,PIAS3,PTCH1,RBM14,RLIM,RNF111,RNF20,RUNX2,SATB1,SETD7,SF3A2,SKI,SKIL,SMAD2,SMAD5,SMAD7,SMARCA2,SMURF1,SNRNP70,TFPI2,TGFBR1,TNPO3,TOP2A,TRAF2,TTC3,TXNIP,UBA52,UBE2I,UBE2L3,YBX1,YY1
CLK1	50	No coloc	No coloc	No coloc	AKAP5,ANKFY1,ARHGEF12,ATP10A,BAG3,BCLAF1,CKAP5,CLASRP,CLK2,CUL3,CWC27,DENND4A,DNAJC13,ECE1,ENO1,FAT1,HIST1H2BK,HIVEP1,HNMT,HNRNPA0,ITGA5,MFSD10,NCOR1,NF1,NUP153,PHF3,PHLDB2,PIP4K2B,PPFIBP2,PPHLN1,PPIG,PPP1CB,PRKDC,RBM39,RLF,RPS4Y1,SLFN5,SRSF3,SRSF5,SRSF7,SSBP3,TLN2,TMPO,TNIP2,TRA2B,UBL5,UNC13B,YWHAG,ZC3H13,ZNF148
COPA	50	No coloc	No coloc	No coloc	ABCC6,BRAF,CDC34,COPE,CRY2,CTNNB1,CUL7,CYLD,DDA1,DDX20,DHX38,EDEM3,EGFR,ESR2,FOXL1,GCN1L1,HECTD1,HERC2,ITGA4,KDELR1,KIAA1429,LMAN1,MTF1,MYC,NR2C2,NXF1,PHB,PIH1D1,PIK3R1,PLEKHA4,PTEN,RPL10,SACM1L,SEC23A,SF3B3,SIRT7,SNRNP70,SOD1,SORT1,SRSF3,TES,TGOLN2,TMPO,TRIP10,TXNIP,UNC93B1,USP49,VAMP5,WBP2,ZNF746
GSTP1	50	No coloc	No coloc	No coloc	APPBP2,BCL2L1,CLIC1,COX4I1,COX5A,CTSB,CUL3,CUL7,E2F6,EGFR,ENO1,ESR2,FBXL12,FN1,GABPB1,GM2A,GSTO1,HINT2,HSP90AA1,ITGA4,KIAA1429,LGALS3,LRRK2,MAP3K1,MCM2,MPST,MTPN,MYC,NDUFAB1,NENF,NHLRC2,NOTCH2NL,PARK2,PGM1,PPA1,PPA2,PRDX6,RPTOR,SCARB2,SIRT7,SOD1,TBCA,TKT,TRAF2,TXN,UBE2A,UCHL1,VAMP5,YWHAB,ZNF518A
KPNA1	50	No coloc	No coloc	No coloc	ADNP,ANP32E,ARID2,CAND1,CDC34,CHD3,CHD8,CLK3,CRY2,CSE1L,CUL3,DCAF6,DUSP5,EPAS1,ESR2,FOXE1,G3BP1,GATAD2B,HSPA4,LIMCH1,MCM2,MORF4L1,MTA2,MYC,NCOR1,NR2C2,NR3C1,NUP153,NUP50,PHAX,PHB2,PLEKHA4,PTPN2,RAN,RANBP2,RELA,RNMT,RPS19,RUNX1T1,SMARCA4,SMARCD2,SREK1IP1,STYX,TAF9,TRIM27,TRIP12,TRMT61A,UBR5,USP7,VPS72
MECP2	50	No coloc	No coloc	No coloc	BBX,CBX5,CHMP4B,CREB1,DDX56,EIF2AK2,FOXC1,FOXE1,GTF2B,HIST2H2BE,KPNA3,KPNA4,LENG8,MAX,NCOR1,NOL8,NOP16,NSD1,PPARG,PRPF40A,RBAK,RBPJ,RPL10A,RPL15,RPL18,RPL26L1,RPL27,RPL29,RPL32,RPL36,RPL7A,RPLP2,RPS8,RRP1B,SIN3A,SKI,SMARCA2,SMC3,SP1,SP3,TAF1B,TAF1D,TBL1XR1,TOP3A,TRIP12,TRMT1L,URB1,WHSC1,YBX1,YY1
SRSF5	50	No coloc	No coloc	No coloc	CAND1,CHD3,CHD4,CLK1,CMTR1,CUL3,CYLD,DHX15,DUSP5,EIF4A3,ESR2,EWSR1,GTF3C1,HNRNPA0,HNRNPA2B1,HUWE1,ILF2,ILF3,MAGOH,MAP2K1,MAPK6,MED4,MYH9,NHP2L1,PHB,PIH1D1,PLEKHA4,PPARGC1A,PPP1CC,PRPF8,PSAP,PTBP1,REST,RHOT2,RRS1,SF3A2,SIRT7,SNRNP70,SNRPF,SON,SRSF3,SRSF7,SURF4,TNIP2,TPR,TRA2B,TRMT112,U2AF1,U2AF2,VASN
WHSC1	50	No coloc	No coloc	No coloc	ADNP,ANP32E,APP,AR,ATRX,BAZ1B,BAZ2A,C19orf43,CHD4,CTNNB1,DDX20,ENO1,ESR2,GATAD2B,GOLGA3,IQGAP1,KDM1A,KDM2A,KIAA1429,LSM1,MECP2,MYCBP2,NUCKS1,NUMA1,PLEC,PPIA,PRDX1,PTPN13,RPL15,RPL24,RPL28,RPL29,RPL32,RPL37A,RPL6,RPLP0,RPS26,RPS27A,RPS8,SIN3A,SIRT7,SKIV2L2,SMARCA5,TAGLN2,TCOF1,TMPO,TOP2A,TPR,WDR46,ZNF692
PRDX3	50	No coloc	No coloc	No coloc	ACTB,AGPS,AP1S1,APOE,ATP5J,ATP5L,AURKAIP1,COPE,CUL3,CUL7,CYB5R3,EEF2,EMC1,FN1,GNG5,H2AFX,HADHA,HADHB,HSD17B10,HSPA4,HSPA5,ITGA4,LNPEP,LRRK2,MAPK3,MCM2,MGST1,MMGT1,NDUFA3,NDUFA8,NEK6,NHLRC2,NLRX1,NR3C1,OGDH,OPA1,PHB,PIH1D1,PLEKHA4,PRDX1,PRDX4,PRPF8,PSME1,PTEN,RAB7A,SFXN1,TNIP2,UNC93B1,VDAC1,XIAP
NDUFS2	50	No coloc	No coloc	No coloc	AMBRA1,APP,ARMC8,AURKAIP1,CANX,CISD3,COA3,CORO1C,COX4I1,COX6C,COX7A2,COX7C,CUL3,EMC1,EMC2,ESR2,HADHA,HADHB,HMOX2,ICT1,KCND3,LMAN2,LRPPRC,MKLN1,MRPS21,MYC,NDUFA10,NDUFA11,NDUFA4,NDUFA8,NDUFAF3,NDUFB11,NDUFS1,NDUFS3,NDUFS6,NDUFS8,NXF1,OGDH,PARK2,PHB,PHB2,PLEKHA4,RNF123,SDHC,SFXN1,UNC93B1,UQCRQ,VAPA,VDAC1,VDAC2
WWP1	49	No coloc	No coloc	No coloc	AMOTL1,AMOTL2,ARF4,ARF5,ARRDC1,ARRDC2,ARRDC3,AXL,BCL2L1,BRAF,DAZAP2,EGFR,ERBB2IP,ERP29,ESR2,EWSR1,FBXL18,HSP90AA1,HSPB1,ITCH,KLF2,LATS1,PCBD1,PDLIM7,PLEKHA4,PRKDC,PTCH1,PTEN,PTPN14,PTPN21,RAB14,RPL10,RPS27A,RPS7,RUNX2,SCAMP3,SETD4,SKIL,SMAD2,SMAD5,SMAD7,SND1,TNIP2,TXNIP,UBE2L3,USP9X,WBP2,XRCC5,ZNF638
GABARAPL2	49	No coloc	No coloc	No coloc	AAMP,AGTRAP,AHNAK2,AK4,AMBRA1,ANK2,APP,ATG4B,BCL2L13,BNIP3L,CALCOCO1,CLN8,CUL3,DYNLL2,EGFR,EIF4G1,FAM134C,FUNDC1,GABARAPL1,GUK1,HADHA,HADHB,KBTBD6,KBTBD7,KIAA1958,KIF16B,KLHL5,LRPPRC,MAP1LC3B,NBR1,NEDD4,NEK9,NUDT19,OPTN,PSAP,PTPLAD1,RB1CC1,SIK2,TBC1D5,TBC1D9,TBC1D9B,TMEM160,TP53INP1,TRIM21,TXN,ULK2,VAPA,VDAC1,WDFY3
EIF3A	49	No coloc	No coloc	No coloc	AHSA1,CD81,CHD3,CHD4,CMTR1,CPNE2,CYLD,DNM1L,EIF1B,EIF3K,EIF4A2,EIF4G1,EIF4G2,ESR2,FAU,FN1,G3BP1,GAN,GBF1,GPBP1,HERC2,HNRNPF,IGSF8,ITGA4,KIAA1429,LARP1,MCC,MIB1,MYC,MYH9,NR2C2,PIH1D1,PINK1,PLEKHA4,PRKAG2,PRPF8,REL,RNF123,RPL10,RPLP1,RPS12,RPS18,RPS26,SHFM1,SMURF1,SOD1,TUBB6,U2AF2,ZNF746
RXRA	49	No coloc	No coloc	No coloc	ACVR1B,ALOX15B,BHLHE41,CAPZA1,CHD9,CLOCK,CNOT1,CTCF,CTNNB1,CTSL,EDF1,EMD,EP300,GADD45A,GADD45G,GSK3B,HDAC3,MAPK3,MED1,MED25,MYH9,NCOA1,NCOA2,NCOA4,NCOR1,NCOR2,NFKBIB,NSD1,PIK3R1,POU2F1,POU2F2,PPARA,PPARG,PPARGC1A,RAD54L2,RELA,SMAD2,SMARCA4,SP1,SRF,TAF1B,TBP,THRA,THRB,TRAF2,TRIM24,UBE2I,ZBTB16,ZDHHC18
POLR2B	49	No coloc	No coloc	No coloc	ASB6,BRD2,CAND1,CDC34,CDK7,CPNE2,CUL3,DCTN1,DCTN4,ESR2,G3BP1,HIF1AN,INTS1,ITCH,KDM1A,KIAA1429,MAPK6,MED10,MED26,MED4,MYC,NEDD4,NR2C2,OTUD5,PHB,PIH1D1,PLEKHA4,POLE,POLR1A,POLR1B,POLR2F,POLR2G,POLR2H,POLR2J,POLR2L,POLR3F,PPP1CC,PTEN,RMND5A,RPS5,SHFM1,TCEB3,TCOF1,TNIP2,TUBB4B,UNC93B1,WDR82,ZC3H13,ZMYND8
NUMA1	49	No coloc	No coloc	No coloc	BANF1,BIRC6,CBX6,CCND1,CDC73,CHD3,CHD4,CTNNB1,CUL7,DCAF15,DDB1,DDX10,DYNC1H1,EIF5B,ENO1,EWSR1,HSP90AA1,KIAA1429,LYPLA2,MACF1,MPHOSPH8,MYC,NCSTN,NR2C2,NUP98,NXF1,PHIP,PIM1,PINK1,PLEKHA4,PPP1CC,RAE1,RPL35A,RPS13,RTF1,SCARB2,SIRT7,SMARCAD1,SMC1A,SMC3,SMURF1,TCF7L2,TLN1,TNKS,TXNIP,U2AF2,WHSC1,ZFYVE21,ZFYVE27
SCARB2	49	No coloc	No coloc	No coloc	ABCD3,ACTR2,AP3S2,ARPC3,ATAD3B,CACNA2D1,CAPZA1,CLU,COL5A1,DDX1,DDX23,DHX15,EIF2AK2,EMC1,ERGIC3,FAM101B,FLNB,GSTP1,HIBADH,HK1,HSPB1,ITPR1,KTN1,L2HGDH,LMO7,MTX2,MYO1C,NFKB2,NUMA1,PCM1,PDCD6,PLEKHG3,PNKD,PRPF8,PTPRK,RAD50,RBM17,RPS27L,SF3B3,SNRPB,SPTAN1,SPTBN1,SRP72,SSFA2,SYNPO,THBS1,TOP2A,VAMP3,XRCC5
ARMC8	49	No coloc	No coloc	No coloc	AFG3L2,ALDH3A2,ANGPTL4,ATP2A2,CANX,CKB,CTNNB1,CUL3,CUTA,DCTN4,DDX5,DHCR24,EGFR,GID4,ICMT,KIAA1429,KPNA4,MAEA,MAT2A,MKLN1,MON2,MRPS23,NCKIPSD,NDUFS2,NDUFS3,NDUFS6,PAFAH1B1,PPIA,PPIG,PPP1CB,PRPS1,PTPLAD1,PTPN14,PTPN21,RAE1,RALY,RMND5A,RRBP1,RRP1B,SLC3A2,STT3A,STX6,TUFM,VWA8,WDR26,XPOT,YPEL5,ZCCHC2,ZMYND19
TCF7L2	49	No coloc	No coloc	No coloc	AR,CDC73,CHD4,CLTA,CLTC,CNFN,CSNK2A2,CTBP1,CTNNB1,DAZAP2,DICER1,EMD,EP300,EWSR1,FAM168B,HADHB,HIC1,HSD17B10,HSPA4,KCNE4,KTN1,MRPS11,MRPS21,MTA2,NUMA1,PDCD6,PRDX4,PRKDC,RBPMS,SMAD7,SNRPA1,SRSF7,SUPT16H,TBP,TIMM13,TIMM8B,TMPO,TRIM27,TSC1,UBE2I,UBN1,UBR5,UBTF,URB1,USP4,USP7,VRK3,XIAP,XRCC5
UBA52	49	No coloc	No coloc	No coloc	AHCYL1,ARRB1,ARRDC3,BRAF,CDC73,CFL1,CLNS1A,DAZAP2,FAM168A,GRB2,HIST2H2BE,HNRNPA2B1,ITGA4,KCNK3,MAPK6,MCM2,MIB1,MTURN,NEDD8,PHF3,PLEKHA4,RPL18A,RPL24,RPL27A,RPL32,RPL34,RPL35A,RPL36,RPLP2,RPS19,RPS21,RPS27A,RPS5,RPS7,RPS8,S100A16,SMAD2,SMURF2,SSSCA1,TBC1D4,UBE2A,UFM1,USP46,USP7,USP9X,VAMP2,VDAC1,VDAC2,WBP2
FOXL1	49	No coloc	No coloc	No coloc	ADAR,ARID3A,BTAF1,CKAP5,COPA,DDX39A,DYNC1H1,EIF4G1,ESYT1,FASN,GADD45GIP1,GAPVD1,GBF1,GTF3C1,GTF3C4,HEATR1,IFRD1,KIAA0368,KIF22,MDN1,NCAPD2,NR2C2,NR3C1,NUP205,NUP98,PDS5A,PI4KA,POLE,RAD50,RALY,RANBP2,RIF1,RRBP1,SATB1,SMARCA1,SMARCA5,SMARCAD1,SMC1A,SMC2,SMC3,SMC4,STOM,TAF9,TOMM70A,UBE4A,VARS,YARS,YY1,ZFHX4
ZBTB16	48	No coloc	No coloc	No coloc	ADAMTS4,AMOTL2,ANXA7,AR,BCL6,CBX5,CD81,CFH,CTDSP1,DPM1,EP300,FAM101B,FAM217B,GSTM4,HDAC3,IL6,LAMTOR5,LSM2,MID2,MTA2,MTDH,MYLIP,NCOR1,NCOR2,NME4,NR3C1,PHF1,PLSCR1,PMAIP1,PSMD2,QTRT1,REL,RUNX1T1,RXRA,SIN3A,SPOP,SPRY2,TAB2,TIMP1,TRAF2,TRIM21,TRIM23,TRIM27,TXNIP,UBE2I,VTA1,ZNF24,ZNF281
SF3B4	48	No coloc	No coloc	No coloc	ACAA1,API5,BAG3,BAIAP2,BMPR1A,CAND1,COPE,CUL3,CUL7,CYLD,ESR2,EWSR1,FAM115A,FKBP1A,GRB2,HNRNPF,ILF2,ILF3,KIAA1429,MPLKIP,NHP2L1,NR2C2,PHB,PHF5A,PLEKHA4,PRPF40A,PRPF8,RBM39,RRS1,SF3A2,SF3B3,SF3B5,SMNDC1,SNRNP70,SNRPA1,SNRPB2,SNRPD2,SNRPF,SNRPG,STOM,STYX,TFG,TIMM13,TNIP2,U2AF2,UBE2I,UBE4B,VAPA
PTPN11	48	No coloc	No coloc	No coloc	AHCYL1,ANXA2,CAV1,CBL,CCT4,CD274,CDC73,CTDSP1,CTNNB1,EGFR,EPHA2,EPOR,FASN,FBXW7,FRS2,GAB1,GBF1,GMNN,GRB2,GSK3B,GTF2A2,HSPA5,IL6ST,INSR,IRS1,KIAA1429,LGALS3,LRP1,LRPPRC,MAP2K1,MTPN,NEDD9,PIH1D1,PIK3CA,PIK3R1,PLEKHA4,PSMB1,PSMB4,RTF1,SERPINF1,SOCS1,SOS1,STAT3,STAT5B,TLK1,TSC2,TXNIP,USP47
PSMB3	48	No coloc	No coloc	No coloc	AKIRIN1,AMBRA1,AMFR,BAG3,CAPZA1,DCAF15,DSTYK,EHMT2,FN1,H2AFX,HEATR1,KDM2A,KIAA1429,KIF5B,LRRK2,MAPK6,MCM2,MPZ,MYC,OSER1,PARK2,PLEKHA4,POMP,PRMT2,PSMA5,PSMB1,PSMB4,PSMB5,PSMB6,PSMC1,PSMD1,PSMD2,PSMD8,PSME1,PSME2,PSME4,PSMG2,PSMG3,PTPN2,RMND5A,RNF181,RPTOR,SART3,SKP1,SNRPA1,TRAF2,TRIM27,UBE3A
TRA2B	48	No coloc	No coloc	No coloc	ATRX,BANF1,CAND1,CHD3,CHD4,CLK1,CLK3,CUL3,CYLD,DCTN4,DDX39B,EGFR,EIF4A3,ELK4,EP300,EPM2AIP1,ESR2,EWSR1,GCN1L1,ILF2,ILF3,MAGOH,MED23,MYC,MYPOP,NHLRC2,NHP2L1,NR2C2,NXF1,PLEKHA4,PPP1CC,PRKDC,RAN,RBM39,RBMS2,RC3H2,RNPS1,SF3A2,SLC3A2,SNRNP70,SRSF2,SRSF3,SRSF5,SRSF7,TNIP2,U2AF1,U2AF2,YWHAG
ATRX	48	No coloc	No coloc	No coloc	C14orf166,CBX5,CCSER2,CNOT1,COX4I1,DDX20,DYNLRB1,EIF2S3,EIF4A2,ESR2,H2AFX,H3F3B,HIST1H1C,HIST1H4J,HIST2H2BE,IARS2,IL1R2,KIAA1377,KIAA1429,LRRK2,MUS81,NOMO1,NSD1,NUDCD3,PRKDC,PTEN,PTPN4,RAD50,RASSF1,RBM14,RBM27,RBM39,RFC1,RNMT,RPL7A,RRBP1,SETDB1,SMC1A,STX18,SUPT16H,SVIL,TMPO,TRA2B,TRAPPC4,WEE1,WHSC1,XRCC5,ZBED1
SLC3A2	48	No coloc	No coloc	No coloc	ARMC8,ATP2A2,BET1,CANX,CD81,CDC73,CSK,CUL3,CUL7,CYB5R3,CYLD,DUSP23,DUSP6,DUSP7,EGFR,EMC2,EYA3,FN1,GSK3B,GSTK1,HADHB,IFITM3,ITCH,KIAA1429,LGALS3,MCM2,MGST1,MMGT1,MYC,NDUFS3,OTUB1,PHB,PIH1D1,PINK1,PRPF8,PTBP1,RAB9A,SLC7A8,SRSF3,TCEB2,TES,TGOLN2,TMPO,TRA2B,TXNIP,U2AF2,VAMP3,VDAC1
CREB1	48	No coloc	No coloc	No coloc	ABL1,ANKRD17,ARIH1,ATF6,ATF7IP,ATM,ATR,CEBPB,CHD3,CHD8,CRTC2,CTNNB1,EP300,ESR2,FOXC1,FOXE1,GSK3A,GSK3B,GTF2A1,HIVEP1,HTT,JUND,KIAA2026,MECP2,NCOR1,NFIL3,NFIX,NR3C1,PIAS1,POU2F1,RAB1A,RNF111,SEC22B,SIRT1,SMARCA4,SMARCA5,STAT3,THRA,TUFT1,UBE2I,VIM,XRCC1,YY1,ZBTB21,ZHX1,ZMYM2,ZNF131,ZNF436
AP2A1	48	No coloc	No coloc	No coloc	AAK1,ABCB11,ABL1,AP1B1,AP2B1,AP2S1,ARIH1,ARRB1,BMPR1A,CLTC,DDX39B,DNAJC5,DPYSL2,EGFR,EHD1,EPHA2,ESR2,FBXW7,FN1,GRB2,IQGAP1,ITGA4,KIAA1107,KIAA1429,MAP1LC3A,MCM2,MED23,MED4,MIB1,MTDH,MTMR4,MYC,MYH9,MYO18A,NR2C2,PDLIM7,PLEKHA4,PPP1CB,PPP1CC,PPP6R3,RALBP1,RC3H2,SEC16A,SYNPO,TGOLN2,TMPO,TXNIP,ZNF746
BCLAF1	48	No coloc	No coloc	No coloc	AHSA1,ARRB1,BAG3,CAND1,CHD1,CHD3,CHD4,CHTOP,CLK1,CLK2,CLK3,CMTR1,CSNK2A2,CUL3,CUL7,CYLD,DDX39B,EGFR,ELK4,EMD,FHL1,FXR1,GAN,GSK3A,IQGAP1,KIAA1107,KIAA1429,LUC7L,MED4,NHLRC2,NXF1,PABPN1,PINK1,PLEKHA4,PPHLN1,PPP1CC,RC3H2,RHBDD1,SART3,SMURF1,SNRNP70,TET2,THOC2,THOC6,TNIP2,U2AF2,VRK3,YWHAG
AHCYL1	48	No coloc	No coloc	No coloc	ANP32E,BID,CANX,CDC37,CSNK1E,DHX8,DUSP5,HSPA5,ITPR1,JOSD2,LAGE3,LRRK2,MAB21L3,MTMR4,MYC,MYL6,NXF1,PITX2,PTEN,PTPN11,PTPN14,PTPN2,PTPN21,RELA,RPL37A,SH3BGRL3,SIN3A,SKP1,SNRPA,SOD1,STMN1,TAGLN2,TBCA,TES,TGOLN2,TKT,TUBB6,TXN,UBA52,UBA6,UBE2L3,UBE4B,UBL7,UFM1,USP34,USP9X,ZNF414,ZYX
PRDX6	48	No coloc	No coloc	No coloc	AHSA1,AKR1B1,ANXA1,CD2AP,CLIC1,COX4I1,CSK,CUL7,DNM1L,EMC1,EMC4,ENO1,ESR2,FN1,G3BP1,GPX4,GSTO1,GSTP1,GUK1,H2AFX,HINT1,HINT2,HSD17B10,HSPB1,HUWE1,ITGA4,KIAA1429,MAP2K1,MTPN,NDUFAB1,NENF,NHLRC2,NR2C2,PGM1,PHB,PIH1D1,PINK1,PLEKHA4,PRDX1,PRPF8,PSMD8,RDX,SDHB,SOD1,TBCA,TMEM189,UCHL1,VDAC1
PSMB4	48	No coloc	No coloc	No coloc	AMFR,APP,BAG3,BCL6,C1orf109,CUL7,ESR2,GABARAPL1,H2AFX,HERC2,HNRNPA2B1,KIAA1429,KIF5B,MAPK6,MYC,NHLRC2,OAZ1,P4HA3,PARK2,PFDN5,PITX2,POMP,PSMA5,PSMB1,PSMB3,PSMB5,PSMB6,PSMC1,PSMD1,PSMD2,PSMD8,PSME1,PSME2,PSME4,PSMG2,PSMG3,PTPN11,PTPN2,RAB11A,SHFM1,SKP1,SYAP1,TNIP2,U2AF2,UBE3A,USP7,USP9X,YBX1
NIFK	48	No coloc	No coloc	No coloc	ARGLU1,BBX,BET1,BMS1,CAND1,CHD3,CHD4,CSNK2A2,CUL3,CUL7,ESR2,GADD45GIP1,IMP3,LARP1,MED4,MRPS26,MYC,NHP2L1,NR2C2,PHAX,PHF3,PLEKHA4,RAB11A,RBM19,RC3H2,RFC1,RPL15,RPL18,RPL18A,RPL19,RPL26L1,RPL31,RPL37A,RPL7L1,RPS24,RPS6,RPS8,RRS1,SERBP1,SIRT7,SNRNP70,SPTY2D1,SRP14,SRP72,TAF1B,TOPORS,ZBTB11,ZNF770
PDCD6	47	No coloc	No coloc	No coloc	ANXA2,ARID1A,ARID1B,ARIH1,BAG3,BAG4,CAND1,CDKN2A,CSK,CSTB,CUL3,CUL7,DDX1,ESR2,FN1,GCN1L1,H2AFX,HEBP2,IMPA2,ITGA4,ITPA,KIAA1429,LMAN1,MAP4,MCM2,MED4,MVB12A,MYC,NMT1,NR2C2,NXF1,PABPC1,PIH1D1,SCARB2,SEC16A,SEC23A,SEC31A,SH3KBP1,SMARCA2,SMARCC1,TCF7L2,TFG,TKT,TNIP2,TSG101,TXN,VPS37C
UBE2E1	47	No coloc	No coloc	No coloc	ASXL2,CBL,CUL3,DDA1,DTX1,DTX3L,FBXL17,H1F0,H2AFZ,ID2,ITCH,JADE1,MAP3K1,MID2,NEDD4,NR2C2,OTUB1,PARK2,PCGF5,PLEKHA4,RELA,RLIM,RNF111,RNF130,RNF150,RNF152,RNF167,RNF168,RNF169,RNF181,RNF20,RNF40,RNF5,TOPORS,TRIM21,TRIM23,TRIM27,TRIM33,UBASH3B,UBE2I,UBE3A,UFM1,USP7,USP8,XIAP,YWHAB,ZNRF1
SVIL	47	No coloc	No coloc	No coloc	ACTB,ACTN1,ACTN4,ACTR2,AR,ATRX,BCL2L1,CLTC,CTNNB1,DDX39B,DYNLT1,FLOT2,GAPDH,GLIPR2,HIST2H2BE,HMGN2,HSP90AA1,IQGAP1,KIAA1429,KIF22,KMT2A,MYH9,MYO18A,MYO1C,NACA,NIN,NR3C1,PAN3,PCNXL3,PDLIM7,PLEKHA4,PPARG,PPP1CB,PPP1CC,RPL6,SH3PXD2A,SPTAN1,SPTBN1,SSH1,STOM,SYNPO,TBX3,TES,USP7,UXT,VCL,VIM
EPAS1	47	No coloc	No coloc	No coloc	ARID1B,ARNTL2,BBS2,CNOT1,CNOT7,CTNNB1,DDIT3,DNAJA2,EGLN1,EMD,EP300,ETV4,EWSR1,HSP90AA1,HSPA4,KDM1A,KIAA1429,KLF6,KPNA1,KPNA3,KPNA5,MAP1LC3A,MAX,MCM7,MED1,MED10,MED17,MED23,MED25,MED26,MED4,MEF2C,NR3C1,PHB,PHB2,PSMB1,PSMD1,SIN3A,SIRT1,SMARCA2,SMARCA4,SMARCC1,SP1,SSBP3,TCEB2,TRIM33,WDR5
GIGYF2	47	No coloc	No coloc	No coloc	CAMSAP2,CAPRIN1,CBY1,CEP250,CYLD,DDX20,DENND4C,DIS3L,EGFR,EMD,FXR1,G3BP1,GBF1,HSP90AA1,HUWE1,INPP5E,KIAA1429,KIF13B,KIF1C,MAGI1,MAPKAP1,MAST3,MCM2,MIB1,NAV1,NF1,NIN,OPTN,PABPC1,PHB,PHLDB2,PLEKHA4,PPARG,PRPF8,PTPN13,RC3H2,SH3PXD2A,SIRT7,TANC2,TNIP2,TNRC6B,U2AF2,YBX1,YWHAB,ZBTB21,ZC3H7A,ZNF638
HNRNPA0	47	No coloc	No coloc	No coloc	ABCF1,CAND1,CHD3,CHD4,CIRBP,CLK1,COX5A,CUL3,CUL7,DDX5,EEF2,EIF4A3,FBXW11,FLNB,FN1,GADD45A,HNRNPA2B1,HNRNPAB,HNRNPDL,HNRNPF,ITGA4,MAPK6,MAST3,MRPL41,MTDH,MYC,NEDD8,NR2C2,PHB,PLEKHA4,PSMD8,PTBP1,RALY,RBM14,RC3H2,REST,RPS27,RPS6,SACS,SMURF1,SNRNP70,SRSF3,SRSF5,THOC6,TNIP2,U2AF2,ZYX
DNAJA2	47	No coloc	No coloc	No coloc	AXL,CCND1,CCT4,CDC34,CDC37,COPE,CUL3,CYLD,DCTN1,DDX39B,DYNLT1,EGFR,EMC1,EPAS1,HIF1AN,HSP90AA1,HSPA4,HSPA5,HTT,HUWE1,IFIT2,KIAA1429,LIMK2,MAP2K1,MAPK6,MCM2,METTL23,METTL3,MYC,PHB,PIGS,PLEKHA4,PRPF8,PTEN,RC3H2,SFXN1,SMAD2,SMARCAD1,SMC3,SNRNP70,STRN3,TGFB1,TNIP2,TUBA1C,TUBB4B,TXNIP,ZNF131
SAR1A	47	No coloc	No coloc	No coloc	APP,AQP3,ARF1,ARL5A,ARL5B,B4GALT1,BCL2L2,BET1,CAND1,CD81,CLDND2,CUL7,CXCL16,DAZAP1,EMP3,EP300,FN1,HMOX2,JAGN1,KIAA1429,MAN2A1,MOGS,MOSPD3,MTHFD1,NCOR1,NXF1,OPTN,PLEKHA4,PLP2,PTBP1,PTEN,RAB9A,RHOT2,SEC31A,SERP1,SLC30A5,TBL1XR1,TGOLN2,TMEM243,TMEM42,TRAPPC10,TRAPPC2L,TSC1,TSC2,UNC50,VAMP3,VAMP5
RPS27L	47	No coloc	No coloc	No coloc	CDC37,CHD3,CTDSP2,ESR2,FAU,G3BP1,GBF1,ILF3,KIAA1429,MAPK6,MCM2,MYC,NR2C2,PHB,PLEKHA4,RC3H2,REST,RPL10A,RPL15,RPL18,RPL19,RPL24,RPL27A,RPL31,RPL35A,RPL37A,RPL6,RPL7A,RPL9,RPLP2,RPS11,RPS12,RPS13,RPS16,RPS21,RPS24,RPS27,RPS28,RPS6,RPS7,RPS8,SCARB2,SNRNP70,SNRPD3,WIBG,ZMYND8,ZNF746
TRIM23	46	No coloc	No coloc	No coloc	ACTN4,ATXN7,CDC73,COX5B,CYTH2,EGFR,ENKD1,ESR2,FAM193B,GGA2,GLTSCR1L,IQCE,JRK,KIAA1429,KLHL42,LAGE3,LGALS3,NAB2,NEDD9,NEK6,PDE4D,PHF1,PKP4,PSMB1,RNF213,SET,SMG9,SNAI2,SNRPB,SNRPB2,STK19,TCEA2,TMSB4X,TNFAIP3,TRIM27,TSG101,TSHZ3,UBE2E1,UBE2E2,UBE2I,UBE2L3,UBE2W,ZBTB16,ZBTB4,ZFAND2A,ZNF581
ZNF638	46	No coloc	No coloc	No coloc	CAMSAP2,CAND1,CBY1,CDC25B,CHD4,CLK2,CLK3,CUL7,DENND4A,DENND4C,EWSR1,FAM53C,G3BP1,GIGYF2,INPP5E,KIAA1429,KIF13B,KIF1C,LARP1,LUC7L,MAGI1,MAPKAP1,MAST3,MED4,MLLT4,MPHOSPH8,MYC,NAV1,NF1,PHLDB2,PLEKHA4,PLSCR1,PPP1CB,PPP1CC,PTPN14,PURA,RPTOR,SH3PXD2A,SIRT7,SNRNP70,STARD13,TNIP2,WWP1,YY1,ZBTB21,ZC3H7B
TCEB1	46	No coloc	No coloc	No coloc	AMBRA1,APPBP2,ARID1B,ARIH1,ASB1,ASB6,ASB7,ASB8,BCOR,CBX5,CENPW,CHMP4B,CTDSPL2,CUL3,EIF1B,EPOR,ESR2,FEM1B,HIF1AN,ID2,JTB,KMT2A,LAGE3,MCM7,METTL3,MRAS,NEDD8,OTUB1,PCGF1,PIH1D1,PLEKHA4,PRPF8,PTCH1,RNF7,SAT2,SOCS1,SOCS4,SOCS6,SPSB1,TCEB2,TCEB3,TET2,TOP2A,TSC22D4,UBXN7,ZYG11B
KIF5B	46	No coloc	No coloc	No coloc	ACACA,BAG4,CCDC101,COPE,CTNNB1,CUL7,ESR2,EXOC7,FYCO1,GBF1,GCC1,GSK3B,HOOK3,HUWE1,KDM1A,KIAA0368,KIAA1429,KIDINS220,LSM2,MED4,MYC,NCOR1,NUP50,PIK3R1,PLEKHA4,POLR2G,PSMA5,PSMB3,PSMB4,PSMB5,PSMB6,PSME1,RABGAP1,RANBP2,RAPGEF2,RNF168,RNF20,SIRT7,SLC38A10,SMEK2,SOD1,VDAC1,XPR1,YWHAB,YWHAG,ZBTB8A
PPP2CB	46	No coloc	No coloc	No coloc	ABCC6,ARHGEF2,ARL2,BHLHE41,BRAF,CBX5,CCT4,CEP350,CRY2,DOCK7,EP400,ESR2,FOXC1,FOXO3,HMGCS1,INTS1,ITGA4,MAP4K4,MAPT,MAX,MYH10,NIF3L1,PFDN2,PFDN5,PFDN6,PLEKHA4,PPP2R3B,PPP2R5E,PPP4R1,PRR14,PRR14L,RELA,RPLP1,SERTAD4,SET,SLMAP,SMEK2,SNAI2,STK24,STRN,STRN3,TAB2,TBC1D4,TTC33,ZFP28,ZFP36
MSH6	46	No coloc	No coloc	No coloc	ANKRD17,ATM,ATR,CCND1,CDC25B,CDC34,CHD3,CHD8,CUL3,CUL7,CYLD,DECR1,EP300,FBXW7,G3BP1,H2AFX,H2AFZ,HSPB1,KIAA1429,METTL3,MORF4L1,MSH3,MTMR4,MYC,NR2C2,PINK1,PLEKHA4,POLE,POLK,PRDX1,PRKDC,PTEN,RAD50,RFC1,RNF123,SAMHD1,SIRT6,SIRT7,SMARCAD1,SMC1A,SMC3,SNRNP70,SUPT16H,UNC93B1,XRCC5,ZNF746
BAG4	46	No coloc	No coloc	No coloc	CAND1,CBFA2T2,CUL3,DCP1A,DDIT4L,DDX6,DIRAS3,DNAJB5,DNAJC13,ERRFI1,FBXW11,GMNN,HSP90AA1,HSPA2,HSPA4,IST1,ITIH5,KIF5B,KLHL18,LASP1,MCL1,MCM2,MLF2,MRC2,MYPOP,NEDD8,NMT1,NXF1,P4HA3,PDCD6,PHB,PSMB5,QRICH1,RC3H2,RHOBTB2,RNF20,SNRPB,SNRPC,TBC1D7,TNIP2,TSG101,USP22,VPS37C,WNK1,ZBTB45,ZNF318
TPR	46	No coloc	No coloc	No coloc	CANX,CDK7,CHD4,CIRBP,CUL7,DDB1,DDX1,EMC1,FN1,GBF1,GLRX,HNRNPA2B1,ITGA4,KIAA1429,LRRK2,MAP2K1,MCM2,MYC,NDUFB7,NHP2L1,NUP153,NUP205,NUP98,NXF1,PHIP,PLEKHA4,PRKDC,PTPN4,RAN,RPL18A,RPL37A,RPL6,RRS1,SART3,SIRT7,SNRPA1,SOD1,SRSF5,STYX,TGOLN2,THOC6,TNIP2,TXNIP,U2AF2,UBE2A,WHSC1
SMARCA2	46	No coloc	No coloc	No coloc	AR,ARID1A,ARID1B,BANF1,BCL7B,CBX5,CEBPB,CHD3,DDIT3,EP300,EPAS1,ESR2,GMNN,H2AFX,HSPA5,HSPB1,JOSD2,KIAA1429,KMT2A,MECP2,MYC,NCOR1,NR2C2,NR3C1,PDCD6,PHB,PLEKHA4,RAN,RBBP7,RELA,SAP30,SEC22B,SEPT11,SIN3A,SIRT7,SMARCA4,SMARCC1,SMARCD2,SMC3,SMURF2,TAF1,TAF9,TBP,TOP2B,WHSC1L1,ZMAT3
HMOX2	46	No coloc	No coloc	No coloc	AGPS,APOE,ATP2A2,ATP6V1E1,BCL2L13,BLOC1S2,CANX,CORO1C,EEF2,ELOVL5,EMC2,EMC4,ERGIC3,FAM134C,FH,GNB2,GSK3B,IVD,JADE1,KIAA1377,LRPPRC,MGST1,MGST3,NDUFA8,NDUFS1,NDUFS2,NDUFS3,NDUFS8,NNT,NR3C1,PGD,PHB,PHB2,PLEKHA4,PTPN1,PTRH2,SAR1A,SETDB1,SGPL1,SNX5,STOM,TUFM,UNC93B1,UQCRH,ZFP28,ZNF746
TLN1	46	No coloc	No coloc	No coloc	CDK5,CTNNB1,CUL7,CYLD,DCAF15,DNM1L,DOK1,EGFR,EMC1,ESR2,FN1,GBF1,HIST2H2BE,ITGA1,ITGA4,ITGA5,KIAA1429,MCM2,MED4,MMGT1,MRPL50,MYC,NAB2,NHLRC2,NMD3,NUMA1,NXF1,PINK1,PIP5K1C,PLEKHA4,PPARG,PRDX4,RGCC,RHBDD1,RNASEH2C,RNF123,SIRT7,SMURF1,SORT1,TES,TTC37,TXLNG,U2AF2,VCL,WAC,ZC3H7A
APOE	46	No coloc	No coloc	No coloc	ACTB,AGPS,APP,ATP2A2,CANX,CD81,CDC37,CLTC,CTNNB1,CYB5R3,EEF2,EMC2,FBXL12,HADHA,HADHB,HMOX2,HSPA5,IQSEC1,LETM1,LOXL4,LRP1,LRPPRC,MAPT,MMP10,NDUFA8,NDUFS1,NDUFS3,NDUFS8,NNT,OGDH,PHB,PHB2,PRDX3,RAB7A,RHEB,RPL6,RPS26,RPS28,RPS7,RRBP1,SFXN1,SORL1,TUFM,TYRO3,UQCRH,VDAC1
RAE1	46	No coloc	No coloc	No coloc	ARMC8,ATE1,CDC37,COPS8,CTNNB1,CUL3,CUL7,DDX39B,DYNC1H1,ESR2,FBXW11,FBXW7,FKBP1A,FN1,GSK3A,HINT1,HSD17B14,HTT,ILF3,KAT2A,LGALS1,MED4,MPST,MTHFD2,MYCBP2,NR2C2,NUMA1,NUP153,NUP98,NXF1,PABPC1,PCM1,PLEKHA4,POLA1,POLR3B,PPP1CC,PRKD3,SF3A2,SMC1A,SMC3,SOD1,TAGLN2,TXN,USP7,WDR26,WDR82
FLNB	46	No coloc	No coloc	No coloc	AP1B1,AP1G1,CDC73,CDK5RAP2,CSTB,CUL7,DCAF15,DCTN3,DUSP23,EIF4EBP1,FN1,G3BP1,GBF1,HNRNPA0,HSPB1,IQGAP1,ITGA4,KIAA1429,MAP2K4,MAP3K1,MAP4,MCM2,MED4,MYC,MYH9,MYO18A,NMD3,NUP50,OTUD1,PIH1D1,PINK1,PLEKHA4,PPP1CB,PTEN,RNF123,RSU1,SCARB2,SIRT6,SIRT7,SMURF2,SYNPO,TES,TSC22D2,UBR4,VMP1,ZC3H4
IPO7	46	No coloc	No coloc	No coloc	APEH,AURKAIP1,CAND1,CD274,COMTD1,CSNK1A1,DCTN1,DUSP23,DUSP5,EGFR,ESR2,G3BP1,GBF1,GSK3B,HECTD1,HSPB1,HTT,IPO9,IQGAP1,KARS,KIAA1429,MAPK6,MCM2,MYC,NUP153,PFDN5,PHB,PIH1D1,PIK3R1,PLEKHA4,PNKD,PRPF8,PTEN,PTGER3,PTPN1,PTPN21,RAN,RNF146,RPS6,SIRT7,TES,TNPO1,TRMT112,TXNIP,USP49,VTI1B
HECTD1	46	No coloc	No coloc	No coloc	AGTPBP1,ANKRD11,AP3S2,BIRC6,BZW1,CCNK,CEP170,CKAP2,COPA,CTNNB1,DBT,DIRAS3,DYNLT1,EP300,EPB41L5,EPRS,EXOC5,FBXW11,FBXW7,GMNN,GSK3B,HBS1L,HIF1AN,HSPB1,IPO7,IQGAP1,KIAA1429,MED6,MLEC,NCAPD2,NIN,PRDX1,PRPF40A,PTPN14,RBM39,SETDB1,SHFM1,SIN3A,SIRT7,SMC2,SMC4,TAF1,TGFB1,THOC6,UBE2L3,ZNHIT3
RMND5A	46	No coloc	No coloc	No coloc	ADAR,AP1B1,APP,ARID1A,ARMC8,BIRC6,CNOT1,DDB1,DDX39B,DDX5,FASN,GID4,HSPA2,HUWE1,KDM1A,KIAA1429,MAEA,MCM7,MKLN1,MYH14,NCAPD2,NDUFS6,PBRM1,PLEKHA4,POLR2B,PRKDC,PSMB3,PSMD1,PSME1,PTPN14,PTPN21,RPL31,RPS6,SECISBP2L,SKI,SLFN11,SUPT6H,TGFB1,UBR4,UBR5,VWA8,WDR26,WNK1,YPEL5,ZCCHC14,ZMYND19
LTN1	46	No coloc	No coloc	No coloc	ACACA,ACACB,ALDH3A2,CCDC93,CHMP2A,DHCR7,EGFR,ESR2,FAM174A,FAM21A,FILIP1L,GTF2B,HES4,HLA-B,KIAA1429,KIF2A,MAPK3,MCM3AP,MRPL19,MRPL2,MRPL24,MRPL28,MRPL41,MRPL50,MRPL55,MYC,MYH10,MYH14,MYH9,NOP14,NPAT,OTUD4,PLEKHA4,POLE,PTPN1,RPL6,SEC61B,SHFM1,SNRNP70,SSR1,TGOLN2,UBE2L3,UBE3C,UGGT1,UNC93B1,VASN
NOTCH2NL	46	No coloc	No coloc	No coloc	ADAM12,ARID3A,ATP5D,CCDC93,CRY2,CXCL16,DHRS1,DNAL4,ESR2,FAM115A,FBXL18,GNE,GSTP1,HSBP1,HSD3B7,LRCH4,MYPOP,NAB2,NEDD9,NPDC1,NR1D2,NXF1,PCED1A,PHLDA1,PIGS,POLR2G,PSMG2,PTGER3,PVRL3,RASD1,RNF111,RPS19BP1,RPS28,SMARCD2,SPRY1,TBC1D16,TMEM150A,TRIM27,UXT,VASN,YIPF3,ZFYVE21,ZNF414,ZNF580,ZNF581,ZNF672
PSMB5	45	No coloc	No coloc	No coloc	ACTN4,AMBRA1,AMFR,BAG3,BAG4,CYLD,FN1,HSP90AA1,KIAA1429,KIF5B,LRRK2,LSM1,MAPT,MCM2,MID2,MYC,NXF1,PARK2,PIH1D1,PINK1,PLEKHA4,POMP,PSMA5,PSMB1,PSMB3,PSMB4,PSMB6,PSMC1,PSMD1,PSMD2,PSMD8,PSME2,PSMG2,PSMG3,PTPN2,PYGL,RAN,RDX,SKP1,SNRPA1,UBE3A,USP7,VIM,XRN1,YBX1
NCOR2	45	No coloc	No coloc	No coloc	AR,ATXN1L,BCL6,BCOR,CBX6,CEBPB,CTBP1,E2F4,EP300,ESR2,FOS,FOXP1,HDAC3,HSPA5,KIAA1429,LASP1,MYC,NCOR1,NFKBIA,NFKBIB,NR1D1,NR3C1,NRD1,POU2F1,PPARA,PPARG,PTEN,RBPJ,RELA,RUNX1T1,RXRA,SAP30,SEC16A,SIN3A,SKIL,SMARCA4,SP1,SRF,THRA,THRB,TNIP2,UBE2I,ZBTB16,ZBTB7A,ZDHHC18
LASP1	45	No coloc	No coloc	No coloc	API5,BAG4,C14orf119,CANX,CD81,CEP170,CLTC,DAZAP2,DCAF15,DCTN1,DDB1,EHMT2,FAM168A,FAM168B,FN1,FYTTD1,G3BP2,HNRNPF,HSPB1,LENG8,LGALS1,MAP4,MED25,MYC,MYO1C,NCOR2,NXF1,PGK1,PLEKHA4,PLSCR1,QRICH1,RBPMS,REL,RNF38,SPRY2,SPTAN1,STAT3,TES,TFG,TNIP2,TRIM27,U2AF2,VEZF1,VPS37C,ZYX
SPOP	45	No coloc	No coloc	No coloc	AEN,AMOTL2,AR,ARIH1,ATM,BRD2,BRD3,CACUL1,CAPRIN1,CBX4,CD274,CHD3,CTDSPL2,CUL3,DDIT3,DHX15,DUSP7,FASN,G3BP1,GCC1,GCC2,GDI1,HMGCS1,IRF1,KPNA5,LRCH4,MYC,NUDCD3,NUP50,PIAS1,PIAS3,PIP4K2B,PTEN,RBPJ,RPRD2,SETD2,TCOF1,TOPORS,TRIM24,UBE2E3,UBE2I,UBE2L3,YWHAG,ZBTB16,ZMYND8
OGDH	45	No coloc	No coloc	No coloc	ACTB,AGPS,ANXA2,APOE,AURKAIP1,COA3,COX5A,COX7A2,CYB5R3,CYLD,EEF2,EMC1,EMC2,ENO1,ESR2,GNG5,HADHA,HADHB,HSD17B10,KIAA1429,LETM1,MGST1,MRPL41,NDUFA8,NDUFB4,NDUFS1,NDUFS2,NDUFS3,NDUFS8,NXF1,PHB,PHB2,PLSCR1,PRDX3,RAB1A,RAB7A,SFXN1,SLC25A20,STOML2,TTC37,UQCRQ,USP13,VDAC1,VDAC2,ZFP36L2
SSSCA1	45	No coloc	No coloc	No coloc	ATP6V1F,BBS10,CCP110,CYLD,FAM208A,FYTTD1,HERC2,KIAA1468,KLHL26,KNSTRN,LAGE3,LSM11,MAPK6,NIT1,PER1,RAPGEF2,SBF1,SENP5,SF3B3,SMC2,SMC4,SMCR8,SNX33,STAT3,STMN1,TAGLN2,TBCA,TES,TKT,TNIP2,TNKS,TNKS2,TUBB6,TXN,UBA52,UBE2I,UBE4B,UBL7,UBXN7,USP34,USP9X,VTA1,WRAP73,ZBTB21,ZYX
FXR1	45	No coloc	No coloc	No coloc	AP1M1,API5,BCLAF1,BYSL,C1orf35,CAND1,CAPRIN1,CCDC93,CLU,CMTR1,CUL3,CUL7,DDX6,DHX15,DUSP6,EMC1,G3BP1,GBP2,GIGYF2,GSK3A,GSK3B,HIST1H1C,HSPB1,KIAA1377,LUC7L,MAGOH,MYC,NR2C2,PHB,PINK1,PLEKHA4,PLK2,PRKCD,RC3H2,RNF41,SIRT7,SKP1,SNRNP70,SOCS1,TCEA2,TCEB3,THOC2,TUBA1C,UBA6,ZBTB10
PPP5C	45	No coloc	No coloc	No coloc	ACTB,AGO1,AHSA1,APP,AR,BPHL,CCT4,CDC27,CDC37,CDC37L1,CDC42BPB,CRY2,CSE1L,CSNK1D,DDB1,DFFA,EGFR,ENO1,EPM2A,ESR2,GAPDH,GINS3,GRB2,HSP90AA1,HSPA4,HUWE1,LRRC1,MAPT,NR3C1,NXF1,PAFAH1B2,PLEKHA4,PRPF8,PTEN,PTPLAD1,RAP1GDS1,RBBP5,RPS6KB1,SNRNP200,TNIP2,TUFM,USP49,VCL,VIM,YWHAB
ARF1	45	No coloc	No coloc	No coloc	AHSA1,AP1B1,AP1G1,AP3S2,ARF3,ARF4,ARF5,B3GNT2,B4GALT1,CAND1,CBL,CDC73,COPE,CTNNB1,CUL7,CYTH2,DNM1L,GALE,GGA2,HERC1,HUWE1,ITGA4,KDELR1,KIAA1429,MAN2A1,NCOR1,PINK1,PLEKHA4,PTPN1,RAB11A,RAB11B,RAB1A,RICTOR,SAR1A,SEC31A,SLC30A5,TBL1XR1,TET2,TRAPPC2L,TSC1,TSC2,TUFM,VDAC1,VPS51,ZC3H7A
ANXA1	45	No coloc	No coloc	No coloc	ATG4B,BAG3,CDC73,CUL7,DCTN1,DGUOK,EGFR,EMC1,EMC2,ENO1,ESR2,FAHD1,FN1,G3BP1,GAPDH,GNB2,GUK1,HINT1,HSPB1,ITGA4,MCM2,METTL3,MGMT,MMGT1,MTPN,MYC,NXF1,OTUB1,PPIA,PRDX6,PRPF8,RELA,RIPK1,S100A11,SHOC2,SIRT7,SOD1,STK4,TFG,U2AF2,UBE2I,UBE3A,UNC119,USP25,USP7
POLR1A	45	No coloc	No coloc	No coloc	ARRB1,ASB7,CDK7,CLTA,ECD,ENO1,ESR2,FBXW11,KBTBD8,KIAA1429,MAPK6,MYC,NCKAP5L,NR2C2,NXF1,PDRG1,PFDN2,PFDN6,PIH1D1,PLEKHA4,POLR1B,POLR1D,POLR2B,POLR2F,POLR2H,POLR2L,POLR3B,PTEN,REL,RPL10A,RPL9,RPS5,SHPRH,SIRT7,SMARCA5,SUPT16H,SUPT6H,TAF1B,TAF1D,TCOF1,TRADD,TRIP10,TWISTNB,UBTF,UXT
ACTR2	45	No coloc	No coloc	No coloc	ACTB,ARPC3,ARPC5L,BCL2L1,CAPZA1,CCT4,CDC34,CEP170,CFL1,CLTA,CORO1C,CRTAP,CUL3,CUL7,EGFR,EP300,ESR2,FBXW7,FN1,GSN,HSD17B10,IQGAP1,KIAA1429,LRRK2,LUZP1,METTL3,MYH9,MYO18A,NIF3L1,NIN,NR2C2,PCM1,PHB,PLEKHA4,PPP1CB,RBM27,SCARB2,SIRT7,SPECC1,SVIL,SYNPO,TMPO,UFM1,VMP1,WASF1
STOML2	45	No coloc	No coloc	No coloc	ACTB,APOOL,APP,C17orf89,C19orf70,CHCHD10,CISD3,COQ10B,CUL7,CYB5R3,EMC1,EMC2,ESR2,EWSR1,HADHA,HADHB,HSPA5,ICT1,KIAA1429,LMAN1,MGST1,MMGT1,MYC,NDUFA4,NDUFS3,NR2C2,OGDH,OPA3,PARK2,PHB,PHB2,PLEKHA4,PTBP1,RAB1A,RAB7A,RABAC1,SF3B3,SFXN1,SIRT7,STOM,TGFB1,UNC93B1,UQCRQ,VAPA,VDAC1
UBR4	45	No coloc	No coloc	No coloc	ACLY,AURKAIP1,BET1,CCNG1,CEP250,CYLD,EGFR,EIF5B,ESR2,FLNB,FOXK1,GRB2,HERC2,ITGA4,KIAA0368,KIAA1429,LARS,MCM2,MYC,NHLRC2,NR2C2,NXF1,PI4KA,PIH1D1,PLEKHA4,POGLUT1,PRPF40A,RMND5A,RNF123,RNF181,SART3,SBNO1,SHFM1,SIRT7,SNRNP200,TES,TGOLN2,TXNIP,UBE2A,UBE2L3,UBXN7,UNC93B1,USF1,USP9X,VIM
RRBP1	45	No coloc	No coloc	No coloc	ANK2,APOE,ARMC8,ATRX,AURKAIP1,BET1,BIRC6,CANX,CEP104,CHMP2A,CUL3,CUL7,EWSR1,FOXL1,FYCO1,HADHB,HSBP1,ILF3,KIAA1429,MAP1LC3A,MORC2,MYC,NHLRC2,NR2C2,PHB,PLEC,PLEKHA4,PTPRS,RAB11A,RAB3GAP2,RAB9A,RHBDD1,RPL10A,RPL38,RPS19,RPS6,SMARCA4,SMNDC1,STYX,TMEM87B,TMPO,VDAC2,ZNF513,ZNF518A,ZNF562
API5	45	No coloc	No coloc	No coloc	BAG3,CCND2,CHD3,CHD4,CTNNB1,DDX39A,DDX39B,DHX15,EGFR,EHD1,EIF4A3,EP300,EWSR1,FXR1,GTF3C4,HNRNPA2B1,ILF3,LASP1,LSM12,NAA38,PABPC1,PHF5A,PPFIBP2,PPP2R5E,RNPS1,RPL15,RPL18,RPL24,RPL27,RPL28,RPL35A,RPL36,RPL6,RPLP0,RPS16,RPS8,SF3A2,SF3B4,SF3B5,SOCS6,SOD1,TBC1D23,YBX1,YWHAG,ZNF609
ZC3H7A	45	No coloc	No coloc	No coloc	ACACB,AGO1,ANKRD17,ARF1,ATP2A2,CAND1,CKAP5,CNOT1,CNOT7,CSDE1,DDX39A,DDX6,ECH1,EIF4G1,ENO1,ESR2,G3BP1,GIGYF2,HDLBP,HOOK3,IBTK,LARP4B,LSM12,MCM7,MORF4L1,MYC,NUFIP2,PDLIM5,PHB2,PLEKHA4,PRKDC,PUM1,RAN,RPS27A,SFXN1,SMG1,SMG7,SMG9,STAT3,TLN1,TNIP2,TNRC6B,XRN1,YTHDF3,ZC3H7B
CLU	44	No coloc	No coloc	No coloc	ACTN1,APP,ATP7A,BAX,BCL2L1,BMP4,CANX,CBY1,DOCK6,EGFR,ESR2,FOS,FXR1,GNB2,GPAM,GPR180,GRB2,H2AFX,HSPA5,HSPB1,KDM1A,KIAA1429,KLF11,KNSTRN,MAN1A2,MAP1LC3A,MAPT,MCM2,MTMR9,NFKBIA,PCYOX1,PLXNA4,PTPRF,PTPRS,SCARB2,SETX,TENM3,TGFBR1,TMPO,TSC22D4,TUBB6,TUFM,UBE3A,VEGFA
SKIV2L2	44	No coloc	No coloc	No coloc	ANKMY2,BOD1L1,CAND1,CHD3,CHD4,CLK2,CSE1L,CUL3,CUL7,CWC27,CYLD,DDX5,DHX15,DHX38,DIS3L,EIF4A3,EIF4G1,EXOSC6,HIF1AN,HSP90AA1,KIAA1107,MIB1,MPHOSPH6,MPP6,MYC,NR2C2,PABPC1,PLEKHA4,PPP1CC,RC3H2,RNPS1,RRS1,SIRT7,SNRNP70,SNRPD2,TAF10,TRMT61A,UPF2,USP37,WHSC1,XRN1,YBX1,YWHAB,ZNF746
CNOT1	44	No coloc	No coloc	No coloc	ABCF1,AFF4,ATRX,AURKAIP1,BTG2,BTG3,CAPZA1,CNOT6L,CNOT7,DDX6,EPAS1,ESR2,FBXW11,FN1,G3BP1,GADD45B,GRB2,GTF2A1,HIF1AN,IBTK,KIAA1429,MAX,MCM2,MED4,MIB1,PDRG1,PLEKHA4,RC3H2,REEP5,RMND5A,RNF123,RPS27,RPTOR,RXRA,SIRT7,SND1,STK40,TNRC6B,TNRC6C,TOB1,TOB2,UBTF,USP22,ZC3H7A
TCOF1	44	No coloc	No coloc	No coloc	AK4,ARRB1,ATP1A1,CAND1,CDC16,CHD4,COX17,CSNK2A2,CUL7,DCAF15,EGFR,FAM208A,GUK1,IGSF8,KBTBD8,KIAA1429,KMT2C,MMGT1,NHLRC2,NR2C2,NUDT19,PAFAH1B1,PI4KA,PIH1D1,POLR1A,POLR1B,POLR2B,PPA2,PSAP,PSMB6,RASSF9,RPL27,RPL28,S100A16,SEC22B,SEPT11,SIRT6,SIRT7,SORT1,SPOP,TUBGCP4,TXN,WHSC1,ZNF462
TIMM13	44	No coloc	No coloc	No coloc	AMBRA1,AURKAIP1,BPHL,BPTF,CAND1,CDC37,COX4I1,CPNE1,CUL3,DDX6,DICER1,DNM1L,GPATCH8,HNRNPA2B1,HSF4,HSPA5,ILF2,IST1,KLF11,LARS2,LRP4,LRRK2,MDH2,MGST3,MYO1C,OARD1,PTBP1,RC3H2,REL,RELA,RNPS1,RPL24,SF3B4,SFXN1,SNRNP70,SNRPA,SOCS6,SOD1,TCF7L2,TIMM10,TIMM8B,TNIP2,YME1L1,ZCCHC6
GCN1L1	44	No coloc	No coloc	No coloc	ABCC6,CAMKK2,CCND1,CD274,CDC34,COPA,CRY2,CSNK1A1,CUL7,CYLD,EGFR,EMC1,FN1,GBF1,GTF2A1,HSPB1,IFITM3,ITGA4,KIAA1429,MCM2,MIB1,MLF2,MYC,NEK6,NR2C2,PDCD6,PHB,PIH1D1,PINK1,PLEKHA4,PPM1A,PTPRS,SIRT7,SNRNP70,SRSF3,STOM,TES,TMPO,TRA2B,TUBA1C,UBE2A,UNC93B1,ZBTB7A,ZNF746
SRP14	44	No coloc	No coloc	No coloc	CAND1,CDC34,CLASP1,CUL3,CYLD,DDX5,DDX56,DPP8,EIF4A3,ESR2,FN1,GAR1,HUWE1,IGSF8,IPO9,LARS,LRRK2,MAPT,MCM2,MYC,NHP2L1,NIFK,NPLOC4,NR2C2,PDLIM5,PHB,PIH1D1,PLEKHA4,PRKDC,PRPF8,PTEN,RAB9A,RC3H2,REST,RPL10,RPL19,RPL28,RPL6,SNRNP70,SNRPA1,SNRPD2,SRP72,UBE2A,ZNF746
CDC16	44	No coloc	No coloc	No coloc	ALMS1,ANAPC1,ANAPC11,ANO6,ARL2,ATP5J,BCOR,CCP110,CDC27,CEP350,EP300,ESR2,FAM208A,GATAD2B,HINT1,HOOK3,LONP2,MAD2L1BP,MGA,MYO9A,NCOR1,NXF1,PLEKHA4,PYCR2,RICTOR,RSBN1,SH3KBP1,SMAD2,SMARCAD1,SMCR8,SMG7,SNX18,TCOF1,TRIM24,TRIM33,TRPS1,TTC8,UBE2S,USP37,XRCC5,ZNF281,ZNF318,ZNF644,ZNF687
PFDN5	44	No coloc	No coloc	No coloc	BCL6,C1orf86,CCND2,DCAF5,FAM102A,FBXW11,GFPT1,GNB2,IPO7,IRX2,KCTD9,KDM1A,KIAA1429,KLHL42,MYC,NIF3L1,NRD1,PCGF3,PDIA6,PFDN2,PFDN6,PHF1,PITX2,PPP2CB,PPP3CA,PSMB4,PSMD8,PUS1,RC3H2,RUSC1,SIN3A,SMAP1,SMG9,SNRPB,SP1,SPATA5,STK19,TBX3,TCEB2,TFG,VEZF1,XPO5,YPEL5,ZNF148
TXNIP	44	No coloc	No coloc	No coloc	ADNP,AP2A1,ATP1A1,CDC73,COPA,CRY2,DDIT4,DNAJA2,ECD,ESR2,FAM115A,FHL1,GATAD2B,HDAC3,HNRNPDL,HUWE1,IPO7,ITCH,JMJD1C,KBTBD6,KBTBD7,KDM1A,MCM7,MTHFD1,MYCBP2,NOP14,NUMA1,PDIA6,PER1,PPP6R3,PSMA5,PTPN11,RELA,SART3,SLC3A2,SMC2,SMURF2,TPR,TXN,UBR4,UBR5,USP9X,WWP1,ZBTB16
RBPJ	44	No coloc	No coloc	No coloc	ADAR,ADNP,APP,CAMSAP1,CCNF,CDC27,CFDP1,CHD4,ESR2,FHL1,GADD45A,GSK3B,GTF3C4,HSPB1,JMJD1C,KAT2A,KDM1A,KDM2A,KDM5A,LCOR,MECP2,MED23,MYC,NCOR2,NFIX,NOTCH2,NR2F2,PBX1,PITX2,RNF20,RUNX1T1,SART3,SATB1,SIN3A,SMARCA1,SMARCA4,SMARCA5,SND1,SPOP,TBP,USP47,USP7,ZBTB10,ZNF268
BCL6	44	No coloc	No coloc	No coloc	ARHGAP35,ARRDC3,BCOR,CHD3,CTBP1,CTNNB1,CUL3,CUTC,DDX6,EP300,HDAC3,HSF4,HSP90AA1,JUND,KDM2A,KDM2B,KIF13B,LSM1,MED17,MED23,MED6,NCOR1,NCOR2,OLA1,OSBPL1A,PFDN5,PIKFYVE,PPAP2B,PPARGC1A,PRKD3,PSMB4,REL,RUNX1T1,SIN3A,SIRT1,SMARCA4,TRAF2,TWIST1,UCHL1,USP7,YY1,ZBTB16,ZBTB7A,ZMYND8
SKIL	44	No coloc	No coloc	No coloc	ASCC3,CAMSAP1,CBX4,CHD3,COL4A2,CXXC5,EIF4G2,GLUL,GOLGB1,HIPK1,ING2,LRP1,MACF1,NCOR1,NCOR2,NEDD4,PAPPA,PIAS1,PIAS3,PTPRF,PYCR2,RB1CC1,RNF111,RPS27,SETDB1,SIN3A,SKI,SMAD2,SMURF2,SNRNP70,SRP72,TFPI2,TGFBR1,THAP5,TRIM33,TSKU,UBE2I,USP25,VPS28,WWP1,ZBTB6,ZMYM2,ZNF106,ZZEF1
GABARAPL1	44	No coloc	No coloc	No coloc	AHNAK2,AMBRA1,ANK2,ANK3,ATG2A,ATG4B,BNIP3L,CALCOCO1,CUL3,FAM134C,FUNDC1,GABARAPL2,HADHA,HADHB,HSP90AA1,KBTBD6,KBTBD7,MAP1LC3A,NBR1,NEDD4,NEK9,NXF1,OPRK1,OPTN,PSMB4,RABGAP1,RABGAP1L,RB1CC1,SIRT1,STRN3,TBC1D1,TBC1D16,TBC1D17,TBC1D2B,TBC1D5,TBC1D7,TBC1D9,TBC1D9B,TMEM131,TMEM160,TP53INP1,TRIM21,WDFY3,WDR11
NF1	44	No coloc	No coloc	No coloc	APP,CAMSAP2,CAV1,CBY1,CD274,CDC25B,CLK1,DENND4A,DENND4C,EGFR,EPHA2,ESR2,FAM174A,FAM53C,GIGYF2,INPP5E,KIAA1429,KIF13B,KIF1C,LIMK2,MAGI1,MAPKAP1,MAST3,MYC,NAV1,NXF1,P4HA3,PHLDB2,PTEN,PTPN13,PTPN14,SH3PXD2A,SIRT7,SMARCA4,SOX4,SPRED1,STARD13,TANC2,TGOLN2,TOP2A,TOP3A,YWHAB,ZBTB21,ZNF638
NDUFS6	44	No coloc	No coloc	No coloc	APP,ARMC8,AURKAIP1,BCAT2,CANX,COX4I1,COX6B1,ECHDC2,FAHD1,GDPD5,GID4,ILF3,MAPK6,MMGT1,MPV17,NDUFA1,NDUFA11,NDUFA3,NDUFA4,NDUFA8,NDUFAB1,NDUFB11,NDUFB3,NDUFB4,NDUFB6,NDUFB7,NDUFB9,NDUFS1,NDUFS2,NDUFS3,NDUFS8,NEDD8,NNT,NXF1,PHB,PLEKHA4,RAB7A,RMND5A,RPS12,SEPT11,SFXN1,TRMT1,VAPA,ZMYND19
PSMB6	44	No coloc	No coloc	No coloc	AGL,AMFR,CAPZA1,CCND2,CDC73,CTNNB1,CYLD,DCTN1,ERRFI1,ESR2,GTF2E1,ITGA4,KIAA1429,KIF5B,LRRK2,MAP2K1,MCM2,MRPL27,MRPS11,MYC,NHLRC2,PARK2,PLEKHA4,POMP,PRPF8,PSMA5,PSMB1,PSMB3,PSMB4,PSMB5,PSMC1,PSMD1,PSMD2,PSMD8,PSME1,PSME2,PSME4,PSMG2,SKP1,SNRPG,SOD1,TCOF1,UBE3A,USP7
SAMHD1	44	No coloc	No coloc	No coloc	ACTB,AKAP12,AMBRA1,APP,ATP6V1E1,B2M,C3,CCNL2,CD81,CMTR1,COPE,CUL3,DDB1,EGFR,GON4L,GSK3A,GSK3B,KANSL3,KIAA1429,LCOR,MSH6,OAT,OS9,OSBP,PHB,PLEKHA4,PLOD2,PPIA,PPP2R5E,RACGAP1,RNF123,RPL24,SEC23A,SMARCD2,SOGA1,TNIP2,TRIM21,TRMT1,U2AF2,UNC93B1,VIM,XPO7,XRCC5,ZMAT3
FOS	43	No coloc	No coloc	No coloc	ABL1,ANKRD17,ANP32E,APP,ATF4,CCND1,CLU,DDIT3,EGFR,ENKD1,EP300,ETS2,JUND,KBTBD7,KDM2A,KDM2B,LMO7,MAFB,MAFF,MAPK3,MED17,NACA,NCOA1,NCOA2,NCOR2,NFAT5,NFIX,RELA,RUNX2,SET,SIRT1,SMARCC1,STK40,TAF1,TBP,TSC22D3,UBE2I,UBE2L3,UBN1,UBR1,USF1,VARS,VEGFA
EHMT2	43	No coloc	No coloc	No coloc	ATF7IP,BANF1,C10orf12,CBX5,CEBPB,CHCHD2,CHD4,CSK,CTBP1,DNMT3A,EIF4A3,ESCO1,ESR2,FOXO1,GPX1,H2AFX,H2AFZ,H3F3B,KLF12,KLF3,KLF6,LASP1,LIMS1,MED23,MED30,MED6,MIER1,NAGK,NXF1,PRDM1,PRRC2B,PSMB3,RERE,REST,RICTOR,SIRT6,SMARCAD1,SMC1A,VEZF1,WDR5,ZBTB7A,ZNF462,ZNF644
TRIM21	43	No coloc	No coloc	No coloc	ALOX15B,CASP8AP2,CBL,CBX4,CD52,CDC34,CYLD,DCP2,EMC4,FBXW11,G3BP1,GABARAPL1,GABARAPL2,GAN,IFI35,KIAA1429,MAP1LC3A,MAP1LC3B,MAVS,MTDH,MYC,NCOA1,NIF3L1,PFKFB2,PHB,RC3H2,RNF111,RNF38,SAMHD1,SKP1,TET2,TRIM27,TRIM8,TROVE2,UBE2E1,UBE2I,UBE2L3,UBE2W,USP4,YWHAG,ZBTB16,ZFP36L2,ZFPM1
LUC7L	43	No coloc	No coloc	No coloc	BCLAF1,CHCHD10,CHD3,CLASRP,CLK2,CLK3,CSNK2A2,EP300,ESR2,FAM173A,FBXW7,FTL,FXR1,G3BP1,GADD45G,GPATCH8,HERC2,JMJD6,KBTBD6,LARP1,LSM14B,MKRN1,NR2C2,NRD1,PHB,PLEKHA4,PPIG,PRDX1,PRPF40A,RBM26,RBM27,RC3H2,RNPS1,SETD2,SF3B3,SNRNP70,SNRPD2,SNRPD3,SRSF7,TNPO3,U2AF2,VANGL1,ZNF638
CBX4	43	No coloc	No coloc	No coloc	ABCD3,ANKRD26,BCOR,CBX6,CSNK2A2,CTBP1,DCAF6,DNMT3A,DPM1,ESR2,FBRS,IMPACT,KDM2A,KDM2B,KDM5B,KIAA1429,KMT2A,LNX2,MGA,MRPL55,MYCBP2,MYL6,PCGF1,PCGF2,PCGF3,PCGF5,PHC2,PHC3,PLEKHA4,RNF213,SATB1,SCML1,SKIL,SKP1,SPOP,SS18L2,TRANK1,TRIM21,TUBA1C,YWHAB,YWHAG,ZEB2,ZNF131
HK1	43	No coloc	No coloc	No coloc	APP,ARF4,ATP2A2,ATP6V0A1,CAV1,CDC73,COMT,CRTAP,DHCR7,ECH1,EGFR,EMC1,ENO2,ESYT1,GSK3B,GTF3C4,HAGH,ICT1,KIAA1429,LMAN1,LRP1,LRPPRC,MGST3,MYC,NDUFS1,NNT,PARK2,PLEKHA4,PLOD1,PTRF,PTRH2,RSF1,SCARB2,SDHB,SEC16A,SIRT7,SSR1,TES,TUFM,U2AF2,UNC93B1,VDAC1,ZMPSTE24
EPHA2	43	No coloc	No coloc	No coloc	AP2A1,AP2B1,AP2S1,APP,ARRDC3,BET1,CBL,CCND2,CDC25B,CDKN2A,CLTC,EEF2,EGFR,GOLIM4,GRB2,HSP90AA1,KPNA3,LSM7,MIB1,MICALL1,MYC,NCSTN,NF1,NOMO1,PIK3R1,PPM1L,PSME2,PTEN,PTPN11,RAB9A,RASSF1,RELA,SCAMP3,SMARCAD1,SOCS6,STK11,STYX,TES,TGFB1,TGFBR1,TGOLN2,TSG101,UBE4A
FH	43	No coloc	No coloc	No coloc	ACAT2,ALDH1B1,ALDH2,ASB6,CALD1,CAPNS1,CCNDBP1,COPE,COX6C,DAZAP1,DHX15,ENO1,FAHD2A,GRB2,H2AFX,H2AFZ,HIBCH,HMOX2,IARS2,MAP2K1,MDH2,NDUFA8,NR2C2,PAFAH1B1,PGD,PGK1,PGM1,PIM1,PLEKHA4,PNPO,PRKDC,PYGL,SAT1,SH3BGRL3,SIRT7,TKT,TMEM261,TOP2A,TOP3A,UCHL1,WEE1,YWHAB,YWHAG
LATS1	43	No coloc	No coloc	No coloc	AJUBA,AMOTL1,ANAPC1,APP,ARPC3,CAV1,CCP110,EIF4EBP1,ITCH,KIAA1429,KIRREL,LRRK2,MAGI1,MAGI3,MOAP1,MOB3B,MPP5,MYC,NEDD4,NIN,NUAK2,PABPN1,PARD3,PJA2,PKP4,PLEKHA4,PPP1CC,PPP6R3,PTEN,PTPN13,PTPN14,RASSF1,SDCCAG3,SEC16A,SMURF1,SMURF2,TNFAIP8,UBE2I,USP9X,WWC2,WWP1,XIAP,ZYX
SDHB	43	No coloc	No coloc	No coloc	ABCA1,ACLY,AGL,CAND1,CLPX,COX4I1,CUL3,EMC1,GPD2,GSN,HK1,IQGAP1,ITGA4,KIAA1429,LAMTOR2,LARS2,MAT2A,MDH2,NDUFA10,NDUFA4,NDUFAB1,NDUFB11,NDUFB6,NDUFB9,NDUFS1,NDUFS8,OTUB1,OXA1L,PDPR,PIGS,PIH1D1,PRDX6,PREPL,RAB7A,RBM14,SDHC,SLC25A22,SPRY2,TNIP2,TOP3A,UAP1,UQCRFS1,XRN1
UBASH3B	43	No coloc	No coloc	No coloc	ABL1,ACACA,ACTB,ACTN4,ARAP1,BCR,CBL,CHD4,CORO1C,CSK,CUL3,DAZAP2,DDX6,EGFR,ERRFI1,EWSR1,FAM168A,GRB2,HIST1H1C,HNRNPA2B1,HNRNPF,HSP90AA1,HSPA5,IQGAP1,KDM1A,KIAA1429,KRT10,MAP3K1,MYH10,MYH9,PARK2,PKP4,PSMB1,PTPN21,REL,RNF41,RPS27A,SAP30,SPRY2,SPTAN1,SPTBN1,TNKS,UBE2E1
DUSP23	43	No coloc	No coloc	No coloc	AHNAK2,ASB6,BAG3,C5orf45,CANX,CIRBP,CSE1L,DBI,DDIT4L,DNM1L,ESR2,ESYT1,FASN,FLNB,FUOM,IPO7,KBTBD7,KIAA1377,LRPPRC,MKRN1,MTA2,MTFR1,NIF3L1,NME3,NPEPPS,P4HB,PDIA6,PIH1D1,PRDX4,PSME2,PTPRG,RAD50,RALGAPA1,RAP1GDS1,RBM27,SEC63,SLC3A2,SSR1,TAF9,TNPO1,XPOT,ZMPSTE24,ZNF746
THOC2	43	No coloc	No coloc	No coloc	ACADSB,ADAR,AKAP9,BCL2L2,BCLAF1,CHTOP,CRIPT,CUL7,DDX39A,DDX39B,EIF4A3,FXR1,FYTTD1,GNPTAB,HLCS,KBTBD7,KDM1A,KIAA0368,KIAA1429,KIF1B,KIF1C,MAP2K1,MED4,MRPL27,NADSYN1,NR2C2,PLEKHA4,PTEN,RPS21,SIRT7,SLC4A2,SNRNP70,SRCAP,SURF4,THOC6,TMEM131,TRADD,UBE3C,USP7,UTRN,VIM,VPS53,XPO4
SEC31A	43	456	No coloc	No coloc	ABCC6,ARF1,ARIH1,ARL5A,B3GNT2,BET1,CTBP1,CUL3,DHX15,ENO2,EP300,ESR2,HSD17B10,IGF2R,ITGA4,KIAA1429,LUZP1,MAN2A1,MOGS,MYC,NCOR1,NOP14,NXF1,PDCD6,PIH1D1,PLEKHA4,REL,RICTOR,SAR1A,SEC23A,SLC30A5,STAM2,TBCA,TBL1XR1,TCEB2,TFG,TRAPPC10,TRAPPC2L,TSC1,TSC22D2,USP8,VPS51,VPS53
COX5A	43	No coloc	No coloc	No coloc	ACTB,ATP5D,BRD2,CHCHD10,CHCHD2,CISD3,COA3,COX4I1,COX5B,COX6B1,COX6C,COX7C,CUL7,EPM2A,ESR2,G3BP1,GSTK1,GSTP1,GUK1,HADHA,HADHB,HNRNPA0,HSPA5,KIAA1429,KIF22,MED23,MGST3,NDUFA4,NDUFB9,NDUFS3,OGDH,OPA3,PHB,PHB2,RAPGEF2,RIPK1,SFXN1,SLC30A9,SLC38A2,TBCA,UNC93B1,VDAC1,YBX1
UQCRQ	43	No coloc	No coloc	No coloc	AFG3L2,ALDH1B1,ALDH3A2,ATP1A1,ATP2A2,ATP5L,CANX,CDC73,CLTC,COA3,CORO1C,COX4I1,COX6B1,COX7A2,COX7C,CYSTM1,GPD2,HADHA,HADHB,IQGAP1,LMAN1,MGST3,NDUFA10,NDUFA4,NDUFB7,NDUFS1,NDUFS2,NDUFS3,NDUFS8,NR2C2,OGDH,OPTN,PHB,PHB2,RAB1A,RAB7A,SFXN1,SGPL1,STOML2,TROVE2,UQCRFS1,UQCRH,VDAC2
XRN1	42	No coloc	No coloc	No coloc	ATP5G2,C1GALT1,CBX5,CEP104,CEP120,CHD4,COPE,CTSB,DCP1A,DXO,ESR2,EXOSC6,FADS1,GBF1,HEATR1,KIAA1429,LSM4,MED4,MIB1,MYC,NAGK,NDUFB9,NIN,PCM1,PLEKHA4,PSMB5,PSMC1,RHBDD1,RNF41,RPS7,SDHB,SIRT7,SKIV2L2,SMARCD2,SNHG1,STAM2,TMEM50A,UPF2,WAPAL,ZC3H7A,ZFP36,ZNF131
MTF1	42	No coloc	No coloc	No coloc	AP1M1,ATAD3B,CHD4,CLTC,COPA,DDX3Y,DDX5,DHX15,EP300,ESR2,HNRNPA2B1,ILF3,KIAA1429,PHB2,PRKDC,PRPF8,RPL10,RPL10A,RPL15,RPL18A,RPL19,RPL27,RPL28,RPL35A,RPL7A,RPLP0,RPS11,RPS13,RPS16,RPS18,RPS19,RPS6,RPS7,RPS8,RRP1B,SMARCA5,SMC1A,SNRNP200,SUPT16H,UGGT1,VIM,XRCC5
VCL	42	No coloc	No coloc	No coloc	ASB7,CAV1,CLTC,CTNNB1,DCAF15,DNAJC5,ESR2,EWSR1,FN1,FOCAD,GBF1,GINS3,GSK3B,GSN,HSD17B10,HSPA5,ITGA4,ITGA5,KIAA1429,MYC,MYO1C,NHLRC2,PINK1,PPHLN1,PPP5C,PRPF40A,PSME1,RAP1GDS1,RBM26,RPS27A,SDHAF2,SEC16A,SIRT7,SNRPF,SPTAN1,STK24,SVIL,TBCB,TLN1,UBR1,VASP,YWHAG
MED1	42	No coloc	No coloc	No coloc	AKAP9,AR,ATM,BAG3,CASK,CCNC,DICER1,EMC1,EMC2,EPAS1,ESR2,FBXW7,HERC2,KAT2A,KIAA1429,MED10,MED13,MED13L,MED17,MED23,MED25,MED26,MED30,MED4,MED6,MYC,NDUFA8,NR3C1,OBFC1,POLR2F,POLR2G,PPARG,PPARGC1A,QKI,RALY,RXRA,SETD7,SUPT7L,TET2,THRA,ZC3H13,ZNF281
AGPS	42	No coloc	No coloc	No coloc	ABCD3,ACTB,APOE,CANX,CDC34,CORO1C,CYB5R3,EEF2,EMC2,GNG5,GNPAT,HADHA,HADHB,HMOX2,IDH3G,KIAA1429,LETM1,LGALS3,LMAN1,LOX,MCM2,MGST1,MRPS23,MYC,NDUFA3,NDUFA8,NDUFS3,NHLRC2,NNT,NR2C2,OGDH,PARK2,PHB,PHB2,PLEKHA4,PRDX3,RAB1A,RAB7A,RNF123,SFXN1,TMEM87A,TUFM
PTPN2	42	No coloc	No coloc	No coloc	AHCYL1,ANKRD52,ANP32E,APLP2,APP,BAG3,BYSL,COL5A1,CORO1C,EGFR,G3BP1,GADD45GIP1,GAR1,GOLIM4,HADHA,KPNA1,KPNA5,LRPPRC,MYO1C,NUP153,NUP50,PLEKHA4,PSMA5,PSMB1,PSMB3,PSMB4,PSMB5,PSMC1,PSMD1,PSMD2,PSMD8,PTPN1,RCL1,SETD7,SLC39A4,STAT3,STX17,TRAF2,UBE3A,UBE3C,USP47,VARS
TOP2A	42	No coloc	No coloc	No coloc	AHSA1,CDC73,CHD3,CHD4,CKAP5,CSNK2A2,CTCF,CTNNB1,CUL7,EP300,FBXO28,FBXW7,FH,FN1,FOXP1,GSK3B,ITGA4,KIAA1429,KIAA1551,KMT2E,MAGT1,MN1,MYC,NF1,NR2C2,PLEKHA4,RANBP2,RNF168,RPL10,RPS11,SCARB2,SMARCAD1,SMURF2,SNRNP70,TCEB1,TFG,TOP2B,UBE2I,VDAC1,WEE1,WHSC1,XRCC5
DUSP6	42	No coloc	No coloc	No coloc	AAAS,AFG3L2,APOOL,ARF5,ARPC3,AUP1,C17orf62,CAND1,CANX,CAPRIN1,CCT4,CHP1,COX4I1,DUSP7,FAM217B,FXR1,G3BP1,G3BP2,GLT8D1,GTF2B,HSPA5,HSPB1,LMTK2,LRPPRC,MAPK3,MAT2A,MBLAC2,NME3,OAT,PSMC1,PTRH2,RAB14,RPL22L1,RPL39,RPS27,SEC63,SERBP1,SLC3A2,SRM,TMEM11,TMX3,VARS
PTPRK	42	No coloc	No coloc	No coloc	AMIGO1,ATP2A2,ATRN,BTD,CACNA2D1,CHST12,COL4A2,CTNNB1,ECE1,EGFR,ESR2,FUT11,GADD45A,GADD45G,GLG1,GNPTG,INSR,ITGA4,KIAA1429,LAMA5,LAMB2,LGALS3,LOX,LRIG3,MAN2A1,MEGF8,MICA,NCKAP5L,PEAK1,PIK3R1,PKP4,PLAT,PLXNA2,POGLUT1,PTPRU,PXDN,RPL28,SCARB2,SP3,TANC1,TUFM,UBR3
SET	42	No coloc	No coloc	No coloc	APP,BANF1,CD81,CTCF,CTNNB1,EP300,FARSB,FN1,FOS,FOXO1,FYTTD1,GAPDH,GSK3B,H2AFX,H2AFZ,HMGB2,HUWE1,IGSF8,IRF1,KIAA1429,KMT2A,LGMN,MCM2,MDN1,MGMT,NR3C1,NUPR1,OTUD5,PARK2,PFN1,PIH1D1,PLOD2,PPP2CB,PTEN,RPL36AL,TNIP2,TRIM23,TSPYL2,UBR5,USP46,VPS72,ZDBF2
RRP1B	42	No coloc	No coloc	No coloc	ARMC8,AURKAIP1,BET1,CBX5,CDC34,CDK7,CHD3,CHD4,CSNK2A2,CTCF,CUL3,CUL7,ESR2,GSK3A,H1FX,ILF2,ILF3,KIAA1429,LARP1,LSM1,MECP2,MTF1,MYC,NR2C2,PHB,PLEKHA4,PPP1CB,PPP1CC,RAB11A,RAB9A,RALY,RC3H2,RPL10A,RPL18A,RPLP0,RPS6,SART3,SIRT7,SNRNP70,SORT1,TGOLN2,VMP1
ZBTB21	42	No coloc	No coloc	No coloc	ABTB1,BAIAP2,CAMSAP2,CBY1,CDC25B,CREB1,CRTC2,CSNK1A1,DCP1A,DENND4A,DENND4C,DYNLT1,FAM53C,FGD6,GIGYF2,HIF1AN,INPP5E,KBTBD7,KIAA1429,KIF13B,KIF1B,KIF1C,LARP1,MAGI1,MAPKAP1,MAST3,MICALL1,MLLT4,NAV1,NF1,OTUB1,PHLDB2,PTPN13,PTPN14,RPTOR,SH3PXD2A,SSSCA1,STARD13,TANC2,TBC1D1,YWHAG,ZNF638
SHFM1	42	No coloc	No coloc	No coloc	BAG3,CKAP5,DDX39B,EEF2,EIF3A,HECTD1,HUWE1,KIAA0368,LENG8,LTN1,MAP1LC3B,MARCH6,MDN1,NEDD8,PIAS1,POLR2B,POMP,PSMB1,PSMB4,PSMC1,PSMD1,PSMD2,PSMD8,PSME1,PSME2,PSME4,PSMG2,PSMG3,RNF181,SIN3A,SND1,TLN2,TRIM33,UBE2I,UBE3A,UBE3B,UBE3C,UBR1,UBR4,UBR5,USP7,YY1
RALY	42	No coloc	No coloc	No coloc	ARMC8,BYSL,CAND1,CELF1,CTNNB1,CUL7,DDX39B,ESR2,EXOC7,FBXW11,FN1,FOXE1,FOXL1,HADHB,HNRNPA0,HNRNPDL,HSD17B10,ILF2,MAP2K1,MED1,MTDH,MYC,NHLRC2,NR2C2,NXF1,PABPC1,PARK2,PLEKHA4,PRPF8,QKI,RANBP2,RBM39,REST,RNPS1,RPL6,RPL9,RRP1B,SNRNP70,TRIP11,U2AF2,VDAC2,ZBTB24
SORT1	41	No coloc	No coloc	No coloc	APBB2,BACE1,BIN3,COPA,CSPG4,DICER1,ESR2,GGA2,GOLGA3,GPBP1,IPO9,KIAA1429,LAMTOR5,LMTK2,MED13L,MIA3,MORC2,MPHOSPH6,MRPL24,MRPL55,MUS81,NGF,NTRK2,NUDCD3,PEAK1,PHC2,PI4KA,RRP1B,SBF2,SORL1,SRSF2,SSR1,TCOF1,TLN1,TUBA1C,UAP1,URB1,USP32,XIAP,YARS,YBX1
CHMP4B	41	No coloc	No coloc	No coloc	ATP6V0A1,ATP6V1E1,BROX,CANX,CDK5RAP2,CHMP1B,CHMP2A,CHMP3,CHMP5,CLTC,CTCF,EIF2AK2,FLOT2,HERC2,IGF2R,IST1,ITGA4,KDM3B,MECP2,MITD1,MVB12A,NAPA,NBEAL1,NUP98,PCGF1,PVRL3,RAB7A,RPL6,SH3KBP1,SLC38A2,SMC3,TAF1,TCEB1,TFG,TLN2,TNIP2,TSG101,UBE2I,VDAC1,ZMYM1,ZNF281
CLK3	41	No coloc	No coloc	No coloc	APP,BCLAF1,CDC37,CLASRP,CLK2,DDIT4L,ESR2,FKBP5,GPATCH8,HSP90AA1,JMJD6,KIAA1429,KPNA1,LARP1,LRRC1,LUC7L,MAGT1,NEDD4,NRD1,NXF1,PABPC1,PLEKHA4,PPHLN1,PPIG,RC3H2,RNPS1,SAFB2,SIRT1,SNRNP70,SRSF3,SRSF7,TNIP2,TNPO3,TOPORS,TRA2B,U2AF2,USP7,USP9X,YWHAG,ZC3H13,ZNF638
RICTOR	41	No coloc	No coloc	No coloc	ANTXR1,ARF1,B4GALT1,CAND1,CDC16,CLTC,CTBP1,DDB1,DEPTOR,EHMT2,EIF4EBP1,EP300,ESR2,FBXW7,GSK3A,GSK3B,HMGCR,HSPA4,IGF2R,KIAA1429,MAPK6,MAPKAP1,MOGS,MTOR,MYC,NCOR1,PINK1,PLEKHA4,PREX1,RPS5,RPS6,RPS6KB1,RPTOR,SEC31A,SIRT1,TSC1,TSC2,TSPYL1,USP9X,WDR5,YWHAB
SRSF2	41	No coloc	No coloc	No coloc	ATP6V1F,CAND1,COPE,CUL3,DCTN1,EGFR,EIF4A3,ESR2,EWSR1,HNRNPA2B1,HNRNPDL,HUWE1,LRRK2,MAGOH,METTL3,MYO1C,NEDD8,NR2C2,NXF1,PARK2,PHB,PPARGC1A,PPP1CC,PRPF8,PSMA5,PSMB1,RC3H2,RNPS1,SBNO1,SF3A2,SF3B3,SIRT7,SNRNP70,SORT1,SRSF3,TBC1D9,TNIP2,TRA2B,TRIM27,U2AF1,U2AF2
FKBP5	41	No coloc	No coloc	No coloc	ABHD15,AGO1,AHSA1,ANKMY2,APP,AR,BRAF,CDC37,CDC37L1,CDK13,CDK5,CDK7,CLK3,CSNK1A1,DICER1,EGLN1,EPM2A,FBXW7,HSF4,HSP90AA1,HSPA4,LIMK2,MAP2K1,MAP3K1,MAPK3,MAPT,MGEA5,NR2C2,NR3C1,NUDCD3,PINK1,PNPLA2,PTEN,PYGL,SPTAN1,STK11,STK35,STK40,ULK3,USP49,USP7
RAD50	41	No coloc	No coloc	No coloc	ATG14,ATM,ATRX,BRAF,CCNK,CDC34,CIC,CUL7,DDX1,DUSP23,DYNLT1,EP300,ESR2,FAM219A,FOXL1,H2AFX,HOOK3,HSPA5,ILF2,ILF3,KIAA1429,MAPK6,MED23,MSH6,MYC,NCSTN,PHF1,PIH1D1,PLEKHA4,PPARG,PTCH1,RANBP2,RFC1,RNF169,SCARB2,SIRT6,SIRT7,SMARCAD1,USP4,USP53,USP7
PIAS1	41	No coloc	No coloc	No coloc	AR,ATXN7,CASP8AP2,CEP250,CNOT7,CREB1,CSK,DDX5,DNMT3A,EP300,FRAT1,GLUL,GSK3B,HIC1,HTT,KLF3,NCOR1,PIM1,PLAG1,POLK,PPARG,PPARGC1A,PPARGC1B,PPP1CC,PRDM1,PRPF40A,QKI,RAD54L2,SATB1,SERBP1,SHFM1,SIRT6,SKIL,SMAD7,SNAI2,SP3,SPOP,TRIM27,TSG101,UBE2I,UBE2L3
CDK5	41	No coloc	No coloc	No coloc	APP,BRD2,CCND1,CCND2,CCNI,CCT4,CDC25B,CDC37,CDK5RAP2,CNPPD1,EGFR,FBXW11,FKBP5,GAPDH,GBP1,GSK3B,H1F0,HIF1AN,HSP90AA1,KIF26B,LMTK2,LRRK2,MAPT,MBP,MIB1,NDEL1,NDUFA4L2,NEDD4,PARK2,PIK3CA,PIKFYVE,PLEKHA4,PPARG,RPL34,RPTOR,SCYL2,SEPT11,STX1A,TLN1,UBE2A,UCHL1
PTPN14	41	No coloc	No coloc	No coloc	AHCYL1,AMMECR1L,ANKRD50,ARMC8,ATE1,BAG3,CBY1,CSNK1D,CTNNB1,DDB1,DENND4C,HECTD1,INPP5E,KIAA1429,KIF13B,KIF2A,LATS1,MAEA,MAGI1,MAGI3,MAST3,MYC,NDEL1,NF1,PDLIM7,PHF20,PLEKHA4,POLE,PTEN,RC3H2,RMND5A,SH3PXD2A,USP47,USP9X,WDR26,WWC2,WWP1,YWHAB,YWHAG,ZBTB21,ZNF638
NUP153	41	No coloc	No coloc	No coloc	AAAS,CLK1,CTDSPL2,CUL3,DYNLT1,EGFR,ESR2,FBXW11,G3BP2,HERC2,IPO7,KIAA1429,KPNA1,KPNA3,KPNA4,MAPK3,MYC,NCAPD2,NR2C2,NUP155,NUP205,NUP50,NUP98,NXF1,PLEKHA4,PPP1CC,PPP1R3B,PTPN2,RAE1,RAN,RANBP2,RHBDD1,SIRT7,SMARCD2,SREK1IP1,TMEM209,TNPO1,TPR,UBE2I,XPO5,XPO7
NFKBIA	41	No coloc	No coloc	No coloc	ABL1,AIDA,ARRB1,ATF4,AVL9,CDC34,CLU,CSNK1A1,DCAF6,DENR,ENKD1,EP300,ERC1,FBXW11,G3BP2,GNG5,HDAC3,HIF1AN,MAP3K1,MAVS,MTOR,NCOR1,NCOR2,NEDD9,NFKB2,NFKBIB,NPLOC4,OTUB1,PIK3R1,POLR2J,PTPN13,REL,RELA,RWDD3,SKP1,TBC1D24,TNIP2,UBE2I,UBE2L3,VIM,ZBTB7A
CLNS1A	41	No coloc	No coloc	No coloc	CYLD,DUSP5,EIF4A3,ELK4,FARP2,FN1,G3BP1,GAR1,HSPA5,KIAA1429,LGALS1,LGALS3,LPP,LSM11,LSM2,MAGOH,MDH2,NEDD8,P4HB,PDIA6,PDLIM1,PFDN2,PPA1,PSMA5,PTMS,PTPRG,PUM1,RC3H2,RNF123,RPL15,RPS21,S100A6,SMURF1,SNRPB,SNRPD2,SNRPD3,SNRPF,SNRPG,TGFB1,UBA52,VRK3
STK11	41	No coloc	No coloc	No coloc	APP,ATM,BRAF,CCND2,CDC37,CDKN2A,CRY2,CTSB,EPHA2,ETV4,FKBP5,GSK3B,H2AFX,HERC2,HSP90AA1,IVD,KAT2A,KDM4A,LIMS1,MAP2K1,MYC,PIK3CA,PRSS50,PTEN,RASSF1,RHOBTB2,RNF146,RPS6KB1,SIRT1,SMARCA4,SMARCC1,SNRK,SOX4,STK24,TBC1D23,TNIP2,TNKS,TNKS2,TSG101,VPS72,YWHAG
AFG3L2	41	No coloc	No coloc	No coloc	APP,ARMC8,ATP1A1,AURKAIP1,CDC34,CHCHD2,CISD3,COA3,COX4I1,CSNK1A1,CYLD,DUSP6,DUSP7,EGFR,ELL2,EMC1,ESR2,HSD17B12,ICT1,KIAA1429,MGST3,MYC,NDUFA11,NDUFA4,NDUFA8,NDUFB4,NDUFS1,NDUFS8,NR2C2,PDP2,PHB,PHB2,PHC2,PLEKHA4,PTEN,SFXN1,SOCS6,SSH1,TUBA1C,UQCRQ,USF1
PTRF	41	No coloc	No coloc	No coloc	BAG3,CANX,CAV1,CCDC93,CDC37,CKAP5,CLOCK,CUL7,EGFR,EXOC7,FAM162A,FBXO28,FLOT2,GTF3C4,HK1,ILF2,ILF3,KDM1A,MAGI3,MAX,MMGT1,MYC,MYH14,NCKAP5L,NDUFS1,NHP2L1,NNT,PRKCDBP,PTPN1,RAB7A,RABGAP1L,RALBP1,SNTB2,TUFT1,UTRN,VAMP5,VAPA,VPS51,VPS53,ZNF148,ZZEF1
TNFAIP3	41	No coloc	No coloc	No coloc	AIDA,ARIH1,ARRDC3,C3orf58,CCDC50,CEBPB,CSK,CTNNB1,CUL3,DEPTOR,FZD7,G3BP1,GALNT1,GRN,GSK3B,HSP90AA1,KIAA1429,MTOR,NDUFS1,NFKB2,NXF1,OPTN,OTUD5,PPARGC1A,PPP6R3,RIPK1,RLIM,RNF168,RNF5,SLC26A2,STAT3,STK24,TAOK2,TBC1D24,TNIP2,TRADD,TRAF2,TRIM23,TRIM8,YWHAB,YWHAG
TSC1	41	No coloc	No coloc	No coloc	APPL2,ARF1,B4GALT1,BAG3,CCND2,CDKN2A,CHCHD2,DAZAP1,DOCK7,ENKD1,ESR2,GOLGA4,GSK3B,IGF2R,KAT2A,KDM1A,MYC,MYLIP,NXF1,PCM1,PIH1D1,PLK2,RASSF1,RBPMS,RHEB,RICTOR,SAR1A,SEC31A,SMG9,SOX4,TBC1D7,TCF7L2,TRAPPC2L,TSC2,TSHZ3,VEZF1,VPS37C,VPS53,YPEL3,YWHAB,YWHAG
KIF13B	41	No coloc	No coloc	No coloc	ASB7,BAIAP2,BCL6,CAMSAP2,CBY1,CDC25B,CRTC2,CSNK1A1,CUL3,DCP1A,DENND4A,DENND4C,DLG1,FAM53C,FGD6,GIGYF2,INPP5E,KIAA1429,KIF1B,KIF1C,LARP1,MAGI1,MAPKAP1,MAST3,MICALL1,MLLT4,MYH9,NAV1,NF1,PHLDB2,PTPN13,PTPN14,RPTOR,SH3PXD2A,STARD13,TANC2,TBC1D1,WEE1,YWHAB,ZBTB21,ZNF638
SOCS6	41	No coloc	No coloc	No coloc	ACACA,AFG3L2,AMBRA1,API5,APPL1,C1orf109,CDK5RAP2,EGFR,EPHA2,FBXO21,GFPT1,HSP90AA1,IARS2,INSR,KDM1A,KIAA0232,KTN1,MLLT4,NDUFA4,NMT1,PDLIM5,PIK3R1,PIK3R3,PLEC,POLA1,POLR2H,PPA2,RAB1A,RELA,SCAMP1,SCAMP3,SP1,TCEB1,TCEB2,TES,TIMM13,TNPO1,TUBB4B,UBE2I,WDR89,YWHAG
MAVS	41	No coloc	No coloc	No coloc	ABL1,AMFR,CISD3,CSNK1E,CYLD,DHRS9,DYNC1LI2,EIF2AK2,ESR2,FLOT2,HERC2,ITCH,JOSD2,MAP1LC3A,MFN2,MGST3,NFKBIA,NLRX1,OPTN,OTUB1,OTUD4,PARK2,PDS5A,PPIA,PTRH2,RNF5,SFXN1,SMURF1,SMURF2,SOD1,TLR1,TOMM70A,TRAF2,TRIM21,UBE4A,USP22,USP4,USP46,WDR5,WDR82,ZC3H12A
NNT	41	No coloc	No coloc	No coloc	ABCD3,AGPS,APOE,APP,ATP2A2,ATP6V1E1,ATP6V1F,CANX,COMT,CORO1C,CTNNB1,CUL7,DCTN1,EEF2,EMC1,EMC2,EMC4,HK1,HMOX2,HSPB1,HUWE1,KIAA1429,LAMTOR2,LRPPRC,MME,NDUFA4,NDUFA8,NDUFS1,NDUFS3,NDUFS6,NDUFS8,PHB,PLEKHA4,POFUT1,PPA2,PTRF,SIRT7,SLC26A2,TIMM10,TUFM,UQCRH
STX1A	40	No coloc	No coloc	No coloc	AGTRAP,AOC3,APOL2,AQP3,BET1,C1GALT1,CCSER2,CD81,CDC37,CDK5,CMTM7,CXCL16,DGUOK,DPP8,EMD,JAGN1,KCNB1,MMGT1,NAPA,NINJ2,RNF40,SEC22B,SERP1,STX10,STX4,STX6,TMEM100,TMEM14C,TMEM60,TNIP2,UBE2I,UNC13B,VAMP1,VAMP2,VAMP3,VAMP5,VIM,VPS18,VSTM4,VTI1B
PLSCR1	40	No coloc	No coloc	No coloc	APP,BOLA1,DAZAP2,DHRS1,EGFR,ENKD1,EP300,ESR2,EWSR1,FAM134C,FAM8A1,FBXL18,FRAT1,FRS2,GDE1,GDPD5,ILF3,IP6K2,LASP1,LONRF1,MAPK6,NPDC1,OGDH,PCED1A,PHLDA1,PRR13,RASD1,REEP5,RERE,RGS3,SLC35A2,SMARCC1,SPRY2,TFG,VASP,VPS37C,YIPF3,ZBTB16,ZNF581,ZNF638
MYL6	40	No coloc	No coloc	No coloc	ADAMTS12,AHCYL1,ARRB1,BOD1L1,CBX4,CHD3,CHD4,CTCF,CTNNB1,DDX39B,ESR2,EWSR1,FN1,HOOK3,HSD17B10,IQGAP1,ITGA4,KIAA1429,LGALS3,LRRK2,MCM2,MMGT1,MYH10,MYH14,MYH9,MYO18A,NR2C2,PDLIM7,PIH1D1,PLEKHA4,PPP1CC,PTCH1,RNF181,SNRNP70,STMN1,TBX3,TES,TET2,USP46,ZFP36L2
DSP	40	No coloc	No coloc	No coloc	AXL,BRAF,CAND1,CDC73,CHD3,CHD4,CTDSPL2,CUL3,CUL7,CYLD,DUSP1,FOXE1,G3BP1,GAB1,HNMT,HSPA5,KIAA1429,MAPK6,MCM2,METTL3,MTDH,MTMR9,MYC,NEDD8,PCM1,PIH1D1,PINK1,PKP4,PLEKHA4,PPARG,PRPF8,PTEN,RALBP1,RC3H2,RNF123,SEC16A,SIRT6,SIRT7,STK24,VIM
CDK7	40	No coloc	No coloc	No coloc	ANXA2,APP,AR,ATP2B4,CCND2,CCNL1,CCNL2,CDC37,CDKN1C,DDX10,DDX56,DHX38,ECH1,FKBP5,GTF2E1,GTF2H2,GTF3C1,HNRNPF,HSP90AA1,MBP,MCM7,MED17,MGA,MPLKIP,MRPS12,NUP205,POLR1A,POLR1B,POLR2B,RIF1,RPL39,RRP1B,SEC16A,TAF1,TCEB3,THRA,TPR,YTHDF3,ZBED1,ZNF281
TBL1XR1	40	No coloc	No coloc	No coloc	ABCF1,AR,ARF1,ARL2,ARL5A,B3GNT2,B4GALT1,CAND1,CHD4,CTBP1,CTNNB1,EMD,EP300,ESR2,FOXK1,HDAC3,HIST2H2BE,HMGCR,KDM1A,KIAA1429,MECP2,METTL3,NCOR1,NHP2L1,PLEKHA4,RAB1A,SAR1A,SEC31A,SIRT6,SKI,SMARCC1,SMARCD2,TAB2,THRA,THRB,TRAPPC2L,TSC22D4,UBE2E3,UBE2I,VPS53
SKI	40	No coloc	No coloc	No coloc	ACTB,ATP1A1,ATP2A2,DDX5,DYNC1H1,EYA3,HADHA,HADHB,HDAC3,HSPA5,HSPG2,KIAA1429,MECP2,NCOR1,NFIX,PABPC1,PLEC,PRDX1,PRKDC,RALBP1,RB1CC1,RMND5A,RNF111,RPL18,RPLP0,RPS16,SIN3A,SIRT1,SIX1,SKIL,SMAD2,SMAD5,SMURF2,TBL1XR1,TEAD1,TGFBR1,TUBB6,TUFM,UBE2I,WDR26
KAT2A	40	No coloc	No coloc	No coloc	ATXN7,CCDC101,CCND2,CEBPB,CTBP1,CTNNB1,DDB1,E2F4,ESR2,H2AFX,HIST2H2BE,IRF1,MAX,MED1,MED17,MYC,PBX1,PPARG,PPARGC1A,PRKDC,RAE1,RASSF1,RBPJ,RELA,SF3B3,SIRT1,SMAD2,SMAD5,SMARCA5,STK11,SUPT7L,TAF10,TAF9,TSC1,UBE2I,USP22,WDR5,XRCC5,ZNF148,ZZZ3
MID2	40	No coloc	No coloc	No coloc	AEN,AP1M1,BYSL,C1orf35,CHD2,COX5B,CSK,ENKD1,FAM115A,FAM214A,FBXL18,FRMD6,GCC1,GMNN,ISCU,LAGE3,LONRF1,NCOA4,NR1D2,NXF1,PSMB5,PSMD2,REL,RPP25L,RUNX1T1,SPRY2,TCEA2,TCEB3,TRIM27,TUBB4B,UBE2E1,UBE2E2,UBE2E3,UNC45A,USP25,ZBTB16,ZBTB24,ZFYVE21,ZNF24,ZNF792
FAU	40	No coloc	No coloc	No coloc	AHSA1,BYSL,CAND1,CD81,CUL3,CYLD,EIF3A,FN1,G3BP1,GRB2,H2AFZ,HDLBP,IGSF8,MYC,NR2C2,PLEKHA4,PPP1CC,PTBP1,RC3H2,REST,RPL18,RPL27A,RPL32,RPS12,RPS13,RPS15,RPS16,RPS18,RPS19,RPS24,RPS26,RPS27,RPS27L,RPS28,RPS6,RPS7,SERBP1,SNRNP70,SPTAN1,WIBG
MGST1	40	No coloc	No coloc	No coloc	ABCC6,AGPS,ATP5L,COA3,COX7A2,CYB5R3,EEF2,EGFR,EMC1,EMC2,ESR2,FZD7,GNB2,GNG5,HADHA,HADHB,HMOX2,KIAA1429,LAMTOR1,MLEC,MMGT1,MOGS,NDUFA3,NHLRC2,NR2C2,OGDH,PCYOX1,PHB,PHB2,PRDX3,RAB11A,RAB1A,RAB7A,SEC61B,SFXN1,SLC25A20,SLC3A2,SPCS1,STOML2,VAPA
IRS1	39	No coloc	No coloc	No coloc	APP,BCL2L1,CBL,CD2AP,CSNK1A1,CSNK2A2,CUL3,CUL7,EGFR,ESR2,FBXW11,GRB2,GSK3B,INSR,KIAA1429,KLHL9,MAPK3,MTOR,NEDD4,NISCH,PIK3CA,PIK3R1,PIK3R3,PRKCD,PTPN1,PTPN11,PTPRF,PTPRU,RNF123,RPS6KB1,RPTOR,SH2B1,SIRT1,SOCS1,UBTF,USP9X,YWHAB,YWHAG,ZDHHC18
PFN1	39	No coloc	No coloc	No coloc	ACTB,ASB1,CAND1,CDC73,CFL1,CUL3,CUL7,CYLD,DAZAP1,DLG5,DNM1L,ENAH,ESR2,FN1,ITGA4,KIAA1429,MAPK3,MCM2,MLLT4,MYC,NHLRC2,NR2C2,PARK2,PIH1D1,PINK1,PLEKHA4,PTEN,RNF123,SET,SOCS1,SOD1,TMSB10,TNIP2,UBE2A,UNC119,VASP,VDAC1,WASF1,ZFP36L2
ERBB2IP	39	No coloc	No coloc	No coloc	ABCA1,ACTN1,ACVR2A,ACVR2B,ATP2B4,BANF1,BCR,CASK,CBL,CLTC,CSK,CTNNB1,CTNND1,CUL3,DDX39B,ESR2,FOXO3,GBF1,GSK3B,HSP90AA1,LRRC1,MAP4,MCC,MED4,MEF2A,MPP3,MYC,PDZD2,PKP4,PLEKHA4,PPP1CC,RNF7,SMAD2,SMAD7,STAT3,WWP1,ZFYVE9,ZNF414,ZNF581
VASP	39	No coloc	No coloc	No coloc	ACAT2,ACTN1,ARPC3,ATP6V1F,CEP250,CPNE3,CTNNB1,DDB1,DDX1,ENAH,ESR2,FAT1,FN1,FOXK1,FYB,G3BP1,GRB2,GTPBP1,IQGAP1,ITGA4,KIAA1429,LRP4,MAP2K4,NHLRC2,NXF1,PFN1,PLSCR1,POP7,PRPF40A,PSMA5,RAB30,SAT1,TES,TSG101,UAP1,UBE3A,UFM1,VCL,ZYX
PSME1	39	No coloc	No coloc	No coloc	AIMP2,APP,BAG3,CDC37,CHD3,CSE1L,EMC4,EMD,GRB2,HUWE1,KIAA1429,KIF5B,MAPK6,MCM2,PARK2,PHPT1,PIH1D1,PIK3R3,PLEKHA4,PPP1CC,PRDX3,PSMB1,PSMB3,PSMB4,PSMB6,PSMC1,PSMD1,PSME2,PSMG2,REST,RMND5A,SETDB1,SHFM1,TUBB4B,U2AF2,UBL7,USP22,VCL,VIM
FOXK1	39	No coloc	No coloc	No coloc	AGTPBP1,ANKRD52,ARID4A,ARID4B,ARIH1,ASXL1,ASXL2,BID,CMYA5,CTBP1,ESR2,FAM129A,FOXO3,FYCO1,GAPVD1,ING2,KIAA1429,MAX,MTMR4,NCOR1,PHKA2,PLEKHA4,PTEN,RABGGTB,RBBP7,RNPS1,SAP30,SIN3A,SRF,TBC1D4,TBL1XR1,UBE4B,UBR4,UHRF1BP1,USP24,USP47,VASP,VIM,YWHAB
ABCD3	39	No coloc	No coloc	No coloc	AGPS,AURKAIP1,CBX4,CDC34,CUL3,EEF2,EGFR,EP300,ESR2,FAM134A,HIF1AN,HSPB1,MAPK6,MGST3,MLF2,MPV17,MRPL41,MYC,MYH14,NDUFA4,NDUFB11,NNT,NR2C2,NXF1,PCM1,PLEKHA4,PTPN1,PTRH2,RAB7A,RAB9A,RNF123,SCARB2,SLC39A4,STOM,TUFT1,UBE2A,USP32,VAPA,ZNF746
NCOA1	39	No coloc	No coloc	No coloc	ANKRD11,AR,ARID1A,CCND1,CSK,EP300,ESR2,ETS2,FOS,FOXO1,GTF2B,HSPA2,HSPA5,ITCH,KIAA1429,NCOA2,NCOR1,NR3C1,PPARA,PPARG,PPARGC1A,RABGGTB,RXRA,SMARCA4,SMARCC1,SRF,STAT3,TBP,TEAD1,THRA,THRB,TNIP2,TRIM21,TRIM24,TRIM27,TRIP11,UBE2L3,UBR5,ZDHHC18
TNPO1	39	No coloc	No coloc	No coloc	AKAP5,BYSL,CD274,CSNK1A1,CUL7,CYLD,DUSP23,EGFR,G3BP1,GAR1,IPO7,IPO8,IPO9,IREB2,ITGA4,KIAA1429,LRRK2,MME,MMGT1,MN1,NAB2,NHLRC2,NUP153,NUP98,NXF1,PABPN1,PLEKHA4,PPP3CA,RAN,RANBP6,SIRT7,SNRPA,SOCS6,STOM,SUCO,TCEA2,TNPO3,ULK2,UNC93B1
IPO9	39	No coloc	No coloc	No coloc	APP,BROX,CAND1,CANX,COMTD1,DCTN1,EGFR,EPRS,GBF1,H2AFX,HTT,IDH3A,IPO7,IPO8,KIAA1429,KPNA3,KPNA4,MAPK6,MTDH,MYC,NR2C2,PNKD,POLR3B,PSMD2,PTGER3,RAB1A,RAN,SMARCA5,SORT1,SRP14,STOM,TNPO1,TNPO3,TUFM,USP37,USP49,VTI1B,ZFYVE21,ZNF746
PSMD8	39	No coloc	No coloc	No coloc	ABCF1,AMBRA1,ASXL1,BAG3,BBS5,CCDC92,HEATR1,HNRNPA0,HUWE1,KIAA0368,KIAA1429,LRRK2,MAPK6,MYH10,PARK2,PFDN5,PLEKHA4,PRDX6,PSMA5,PSMB1,PSMB3,PSMB4,PSMB5,PSMB6,PSMC1,PSMD1,PSMD2,PTCH1,PTPN2,PUS1,RNF157,RPS12,RPS21,RPS8,RPTOR,SHFM1,SIL1,SMAD2,UBE3A
MLLT4	38	No coloc	No coloc	No coloc	ARIH1,BCR,CBY1,CDC25B,CEPT1,CPNE2,CUL7,DCAF15,FAM53C,FN1,FUOM,GRB2,HIF1AN,ID2,ITGA4,KIF13B,KMT2A,MAGI1,MRPS11,MYC,NAA38,NOTCH2,NR2C2,PARK2,PFN1,PTPRU,PVRL1,PVRL3,RNF146,SH3PXD2A,SIRT7,SMAD2,SOCS6,USP9X,YWHAB,YWHAG,ZBTB21,ZNF638
BMPR1A	38	No coloc	No coloc	No coloc	ACADSB,ACVR2A,AP2A1,AP2B1,ARRDC3,ATP2A2,BMP4,BMPR2,CAND1,CANX,CAV1,CLDND1,CLTC,CTNNB1,DHCR7,FAM171B,FKBP1A,FLOT2,GFPT1,HSP90AA1,HSPA5,IFNGR1,IL1R1,MYC,MYO1C,NDUFA10,NDUFS1,NEDD4,OTUB1,PEG10,PRKDC,PTGER3,RAN,RUNX2,SF3B4,SMAD7,SMURF1,TUFM
CLIC1	38	No coloc	No coloc	No coloc	ADPRHL2,AKAP9,ATP6V0A1,CCND2,CUL7,DDB1,ENO1,ESR2,EWSR1,FN1,GM2A,GSTP1,HDHD3,HIBCH,HINT2,HSD17B10,IQGAP1,ITGA4,KIAA1429,LRRK2,LSM1,MTHFD2,MYC,NDUFAB1,NENF,PGM1,PPP1CC,PRDX4,PRDX6,PROSER2,PSMA5,RDX,RPLP1,SOD1,SYNPO,THRA,U2AF2,UCHL1
DAZAP2	38	No coloc	No coloc	No coloc	ATXN1L,BAG3,CLASRP,COL4A2,CTNNB1,FAM134C,FAM168A,GDE1,KLHL42,LASP1,MTURN,OPTN,PITX2,PLSCR1,PRR13,RBPMS,RNF44,RPS27A,SMAP2,SMURF2,SNRPC,STAM2,TCF7L1,TCF7L2,TFG,UBA52,UBASH3B,UBE2E2,UBE2E3,UBE3A,UBXN7,USP13,VEZF1,VPS37C,WWP1,ZFAND2A,ZFYVE9,ZNF581
SPRY2	38	No coloc	No coloc	No coloc	BAG3,BRAF,CBL,CSTB,CTSB,EGLN1,FAM115A,FAM219A,FBN1,FRS2,GNE,GRB2,GRN,HSD3B7,KDM1A,LASP1,LONRF1,MID2,MLLT6,NEDD4,PLSCR1,PRKCD,PTGER3,RNF123,RUNX1T1,SDHB,SH3KBP1,SPRY1,SPRY4,TES,TRAF2,UBASH3B,UBE2E3,UBR1,VANGL1,VPS25,ZBTB16,ZFP36
CLK2	38	No coloc	No coloc	No coloc	BCLAF1,CDKN2A,CLASRP,CLK1,CLK3,DDIT4L,ECE1,GPATCH8,GTPBP2,HERC2,HNRNPF,HSP90AA1,HUWE1,LUC7L,MDK,NR2C2,NXF1,PABPC1,PPHLN1,PTPN1,RBM39,RNPS1,SETD2,SKIV2L2,SNRNP70,SON,SRSF3,TBC1D9B,TNPO3,TRIM27,U2AF1,U2AF2,UBE2I,UBL5,YWHAG,ZNF398,ZNF436,ZNF638
DDX20	38	No coloc	No coloc	No coloc	ALDH3A2,APP,ATRX,COMTD1,COPA,CRY2,CRYAB,DICER1,EGFR,ESR2,EWSR1,GAR1,GIGYF2,GSK3B,ITCH,LSM11,LSM2,MYC,NR2C2,P2RY12,PHAX,PHB,PHB2,PLEKHA4,RBM14,RC3H2,RNPS1,SIRT7,SNRNP70,SNRPB,SNRPD2,SNRPD3,SNRPF,SNRPG,UNC93B1,USP9X,WHSC1,ZFP36L2
ACLY	38	No coloc	No coloc	No coloc	AHSA1,APP,ATF6,BAG3,CAND1,CDKN2A,CIC,CRY2,CTNNB1,CUL3,CUL7,CYLD,DNM1L,EMC1,EP300,FBXW7,FN1,GSK3B,HTT,HUWE1,KIAA1429,KPNA4,MCM2,MCM7,MYC,NR2C2,PIH1D1,PINK1,PLEKHA4,RNF123,SDHB,SEC16A,SIRT6,SIRT7,TNIP2,UBR4,USP13,ZNF746
SMAD7	38	No coloc	No coloc	No coloc	ACVR1B,ACVR2B,ASH1L,ATM,BMPR1A,BMPR2,CBL,CTNNB1,CXXC5,CYLD,EP300,ERBB2IP,FKBP1A,HDAC3,ITCH,KDM2A,MYC,NEDD4,OTUD1,PARD3,PIAS1,PPP1R15A,RLIM,RNF111,SETD7,SIRT1,SMAD2,SMURF1,SMURF2,SRF,TAB2,TAB3,TCF7L2,TGFBR1,TNIP2,UBE2L3,WWP1,ZBTB11
CCND2	38	No coloc	No coloc	No coloc	ABL1,ACTB,API5,CDK5,CDK7,CDKN1C,CDKN2A,CLIC1,COPE,CSE1L,DYNLT1,EPHA2,ETF1,GSN,HSPB1,KAT2A,NPDC1,NPEPPS,PARK2,PCGF2,PFDN2,PFDN5,PIK3CA,PLEC,PSMB6,PSMC1,PSME2,PTEN,RASSF1,RELA,S100A6,SNRPD3,STK11,TLN2,TSC1,TSC2,TUBB4B,TUBB6
LMAN1	38	No coloc	No coloc	No coloc	AGPS,APP,ATP1A1,ATP2A2,ATP5L,BET1,CANX,COPA,COPE,COX4I1,EDEM3,EMC1,EMC2,F8,HK1,HSP90AA1,KIAA1429,LGALS1,LRPPRC,NHLRC2,NR2C2,P4HB,PDCD6,PHB,PHB2,PIGS,PLEKHA4,RAB3GAP1,RAB3GAP2,SSR1,STOML2,TGOLN2,TUBB4B,TUFM,UQCRQ,VDAC2,YBX1,YIPF3
NACA	38	No coloc	No coloc	No coloc	CANX,CDC37,CTNND1,CUL3,DCTN1,DDX5,DNM1L,ESR2,EWSR1,FBXW11,FN1,FOS,GBF1,GSK3B,H2AFX,HIF1AN,HSD17B10,HUWE1,KIAA1429,LMO7,LRRK2,MCM2,MYC,NR2C2,NUPR1,PARK2,PIK3R1,PINK1,PLEKHA4,PRPF8,PTEN,RC3H2,RPL10,RPL24,RPTOR,SOD1,SVIL,ZHX1
RIPK1	38	No coloc	No coloc	No coloc	ANXA1,ARGLU1,C19orf80,CBL,CCDC50,CDC42BPB,CFLAR,COX5A,CYLD,EGFR,ERN1,HERC2,HSP90AA1,HSPB1,ITCH,LRRK2,MRPS17,MTDH,NHLRC2,NUMBL,OPTN,OTUD1,P4HB,PARK2,PHLDA1,RPS21,RPS27A,S100A4,SNRPD2,TAB2,TNFAIP3,TNIP2,TPP2,TRADD,TRAF2,TRIM27,USP4,XIAP
SNRPC	38	No coloc	No coloc	No coloc	ANKRD10,BAG4,CAND1,CD81,CUL3,DAZAP2,DDX5,ECM1,EWSR1,FAM168A,FAM168B,FAM208A,HNRNPDL,HNRNPF,HSD17B14,IFIT2,ILF3,MYC,NCKIPSD,NEDD8,NR2C2,NXF1,PHB,PLEKHA4,RBPMS,RC3H2,RERE,SF3A2,SNRNP70,SNRPA,SNRPA1,SNRPB,SNRPD2,SNRPD3,SNRPF,SNRPG,STOM,TNIP2
PCGF1	38	No coloc	No coloc	No coloc	ACACB,AKAP9,ARID1B,BCOR,CBX4,CBX6,CHMP4B,CTCF,DDB1,ERC1,GPATCH8,H2AFX,HNRNPF,HSP90AA1,HSPA4,IBTK,ING4,KDM2B,MYC,OTUD4,PCGF5,PHC2,QSER1,RNF125,SCML1,SETD2,SKP1,SPECC1,SSBP3,TCEB1,TOR3A,TXN,USP34,USP7,USP9X,XRCC5,ZDHHC18,ZNF148
MRPL50	38	No coloc	No coloc	No coloc	ATP6V0A1,AURKAIP1,CUL3,DUSP1,DUSP11,GADD45GIP1,GAR1,ICT1,ILF2,KIAA1429,LTN1,MALSU1,MICALL1,MRPL10,MRPL14,MRPL16,MRPL17,MRPL19,MRPL2,MRPL23,MRPL24,MRPL27,MRPL28,MRPL41,MRPL44,MRPL51,MRPL54,MRPL55,OXA1L,PHF5A,RC3H2,RIF1,RNF213,SMC1A,SNRNP70,TLN1,TNIP2,UBR2
MME	38	No coloc	No coloc	No coloc	ACSL4,ALDH3A2,B4GALT1,CDK5RAP3,CYB5R3,EMC1,EMC2,EMC4,ESR2,FAHD1,FAM213A,FLOT2,HADHB,HSPA4,HSPB1,KRT10,LAMTOR1,LEMD3,MANEAL,MMGT1,MRPL44,MTDH,MTHFD1,MYH9,NDUFA10,NDUFB4,NNT,NUCKS1,OPA1,PTEN,RAP2B,RBM39,TENM3,TNPO1,UTRN,VDAC2,XRCC5,ZMPSTE24
OPA1	38	No coloc	No coloc	No coloc	APOOL,APP,CAND1,COX4I1,CSNK1A1,CUL3,ECH1,EEF2,EGFR,EHD1,ESR2,FAM174A,HADHB,ILF3,KIAA1429,LRRK2,MCM2,MME,MMGT1,MYC,NDUFS1,NDUFS8,NR2C2,OPTN,PARK2,PHB,PHF5A,PIH1D1,PINK1,PLEKHA4,PRDX3,PTPRU,ROMO1,SFXN1,SLC25A46,SMAD2,TMEM261,YME1L1
JMJD6	38	No coloc	No coloc	No coloc	AEBP2,APEH,ARGLU1,CAND1,CCNL1,CCNL2,CLK3,DHX38,DHX8,DNM1L,FRMD6,HBS1L,HSPA4,KARS,LUC7L,NFIX,NR2C2,NXF1,PPIG,PRPF40A,PSMC1,RANBP6,RBM26,RBM27,RBM39,RPS7,SCAF11,SETD2,SLFN12,TROVE2,U2AF1,U2AF2,UAP1,UBE2I,XPO7,ZC3H4,ZMYM1,ZNF24
SEC23A	38	No coloc	No coloc	No coloc	BET1,CAND1,CANX,CLTC,COPA,CUL3,CUL7,EMC4,ERGIC3,EWSR1,GFPT1,HSPA4,KIAA1429,LRPPRC,MCM2,MFF,MIA3,MYC,NEDD8,OSBP,PDCD6,PHB,PIH1D1,PINK1,PLEKHA4,PLOD2,S100A6,SAMHD1,SDCBP2,SEC16A,SEC31A,SIRT7,TGOLN2,TNIP2,TROVE2,UBXN7,USP9X,XPO7
UBTF	37	No coloc	No coloc	No coloc	ACTN4,AHSA1,CCND1,CHD3,CHD4,CNOT1,CTDSP2,CUL7,EP300,EWSR1,IRS1,KIAA1429,MAPK3,MDK,MPHOSPH8,MYC,PIK3CA,POLR1A,PTGER3,RAP1GDS1,RPL10,RSBN1,RTF1,RUNX2,SHPRH,SIRT7,SMARCA5,TAF1,TAF1B,TAF1D,TBP,TCF7L2,TMPO,UBE3A,VIM,VTI1B,ZMYM2
AIMP2	37	No coloc	No coloc	No coloc	ACTB,APP,ATP6V1E1,BAG3,BLOC1S4,BYSL,CHD3,EIF4G1,EPRS,FN1,HSPA4,IQGAP1,KARS,KIAA1377,KIAA1429,LARS,MAPK6,MTDH,MYC,NDEL1,NHLRC2,NR2C2,OTUB1,PARK2,PFDN6,PHB,PIH1D1,PLEKHA4,PRPF8,PSME1,PTBP1,RABEP1,RPL27A,SMURF2,TRAF2,UBE3A,ZC3H12A
RPL29	37	No coloc	No coloc	No coloc	CHD3,CUL7,CYLD,DDX56,EWSR1,FBXW7,FN1,HSP90AA1,ILF3,LARP1,MAP2K1,MECP2,MYC,NR2C2,PHB,PINK1,PPP1CC,RC3H2,REST,RPL10,RPL10A,RPL32,RPL37A,RPL38,RPL6,RPL7A,RPL9,RPLP1,RPS12,RPS16,RPS24,RPS26,RPS6,RRS1,SNRNP70,SYBU,WHSC1
SETDB1	37	No coloc	No coloc	No coloc	ANXA7,ATF7IP,ATRX,BID,C11orf1,CBX5,CCDC106,DNMT3A,ERH,ESCO1,EXOC4,EXOC5,FAM118B,GSTO1,HECTD1,HMOX2,HSP90AA1,KDM1A,MAD2L1BP,MRPL44,NXF1,PLEKHA4,PPA1,PPP1R8,PSME1,PTPRS,QTRT1,S100A10,SAT1,SERPINB9,SIN3A,SKIL,TOB1,UBE2I,ULK2,VIM,ZNF24
GTF3C1	37	No coloc	No coloc	No coloc	AGTRAP,AURKAIP1,CCND1,CDC34,CDK7,CSNK1E,DHX15,EDF1,EP300,FOXL1,GTF3C4,H2AFX,KBTBD7,KIAA1429,KLF6,MAPK10,MTOR,MYC,NCSTN,NHP2L1,PHB,PLEKHA4,POLR2F,RNF123,RPTOR,SIRT7,SMARCAD1,SNRNP70,SNRPA1,SRSF5,SRSF7,STX6,TBC1D17,UBE3A,UBN1,USF1,ZBTB7A
EIF2AK2	37	No coloc	No coloc	No coloc	ATP6V1F,CAND1,CCDC124,CDC37,CHMP4B,CUL3,DICER1,DNAJC3,EGFR,ELMSAN1,ESR2,FARSB,HIST1H1C,HSP90AA1,IFRD1,ILF2,ILF3,MAVS,MCM2,MECP2,MYC,NHLRC2,NR2C2,PHB,PLEKHA4,PPP1CC,PTEN,PURA,RPL10,RPL6,RPLP0,SCARB2,SNRNP70,STAT3,TRADD,TRAF2,UBE2I
PLOD1	37	No coloc	No coloc	No coloc	C9orf40,CAND1,COL4A1,COL4A2,COL5A1,CUL3,CYB5R3,CYLD,DDX1,DUSP11,EMC1,EMC2,GRB2,H2AFX,HADHB,HK1,KDM3B,KIF1B,KIF3B,MMGT1,MYC,NHLRC2,NIN,NR2C2,PHB,PLEKHA4,PLOD2,PRRC2B,PTPRU,RC3H2,SIRT7,SNRNP70,TRADD,USP4,VDAC1,VDAC2,ZNF106
AMFR	37	No coloc	No coloc	No coloc	ATP2A2,AUP1,CANX,CCDC47,CSE1L,CTNNB1,DGAT2,DUSP1,HERPUD1,HMGCR,HSPA4,HSPA5,HTT,ITPR1,MAVS,MYH10,MYH9,NPLOC4,OS9,PINK1,PSMA5,PSMB1,PSMB3,PSMB4,PSMB5,PSMB6,PSME4,RNF5,SEC61B,SEL1L,SOD1,TMUB1,UBE2W,UBXN7,USP13,USP34,VIMP
NPLOC4	37	No coloc	No coloc	No coloc	AMFR,CANX,CD2AP,DCTN1,DXO,EIF4A3,ENO1,FADS3,GLUL,IFITM3,KDELR1,LPP,MAP3K1,MCM2,MRPL19,MTMR12,MTPN,NDUFS3,NFKBIA,NXF1,PDLIM5,PINK1,PLEKHA4,PTPRF,PYCR2,RHBDD1,SH3KBP1,SMURF1,SRP14,TRIP10,UBE3A,UBXN11,UBXN7,UFM1,USP13,VCPIP1,VIMP
USP37	37	No coloc	No coloc	No coloc	ADNP,ANAPC1,CDC16,CDC27,CHD8,CTNNB1,DHX15,ECH1,FAM208A,FBXW11,GTF3C4,H2AFZ,IPO9,KIAA1429,MAX,MYC,NHP2L1,NIPBL,PHF3,POLR2H,PPP1CB,RHOU,RIF1,RNPS1,SF3B5,SIRT1,SKIV2L2,SKP1,SMC1A,SMC3,SNRNP200,STAG2,TAF1,TRIM24,WAPAL,WDR82,YWHAG
UBE2E3	37	No coloc	No coloc	No coloc	ARID3A,ARRDC3,ASXL2,CBL,CSNK2A2,CUL3,DAZAP2,DDA1,DDB1,DTX3L,FBRS,HTT,ITCH,KLHL42,MID2,OTUB1,PARK2,PCGF3,PGPEP1,RC3H2,RNF111,RNF130,RNF150,RNF167,RNF181,RNF5,SPOP,SPRY2,TBL1XR1,TOPORS,TRIM27,TTC3,UFM1,USP7,WBP2,ZNF746,ZNRF1
UQCRFS1	37	No coloc	No coloc	No coloc	ALDH1B1,ATP5J,ATPIF1,CISD3,COX4I1,COX6B1,CTSD,EMC1,ERGIC1,GSTO1,ICT1,LGALS1,LRRK2,LYRM7,MAP2K1,MGAT4B,MMGT1,MPST,MPV17,NDUFA11,NDUFA4,NDUFB4,NDUFS3,NR2C2,NXF1,OAT,PGM1,PLEKHA4,RAB14,SDHAF2,SDHB,SFXN1,SRSF3,TXNDC17,UQCRQ,USP7,VAPA
AMOTL2	36	No coloc	No coloc	No coloc	BYSL,CDC37,DDIT3,ERP29,ESR2,GCC1,GNG5,HTATIP2,KIAA1429,MPP5,NFIL3,PARD3,RALBP1,RASAL3,REST,RNF123,RNF146,RNF20,RNF40,SNRPD2,SOGA1,SPOP,TCEA2,THRA,TNIP2,TNKS,TNKS2,TRAF2,TRAPPC10,TRAPPC3,TRAPPC9,TRIM27,USP9X,WWP1,ZBED1,ZBTB16
PTPLAD1	36	No coloc	No coloc	No coloc	ARMC8,ATP2A2,BET1,CAND1,CDC34,CORO1C,CUL3,CUL7,EMC2,EMC4,EPRS,ESR2,GABARAPL2,HMGB2,IFITM3,ILF3,INSR,KARS,KIAA1429,MED23,MYC,MYO1C,NEK6,NR2C2,PHB,PHB2,PLEKHA4,PPP5C,PRPF8,RC3H2,RNF123,TGOLN2,TMEM258,UBE3A,UNC93B1,WDR5
MAP3K1	36	No coloc	No coloc	No coloc	ACTN1,APPL1,ARRB1,C6orf106,CCDC69,CDC37,DNAJB2,DTX1,FKBP5,FLNB,FRAT1,GGA2,GRB2,GSK3B,GSTP1,HBS1L,IMPACT,KIAA1429,MAP2K1,MAP2K4,MAP4K4,MAPK3,MBP,MCM2,NFKBIA,NPLOC4,RPS13,STAM2,TRAF2,UBASH3B,UBE2E1,UBE2I,UBE2W,UBXN7,YWHAG,ZFAND5
ATR	36	No coloc	No coloc	No coloc	ABL1,ALDH3A2,AP1B1,ARHGEF1,ARRB1,ATM,BCAT2,CD274,CDKN2A,CHD4,CLTC,CREB1,EGFR,EP300,H2AFX,HSP90AA1,HSPA4,KIAA1429,MCM2,MCM7,MSH6,MTA2,MTMR4,NCOA2,PABPN1,PIK3CA,PINK1,PLEC,PLEKHA4,RASSF1,RHEB,SMC1A,SOCS1,SPSB1,VASN,XRCC5
TSC2	36	No coloc	No coloc	No coloc	ALDH3A2,ARF1,B3GNT2,B4GALT1,CAND1,CAV1,CBL,CBY1,CCND1,CCND2,CCNT1,FOXO1,GRB2,GSK3B,HERC1,P4HA3,PIH1D1,PLEKHA4,PLK2,PNKD,PTPN11,RAB1A,RHEB,RICTOR,RNF123,SAR1A,SIRT1,SMAD2,SUPT6H,TBC1D7,TRAPPC2L,TSC1,UBE3A,VPS53,YWHAB,YWHAG
RALBP1	36	No coloc	No coloc	No coloc	AAK1,AMOTL2,ANKRD26,AP2A1,AP2S1,BANF1,BIRC6,CALCOCO1,CBY1,CDK5RAP2,CEP250,CLTC,DLG1,DSP,EMD,GCC1,GOLGA4,GSE1,GTF3A,H1F0,HIST1H2AC,HIST1H2AE,HIST3H2A,HOOK3,HSP90AA1,HSPA5,JUND,MPP7,PCM1,PPP4R1,PTRF,RHOU,SKI,TMPO,TRAF2,TSFM
ARPC3	36	No coloc	No coloc	No coloc	ACTR2,ARAP1,ARPC5L,CAPZA1,CEP104,CEP290,CUL7,DOCK7,DUSP6,ESR2,FAM134C,FN1,HSD17B10,IQGAP1,ITGA4,LATS1,LPP,MAPK6,MYH9,MYO18A,MYO1C,NIN,PDLIM7,PGK1,PIH1D1,PLEKHA4,POU2F1,PTPRF,SCARB2,SYBU,SYNPO,TES,UFM1,VASP,VMP1,WASF1
MAP4	36	No coloc	No coloc	No coloc	BAG3,BMP4,CHTOP,CLASP1,COG7,CRY2,CYLD,DCAF15,EGFR,EMC2,ENO2,ERBB2IP,FLNB,FN1,FYCO1,G3BP1,GSK3B,HNRNPF,HSPA5,KIAA1429,LASP1,LRRK2,MTA2,MYC,NR2C2,OTUB1,PDCD6,PHB,PIH1D1,PLEKHA4,PPP4R1,PRPF8,RHBDD1,SERBP1,SH3KBP1,SIRT7
SOCS1	36	No coloc	No coloc	No coloc	ABL1,ATM,ATP2A2,ATR,AXL,CAND1,CCT4,CTNNB1,DHX29,DPM1,EGFR,FXR1,GRB2,HSD17B10,HSP90AA1,HSPB1,IFNAR1,IFNGR1,INSR,IRS1,NDUFA4,PFN1,PIK3R1,PRKDC,PRPS1,PRPSAP1,PTEN,PTPN11,PVRL1,RELA,RPL39,TCEB1,TCEB2,TCEB3,TRIM8,TUBB4B
NUP50	36	No coloc	No coloc	No coloc	ACACA,AP2B1,APP,ARID2,BCL7B,BOD1L1,CUL3,DYNLT1,EIF4G1,FBXO28,FBXW11,FLNB,HIST1H1C,HIST2H2BE,IPO13,KIAA0430,KIAA1033,KIAA1429,KIF5B,KPNA1,KPNA3,KPNA4,KPNA5,MYC,NISCH,NUP153,PBRM1,PFDN2,PLEC,PLEKHA4,PPP1CC,PTPN2,RANBP2,SART3,SMARCD2,SPOP
HDLBP	36	No coloc	No coloc	No coloc	ADAR,ARRB1,CBX5,CTCF,CTNNB1,FAU,GBF1,HIF1AN,HMGB2,HSPB1,KIAA1429,MYC,PARK2,PIH1D1,PINK1,PLEKHA4,PRKDC,PRPF8,S100A10,S100A11,SIRT7,SNRNP70,SOS1,STYX,TROVE2,TYRO3,UBA6,UBE2A,UBE4B,USP47,VDAC2,VPS25,XPOT,XRCC5,YBX1,ZC3H7A
FLOT2	36	No coloc	No coloc	No coloc	APP,BET1,BMPR1A,CAV1,CCP110,CHMP1B,CHMP4B,CUL7,DEGS1,EEF2,EGFR,ESR2,FN1,GNG12,KIAA0368,MAVS,MME,MMGT1,NIN,PLEKHA4,PTPN1,PTRF,PTRH2,RAB7A,SSR1,SVIL,SYNPO,TFG,TGOLN2,TNIP2,U2AF2,UBE2A,VAMP2,VAPA,VDAC1,VDAC2
USP4	36	No coloc	No coloc	No coloc	ANXA7,CTNNB1,DCP1A,FAM96B,HAS2,HUWE1,KIAA1429,KLF4,LAMA5,LGALS1,LSM2,LSM4,LSM7,MAVS,OBFC1,PGM1,PLA2G2A,PLEKHA4,PLOD1,PPIA,PPIH,PSAP,PTEN,RAB30,RAD50,RHEB,RIPK1,RNPS1,SART3,TCF7L2,TGFBR1,TRAF2,TRIM21,TRMT1,TRPS1,USP32
CAPRIN1	36	No coloc	No coloc	No coloc	ABTB1,APP,CAND1,CHD3,CHD4,CIRBP,CTNNB1,CUL3,CYLD,DNM1L,DUSP1,DUSP6,EGFR,FXR1,G3BP1,G3BP2,GIGYF2,GSK3B,IGSF8,KIAA1429,MYC,PHB,PIH1D1,PIK3R1,PRPF8,PTPN4,RC3H2,RPS6,SIRT6,SIRT7,SNRNP70,SPOP,TSG101,YBX1,ZBTB10,ZFP36L2
MTMR4	36	No coloc	No coloc	No coloc	AHCYL1,AP1B1,AP2A1,AP2B1,ATR,CDO1,CSNK1A1,CSNK1D,CSNK1E,DIP2B,DUSP7,EXOC4,FOXK1,GPX1,HOOK3,HSBP1,KIAA1429,MSH6,NEDD4,OPTN,POLE,PRPS1,RAB11A,RB1CC1,REST,SMAD2,SMC2,SMC4,SMG7,TMEM160,UPP1,VAPA,VARS,YWHAB,YWHAG,ZNF414
HSPA2	36	No coloc	No coloc	No coloc	ABHD15,ACOX1,AKAP5,APP,BAG3,BAG4,CCND1,CDC34,CDC73,CEP250,DNAJB14,EGFR,EWSR1,FUNDC1,GAN,HSP90AA1,KIAA1429,MAP1LC3A,MCM2,NCOA1,NCOA2,NHLRC2,PARK2,PINK1,PLEKHA4,PPP1CC,PTEN,RAB7A,RELA,RMND5A,RPTOR,SIK2,SIRT6,SIRT7,SLC25A20,TTC30B
CKAP5	36	No coloc	No coloc	No coloc	ACADVL,AHSA1,AUP1,BAG3,CLASP1,CLK1,CYLD,DCAF15,DHCR24,DHX29,ESR2,FN1,FOXL1,GBF1,HIF1AN,HSPA5,KIAA1429,KIAA1467,MAPT,MED4,MRPS12,MYC,NIN,PLEKHA4,PRKCDBP,PTPRU,PTRF,RNF123,RPS16,SHFM1,SIRT7,SNRPD3,TOP2A,XIAP,ZC3H7A,ZNHIT3
CHCHD2	36	No coloc	No coloc	No coloc	AFG3L2,APOOL,ATP5J,C17orf89,CANX,CHCHD10,CISD3,CLPX,COQ10B,COQ4,COX5A,COX5B,COX6C,ECH1,EHMT2,EMC1,EMC2,IDE,LYRM5,MMGT1,NDUFA4,NDUFA8,NDUFS3,NME4,NRD1,P4HB,PPA2,PTRH2,REL,RPL24,SIRT1,SOD1,TRAF2,TRMT1,TSC1,UQCC2
IGF2R	36	No coloc	No coloc	No coloc	APOL6,B4GALT1,BET1,CANX,CHMP4B,CTBP1,DYNC1LI2,EEA1,EP300,ESR2,EWSR1,FN1,GGA2,HIST1H1C,HOOK3,KIAA1429,MAP1LC3A,MOGS,MYC,PLEKHA4,PTEN,RAB1A,RAB9A,RHBDD1,RICTOR,RPL19,SEC31A,SERINC1,SIRT7,SLC30A5,TGOLN2,TRAPPC9,TSC1,VPS51,VPS53,XRCC5
TUBB6	36	No coloc	No coloc	No coloc	AHCYL1,AMBRA1,CCND1,CCND2,CD81,CLU,CTDSP2,CUL3,CUL7,CYLD,EGFR,EIF3A,FN1,FOCAD,GAN,GRB2,IGSF8,KIAA1429,MCM2,METTL23,MYC,NIN,NR2C2,NXF1,PARK2,PHB,PINK1,PLEKHA4,SKI,SNRNP70,SSSCA1,TES,TNIP2,TUBA1C,TUBB4B,TUFM
PNKD	36	No coloc	No coloc	No coloc	AP1B1,APP,BTAF1,DICER1,ECD,ESR2,EXOC5,EXOC7,FAM160B1,FAM73A,GBF1,GMNN,GON4L,HIF1AN,IPO7,IPO8,IPO9,KCTD9,MAPK3,MAPK6,NCAPD2,NCSTN,NUP98,OTUB1,PHB,PLEKHA4,PPARGC1B,RANBP6,SCARB2,SETX,SMEK2,STAG2,STOM,TSC2,VPS8,XPO4
MFF	36	No coloc	No coloc	No coloc	ADIPOQ,APOL2,AQP3,ATP6V0B,BET1,C17orf62,CDIPT,CXCL16,DNM1L,ERGIC3,FAM134C,FBXW7,FCER1G,ILF3,JAGN1,MAPK6,MGAT5,MGST3,MMGT1,MOSPD3,NIPAL3,OPTN,PTRH2,SACM1L,SEC22B,SEC23A,SERINC2,SLC25A46,SLC7A14,SLC7A8,TMEM140,TMEM14C,TMEM42,TMEM60,UNC50,UNC93B1
MAGI1	35	No coloc	No coloc	No coloc	ACTN4,BZW1,CAMSAP2,CBY1,CDC25B,CTNNB1,DENND4A,DENND4C,FAM53C,GIGYF2,INPP5E,KIAA1429,KIF13B,KIF1C,LARP1,LATS1,MAPKAP1,MAST3,MLLT4,NAV1,NET1,NF1,NXF1,PHLDB2,PTPN14,RAPGEF2,RPTOR,SH3PXD2A,SSTR3,STARD13,SYNPO,TGFB1,WBP2,ZBTB21,ZNF638
ENKD1	35	No coloc	No coloc	No coloc	APP,AVPI1,BCAT1,C5orf45,CALCOCO1,CBY1,ECM1,EIF4G1,FAM102A,FOS,GADD45G,GADD45GIP1,ID2,KIAA0226,KLHL26,MID2,MRPL28,NAB2,NCKIPSD,NDUFB7,NFKBIA,PDLIM7,PHC2,PIK3R3,PLSCR1,PPP1CC,RBPMS,TRAF2,TRIM23,TRIM27,TSC1,TSC22D4,UBXN11,ZFP90,ZNF581
TRAPPC2L	35	No coloc	No coloc	No coloc	APP,ARF1,ARL5A,ARL5B,B3GNT2,BAG3,C11orf68,CAND1,CBL,CTBP1,EP300,MOGS,NCOR1,PDLIM7,POLR2G,PTEN,RAB1A,RABEP1,REL,SAR1A,SEC31A,SLC30A5,TBC1D14,TBL1XR1,TGOLN2,TRAPPC1,TRAPPC10,TRAPPC3,TRAPPC4,TRAPPC9,TSC1,TSC2,VPS51,VPS53,YPEL3
RACGAP1	35	No coloc	No coloc	No coloc	ANKRD11,ARID5B,BAZ2A,BCL7B,BYSL,CD2AP,CHD6,CUL7,ERC1,G3BP1,GRB2,IPP,KLHL8,MORF4L1,MPRIP,MYC,PCNT,PHLDB2,PIK3R1,PKP4,PLEKHA4,PPP1CB,PSMD1,RAPGEF2,RFC1,SAMHD1,SH3KBP1,SMNDC1,STX18,SYBU,TRIM27,VMP1,WDR5,YWHAB,YWHAG
VARS	35	No coloc	No coloc	No coloc	ABTB1,CCT4,CUL3,CYLD,DUSP6,EGFR,EP300,FN1,FOS,FOXC1,FOXE1,FOXL1,GBF1,HLA-B,HSP90AA1,ITGA4,KIAA1429,LARS,MAP2K1,MLLT6,MTMR4,MYC,NR2C2,OTUD5,PAFAH1B2,PDLIM7,PHKB,PIH1D1,PINK1,PKN2,PLEKHA4,PRPF8,PTPN2,SART3,TMPO
CDC27	35	No coloc	No coloc	No coloc	ADNP,ANAPC1,ANAPC11,ANO6,AR,ARL2,BIRC6,CCND1,CDC16,CENPW,CHD8,CKS1B,COMT,CTNNB1,ESR2,FOXE1,FOXO3,MAD2L1BP,MIB1,MYC,NR2C2,NUP98,PLEKHA4,PPP5C,PTEN,RBPJ,RSBN1,SH3KBP1,SIRT6,SMAD2,SMARCAD1,TRIM33,UBE2S,UBE4B,USP37
RFC1	35	No coloc	No coloc	No coloc	ATM,ATRX,AURKAIP1,C10orf12,CCND1,CHD3,CHD4,CSNK1A1,CYLD,EMC2,IBTK,KIAA1429,MSH6,MUS81,MYC,NIFK,NR2C2,PDS5A,PLEKHA4,RACGAP1,RAD50,RBM14,RELA,REST,RPL18A,RPS6,SIRT7,SMC1A,SMC2,SMC4,SNRNP70,SSBP3,VAMP5,XRCC5,ZBTB7A
NCSTN	35	No coloc	No coloc	No coloc	AHNAK2,APH1A,APP,ATP1A1,ATP2A2,BACE1,CANX,ELL2,EPHA2,EWSR1,GTF3C1,HNRNPF,LGALS3,MAGT1,NOP16,NUMA1,PNKD,PRPF40A,PTPRG,RAD50,RPS11,RPS7,RRAS,RRS1,SCAMP3,SFXN1,SMARCA5,SNRPD2,SUPT16H,SURF4,TOP2B,TRMT112,U2AF1,VASN,YIF1A
MED17	35	No coloc	No coloc	No coloc	BCL6,CCNC,CDK7,EMC2,EPAS1,ESR2,FBXW7,FOS,GTF2E1,HERC2,KAT2A,KMT2A,MED1,MED10,MED13,MED23,MED25,MED26,MED30,MED4,MED6,OBFC1,POLR2G,PPARGC1A,QKI,RBBP7,REEP5,SMAD2,SMARCA4,SRCAP,SUPT7L,TBCB,THRA,TKT,ZC3H13
TAF9	35	No coloc	No coloc	No coloc	ANK2,APP,ATXN7,CEBPB,CHD2,DHX8,DUSP23,ESR2,FBXW7,FOXL1,GTF2B,KAT2A,KIAA1107,KLF6,KMT2A,KPNA1,LAMTOR5,MED26,MYC,NCOA2,NCOR1,NR1D2,NR2C2,PLEKHA4,RELA,RPS24,SF3B3,SIN3A,SMARCA2,SUPT7L,TAF1,TAF10,TBCA,TBP,USP22
MDH2	35	No coloc	No coloc	No coloc	ACAA1,CFL1,CLNS1A,CORO1C,CRYAB,CUL7,CYLD,DAZAP1,DNM1L,EMC1,EMC2,FAHD1,FH,FN1,GAPDH,GSK3B,HSD17B10,HSPB1,HUWE1,IDH3A,ITGA4,KIAA1429,LRRK2,MMGT1,PARK2,PINK1,PRDX1,SDHB,SOD1,TIMM13,U2AF2,UBE2L3,UFM1,YKT6,ZFP36L2
MORF4L1	35	No coloc	No coloc	No coloc	ACTB,APP,ARID3A,ARRDC3,ASH1L,CWC27,DNAJB2,EP300,EP400,EPC2,H2AFZ,HIST2H2BE,HSPA4,KDM5A,KPNA1,MAX,MEAF6,MSH6,MYC,NAB2,NUPR1,PSMC1,RACGAP1,RBBP7,REL,RPL10,SGPL1,SH3GLB2,SIN3A,SRCAP,VAPA,VPS72,ZBTB10,ZC3H7A,ZNF131
ATP5L	35	No coloc	No coloc	No coloc	ACADVL,ACTB,ALDH3A2,ATP1A1,ATP5D,CYB5R3,EGFR,ESR2,HADHA,HADHB,ICT1,IFITM3,KIAA1429,LMAN1,LRRK2,MGST1,MYH9,NR2C2,PCM1,PHB,PHB2,PRDX3,RAB11A,RAB7A,RHOU,SCAMP2,SCAMP3,SFXN1,SGPL1,SLC25A20,SSR1,TSPO,TUBA1C,UNC93B1,UQCRQ
ACACA	35	No coloc	No coloc	No coloc	APOC1,ARRB1,CBL,CSNK1A1,CSNK1E,DCAF15,DCAF6,DCTN4,DYNLT1,EGFR,ENO1,ESR2,FN1,HOOK3,KIAA1429,KIF5B,LTN1,MYC,NDUFA4,NR2C2,NUP50,NXF1,PIH1D1,PINK1,PLEKHA4,PSMD2,PTEN,RNF123,RPL27A,SIRT1,SIRT7,SOCS6,TGFB1,UBASH3B,ZNF746
GFPT1	35	No coloc	No coloc	No coloc	ABCC6,AHSA1,BMPR1A,CSNK1A1,CTNNB1,CUL7,DCP2,EMC1,FASN,G3BP1,GSK3B,HOOK3,HSPB1,KIAA1429,LRP1,MCM2,MMGT1,MYC,NIN,NMD3,OSBP,PFDN5,PHB,PIH1D1,PLEKHA4,PSMD2,RNF123,SEC23A,SIRT6,SIRT7,SOCS6,TGFB1,TMPO,TROVE2,XPO7
LUZP1	35	No coloc	No coloc	No coloc	AAK1,ACTR2,CEP104,CEP120,CEP170,CEP290,DCTN1,DDX39B,DHCR24,DYNLT1,ESR2,G3BP1,HOOK3,HSPB1,IQGAP1,KIAA1429,MED4,MGME1,MIB1,MYC,MYH9,MYO18A,NIN,PCM1,PDLIM7,PINK1,PLEC,PLEKHA4,PPIP5K2,PPP1CB,PTEN,SEC31A,SP1,SYNPO,YWHAB
C14orf166	35	No coloc	No coloc	No coloc	ABCF1,ATRX,BAG3,CAND1,CHD3,CMTR1,CUL3,DDX1,DDX5,DNM1L,ESR2,FN1,G3BP1,HUWE1,ILF2,KIAA0368,MAPT,MAST3,MCM2,MCM7,NIN,NMT1,NR2C2,PAFAH1B2,PHB,PIH1D1,PLEKHA4,PRKDC,RC3H2,RPL10,RPL26L1,SOD1,TMPO,TNIP2,ZBTB10
DAZAP1	35	No coloc	No coloc	No coloc	ARF4,ARF5,ATOX1,CAND1,CBL,CFL1,CTBP1,CUL3,CUL7,EWSR1,FAHD1,FH,FN1,G3BP1,ITCH,ITGA4,MDH2,MOGS,NEDD8,PFN1,PHB,PIH1D1,PLEKHA4,PRDX1,RAB1A,RSU1,SAR1A,SNRPA,SOD1,TAGLN2,TKT,TRAPPC10,TSC1,UBE2L3,VPS51
CHTOP	35	No coloc	No coloc	No coloc	APOBEC3C,APP,AURKAIP1,BCLAF1,CANX,CCND1,CEP290,CHCHD10,CHD3,CHD4,CUL7,DCTN1,DDX39A,DDX39B,EIF4A3,EP300,ERH,ESR2,FYTTD1,GBF1,HSD17B10,MAGOH,MAP4,MTIF2,MYC,NHLRC2,NXF1,PLEKHA4,PPP1CC,RNF123,SNRNP70,SNRPA,THOC2,U2AF2,VDAC1
NDUFB9	35	No coloc	No coloc	No coloc	ACTB,CLTC,CORO1C,COX5A,COX6C,COX7A2,COX7B,COX7C,EMC1,FBXW7,HADHB,ILF3,LYRM5,MEF2A,MPV17,NDUFA4,NDUFA8,NDUFB11,NDUFB7,NDUFS1,NDUFS3,NDUFS6,NDUFS8,NXF1,P4HB,PHB,PHB2,PRPS1,RAB1A,SDHB,STOM,STX4,VDAC1,VDAC2,XRN1
MAST3	35	No coloc	No coloc	No coloc	APOL2,C14orf166,CAMSAP2,CBY1,CDC25B,DDX5,DENND4A,DENND4C,FAM53C,FBXW11,GIGYF2,HNRNPA0,INPP5E,KIF13B,KIF1B,KIF1C,LARP1,MAGI1,MAPKAP1,NAV1,NF1,PHLDB2,POLR2F,PPP1CC,PTPN13,PTPN14,RPS21,RPTOR,SH3PXD2A,STARD13,TANC2,WIBG,XRCC5,ZBTB21,ZNF638
VRK3	35	No coloc	No coloc	No coloc	BANF1,BCLAF1,CDC37,CFL1,CLNS1A,CMYA5,CTNNB1,DHX15,DYNC2LI1,EEF2,EMD,FOXP1,HIST2H2BE,HNRNPA2B1,HSP90AA1,HSPA4,MAX,MOB2,NR2C2,PCYT1A,PLEKHA4,PPP1CB,PRDX1,RPL10A,RPL18A,RPLP1,RPLP2,RPS18,RPS24,RPS7,TCF7L2,TUBA1C,TUBB4B,VIM,XRCC5
APPBP2	34	No coloc	No coloc	No coloc	ACTN1,ALDH1L1,ANKRD10,APP,ARIH1,ARMCX5,C6orf226,CCDC167,CCNL1,CHMP5,COPS7B,COPS8,EPT1,FBXL5,GSTP1,HSD3B7,HSPA4,KBTBD7,KLF11,MGAT4B,MYLK,PPP1R8,PSAP,PTCH1,RHEB,RNF123,RRS1,SLC25A23,SLC7A10,SNX5,SYNRG,TCEB1,TCEB2,USP25
PIK3CA	34	No coloc	No coloc	No coloc	APPL1,ARHGEF1,ATPIF1,ATR,BRAF,CBL,CCND2,CDK5,CLTC,CTNNB1,CYTH2,DDX5,EGFR,FTL,GNAQ,GRB2,GSN,IRS1,KIAA1429,MYC,MYH10,NEDD9,PIK3R1,PIK3R3,PLCG1,PTPN11,RELA,RPS27,SMAD2,STK11,TSPAN14,UBTF,WDR5,ZDHHC18
POLR2G	34	No coloc	No coloc	No coloc	CDC73,COX6B1,DCAF15,EIF4A3,ESR2,FNDC4,GTF2B,KIF1C,KIF5B,MCM3AP,MED1,MED10,MED17,MED26,MED30,MED4,MED6,MOGS,NOTCH2NL,NTRK2,OSGIN1,PHF1,PIH1D1,POLR2B,POLR2F,POLR2H,POLR2J,POLR2L,RPRD2,SETX,STK19,TCEB3,TRAPPC2L,ZFP36L2
NIF3L1	34	No coloc	No coloc	No coloc	AARS,ACTR2,AP5B1,AVP,C14orf119,CUTC,DUSP23,EIF4A3,GRB2,IP6K3,KCTD9,LPP,NEK6,NUDT14,OXT,PALM2,PCBD1,PFDN5,PPIH,PPP2CB,RABAC1,SAT1,STAT3,STAT5B,TIFA,TRAF2,TRIM21,TRIM27,TSC22D4,TSG101,TXN,VIM,VPS28,ZBED1
DDX56	34	No coloc	No coloc	No coloc	AURKAIP1,BET1,CAND1,CDK7,CHD3,CHD4,CUL7,DDX10,EIF4A3,ESR2,MECP2,MYC,NHP2L1,NR2C2,PLEKHA4,RC3H2,RPL18,RPL18A,RPL27,RPL29,RPL31,RPL34,RPL37A,RPS11,RPS16,RPS6,RRS1,SERBP1,SIRT7,SNRNP70,SRP14,TGOLN2,U2AF1,WDR46
KPNA3	34	No coloc	No coloc	No coloc	ANKRD11,APOL6,ARRB1,B2M,BRD3,C10orf12,CANX,CBX5,CHD3,CTDSPL2,CUL3,EPAS1,EPHA2,ESR2,FTL,GATA6,HSPB1,IPO8,IPO9,KIF22,KMT2E,KPNA4,MECP2,MYC,NRD1,NUP153,NUP50,PLEKHA4,RELA,SIRT1,TNIP2,UBXN7,ZBTB24,ZNF131
ARHGEF2	34	No coloc	No coloc	No coloc	ANKRD52,AURKAIP1,BET1,CAMSAP1,CAMSAP2,CEP170,CEP250,CKAP2,CLASP1,COPS7A,DCTN1,DYNLT1,EGFR,ESR2,FOXO3,KIAA1429,MAPT,MYC,NIN,NR2C2,NXF1,PLCG1,PLEKHA4,PPP2CB,PPP6R3,PRDX1,PTPRF,RPP25L,SNRNP70,TAF10,UBE2A,WDR5,YWHAB,YWHAG
BIRC6	34	No coloc	No coloc	No coloc	ADAMTS4,AKAP9,ANAPC11,CDC27,CDK5RAP2,CLEC11A,EP300,FAM58A,GBF1,GOLGB1,HECTD1,HERC2,KIAA1429,KIF22,MAP1LC3A,MAP1LC3B,MGST3,MYC,NUMA1,OPTN,PIH1D1,PLEKHA4,PTEN,RAB11A,RALBP1,RMND5A,RNF123,RNF41,RPGR,RRBP1,SIRT7,STX17,UBA6,USP8
CD2AP	34	No coloc	No coloc	No coloc	CAPZA1,CBL,DCAF15,EGFR,GALE,GBF1,GRB2,HUWE1,IRS1,ITGA4,KIAA1033,KIAA1429,LOX,MED4,MTA2,MVB12A,NIT1,NPLOC4,NR2C2,NR3C1,PFDN2,PLEKHA4,PPA2,PRDX6,RACGAP1,RHBDD1,RNF41,SETX,SH3KBP1,TSG101,UBE2A,UBE2I,USP34,ZYX
ARID1A	34	No coloc	No coloc	No coloc	ADNP,ALDH2,AR,ARID1B,BCL7B,CHD3,CHD4,CTCF,CUL3,DDIT3,EWSR1,H2AFX,HIC1,ITCH,KIAA1429,MYC,NCOA1,NEDD4,NR3C1,NXF1,PBRM1,PDCD6,PLEKHA4,RBBP7,RMND5A,RTF1,SIRT7,SKP1,SMAD2,SMARCA2,SMARCA4,SMARCC1,SMARCD2,ZBTB7A
SMC4	34	No coloc	No coloc	No coloc	BCOR,CANX,CDC25B,CDC34,CRY2,ESR2,FOXE1,FOXL1,G3BP1,HECTD1,KIAA1429,MTMR4,MYC,NCAPD2,NR2C2,PIH1D1,PINK1,PLEC,PLEKHA4,PRPF8,PTEN,PTPRS,RFC1,RNF123,SIRT6,SIRT7,SMC1A,SMC2,SPTAN1,SSSCA1,TBC1D4,TGFB1,UNC93B1,ZBTB7A
DUSP1	34	No coloc	No coloc	No coloc	AMFR,APRT,CAPRIN1,CKS1B,COX4I1,DSP,DUSP3,ERC1,HNRNPAB,HSPA4,HSPB1,ICMT,ILF2,ILF3,LARP1,LRPPRC,MAPK10,MAPK3,MAPT,MAT2A,MRPL17,MRPL50,MTDH,MTMR12,PABPC1,PABPN1,PRPS1,PSMD1,PTBP1,PTPN1,SRM,U2AF2,USP49,YBX1
MOGS	34	No coloc	No coloc	No coloc	B4GALT1,CAND1,CANX,CEP250,CTBP1,CYB5R3,DAZAP1,EDEM3,ESR2,GSK3B,HADHB,HMGCR,HNRNPF,IGF2R,MAN2A1,MCM2,MED4,MGST1,MYC,PHB,POLR2G,PTEN,RICTOR,RNF123,RPL31,RPS24,SAR1A,SEC31A,SLC30A5,TRAPPC10,TRAPPC2L,VDAC1,VDAC2,ZNF746
ALDH3A2	34	No coloc	No coloc	No coloc	ARFGEF1,ARMC8,ATP5L,ATR,CAND1,CANX,CCND1,CUL3,DDX20,EGFR,ESR2,FBXL12,HEATR1,HUWE1,IFITM3,INTS1,IPO13,KIAA1429,LTN1,MME,PHB,PLEKHA4,PTRH2,RHBDD1,SLC9A6,SMEK2,STAG2,TBC1D9B,TSC2,TUBA1C,UNC93B1,UQCRQ,VPS8,XPO4
ABCF1	34	No coloc	No coloc	No coloc	APP,C14orf166,CHD4,CMTR1,CNOT1,DDX1,EMC2,FN1,FRYL,H2AFZ,HERC2,HMGN2,HNRNPA0,HNRNPA2B1,ILF2,KIAA1429,MAP2K1,MAPT,MCM2,MYC,NMT1,NR2C2,OTUB1,PHB,PIH1D1,PLEKHA4,PRPF8,PSMD8,PTBP1,RPL27A,SIRT7,SNRNP70,TBL1XR1,UBXN7
DYNC1LI2	34	No coloc	No coloc	No coloc	ANXA2,APP,ATG2A,C2CD2,CALD1,CORO1C,CUL3,DCTN1,DDX39B,DYNC1H1,DYNLRB1,DYNLT1,EIF3K,ESR2,HNRNPA2B1,HOOK3,IGF2R,MAVS,NIN,NMT1,PJA2,PLEKHA4,PRUNE2,PUS1,RPP25L,RPS26,RPS5,RPS7,SCAMP1,TANC1,TCEB2,WDR11,YBX1,ZCCHC6
CCNT1	33	No coloc	No coloc	No coloc	AFF4,CEBPB,COMTD1,DDX5,ELL2,ESR2,GRN,HSPB1,KIAA1429,KMT2A,KPNA4,MAPK6,MAX,MDFIC,MED26,MYC,NCOA2,NR2C2,PJA2,PLEKHA4,PURA,RPL24,RPL6,RPS13,RPS27A,SERBP1,SNRNP70,TAF1,TMEM150A,TSC2,TUBB4B,UBE2A,WHSC1L1
SMARCD2	33	No coloc	No coloc	No coloc	ARID1A,ARID1B,BAZ1B,BCL7B,BPTF,CDC34,CUL3,DDIT3,ESR2,H2AFX,H2AFZ,KPNA1,MED4,MYC,NOTCH2NL,NR2C2,NUP153,NUP50,PCM1,PLEKHA4,PTPN1,RBBP5,SAMHD1,SIRT1,SMAD2,SMARCA2,SMARCA4,SMARCAD1,SMARCC1,TBL1XR1,TOP2B,UPF2,XRN1
DDIT4L	33	No coloc	No coloc	No coloc	ABCB11,AIDA,BAG4,BID,C14orf119,C18orf25,C19orf25,C1orf86,CCNK,CLK2,CLK3,DBI,DNPH1,DUSP23,EIF4A3,EIF4EBP1,GADD45G,GRB2,KCTD9,LSM7,MIEN1,MYLIP,NAV1,NEK6,NUDT2,PRPF40A,SH3BGRL3,SNRPA,SNRPG,SREK1IP1,STK4,TXN,YPEL5
DDIT3	33	No coloc	No coloc	No coloc	AMOTL2,ARID1A,ARID1B,ARID2,ATF4,BACH1,CEBPB,COPS7A,COPS8,CREBL2,CUL3,EP300,EPAS1,EWSR1,FOS,HOXA5,HSD17B14,HSPA5,JUND,MAFF,NFIL3,PARK2,PBRM1,PCM1,POLR1D,SMARCA2,SMARCA4,SMARCC1,SMARCD2,SPOP,TNFSF12,VPS37C,ZBTB25
AGTRAP	33	No coloc	No coloc	No coloc	AGTR1,ATP5E,BCL2L13,C17orf62,CAPNS1,CYB5R3,DDA1,DNAJC1,ERGIC3,FAM134C,GABARAPL2,GTF3C1,HIBADH,HSBP1L1,HSPA4,ISCU,KIAA0368,LYRM5,MBLAC2,MGST3,MIEF1,NDUFAF3,PCTP,PCYT1A,PNPO,RAB30,SCAND1,SLC7A14,SMG9,STX1A,TCEA2,UBE2I,ZFYVE21
MCL1	33	No coloc	No coloc	No coloc	BAG3,BAG4,BAX,BCL2L1,BCL2L11,BID,BMF,CAV1,DAD1,DBI,ECM1,EP300,FBXW11,FBXW7,GSK3A,GSK3B,HSP90AA1,HSPA4,HUWE1,MAPK10,MYC,NXF1,OTUD1,PARK2,PINK1,PMAIP1,RANBP6,SKP1,TNKS,TXLNG,USP13,USP9X,VDAC1
XPO5	33	No coloc	No coloc	No coloc	ARIH1,CCND1,EGFR,EMC1,EP300,ESR2,FN1,GSTK1,GTF2E1,HSPA5,ILF3,ITGA4,KIAA1429,MIB1,MMGT1,MYC,NEK6,NR2C2,NRD1,NUP153,NUP98,NXF1,PDIA6,PFDN5,PLEKHA4,PPP3CA,RAB11A,RAN,SIRT7,SNX5,STOM,UNC93B1,ZNF131
CDC25B	33	No coloc	No coloc	No coloc	AR,CAMSAP2,CBY1,CCDC28A,CDK5,DDR2,DENND4C,EPHA2,FAM53C,FBXW11,FHL1,KIF13B,KIF1C,MAGI1,MAPKAP1,MAST3,MAT2A,MLLT4,MSH6,NAV1,NF1,PHB2,PHLDB2,PRKCD,PRKDC,SH3PXD2A,SKP1,SMC4,XPOT,YWHAB,YWHAG,ZBTB21,ZNF638
SON	33	No coloc	No coloc	No coloc	CLK2,CUL7,EIF4A3,EP300,ESR2,FAM96B,FBXW11,ILF2,ILF3,KIAA1429,MAGOH,MYC,NHP2L1,NR2C2,NXF1,PHB,PINK1,PPP1CC,PRPF40A,RAN,RBM17,RBM39,RC3H2,SIRT7,SNRNP70,SRSF5,SRSF7,U2AF1,U2AF2,UBE2A,USP25,YWHAB,YWHAG
RABEP1	33	No coloc	No coloc	No coloc	AIMP2,AP1G1,ATXN7,BET1,CCND1,CDC73,CLOCK,CSNK2A2,EEA1,EXOC4,GGA2,HERC2,HMGN2,HSF4,ITSN2,KIAA0368,NCAPD2,NCKAP5L,PLEC,RAB11A,RAB1A,RAB4B,RABGAP1L,SLMAP,SMURF1,SYNC,TCEB3,TGOLN2,TRAPPC2L,TUFT1,UTP14C,VPS53,YWHAG
POLR2H	33	No coloc	No coloc	No coloc	BAG3,DNMT3A,ESR2,GTF2B,HSD17B10,HTT,INTS1,MAPK6,MED10,MED26,MYC,NR2C2,PHB,PIH1D1,PLEKHA4,POLR1A,POLR1B,POLR1D,POLR2B,POLR2F,POLR2G,POLR2J,POLR2L,POLR3B,PRPF8,PTEN,SART3,SNRNP200,SOCS6,TCEB3,TNIP2,UBE2W,USP37
UNC119	33	No coloc	No coloc	No coloc	ALDH2,ANXA1,ANXA7,ARL2,ARL4D,BCR,C5orf30,COX17,ERH,GSTM4,ID2,KDM1A,LIMK2,MAPK10,MPHOSPH6,MRPS12,NISCH,PFN1,PPA1,PPP3CA,PPP3CC,PSKH1,PSMD2,PTPRS,QTRT1,RSPRY1,S100A4,SAT1,SERPINB9,TP53INP1,UBE2I,UNC119B,ZNF24
MRPL10	33	No coloc	No coloc	No coloc	APP,AURKAIP1,EGFR,ESR2,GADD45GIP1,ICT1,ILF3,MALSU1,MRPL14,MRPL16,MRPL17,MRPL19,MRPL2,MRPL23,MRPL24,MRPL27,MRPL28,MRPL41,MRPL44,MRPL50,MRPL51,MRPL55,MRPS11,PGK1,PREPL,RC3H2,REL,RPL36AL,RPS8,SERBP1,SNRNP70,USP22,ZZEF1
BMP4	33	No coloc	No coloc	No coloc	ACVR2A,BMPR1A,BMPR2,CLU,EIF4A3,EWSR1,H1FX,HIST1H1C,HSPA5,MAP4,PABPC1,PTBP1,RBM39,RPL10,RPL18,RPL18A,RPL19,RPL27,RPL27A,RPL28,RPL31,RPL35A,RPL36,RPL6,RPL9,RPLP0,RPS11,RPS13,RPS6,RPS7,RPS8,YBX1,ZFYVE9
SMC2	33	No coloc	No coloc	No coloc	ADAR,BET1,CCP110,CDC34,CRY2,EGFR,ESR2,FOXL1,H2AFZ,HECTD1,HIST2H2BE,JMJD1C,KIAA1429,MTMR4,MYC,NCAPD2,NHLRC2,NR2C2,PHB,PLEC,PLEKHA4,PTEN,PTPRS,RFC1,SIRT6,SMC1A,SMC3,SMC4,SSSCA1,TXNIP,UNC93B1,YBX1,ZBTB7A
TCEB3	33	No coloc	No coloc	No coloc	ANTXR2,ARHGAP26,CDK7,CHD3,CHD4,CUL3,FXR1,HADHB,HIVEP1,KIAA1429,MAPT,MCC,MED26,MID2,MYC,NAB2,NEDD8,PLEKHA4,POLR2B,POLR2F,POLR2G,POLR2H,POLR2J,POLR2L,RABEP1,RPS6,SERBP1,SNRNP70,SOCS1,TCEB1,TCEB2,TNIP2,ZNF792
ARF4	33	No coloc	No coloc	No coloc	ARF1,BABAM1,BET1,CDC34,CDC73,CFL1,CTCF,CUL3,DAZAP1,EGFR,ESR2,HK1,IFITM3,KIAA1429,LGALS1,MCM2,MYC,NR2C2,PHB,PIH1D1,PLEKHA4,PTEN,PTPN1,PTRH2,RAB11A,RAB9A,RPS6,SDCBP2,SFXN1,TGOLN2,TSPO,VAPA,WWP1
CLPX	33	No coloc	No coloc	No coloc	AURKAIP1,BABAM1,BET1,CHCHD10,CHCHD2,CISD3,COX4I1,CSK,EGFR,EMC4,ESR2,FBXL17,FBXW11,GNS,GRB2,HIF1AN,ICT1,MAPK6,MCM2,MYC,NDEL1,NDUFS3,NIT1,NR2C2,OXLD1,PARK2,PDP2,PHB,PLEKHA4,PTCH1,RAB9A,SDHB,TRMT1
MRPL28	33	No coloc	No coloc	No coloc	APP,AURKAIP1,CUL3,ENKD1,GADD45GIP1,HSPB1,ICT1,ILF2,LRRK2,LTN1,MALSU1,MRPL10,MRPL14,MRPL16,MRPL17,MRPL19,MRPL2,MRPL23,MRPL24,MRPL27,MRPL41,MRPL44,MRPL50,MRPL55,OXA1L,RPL18,RPS6,RPS8,SERBP1,SNRNP70,TEF,TSHZ3,ZNF131
RNF20	33	No coloc	No coloc	No coloc	AMOTL2,AR,ATM,BAG4,C1orf109,CDC73,CMTR1,HIST1H1C,HIST2H2BE,HNRNPF,HTT,ITSN2,KIAA1429,KIF5B,MED23,MSL2,MYC,OAZ1,PLEKHA4,PLEKHO2,PRPF8,RB1CC1,RBPJ,RNF40,SIRT6,SMURF2,SUPT16H,SUPT6H,UBE2A,UBE2E1,UBE2L3,UNC45A,WAC
MRPL41	33	No coloc	No coloc	No coloc	ABCD3,AURKAIP1,CAND1,ESR2,GADD45GIP1,HNRNPA0,ICT1,ILF3,KIAA1429,LTN1,MALSU1,MRPL10,MRPL14,MRPL16,MRPL17,MRPL19,MRPL23,MRPL24,MRPL27,MRPL28,MRPL44,MRPL50,MRPL51,MRPL55,NBR1,NIN,OGDH,PHB,PLEKHA4,PLP2,PREPL,RC3H2,SNRNP70
MRPS11	33	No coloc	No coloc	No coloc	ATP1A1,AURKAIP1,CUL3,CYB5R3,DBT,DCAF5,DDA1,DUSP11,ESR2,ETF1,ICT1,LETM1,MLLT4,MRPL10,MRPS21,MRPS23,MRPS26,MTIF2,NAA15,NR2C2,PCMTD1,PGD,PGK1,PSMB6,PUS1,RC3H2,RPL6,RPL9,RPS26,RPS8,SNRNP70,TCF7L2,ZC3H4
WIBG	33	No coloc	No coloc	No coloc	APP,BYSL,DCAF15,DCAF5,DDX39B,DNTTIP1,EIF2S3,EMC2,FAU,MAD2L1BP,MAGOH,MAST3,NEDD4,NXF1,RC3H2,RNPS1,RPS12,RPS13,RPS16,RPS18,RPS19,RPS24,RPS26,RPS27,RPS27L,RPS28,RPS5,RPS6,RPS7,RPS8,SNRNP70,UBE3A,ZNF503
HINT1	33	No coloc	No coloc	No coloc	AKR1B1,ANXA1,BID,CDC16,CDC34,CTNNB1,DCAF15,ENO1,ENO2,EWSR1,FABP7,FKBP1A,GPX4,GSTT1,GUK1,MPST,MTPN,NENF,PFDN2,PPA2,PRDX6,PSAP,RAE1,SIN3A,SOD1,SP1,SRI,TAGLN2,TBCA,TKT,TNIP2,TXN,U2AF2
UNC45A	33	No coloc	No coloc	No coloc	CCP110,CDC37,CEP120,CEP170,CSE1L,CSNK1A1,CSNK1E,CYLD,DUSP7,GBF1,HNRNPA2B1,HSP90AA1,HUWE1,MAX,MID2,MYC,MYH14,MYH9,MYO1C,NAPA,NEK8,NIN,PLCG1,PLEKHA4,PTPRU,RAP1GDS1,RNF20,RPGR,TES,UBE3A,UGGT1,WDR5,ZNF746
DENND4C	33	No coloc	No coloc	No coloc	CAMSAP2,CBY1,CDC25B,CSK,CSNK1A1,DENND4A,FAM53C,FBXW11,GBF1,GIGYF2,INPP5E,KIAA1429,KIF13B,KIF1C,MAGI1,MAPKAP1,MAST3,MED4,NAV1,NF1,PHLDB2,PLEKHA4,PTPN13,PTPN14,RPTOR,SH3PXD2A,STARD13,TANC2,TGOLN2,WEE1,YWHAB,ZBTB21,ZNF638
PIK3R3	32	No coloc	No coloc	No coloc	ARID4B,BRK1,CBL,E2F6,EGFR,ENKD1,FAM173A,FER,FOXO1,GRB2,IRS1,KARS,KIAA1377,KLF15,LNX2,NAB2,NEDD9,NISCH,PIK3CA,PIK3R1,PPARA,PPP1R12B,PSME1,RUSC1,SERTAD2,SOCS4,SOCS6,STAT3,STAT5B,WDFY3,YPEL3,ZNF281
PRDX4	32	No coloc	No coloc	No coloc	ALG12,APOB,CLIC1,CSNK1E,CUL3,DUSP23,ENO1,EWSR1,H2AFX,HADHA,HSPA4,HUWE1,ICT1,KIAA1429,LRRK2,MAP1LC3A,NIN,NR2C2,NXF1,PHPT1,PIH1D1,PLEKHA4,PRDX1,PRDX3,PRPF8,PTPN1,PYCR2,SIRT7,SOD1,TCF7L2,TLN1,TNIP2
NEK6	32	No coloc	No coloc	No coloc	ARRB1,ATF4,CDC37,DDIT4L,ERCC6L2,GCN1L1,HSD17B14,KDELR1,LRPPRC,MCM7,METTL15,MYO1C,NEK9,NIF3L1,PHF1,PPP1R16A,PRDX3,PSMD2,PTPLAD1,PTPN21,RBAK,RPS7,SMC3,TRAF2,TRIM23,TRIM27,UBXN11,USP9X,XIAP,XPO5,ZFP90,ZNF24
NUP205	32	No coloc	No coloc	No coloc	AURKAIP1,BET1,CDC34,CDK7,CUL3,CUL7,ENO1,ESR2,FN1,FOXL1,G3BP1,GSK3B,ITGA4,KIAA1429,MYC,NIN,NR2C2,NUDCD3,NUP153,NXF1,PHB2,PLEKHA4,RAB11A,RAB9A,RNF123,RPS6,SIRT7,STOM,TGOLN2,TPR,UBE2I,UNC93B1
NUP98	32	No coloc	No coloc	No coloc	ARFGEF2,CDC27,CDC37,CDC73,CHMP4B,CLEC11A,COMTD1,CTNNB1,CUL7,DYNLT1,EP300,ESR2,FOXL1,G3BP1,KIAA1429,NR2C2,NUMA1,NUP153,NUP155,NXF1,PARP11,PLEKHA4,PNKD,RAE1,SIRT7,TGFB1,TNPO1,TPR,UBE2I,USP7,VASN,XPO5
PFDN2	32	No coloc	No coloc	No coloc	CCND2,CD2AP,CLNS1A,DBI,DNM1L,EWSR1,HINT1,HSPB1,KCTD13,MCM2,NUP50,P4HB,PCGF3,PDRG1,PFDN5,PFDN6,PLEKHA4,POLR1A,PPP1CC,PPP2CB,PRPF8,RC3H2,SEC16A,SLMAP,SOD1,SPATA5,STMN1,SUPT6H,TNIP2,UXT,WAPAL,WRAP73
G3BP2	32	No coloc	No coloc	No coloc	ASCC3,AXL,CAND1,CAPRIN1,CMTR1,CUL3,CYLD,DDX10,DDX6,DUSP6,EIF4G1,G3BP1,ING4,LASP1,MAPT,NFKBIA,NUFIP2,NUP153,PABPC1,PHB,PIK3R1,PRPF8,PTEN,RC3H2,REST,RPL10,RPL22L1,RPS6,SNRNP70,STK24,YARS,ZBTB10
RNF41	32	No coloc	No coloc	No coloc	AP2S1,APP,ASB6,BIRC6,C1orf109,CCP110,CD2AP,CLASP1,CYLD,FXR1,IFFO2,INSR,ITSN2,KDM3B,LPGAT1,MTURN,NAV1,NPAT,PARK2,PLEKHA4,RIF1,RRM2B,SOGA1,TRIM8,TSG101,UBASH3B,USP8,UTRN,VANGL1,VCPIP1,XRN1,ZNF281
CEBPB	32	No coloc	No coloc	No coloc	AR,BHLHE41,CCNT1,CEBPD,CREB1,DDIT3,EGFR,EHMT2,EP300,FOXO1,GSK3B,KAT2A,MED23,MED26,MYC,NCOR1,NCOR2,NR3C1,PPARG,RELA,SMARCA2,SMARCA4,SMARCA5,SMARCC1,SP1,SP3,SRF,STAT3,TAF9,TNFAIP3,TNIP2,ZC3H12A
SNRPB2	32	No coloc	No coloc	No coloc	CPNE3,CUL3,CYLD,DDX39B,EIF4A3,EIF5B,EP300,ESR2,EWSR1,FBXW7,GABPB1,HNRNPA2B1,IFIT2,NR2C2,PHF5A,PLEKHA4,PTEN,PYGL,RPL10,SF3A2,SF3B3,SF3B4,SND1,SNRNP200,SNRNP70,SNRPA1,SNRPD3,SNRPF,SNRPG,TRIM23,TRIM27,ZNF207
WDR26	32	No coloc	No coloc	No coloc	ARMC8,DDB1,EGFR,ESR2,GID4,KIAA0368,KIAA1107,MAEA,MAPK6,MKLN1,PIK3R1,PLEKHA4,PTPN14,PTPN21,RAE1,REL,RELA,RMND5A,RPS24,RPS26,RPS6,RPS7,RPS8,SH3KBP1,SKI,TSG101,UBXN7,USP46,WDR5,YPEL5,ZNF131,ZNF687
DDA1	32	No coloc	No coloc	No coloc	AGTRAP,AMBRA1,ANKFY1,CAND1,COPA,COPS7A,COPS7B,COPS8,CRY2,DCAF10,DCAF15,DCAF5,DCAF6,DDB1,FARSB,HADHA,HADHB,IDH3A,LARS,LNX2,MCM2,MRPS11,PGK1,PLEKHA4,PRKDC,RDH10,SRM,UBE2E1,UBE2E2,UBE2E3,WDR5,WSB2
PHIP	32	No coloc	No coloc	No coloc	CHD1,CHD4,COPS7A,COPS7B,COPS8,CUL3,CUL7,DDB1,H2AFZ,HIST2H2BE,HSPA5,KIAA1429,MPHOSPH8,MYC,MYEOV2,NEDD8,NR2C2,NUMA1,PBRM1,PLEKHA4,RPL10,RSF1,SIRT7,SMARCA4,SMARCA5,SPTBN1,SUPT16H,TMPO,TPR,UBXN7,USP7,XRCC5
MRPL24	32	No coloc	No coloc	No coloc	APP,AURKAIP1,C19orf70,CUL3,DUSP11,EMC2,ICT1,ILF2,LTN1,MRPL10,MRPL19,MRPL2,MRPL28,MRPL41,MRPL44,MRPL50,MRPL51,NR2C2,NXF1,PLEKHA4,REST,RPL18,RPL6,RPS11,RPS15,RPS18,RPS5,RPS6,RPS8,SNRNP70,SORT1,TUFM
SH3PXD2A	32	No coloc	No coloc	No coloc	CAMSAP2,CBY1,CDC25B,DENND4A,DENND4C,FAM53C,GIGYF2,GRB2,INPP5E,KIAA0368,KIAA1429,KIF13B,KIF1B,KIF1C,LARP1,MAGI1,MAPKAP1,MAST3,MLLT4,NAV1,NF1,PHLDB2,PRSS12,PTPN13,PTPN14,RPTOR,STARD13,SVIL,TANC2,YWHAB,ZBTB21,ZNF638
VPS53	32	No coloc	No coloc	No coloc	ARL5A,CCDC93,CEP170,CLOCK,CTBP1,EXOC2,IGF2R,KDM1A,KIAA1429,MAN2A1,MAX,NCKAP5L,NCOR1,PLEKHA4,PTAR1,PTEN,PTRF,RAB1A,RABEP1,RABGAP1L,SEC31A,STX6,TBL1XR1,THOC2,TRAPPC2L,TSC1,TSC2,TUFT1,UNC93B1,USP7,VPS51,VPS54
UQCRH	32	No coloc	No coloc	No coloc	APOE,ARL8A,ATP2A2,ATP6V1E1,CANX,CORO1C,DCTN3,DCTN4,DCTN5,DCTN6,DOCK11,EEF2,EMC2,EMC4,HMOX2,ILF3,LRPPRC,MAPK6,MPV17,NDUFA8,NDUFS1,NDUFS3,NDUFS8,NENF,NNT,OTUB1,PHB,PHB2,RNF24,SFXN1,SLC39A4,UQCRQ
REEP4	32	No coloc	No coloc	No coloc	BCL2L1,BET1,CBY1,CLDND2,CMTM3,COMT,CYB5R3,EGFR,HSD3B7,HTATIP2,IFITM3,LEMD3,LNPEP,MOSPD3,PHAX,PLP2,SEC22B,SERP1,SFT2D1,SLC25A46,SLC7A8,SQLE,TMEM19,TMEM208,TMEM50A,TMEM60,UNC50,VAMP1,VTI1B,YIF1A,YIPF3,YWHAB
GRN	31	No coloc	No coloc	No coloc	ATXN7,CANX,CCDC69,CCNG1,CCNT1,COX6B1,CSK,CUL7,ECM1,EGFR,FRAT1,GNB2,GNE,LCOR,NAB2,NIN,NUFIP2,NXF1,OBFC1,OTUD5,P4HB,PIH1D1,RNF123,SERPING1,SPRY2,TET2,TNFAIP3,VASN,WFDC2,XIAP,YY1
YIPF3	31	No coloc	No coloc	No coloc	AGPAT3,APOB,ATP9A,CANX,CAV1,ENDOD1,ERGIC2,ERGIC3,FAM134A,FAM213A,FAM8A1,KTN1,LMAN1,MGAT4B,NDUFB3,NDUFB6,NOTCH2NL,P2RY12,PCNXL3,PHB,PLEKHA4,PLSCR1,PTRH2,REEP4,SC5D,SEC63,SLC19A2,SLC9A6,SURF4,TMEM245,UNC93B1
TCEA2	31	No coloc	No coloc	No coloc	AGTRAP,AMOTL2,APP,BTBD6,CAND1,CCSER2,CENPT,CMTM4,EIF4A3,FAM134C,FXR1,KIAA1958,LIMS1,LRRK2,LSM4,MCC,MCM2,MDK,MID2,MYH9,NAB2,POLR2J,RBPMS,TBC1D1,TNPO1,TRAF2,TRIM23,TRIM27,VIM,WDR47,ZBTB8A
EIF4G2	31	No coloc	No coloc	No coloc	ARL2,CHD3,CHD4,CYLD,EGFR,EIF3A,EIF4A2,EIF4G1,ESR2,FN1,G3BP1,GBF1,HSPA5,HSPB1,ITGA4,KARS,MCM2,MYC,NIN,OAT,PGK1,PLEKHA4,PMF1,POLA1,RAB7A,RBM17,RC3H2,RPL10,SKIL,TRAF2,ZBTB7A
DDX23	31	No coloc	No coloc	No coloc	CHD3,CHD4,CUL7,EAPP,EWSR1,GCFC2,KIAA1429,MUS81,MYC,NR2C2,OTUB1,PCM1,PHF5A,PIP4K2B,PIP4K2C,PLEKHA4,PRPF8,PSMA5,PTBP1,PURA,RNPS1,RPS7,SCARB2,SF3A2,SIRT7,SNRNP200,SNRNP70,SNRPD2,SNRPF,SNRPG,SYNE1
GSN	31	No coloc	No coloc	No coloc	ACTB,ACTN4,ACTR2,APP,AR,ARRB1,CCND2,CFLAR,CUL7,EIF3K,EMD,ESR2,FN1,GSK3B,IQGAP1,ITCH,MYH9,MYO18A,PIK3CA,PINK1,PLCG1,PPP1CC,PRPF8,RC3H2,SDHB,SNRNP70,SSH1,SYNPO,VCL,VDAC1,VMP1
MED26	31	No coloc	No coloc	No coloc	AFF4,CCNC,CCNT1,CEBPB,ELL2,EPAS1,EWSR1,MED1,MED10,MED13,MED13L,MED17,MED23,MED25,MED30,MED4,MED6,POLR2B,POLR2F,POLR2G,POLR2H,POLR2J,POLR2L,QKI,TAF1,TAF10,TAF9,TBP,TCEB3,USP7,ZC3H13
SAP30	31	No coloc	No coloc	No coloc	ARID4A,ARID4B,CHD4,CMBL,DDB1,FOXK1,GAR1,HDAC3,HIST2H2BE,ING2,KMT2A,MTA2,MXD1,NCOR1,NCOR2,PCBD1,PHC3,PHF1,PLEKHA4,RBBP7,RBP1,SETD1B,SIN3A,SMARCA2,SMC1A,TNIP2,TNRC18,UBASH3B,YY1,ZNF395,ZNF704
TRIM24	31	No coloc	832	No coloc	AR,ATF4,CDC16,ESR2,GTF2E1,HIST1H3D,HIST1H3H,HIST1H4H,HIST1H4J,HSPB1,MCM2,MCM7,MUS81,MYC,NCOA1,NR3C1,PLEKHA4,PPARG,PTEN,RNF181,RXRA,SNRPA,SPOP,STAT3,SUPT16H,SUPT6H,THRA,TRIM33,TRIM8,UBE2I,USP37
THRA	31	No coloc	No coloc	No coloc	AMOTL2,CCND1,CDK7,CLIC1,CREB1,EMD,ENO1,EP300,GTF2B,HDAC3,HSPA4,MED1,MED17,MED25,MED6,MEF2A,NCOA1,NCOA2,NCOR1,NCOR2,NXF1,POU2F1,PRKDC,RXRA,SMC1A,SYAP1,TBL1XR1,TRIM24,TRIP11,UBE2I,XRCC5
TNRC6B	31	No coloc	No coloc	No coloc	AGO1,CAND1,CEP104,CEP120,CLTC,CNOT1,CNOT6L,CNOT7,CSK,CUL3,CYLD,FBRS,G3BP1,GIGYF2,HIF1AN,KAT6A,KIAA1429,MED23,MED4,MIB1,NEDD8,NIN,NUP155,NXF1,PABPC1,PAN3,PHB,PIH1D1,RC3H2,TNIP2,ZC3H7A
UCHL1	31	No coloc	No coloc	No coloc	APP,BCL6,CDK5,CDKN2A,CLIC1,CTNNB1,CUL7,DDB1,EGFR,ENO1,ERN1,FAHD2A,FH,GSTP1,HDHD3,HINT2,HSP90AA1,LRRK2,NDUFAB1,NEDD8,PARK2,PGM1,PLA2G2A,PLEKHA4,PMAIP1,PRDX6,RPS6,RPTOR,SOD1,UBE2I,WDR82
KIF1C	31	No coloc	No coloc	No coloc	ANXA7,CAMSAP2,CBY1,CDC25B,CUL7,DENND4C,FAM53C,GIGYF2,HADHA,HOOK3,INPP5E,KIAA1429,KIF13B,MAGI1,MAPKAP1,MAST3,MMGT1,NBEAL1,NF1,PCYOX1,PINK1,PLEKHA4,POLR2G,PTPN21,RAN,SH3PXD2A,THOC2,YWHAB,YWHAG,ZBTB21,ZNF638
WEE1	31	No coloc	No coloc	No coloc	ATRX,BCR,BRPF3,CBY1,CDC73,CEP350,CSNK1A1,DENND4C,EEF2,ERRFI1,FBXW11,FBXW7,FH,HSP90AA1,ING4,KIAA1429,KIF13B,MCM2,MTOR,MUS81,MYC,NEDD4,PIK3R1,SMURF1,SPTBN1,TNIP2,TOP2A,TOP3A,VIM,WDFY3,YWHAB
PLCG1	31	No coloc	No coloc	No coloc	ABL1,ARHGEF2,BAG3,CAV1,CBL,CDC34,DOK1,EGFR,EPOR,GAB1,GRB2,GSN,GTF3C4,IBTK,INSR,MAPT,MYC,NCKIPSD,NTRK2,NXF1,PARK2,PIK3CA,PKN2,RAB11A,RNF40,RPL38,SOS1,SPRY1,TRPM7,TUB,UNC45A
PRKCD	31	No coloc	No coloc	No coloc	APP,CDC25B,CHD9,DYNC1H1,EP300,FXR1,GSK3A,HSP90AA1,HSPA4,HSPB1,IBTK,IL6ST,INSR,IRS1,ITPR1,KLF4,MACF1,MBP,MTOR,MYC,NHLRC2,PDP2,PHB,PLEKHA4,RPL37A,SP1,SPRY2,STAT3,TKT,YWHAG,ZNF131
MAPKAP1	31	No coloc	No coloc	No coloc	CAMSAP2,CBY1,CDC25B,COX6C,DENND4C,EMC2,ESR2,FAM53C,GIGYF2,INPP5E,KIF13B,KIF1C,MAGI1,MAPK6,MAST3,MRPL27,MRPS21,MTOR,NAV1,NDUFA8,NF1,PHLDB2,PINK1,RBM17,RICTOR,RPS6,RPS6KB1,SH3PXD2A,WDR5,ZBTB21,ZNF638
RB1CC1	31	No coloc	No coloc	No coloc	ATG14,C9orf72,CTNNB1,DENR,DYRK2,ERRFI1,GABARAPL1,GABARAPL2,HSBP1,HUWE1,ITIH5,MAP1LC3A,MAP1LC3B,MRC2,MTMR4,OPTN,PINK1,PTCH1,RNF111,RNF20,RPTOR,SAFB2,SESN2,SKI,SKIL,SMCR8,TBKBP1,TRAF2,ULK2,VAPA,WHSC1L1
BANF1	31	No coloc	No coloc	No coloc	ATP5J,BET1,CANX,CHD4,DDB1,EHMT2,EMD,ERBB2IP,G3BP1,HIST1H1C,MTA2,NR2C2,NUMA1,PPP1CC,RAB9A,RALBP1,RBBP7,RPL10,SET,SMARCA2,SNRPD3,SOD1,SOX4,SSBP3,STYX,TMPO,TRA2B,TUFM,VDAC1,VRK3,ZFP36L2
RASSF1	31	No coloc	No coloc	No coloc	ATM,ATP2B4,ATR,ATRX,BRAF,CCND2,CDKN2A,DDB1,EPHA2,FBXW11,GSK3B,HUWE1,ITCH,KAT2A,KDM1A,LATS1,LRP6,MST1,MTHFR,MYC,PRKDC,RELA,RHOU,SKP1,SMARCA4,SMURF1,STK11,STK4,TGFBR1,TSC1,VAPA
NPEPPS	31	No coloc	No coloc	No coloc	AMBRA1,CASK,CAV1,CCND2,CDC34,CKB,CSE1L,CSNK1A1,CUL3,CUL7,DAK,DUSP23,DYNLT1,EMC1,ESR2,GBP1,GSK3B,HIBADH,MAPT,MYC,NHLRC2,OTUD4,PHB,PIK3R1,PINK1,PLEKHA4,RPLP2,RYK,SIRT7,UBA6,ZNF746
USP47	31	No coloc	No coloc	No coloc	ALDH1L1,CYB5R3,DENR,DUSP5,EEA1,ETF1,FARSB,FBXW11,FOXK1,HDLBP,IST1,KIAA1429,KIF22,LETM1,NAA15,OBFC1,OTUB1,PDIA6,PLA2G2A,PPP1R8,PTPN11,PTPN14,PTPN2,PUS1,RBPJ,SATB1,SIRT7,SYAP1,TOMM34,VAMP3,WRAP73
CLTA	31	No coloc	No coloc	No coloc	ACTR2,APPL1,ARRB1,CANX,CLTC,CTNNB1,CUL3,EGFR,ELMSAN1,ESR2,FN1,HERC2,IQGAP1,ITGA4,MAP1LC3A,MAP1LC3B,MYH9,MYO18A,PDLIM7,PLEKHA4,POLR1A,PPP1CB,RGS2,SEC16A,SYNPO,TCF7L2,TES,TET2,TFG,UBE3A,ULK3
ZNF131	31	No coloc	No coloc	No coloc	BACH1,CBX4,CBX6,CREB1,DNAJA2,HSPB1,KDM4A,KDM5A,KIAA1109,KMT2A,KPNA3,LGALS1,MORF4L1,MRPL28,MTPN,PHC3,PIP4K2B,PRKCD,PWWP2B,RPS27,RRM2B,SEC61B,SENP5,SNRPD3,TRAFD1,WDR26,XPO5,XRN1,ZBTB45,ZMYM1,ZNF281
MRPL23	31	No coloc	No coloc	No coloc	AURKAIP1,CDH2,CHCHD10,COQ4,EMC1,ESR2,FBXW11,ICT1,ILF2,ILF3,KIAA1429,MPV17,MRPL10,MRPL2,MRPL28,MRPL41,MRPL50,MRPL51,MRPL55,MTHFD1,NDUFAB1,NENF,OXA1L,PLEKHA4,PRKCDBP,RC3H2,RPS15,RPS8,SERBP1,SNRNP70,TUFM
TET2	31	No coloc	No coloc	No coloc	ACTB,ANXA2,ARF1,BCLAF1,CLTA,CLTC,DDB1,DNMT3A,ECD,ENO1,GAPDH,GRN,KIAA1429,MED1,MYC,MYH10,MYH14,MYH9,MYL6,PABPC1,PLEC,PRDX1,RPS18,TBC1D4,TCEB1,TCEB2,TRIM21,VIM,VPS72,ZCCHC14,ZNF207
IARS2	31	No coloc	No coloc	No coloc	ALDH1B1,ALDH2,APP,ASB8,ATRX,AURKAIP1,CAPNS1,CDH2,COX4I1,EPHA4,FH,GBF1,GSK3B,HOOK3,HSP90AA1,HSPB1,IFT122,ILF2,ILF3,MGST3,MTHFD1,PINK1,PLEKHA4,PTRH2,SFXN1,SIRT7,SNRPA,SOCS6,TUFM,UGGT1,YWHAG
SSR1	31	No coloc	No coloc	No coloc	ATAD3B,ATP5L,CAND1,CANX,CCT4,CUL3,DUSP23,EDEM3,ERGIC3,ESR2,FLOT2,GSK3B,HK1,HM13,HSPA5,HUWE1,ILF3,KIAA1429,LMAN1,LTN1,MAGT1,MED23,MYC,ODC1,PHB,PHB2,PSAP,SEC61B,SFXN1,SORT1,TNIP2
PTGER3	31	No coloc	No coloc	No coloc	ACVR2A,ACVR2B,ATP2B4,BMPR1A,CMTM4,DOCK7,ECD,EXOC2,FAM73A,FARP2,IPO7,IPO8,IPO9,KTN1,LGALS1,LRIG3,MAP4K4,MKLN1,NOTCH2NL,PIK3R1,PKP4,PLEKHG4,REL,RETSAT,RNPS1,SPRY2,TNPO3,UBTF,USP46,VPS8,XPO4
VTI1B	31	No coloc	No coloc	No coloc	C19orf25,CEP170,CLTC,CSK,CWC27,ECD,EIF4A3,ERGIC3,ESR2,GDPD5,IPO7,IPO9,JAGN1,MANBAL,MAP1LC3B,NAPA,NBAS,PPP2R5E,REEP4,SEC22B,SLC16A7,SLC39A4,STX10,STX18,STX1A,STX4,STX6,TGOLN2,UBTF,VAMP3,VAMP5
IFITM3	31	No coloc	No coloc	No coloc	ALDH3A2,ARF4,ATP1A1,ATP5J,ATP5L,ATPIF1,CANX,CHP1,ERGIC3,ESR2,FAM134C,GCN1L1,HEATR1,HOXA5,KIAA1429,LETM1,MON2,NEDD4,NPLOC4,PSMA5,PTPLAD1,REEP4,SCAMP3,SGPL1,SLC16A7,SLC35E1,SLC3A2,SURF4,TM9SF3,TMEM33,UBE3C
TAF1	30	No coloc	No coloc	No coloc	AR,ATM,CCND1,CCNT1,CDK7,CHMP4B,FOS,GAR1,GTF2A1,GTF2E1,HECTD1,HERC2,KIAA1429,KMT2A,MAX,MED26,MYC,NXF1,RANBP2,RELA,SIN3A,SMAD2,SMARCA2,SPTAN1,TAF10,TAF9,TBP,UBE2I,UBTF,USP37
SNRPG	30	No coloc	No coloc	No coloc	ATP6V1G1,CAND1,CCDC12,CLNS1A,CUL3,DDIT4L,DDX20,DDX23,KIAA1377,LSM11,MED23,MED4,PAFAH1B1,PHB,PRPF8,PSMB6,RBM42,SART3,SF3A2,SF3B4,SNRNP200,SNRNP70,SNRPA,SNRPA1,SNRPB,SNRPB2,SNRPC,SNRPD2,SNRPD3,SNRPF
PHF1	30	No coloc	No coloc	No coloc	ARID4B,ARRDC3,AVPI1,C10orf12,DDB1,DDX5,HIC1,HIST1H3H,HSD17B14,HSPA4,KDM1A,LCOR,MTA2,NAB2,NEK6,PDLIM7,PFDN5,POLR2G,PROSER2,RAD50,RBBP7,RBPMS,SAP30,SIN3A,SMC1A,SMG9,TRIM23,XRCC5,ZBTB10,ZBTB16
PHC2	30	No coloc	No coloc	No coloc	AEN,AFG3L2,AP1M1,BYSL,C1orf109,CBX4,CBX6,ENKD1,GRB2,KBTBD7,KDM1A,MAB21L3,MAPK6,MCM2,MLLT6,PCGF1,PCGF2,PCGF3,PCGF5,PHC3,PLAGL2,PLEKHA4,POLR2L,RBM39,SCML1,SORT1,SPATC1L,SRCAP,TUBA1C,ZBTB24
NAPA	30	No coloc	No coloc	No coloc	ANXA6,APP,BET1,CANX,CHMP4B,DHX29,EMC4,FN1,HSPB1,ITGA4,MAEA,NBAS,RAB9A,SEC22B,SLC30A4,STAM2,STX10,STX18,STX1A,STX4,STX6,TCEB2,TGOLN2,THUMPD3,TOP2B,UNC45A,VAMP2,VAMP3,VAMP5,VTI1B
UGGT1	30	No coloc	No coloc	No coloc	ABCC6,CAND1,CEPT1,CHST12,CUL3,EGFR,EMC1,EMC2,ESR2,GLT8D1,IARS2,KIAA1429,LRRK2,LTN1,METTL23,MRPL55,MTF1,NHLRC2,PHB,PIH1D1,PIK3R1,PPM1A,PSMC1,PTPRS,PTPRU,SIRT7,UNC45A,UNC93B1,USP25,VPS51
USP8	30	No coloc	No coloc	No coloc	BACE1,BET1,BIRC6,CBY1,CFLAR,CHMP1B,CHMP2A,EEA1,EGFR,EPG5,FARSB,GRB2,HIST2H2BE,HTT,KIAA1429,NBR1,OTUB1,PLA2G2A,POLD3,PTAR1,PTEN,RNF41,SEC31A,STAM2,TGOLN2,UBE2E1,UBE2I,USP22,YWHAB,YWHAG
UFM1	30	No coloc	No coloc	No coloc	ACTR2,AHCYL1,ARPC3,BCAT2,CDK5RAP3,CFL1,GSK3B,HIBCH,HMGCS1,LPP,MDH2,NPLOC4,PPA2,PSMB1,RC3H2,S100A6,SOD1,TKT,TSC22D2,UBA52,UBE2E1,UBE2E3,UBE2L3,UBE2W,UBE4B,UBXN7,USP34,USP9X,VASP,VDAC1
PPARGC1A	30	No coloc	No coloc	No coloc	BCL6,CAPNS1,EGFR,EP300,ESR2,EWSR1,FBXW7,GSK3B,HIST2H2BE,IQGAP1,KAT2A,KIAA1429,LRPPRC,MED1,MED17,NCOA1,NR3C1,PIAS1,PPARA,PPARG,RELA,RXRA,SIRT1,SKP1,SRSF2,SRSF5,THRB,TNFAIP3,UBE2I,USF1
USF1	30	No coloc	No coloc	No coloc	ADAMTS12,AFG3L2,APP,BAG3,BPTF,CHD8,DICER1,EP300,ESR2,EWSR1,FOS,GTF3C1,H2AFZ,MAX,PPARGC1A,PRKDC,RBBP5,RBBP7,RCL1,SMARCA1,SMARCA4,SMARCA5,STT3A,TAOK2,TOP2B,TRAF2,UBR4,WDR5,XRCC5,ZNF644
GAR1	30	No coloc	No coloc	No coloc	C1orf86,CAND1,CLNS1A,CUL7,DDX20,ESR2,FN1,HERC2,HSPG2,KIF16B,LRRC1,MAPT,MRPL50,NOP10,NPAT,NR2C2,NSD1,OTUD4,PLEKHA4,PTCH1,PTPN2,RPL27,RPL37A,SAP30,SNRNP70,SRP14,TAF1,TNPO1,WDR46,ZMYM1
STK4	30	No coloc	No coloc	No coloc	ABL1,AKAP12,ANXA1,CDC37,CUL7,DDIT4L,DYRK2,ERC1,FBXW11,FOXO3,H2AFX,HIST2H2BE,KIF2A,KIF3B,LAMTOR5,MAP1LC3A,MAP1LC3B,MYC,NEDD4,PLEKHA4,RASSF1,RASSF3,SH3GLB2,SIRT1,SLMAP,SNX5,STRN,STRN3,TAOK1,VAPA
KTN1	30	No coloc	No coloc	No coloc	ARRB1,ATF4,CANX,CDH2,CSK,CYLD,EHD1,EMC2,FAM134C,HERC2,MMGT1,MYC,MYO9A,NDEL1,PHB,PKN2,PLEKHA4,PTGER3,RAB7A,RHBDD1,RHOG,RNF123,SCARB2,SLC16A7,SOCS6,STOM,TCF7L2,TNIP2,VAMP5,YIPF3
ZMYND8	30	No coloc	No coloc	No coloc	BCL6,CHD3,CHD4,CSNK1E,CSNK2A2,E2F6,ESR2,GATAD2B,H2AFX,INTS1,KIAA1429,MGA,MTA2,NR2C2,P4HA3,POLR2B,RBBP7,RERE,RPS27L,SMARCA4,SPOP,SUPT4H1,TSPYL1,TSPYL2,USP7,ZBTB7A,ZFYVE9,ZNF532,ZNF592,ZNF687
CHD8	30	No coloc	No coloc	No coloc	ALDH1L2,AR,BACH1,CDC27,CREB1,CTCF,CTNNB1,DYNLT1,ESR2,FBXW11,H1F0,H2AFX,H2AFZ,KIAA1429,KPNA1,MSH6,MYC,NR2C2,NXF1,PLEKHA4,RAB4B,RBBP5,SIRT7,TUBGCP4,U2AF2,USF1,USP37,WDR5,WHSC1L1,ZBTB7A
CEP290	30	No coloc	No coloc	No coloc	AKAP12,ARPC3,C9orf16,CAND1,CCP110,CEP104,CEP170,CEP350,CHTOP,CSK,CSNK1E,CYB5R3,ECH1,HERC2,LUZP1,MAPK10,MCM7,MED4,MIB1,MTPN,NHLRC2,NIN,PCM1,PCNT,PEG10,PGD,PLP2,RNF123,USP9X,WRAP73
ZC3H13	30	No coloc	No coloc	No coloc	CCNC,CHD3,CLK1,CLK3,EIF4A3,ESR2,GAN,KIAA1429,KIF26B,MAGOH,MED1,MED13,MED17,MED23,MED25,MED26,MED30,MED4,MED6,METTL3,NR2C2,PINK1,PLEKHA4,POLR2B,PPP1CC,RNF123,SIRT7,SNRNP70,TNIP2,U2AF2
CIRBP	30	No coloc	No coloc	No coloc	AHSA1,APP,CAND1,CAPRIN1,CMTR1,CUL3,DUSP23,EGFR,ESR2,FN1,HNRNPA0,KIAA1429,MALSU1,NAA20,NEDD8,NXF1,PAPOLA,PARK2,PHB,PRKAR2A,PTCH1,SF3A2,SMURF1,SNRNP70,SNRPA,SRF,SRSF3,TMPO,TPR,ZFAND6
DHX8	30	No coloc	No coloc	No coloc	AHCYL1,BAG3,CAND1,CCDC12,CHCHD10,CUL3,EAPP,ENO1,ESR2,JMJD6,KANSL1,KIAA1429,MORC2,NXF1,PHF5A,PINK1,POLR1B,PRPF40A,PRPF8,RPL10A,RPL15,RPL18A,RPL26L1,RPL32,RPL36AL,SERBP1,SIRT7,SMAD2,SNRNP70,TAF9
EIF5B	30	No coloc	No coloc	No coloc	CAND1,CMTR1,CPNE3,CUL7,DEGS1,EGFR,FBXW7,FN1,HERC2,MYC,NR2C2,NUMA1,PHB,PIH1D1,PINK1,PLK2,PRPF8,PYGL,RC3H2,RPLP0,RPS6,SIRT7,SND1,SNRNP70,SNRPB2,TGFB1,THRB,UBE2A,UBR4,ZNF207
P4HA3	30	No coloc	No coloc	No coloc	ANAPC11,BAG4,BCL2L11,BLOC1S2,FBRS,HSPA5,MSRA,NF1,NXF1,P4HB,PDF,PPHLN1,PSMB4,PWWP2B,RUSC1,SATB1,SIX1,SLBP,SRCAP,TRPS1,TSC2,UBR5,VPS37C,VPS72,ZC3H12A,ZMYND8,ZNF318,ZNF592,ZNF687,ZNF787
TGFBR1	29	No coloc	No coloc	No coloc	AP2B1,APPL1,BMPR2,CANX,CAV1,CLU,EP300,EPHA2,FKBP1A,HSP90AA1,HSPA4,ITCH,KIAA1429,OTUB1,PEG10,PIK3R1,RASSF1,SH3KBP1,SKI,SKIL,SMAD2,SMAD7,SMURF1,SMURF2,SPTBN1,TAB2,TGFB1,TGFBRAP1,USP4
AP1B1	29	No coloc	No coloc	No coloc	AP1G1,AP1M1,AP1S1,AP2A1,AP2S1,ARF1,ATM,ATR,CCNL2,CLTC,CUL3,EGFR,FLNB,GSK3B,KIAA1429,KIF13A,MTMR4,NTRK2,PLEKHA4,PNKD,PPP6R3,PRKDC,RMND5A,SIRT7,TGOLN2,TRIP10,TRMT61A,TTC37,U2AF1
LSM2	29	No coloc	No coloc	No coloc	CLNS1A,CWC27,DDB1,DDX20,DHX38,EMD,ESR2,GBP2,ILF3,KIF5B,LSM1,LSM12,LSM4,LSM7,NAA38,PKN2,PRPF8,REL,SART3,SNRNP70,SNRPA1,SNRPB,SNRPD2,SNRPD3,SNRPF,TRIM27,TRIM56,USP4,ZBTB16
AP1M1	29	No coloc	No coloc	No coloc	AP1B1,AP1G1,AP1S1,AP2B1,ARFRP1,ATF4,CPD,DCP2,EGFR,ESR2,FXR1,HSPA4,KIF13A,MDK,MID2,MTF1,MYC,NR2C2,PHC2,PURB,SDCBP2,SDCCAG3,SLC2A4,TGOLN2,TIFA,TRIM27,UBE2A,ZBTB44,ZBTB8A
PSME2	29	No coloc	No coloc	No coloc	APP,BAG3,CCND2,DUSP23,EPHA2,HSD17B10,KIAA1429,MAPK6,MCM2,MGMT,PARD3,PARK2,PIH1D1,PRPF8,PSMA5,PSMB1,PSMB3,PSMB4,PSMB5,PSMB6,PSMC1,PSMD1,PSMD2,PSME1,SHFM1,SIRT7,SOD1,U2AF2,UBL5
TUBGCP4	29	No coloc	No coloc	No coloc	AP2B1,C5orf42,CHD8,COPE,EMD,FBXW11,HSPA5,MRPS23,MZT2A,OBFC1,PLEKHA4,RNF146,RPL18A,RPL27,RPL38,RPLP2,RPS16,RPS19,RPS27,RPS8,SCAF11,SH3KBP1,SYNRG,TCOF1,TRIM27,TUBA1C,TUBB4B,UQCC2,VIM
VAMP3	29	No coloc	No coloc	No coloc	AHNAK2,APP,BCL2L13,BET1,COMT,DNAJC5,ERGIC3,FAM134C,FAM174A,MAP1LC3B,MGST2,MGST3,MICA,NAPA,PTAR1,RAB11A,RAB9A,RHBDD1,SAR1A,SCARB2,SLC16A2,SLC3A2,STX1A,STX4,STX6,TGOLN2,USP47,VAMP2,VTI1B
MPRIP	29	No coloc	No coloc	No coloc	ARRB1,ATXN7,CCDC101,CSNK1A1,CTNNB1,CYLD,DDX39B,ESR2,FNDC4,IQGAP1,KIAA1429,LRRK2,MYC,MYH9,MYO18A,MYO1C,PCM1,PDLIM7,PINK1,PPP1CB,PPP1CC,PTEN,RACGAP1,SNRNP70,SYNPO,TNIP2,VAPA,YWHAB,YWHAG
RBBP5	29	No coloc	No coloc	No coloc	BOD1L1,CDC73,CHD8,CSNK2A2,CTBP1,CTNNB1,DDB1,DHX38,EP300,KANSL1,KIAA1429,KMT2A,KMT2C,MAFB,PLEKHA4,PPARG,PPP5C,PTEN,RNF123,RPL37A,SETD1B,SMAD2,SMARCC1,SMARCD2,SPECC1,UBE2I,USF1,WDR5,WDR82
CRYAB	29	No coloc	No coloc	No coloc	APP,AVP,B2M,BAG3,BAX,BCL2L1,BMPR2,CCND1,CTNNB1,DDX20,FBXO21,FGF2,G3BP1,GPBP1,HSPA4,HSPB1,LENG8,MDH2,NGF,NHLRC2,PARK2,PI4KA,SMCR8,SOD1,TFG,TRAPPC9,TRIM33,VEGFA,XIAP
PTPRF	29	No coloc	No coloc	No coloc	ACAN,ACTB,ARHGEF12,ARHGEF2,ARPC3,ATP6V0E1,CAV1,CLU,CTNNB1,CUL7,DNAJC5,EGFR,ESR2,GAPDH,HSP90AA1,HSPA5,IRS1,KIAA1429,NPLOC4,NUDCD3,PRPF40A,PTPRS,RAP1GDS1,RYK,SKIL,SOWAHC,TUBB4B,VCAN,WFDC2
GTF2B	29	No coloc	No coloc	No coloc	ATF4,CTBP1,DUSP6,EP300,GTF2E1,HMGCL,LSM4,LTN1,MECP2,MED4,NCOA1,NCOA4,NCOR1,NR1D2,NXF1,OXSM,PLEKHA4,POLR2F,POLR2G,POLR2H,POLR2J,REL,RELA,REST,RPL10,SMURF1,TAF9,TBP,THRA
VASN	29	No coloc	No coloc	No coloc	AQP3,ARFGEF2,ATR,CNOT6L,CSDE1,GRN,KIAA1429,LGALS1,LTN1,MON2,NCSTN,NOTCH2,NOTCH2NL,NUP98,PLOD2,RPL15,RPL9,RPLP0,RPS6,SNRPA1,SRSF3,SRSF5,SRSF7,STAT3,TGFB1,TGFB2,TNPO3,XPO4,XPO7
CASK	29	No coloc	No coloc	No coloc	AKAP9,ARIH1,ATP2B4,BNIP3L,DLG1,DNAJC5,DUSP3,EEF2,ELL2,ERBB2IP,IL15RA,KIAA1429,KIF26B,KIF2A,MED1,MLLT6,NDEL1,NPEPPS,PARD3B,PARK2,PCM1,PLK2,PPP1CC,PTGS2,RBM14,SNTB2,TGOLN2,TSPYL2,ZNF414
RNF111	29	No coloc	No coloc	No coloc	ADD3,ANAPC11,CREB1,CSNK2A2,CTBP1,DTX3L,GNAQ,HSP90AA1,KIAA1429,NOTCH2NL,RB1CC1,RBM27,SDCBP2,SETD7,SKI,SKIL,SMAD2,SMAD7,SMURF2,TRIM21,TRIM8,TSG101,TSPYL1,UBE2E1,UBE2E2,UBE2E3,UBE2I,UBE2W,UBXN7
UBE3C	29	846	No coloc	No coloc	ACTN1,ANXA7,APP,CPEB4,EEF2,EGFR,IFITM3,KDM1A,KIAA1429,KIAA1467,LTN1,MTA2,MYC,MYH9,P4HB,PHKA2,PSMD2,PTBP1,PTPN2,PTPRU,SHFM1,THOC2,TLK1,UBE2L3,UBE3A,UNC93B1,USP13,UTRN,VIM
TOP2B	29	No coloc	No coloc	No coloc	BAZ1B,CHD3,CHD4,CTCF,CUL7,EP300,HDAC3,KIAA1429,LAMTOR5,MTA2,MYC,NAPA,NCSTN,NR2C2,PLEKHA4,PPARG,RANBP2,RBM14,RPL10,SMARCA2,SMARCA4,SMARCC1,SMARCD2,SNRNP200,SNRNP70,SUPT16H,TOP2A,UBE2I,USF1
CNOT7	29	No coloc	No coloc	No coloc	AGO1,APEH,APP,BAG3,BTG1,BTG2,BTG3,CNOT1,CNOT6L,DDX6,EPAS1,ESR2,FBXW11,GADD45B,HTT,PABPC1,PIAS1,PSMC1,PURB,RAD54L2,RC3H2,SH3GLB2,TNRC6B,TNRC6C,TOB1,TOB2,TSG101,ZC3H7A,ZFP36
USP22	29	No coloc	No coloc	No coloc	ATXN7,BAG4,CCDC101,CD274,CNOT1,FAM63B,FASN,HIST2H2BE,KAT2A,KDM1A,KIAA1429,MAVS,MRPL10,MRPL44,MYC,NXF1,PREPL,PSME1,PTGS2,RCAN1,RNF123,SIRT1,SND1,STAT3,SUPT7L,TAF10,TAF9,USP8,ZBED1
ELK4	29	No coloc	No coloc	No coloc	ACADVL,ACAP2,ACTB,AKAP12,BCLAF1,CAPZA1,CLNS1A,CORO1C,ERH,H2AFJ,HIST1H2AC,HIST1H2AE,HIST1H2BK,HIST3H2A,HSPB1,LARP1,MAPK3,MRPL16,MUS81,MYO1C,OTUD4,PRPS1,PRPSAP1,ROCK1,SIRT7,SNRPD2,SRF,SRSF7,TRA2B
ATXN7	29	No coloc	No coloc	No coloc	ACTN1,ACTN4,CCDC101,CRIM1,EP300,ESR2,FBN1,FN1,GOLGA3,GRN,KAT2A,LAMB2,MEGF8,MPRIP,MYC,PIAS1,PSMC1,PSMD2,RABEP1,SPRY1,SSFA2,TAF10,TAF9,TBP,TRAF2,TRIM23,TRIM27,UBE2I,USP22
H1FX	29	No coloc	No coloc	No coloc	ANK3,APEH,ARRB1,BMP4,CAND1,CEP250,CHD3,CHD4,CUL7,CYLD,EGFR,ESR2,G3BP1,HIST1H1C,MAPT,MYC,NR2C2,PHB,PLEKHA4,RC3H2,REST,RPL10,RPS6,RRP1B,SIRT7,SNRNP70,SOD1,VDAC1,ZNF746
NRD1	29	No coloc	No coloc	No coloc	APOOL,ATM,AURKAIP1,BAIAP2,CHCHD1,CHCHD2,CISD3,CLK3,CSK,DUSP5,FBXW11,HDAC3,HSPB1,IQGAP1,KPNA3,LUC7L,MOB2,NCOR1,NCOR2,NME4,NXF1,OPA3,PDIA6,PFDN5,PIH1D1,PPP3CA,PUS1,XPO5,YARS
DDX39A	29	No coloc	No coloc	No coloc	AHSA1,API5,BABAM1,CHD3,CHD4,CHTOP,DDX39B,ESR2,FBXW7,FOXC1,FOXE1,FOXL1,HERC2,KIAA1429,MCM3AP,METTL3,MN1,MYC,NAGK,NR2C2,PABPC1,PCDH7,PHB,PLEKHA4,SAT1,THOC2,UBE2I,ZBTB7A,ZC3H7A
UBE4B	29	No coloc	No coloc	No coloc	AHCYL1,ATP6V1F,CBL,CDC27,CDKN2A,FBXW11,FOXK1,HDLBP,KIAA1429,MAPK3,MYC,NUDCD3,OTUB1,PINK1,PLEKHA4,PPP3CA,PSMB1,RPTOR,SF3B4,SSSCA1,TMEM165,TRIP12,UBA6,UBE2L3,UBL7,UBXN7,UFM1,USP34,USP9X
VPS51	29	No coloc	No coloc	No coloc	ARF1,ARL5A,B4GALT1,BET1,CAND1,CCDC93,CLOCK,CTBP1,DAZAP1,EP300,ETS2,EXOC4,GSK3B,HMGCR,IGF2R,NCKAP5L,PLEKHA4,PTRF,RAB1A,RABGAP1L,SEC31A,SLC30A5,STX6,TGOLN2,TRAPPC2L,TUFT1,UGGT1,VPS53,VPS54
UBE2S	29	No coloc	No coloc	No coloc	ANAPC1,ANAPC11,APP,CDC16,CDC27,CSNK1E,CTNNB1,CYLD,DPM3,EGFR,GMNN,HERC1,HNRNPDL,HSPA5,KANSL3,KARS,NR2C2,OTUB1,PARK2,PLEKHA4,PMF1,PTEN,RNF40,RNF7,RUSC1,TANGO6,UBA6,USP7,XRCC5
MYH14	29	No coloc	No coloc	No coloc	ABCD3,CDC73,CEPT1,CTNNB1,DDX39B,ECH1,FAM58A,GAN,LRRK2,LTN1,MCM2,MYC,MYH9,MYL6,NUP155,PLEKHA4,PTRF,RMND5A,RNF181,RPL7A,SIRT7,SP1,SRI,TET2,TMPO,UNC45A,ZBTB44,ZFYVE21,ZNF746
PHLDB2	29	No coloc	No coloc	No coloc	CAMSAP2,CBY1,CDC25B,CEP250,CLK1,CTNNB1,CUL7,DENND4C,FAM53C,G3BP1,GIGYF2,INPP5E,KIAA1429,KIF13B,MAGI1,MAPKAP1,MAST3,MYC,MYO18A,MYO1C,NF1,RACGAP1,SH3KBP1,SH3PXD2A,SYNPO,USP7,YWHAB,ZBTB21,ZNF638
MAT2A	29	No coloc	No coloc	No coloc	ARMC8,CANX,CAPNS1,CDC25B,CSNK1A1,CSTB,CUL3,CYLD,DFFA,DNM1L,DUSP1,DUSP6,EEF2,EMC4,HSD17B10,KIAA1429,MCM2,MTHFD1,MYC,NMD3,NR2C2,PARK2,PHB,PIH1D1,PLEKHA4,SDHB,SMURF1,SOD1,UBE2I
JAGN1	29	No coloc	No coloc	No coloc	APP,BCL2L13,BET1,C17orf62,CDIPT,ERGIC3,FAM134C,FIS1,HTATIP2,ICMT,IFNGR2,MFF,NINJ2,SACM1L,SAR1A,SCAMP2,SCD,SEC22B,SERP1,SLC16A2,SLC23A2,STX1A,TMEM100,TMEM243,VAMP2,VAMP5,VAPA,VDAC2,VTI1B
COX6C	29	No coloc	No coloc	No coloc	APOOL,CANX,CHCHD10,CHCHD2,CISD3,COX4I1,COX5A,COX6B1,COX7B,COX7C,FH,HADHA,HADHB,MAPKAP1,MED23,MGST3,NDUFA4,NDUFB3,NDUFB9,NDUFS2,NDUFS3,PGK1,PHB,RPL10,SAT1,SMDT1,STOM,VAPA,VDAC2
PGD	29	No coloc	No coloc	No coloc	ACOX1,AHSA1,AKR1B1,CDC73,CEP290,CTSL,EEF2,FH,GDI1,GLA,GSTO1,HINT2,HMGB2,HMOX2,IVD,MRPL19,MRPS11,MYC,NXF1,OAT,P4HB,PGK1,PLEKHA4,PPARG,RDX,SDHC,YWHAB,YWHAG,ZFP36L2
VAMP5	29	No coloc	No coloc	No coloc	COMT,COPA,CSE1L,CYB5R3,DHX29,FAM134C,GLIPR2,GSTP1,HIBADH,IMP3,JAGN1,KTN1,LRPPRC,NAPA,NBAS,PTRF,RFC1,SAR1A,SEC22B,SERBP1,STX10,STX17,STX1A,STX4,STX6,SYNPO,TMX3,VAPA,VTI1B
PTAR1	29	No coloc	No coloc	No coloc	ANKRD11,COG7,COL4A3BP,CTDSPL2,EXOC2,EXOC4,IST1,JTB,KIAA0922,MARCH6,NAA30,PIKFYVE,RAB1A,RABGGTB,SECISBP2L,SLC35A2,SLMAP,TM9SF2,TMEM131,TMEM165,UNC50,USP8,VAMP3,VAPA,VPS39,VPS41,VPS53,VPS54,YKT6
FKBP1A	28	No coloc	No coloc	No coloc	ACVR1B,AGL,APP,BAG3,BMPR1A,CTBP1,ENO1,ENO2,GPX4,GSTT1,HINT1,HSD17B10,HSP90AA1,ITPR1,MAPT,MCM2,MTOR,RAE1,RPTOR,SF3B4,SMAD7,SOD1,TAGLN2,TGFB1,TGFBR1,TXN,YKT6,YY1
LSM4	28	No coloc	No coloc	No coloc	COX5B,DDX39B,DDX6,ESR2,GTF2B,HUWE1,LRPPRC,LSM1,LSM2,LSM7,METTL3,MTR,NAA38,OLA1,PKN2,PPIH,PRPF8,RBBP7,RMI2,RPL26L1,RPL32,SART3,SF3B3,SNRNP70,TCEA2,USP4,XRN1,ZBTB10
VPS37C	28	No coloc	No coloc	No coloc	APP,BAG4,DAZAP2,DCTN3,DDIT3,FAM168A,FAM168B,GRB2,HNRNPF,ILF3,LAGE3,LASP1,MVB12A,P4HA3,PDCD6,PLEKHA4,PLEKHG4,PLSCR1,POLR2J,RBPMS,SH3RF1,STAM2,TFG,TNIP2,TSC1,TSG101,VPS28,XIAP
CSNK1D	28	No coloc	No coloc	No coloc	AKAP9,APP,ATM,BACE1,BYSL,CRY2,CSNK1A1,CSNK1E,FHL1,GAPVD1,MAPT,MCC,MTMR4,NEDD4,PCM1,PER1,PLEKHA4,PPP1R14A,PPP5C,PTPN14,RAB1A,SMAD2,SMARCA4,SMURF1,TNIP2,USP16,VPS13B,ZBTB8A
DHX38	28	No coloc	No coloc	No coloc	CDK7,CHD3,CLTC,COPA,CUL3,CWC27,CYLD,DDX39B,DDX5,EAPP,EGFR,ESR2,JMJD6,KIAA1429,LSM2,MYC,NR2C2,NXF1,PLEKHA4,PRKDC,PRPF8,RBBP5,RNPS1,SIRT7,SKIV2L2,SNRNP200,SNRPD3,U2AF1
IBTK	28	No coloc	No coloc	No coloc	BCOR,CAND1,CD81,CEP120,CNOT1,CSK,CUL3,DYNLT1,ESR2,HIF1AN,IGSF8,MIB1,PCGF1,PCM1,PLCG1,POP7,PRKCD,RFC1,RGS2,RPL10,RPL6,RPLP0,RPLP1,RPP25L,RPS27,RPS8,SRP72,ZC3H7A
AKAP9	28	No coloc	No coloc	No coloc	BIRC6,CASK,CDK5RAP2,CEP170,CLIC1,CSNK1D,CSNK1E,CTBP1,GSK3A,HERC2,HUWE1,KDM1A,KIAA1429,MED1,MYO5A,NDEL1,PCGF1,PCM1,PCNT,PRKAR2A,RBM14,SMC3,SNRPB,THOC2,TRIP10,TSG101,VDAC2,WAC
LRP1	28	No coloc	No coloc	No coloc	APOE,APP,CANX,EGFR,F8,FAM115A,GFPT1,GNB2,HK1,HNRNPDL,HSPA5,KIAA1429,LCOR,LPL,MDK,MTDH,NME4,PLAT,PTPN11,SERPINE1,SKIL,SLC25A23,SNRNP70,THBS1,TNKS,TNKS2,TUBB4B,VDAC2
TAB2	28	No coloc	No coloc	No coloc	APP,AR,CTDSP1,CYLD,ESR2,FN1,HDAC3,HSP90AA1,MCM2,MIB1,NCOR1,NR2C2,NUMBL,PDLIM7,PIAS3,PPP2CB,RIPK1,SCRN1,SIN3A,SMAD7,TAB3,TBL1XR1,TGFBR1,TRAF2,UBE2I,VIM,XIAP,ZBTB16
PAFAH1B1	28	No coloc	No coloc	No coloc	AP1G1,ARL2,ARMC8,BET1,CAPNS1,DCTN1,DYNC1H1,DYNLT1,FH,HSP90AA1,KARS,MPHOSPH6,MYC,NDEL1,NHLRC2,NUDCD3,PAFAH1B2,PDE4D,PLEKHA4,RPL28,SDHC,SNRPD2,SNRPF,SNRPG,TCOF1,VPS72,WDR5,YWHAG
DPM1	28	No coloc	No coloc	No coloc	AMBRA1,AURKAIP1,BET1,CBX4,DPM3,EGFR,ELMSAN1,ESR2,FBXW7,HIF1AN,HUWE1,KIAA1429,MCM2,MYC,NR2C2,PHB,PLEKHA4,PRPF8,PTEN,RAB9A,RC3H2,SLC25A28,SOCS1,TES,TGOLN2,TMPO,UNC93B1,ZBTB16
MRPL44	28	No coloc	No coloc	No coloc	ATP6V0A1,AURKAIP1,CUL3,CYLD,DUSP11,ICT1,ILF3,MME,MPV17,MRPL10,MRPL19,MRPL24,MRPL28,MRPL41,MRPL50,MRPL51,MTDH,NDUFA11,PHB,PI4KA,PLEKHA4,RPS8,SETDB1,SNRNP70,SPCS2,TNIP2,USP22,VIM
LGALS1	28	No coloc	No coloc	No coloc	ACO1,ANXA2,ARF4,CLNS1A,CYLD,EGFR,ESR2,FN1,HSPA5,ITGA4,LASP1,LGALS3,LMAN1,MCM2,MYC,MYH9,PHB2,PIH1D1,PTEN,PTGER3,RAE1,SNRPB,SOD1,U2AF2,UQCRFS1,USP4,VASN,ZNF131
KPNA4	28	No coloc	No coloc	No coloc	ACLY,AHSA1,APP,ARMC8,B2M,BCOR,C10orf12,CANX,CBX5,CCNT1,CSE1L,CTCF,CTDSPL2,CUL3,HSD3B7,IPO9,KIF22,KPNA3,MECP2,MYC,NUP153,NUP50,PARD3,PPP1CC,PRPF8,RAN,RELA,SEC63
SEC61B	28	No coloc	No coloc	No coloc	AMFR,APOB,AXL,CANX,COPE,COX7A2,COX7C,EGFR,ERN1,ESR2,EXOC5,FN1,HIF1AN,HSPA4,ITGA4,LTN1,MED23,MGST1,OTUB1,PHB,PINK1,PLEKHA4,RAB7A,RHBDD1,RPL6,SSR1,TUBA1C,ZNF131
PTPN21	28	No coloc	No coloc	No coloc	AHCYL1,AJUBA,ARMC8,BAG3,CSK,CSNK2A2,DCAF5,DUSP7,IPO7,KIF1C,LPP,MAEA,NEK6,PFDN6,POLR1B,RASD1,RMND5A,RPL19,RPL28,RPL35A,SNX18,TMX3,UBASH3B,USP9X,WDR26,WDR5,WWC2,WWP1
PPP6R3	28	No coloc	No coloc	No coloc	ANKRD44,ANKRD52,AP1B1,AP2A1,ARHGEF2,CDC37,CSNK1E,ECH1,EIF4A3,ENAH,GSK3B,HIF1AN,HOOK3,HSP90AA1,KIAA1429,LATS1,PHB,PRKDC,SIRT7,SNAI2,STK40,TES,TGFB1,TNFAIP3,TXNIP,USP49,USP7,ZNF746
WDR82	28	No coloc	No coloc	No coloc	EP300,ESR2,HSPA4,HTT,HUWE1,KMT2A,KMT2C,MAVS,MCM2,MYC,NAGK,NR2C2,PHB,PLEKHA4,POLR2B,PPP1CB,PPP1CC,RAE1,RBBP5,RC3H2,SETD1B,SMAD2,SNRNP70,TNIP2,UCHL1,ULK3,USP37,WDR5
ATP5J	28	No coloc	No coloc	No coloc	ATP2B4,ATP5D,ATP5E,BANF1,BCL2L2,CDC16,CHCHD2,CISD3,ENO1,FAM134A,GSTO1,HSPA5,IFITM3,KIAA1429,MAPK6,MGST3,MIEF1,MOSPD3,NDUFA4,NDUFS3,OPA3,PLP2,PRDX3,PTRH2,SFXN1,TNIP2,UNC93B1,UQCRFS1
OS9	28	No coloc	No coloc	No coloc	ACVR1B,AMFR,ATF6,ATF6B,AUP1,COLGALT2,EDEM3,EGFR,EGLN1,EPHA4,FAM8A1,HSPA5,LAMA5,LAMB2,LONP2,MYH9,MYO5A,PLOD2,PLXNA2,SAMHD1,SEL1L,SMAD2,SNRPD2,SORL1,TMEM131,TXNDC16,UNC93B1,ZYG11B
MRPL19	28	No coloc	No coloc	No coloc	APP,AURKAIP1,CAND1,CUL3,DUSP11,ESR2,FBXW11,HNRNPDL,ICT1,LRRK2,LTN1,MRPL10,MRPL14,MRPL16,MRPL24,MRPL28,MRPL41,MRPL44,MRPL50,MTOR,NEDD4,NPLOC4,PGD,PMF1,RBMS3,RNF157,RPS8,SNRNP70
NDUFA10	28	No coloc	No coloc	No coloc	B3GNT2,BMPR1A,COX4I1,COX5B,COX6B1,DECR1,ELMSAN1,ESR2,MAP2K1,MME,MPV17,MTIF2,NDUFA11,NDUFA4,NDUFB11,NDUFB7,NDUFS2,NDUFS3,NR2C2,PARK2,PHB,PLEKHA4,RNF123,RSPRY1,SAT2,SDHB,UQCRQ,VAPA
KRT10	28	No coloc	No coloc	No coloc	AHNAK2,CAND1,CBL,CHD3,CHD4,CUL3,CYLD,EGFR,EIF4A3,EMC4,FN1,GAN,GRB2,ITGA4,KIAA1429,MAGOH,MAPK6,METTL3,MME,MN1,NEDD8,NR2C2,PHB,PIH1D1,PRPF8,RC3H2,TNIP2,UBASH3B
COMT	28	No coloc	No coloc	No coloc	APP,CANX,CDC27,COX17,EMD,ESYT1,FGF2,FN1,HIBADH,HK1,HSD3B7,LRPPRC,MYC,NDUFS1,NNT,PLEKHA4,PPA2,RAB14,REEP4,RGS2,S1PR3,SLC16A7,SLC7A8,TMEM100,TMEM14C,TMEM50A,VAMP3,VAMP5
ZFR	28	No coloc	No coloc	No coloc	ATP6V1E1,BCOR,CAND1,CHD3,CHD4,CUL3,CUL7,EGFR,EWSR1,FBXW11,FBXW7,FOXE1,HADHA,ILF2,KIAA1429,MYC,NXF1,PHB,PLEKHA4,PRDX1,RC3H2,S100A10,SIRT7,SNRNP70,THUMPD3,VDAC2,VPS25,ZYX
SUPT6H	28	No coloc	No coloc	No coloc	BAZ1B,CEP250,CHD3,CHD4,CUL7,DEGS1,EMD,ESR2,FBXW7,GMNN,H2AFX,HSPA5,KIAA1429,PFDN2,PIH1D1,POLR1A,PPP1CC,RMND5A,RNF20,RNF40,S100A10,SIRT7,SUPT4H1,TMPO,TRIM24,TSC2,UXT,WSB2
ZBTB10	28	No coloc	No coloc	No coloc	APP,C14orf166,CAPRIN1,CUL3,DDX1,DDX6,ESR2,FBXL17,FOXP1,FXR1,G3BP1,G3BP2,IPO8,KIAA1429,LSM4,MIB1,MORF4L1,MYC,PABPC1,PDLIM7,PHF1,PKP4,PLEKHA4,PPP1CB,PPP1CC,RBM14,RBPJ,SNRNP200
CAMSAP2	28	No coloc	No coloc	No coloc	ARHGEF2,ATXN1L,CBY1,CDC25B,CEP104,CSNK2A2,DCTN1,DENND4C,ESR2,GIGYF2,INPP5E,KBTBD7,KIAA1429,KIF13B,KIF1C,MAGI1,MAPKAP1,MAST3,NF1,NIN,OAZ1,PCM1,PHLDB2,PPP1CC,SH3PXD2A,UBE2I,ZBTB21,ZNF638
ATP6V0A1	28	No coloc	No coloc	No coloc	ATP6V0E1,ATP6V1E1,CHMP4B,CLIC1,CLTC,CSK,CYTH2,EMC1,EMC2,ESR2,HK1,MARCKSL1,MGST3,MMGT1,MRPL44,MRPL50,PLEKHA4,PTPN1,PTRH2,RAB7A,RPS15,RPS18,SERINC2,SLC30A5,SMPD3,SRSF3,TFG,VAMP2
NMT1	28	No coloc	No coloc	No coloc	ABCF1,ACSL4,ANGPTL4,ARIH1,BAG4,C14orf166,DCTN1,DDX1,DEFB1,DNAJC13,DYNC1LI2,FBXW7,ILF2,KIAA1429,MAPT,MARCKSL1,MCM2,MGST3,NXF1,PDCD6,RPL19,RPL38,SERBP1,SOCS6,TGFB1,VIM,YBX1,ZNRF1
PTPN13	27	No coloc	No coloc	No coloc	CBY1,CTNNB1,DENND4C,ESR2,FBXW11,GIGYF2,INPP5E,KIAA1429,KIF13B,LATS1,MAST3,MIB1,NF1,NFKBIA,PDLIM4,PKN2,PLEKHA4,PTEN,RAPGEF2,RGS2,SDCCAG3,SH3PXD2A,TANC2,TNIP2,WHSC1,YWHAB,ZBTB21
GADD45GIP1	27	No coloc	No coloc	No coloc	APP,AR,AURKAIP1,CCNC,ENKD1,FBXW11,FOXL1,GADD45A,GADD45B,GADD45G,ICT1,KIF2A,MRPL10,MRPL14,MRPL28,MRPL41,MRPL50,MTMR10,NIFK,PSMB1,PTPN2,PTRH2,RPS8,SERBP1,SNRNP70,TRIM27,UPF2
NUDCD3	27	No coloc	No coloc	No coloc	ATRX,CCNDBP1,CEP104,CUL3,ENC1,FKBP5,GAN,HSP90AA1,KBTBD6,KIAA1429,KLHDC10,KLHL18,KLHL28,KLHL9,NEK8,NUP205,PAFAH1B1,PTPRF,QRICH1,RAB3GAP2,RPGR,SF3B3,SORT1,SPOP,TECPR2,UBE2I,UBE4B
BAX	27	No coloc	No coloc	No coloc	BAG3,BCL2L1,BCL2L11,BCL2L12,BCL2L2,BID,CLU,CRYAB,ESR2,GSTK1,GUK1,HSD17B10,HSPA4,KIAA1429,LRRK2,MCL1,MOAP1,NIN,PARK2,PMAIP1,PRDX1,VDAC1,XIAP,XRCC5,YWHAB,YY1,ZBTB24
MCC	27	No coloc	No coloc	No coloc	APP,CBX5,CLTC,CSNK1D,CSNK1E,DFFA,EIF3A,EPRS,ERBB2IP,HIF1AN,IMP3,KIAA1429,MTHFD1,MYH10,NFKBIB,PSMD2,SNRNP200,STK24,STRN,STRN3,SYNC,TCEA2,TCEB3,UTP14C,VDAC1,ZNF543,ZNF792
EIF3K	27	No coloc	No coloc	No coloc	CD81,CYLD,DDX1,DYNC1H1,DYNC1LI2,EGFR,EIF1B,EIF3A,EIF4A2,ESR2,FN1,G3BP1,GSN,HERC2,IGSF8,ITGA4,KIAA1429,LARP1,NR2C2,PLEKHA4,PRPF8,PRUNE2,RPS26,TNIP2,VAPA,WNK1,YBX1
ERH	27	No coloc	No coloc	No coloc	APP,BIN3,CHD3,CHD4,CHTOP,CTDSPL2,CYLD,DNM1L,DYNLT1,EIF1B,EIF4A3,ELK4,ESR2,GTF2E1,IFITM10,MAGOH,MYC,PPP1CC,RC3H2,RNF123,SETDB1,SNRNP70,TES,TNIP2,UNC119,VDAC1,VPS72
CCNC	27	No coloc	No coloc	No coloc	BLOC1S2,CKS1B,ESR2,FBXW7,GADD45GIP1,HSPB1,MCM2,MED1,MED10,MED13,MED13L,MED17,MED23,MED25,MED26,MED30,MED4,MED6,MGST3,NDUFB7,PLEKHO2,REL,RUSC1,VTA1,ZC3H13,ZFP90,ZNF792
POLR2F	27	No coloc	No coloc	No coloc	APP,DNTTIP1,DYNC2LI1,GCOM1,GTF2B,GTF3C1,IL15RA,MAST3,MED1,MED10,MED25,MED26,MED30,PIH1D1,POLR1A,POLR1B,POLR1D,POLR2B,POLR2G,POLR2H,POLR2J,POLR3B,POLR3F,SETX,SUPT4H1,TCEB3,TNIP2
TRIM33	27	No coloc	No coloc	No coloc	ANAPC1,CDC16,CDC27,CRYAB,CTNNB1,CUL3,CYLD,DCAF15,EPAS1,ESR2,EWSR1,KIAA1429,MAPK6,MYC,NCOR1,PLEKHA4,RABGGTB,RUNX1T1,SHFM1,SKIL,SMAD2,SSBP3,SUPT16H,TRIM24,UBE2E1,UBE2I,VDAC2
UPF2	27	No coloc	No coloc	No coloc	COMTD1,DCP2,ENO1,EXOSC6,GADD45GIP1,KIAA1429,LSM1,MAP1A,MAP1LC3B,MYC,NOMO1,NR2C2,PHB2,PLEKHA4,RNPS1,RPS15,RPS6,RPS7,SERBP1,SKIV2L2,SMARCD2,SMG1,SNRNP70,TRIP10,WNK1,XRN1,ZFP36
NDEL1	27	No coloc	No coloc	No coloc	ACTB,AIMP2,AKAP9,ANK2,ANKRD26,APP,BRK1,CASK,CCSER2,CDK5,CEP170,CLPX,DYNC1H1,DYNLT1,KTN1,MRC2,MYO5A,PAFAH1B1,PAFAH1B2,PTPN14,RBM14,SNTB2,SYNE1,TRIM27,UTRN,YWHAG,ZNF197
RNF40	27	No coloc	No coloc	No coloc	AMOTL2,AR,ATM,CDC73,CMTR1,DDB1,EWSR1,HIST2H2BE,HSP90AA1,HSPA5,KIAA1429,MIB1,MSL2,MYC,NXF1,PLCG1,PLEKHA4,PLEKHO2,RNF20,SIRT6,STX1A,SUPT6H,UBE2A,UBE2E1,UBE2I,UBE2S,WAC
GTF3C4	27	No coloc	No coloc	No coloc	ANK3,API5,CCND1,EHD1,ESR2,FOXL1,GAPVD1,GTF3C1,HK1,KIAA1429,MCM2,METTL3,MYC,PHB,PLCG1,PLEKHA4,POLR3F,PTRF,RBPJ,SBNO1,SMARCAD1,SMC1A,SMC3,SNRNP70,TBP,TUFM,USP37
OAT	27	No coloc	No coloc	No coloc	AKR1B1,ALDH1B1,CUTA,DNAJC5,DUSP6,EGFR,EIF4G2,ENO2,HUWE1,ICT1,KIAA1429,MYC,NR2C2,OTUD4,PDXK,PGD,PGM1,PHB,PLEKHA4,SAMHD1,SIRT7,SLC35F6,SNRNP70,SOD1,TNIP2,UQCRFS1,YWHAB
VAMP2	27	No coloc	No coloc	No coloc	ATP6V0A1,DGUOK,DNAJC5,ERGIC3,FLOT2,HIBADH,HUWE1,ILF3,JAGN1,MAP1LC3B,MARCH8,NAPA,RABAC1,RPS12,S100A16,SEC22B,SLC30A5,SLC7A14,STX1A,STX4,TGOLN2,TMEM101,UBA52,UNC13B,USP7,VAMP3,VAPA
STX6	27	No coloc	No coloc	No coloc	ARMC8,B3GAT3,BET1,CSK,DNAJC5,ENO1,ESR2,FAM171B,GTF3C1,MAP1LC3B,MMGT1,NAPA,NBAS,NXF1,SEC22B,STOM,STX10,STX18,STX1A,STX4,TGOLN2,VAMP3,VAMP5,VPS51,VPS53,VPS54,VTI1B
PTPRU	27	No coloc	No coloc	No coloc	AAMP,ARHGAP5,ARL2,CANX,CKAP5,CSE1L,CTNNB1,DNAJC16,EGFR,GOLIM4,IRS1,KIAA1429,LEMD3,MLLT4,MON2,NOMO1,OPA1,P4HB,PDIA6,PLOD1,PRKDC,PRRC2B,PSMD1,PTPRK,UBE3C,UGGT1,UNC45A
ADAR	27	No coloc	No coloc	No coloc	CAND1,CHD3,CHD4,CRY2,CUL3,CUL7,EGFR,ESR2,FBXW11,FOXL1,G3BP1,HDLBP,KIAA1429,MMGT1,MYC,NR2C2,PHB,PLEKHA4,PTEN,RBPJ,RMND5A,SMC2,SNRNP70,SNRPB,THOC2,UBE2A,UBE2I
LNX2	27	No coloc	No coloc	No coloc	CBX4,DDA1,GADD45A,GRB2,IP6K2,KIAA1429,KLHL11,MCM7,MYLIP,NAGK,NMD3,NUDT14,NXF1,OPTN,PEG10,PIK3R1,PIK3R3,PPIH,RBM17,RLIM,SH3GLB2,TBC1D7,TIFA,TRAF2,UBE2I,ZNF148,ZNF581
SAFB2	27	No coloc	No coloc	No coloc	CAND1,CLK3,CUL3,CUL7,EMC2,ESR2,EWSR1,FNDC4,G3BP1,HDAC3,MAP1LC3A,MPHOSPH8,MYC,MYO1C,NCOR1,NHLRC2,NR2C2,PLEKHA4,PPARG,PPP1CB,PPP1CC,RB1CC1,RPS6,SNRNP70,SRCAP,TOPORS,VDAC1
RNF168	27	No coloc	No coloc	No coloc	DCTN1,DDX1,DHX15,EWSR1,H2AFX,H2AFZ,HERC2,HIST1H1C,HIST2H2BE,JMJD1C,KDM1A,KDM4A,KIAA0368,KIF5B,PCM1,SMARCA5,SRCAP,TBP,TNFAIP3,TOP2A,TRIM8,TRIP12,UBE2E1,UBE2L3,UBR5,USP7,WBP2
ATXN1L	27	No coloc	No coloc	No coloc	ADORA1,CAMSAP2,CBFA2T2,CHD6,CLASRP,CSK,CTBP1,DAZAP2,ELP5,FAM168A,GPATCH8,HIVEP1,HLX,LARP4B,NBR1,NCOR1,NCOR2,NIT1,PHPT1,PRRC2B,RAD54L2,RBPMS,RNF123,SCAF11,TRIP11,YPEL3,ZC3H7B
ADNP	27	No coloc	No coloc	No coloc	ABCC6,ARID1A,CBX5,CDC27,CHD3,CHD4,EMD,ESR2,FOXE1,H2AFX,H2AFZ,KPNA1,MAP1LC3B,MYC,NR2C2,PLEKHA4,RBPJ,RPL31,RRS1,SIRT7,SMARCA4,TXNIP,USP37,WHSC1,ZMYM4,ZNF581,ZNF644
STT3B	27	No coloc	No coloc	No coloc	AUP1,BET1,CACNA2D1,CANX,CDC34,CORO1C,EDEM3,EMC1,EMC2,HADHA,KIAA1429,MAGT1,MLEC,PHKA2,PLEKHA4,PLP2,PTRH2,RAB11A,RAB7A,RHBDD1,RPS15,RPS19,SRSF7,TGOLN2,TMEM258,UNC93B1,VAPA
MACF1	27	No coloc	No coloc	No coloc	AMMECR1L,CUL3,CUL7,ESR2,FN1,G3BP1,GSK3B,HUWE1,ID2,KIAA1107,KIAA1429,MCM2,MYC,MYH9,NHLRC2,NRCAM,NUMA1,PDIA6,PLEKHA4,PLXND1,PRKCD,RPL6,SIRT7,SKIL,TANGO6,TES,USP7
AARS	27	No coloc	No coloc	No coloc	ANKMY2,CDC34,DPP8,EIF4A3,EMC1,EMC2,ENO1,ESR2,FARSB,FN1,GSK3B,HSD17B10,HSP90AA1,ITGA4,KIAA1429,LARS,LRRK2,MYC,NIF3L1,NMD3,NXF1,PIH1D1,PLEKHA4,PPP2R5E,SIRT7,SOD1,STAT5B
CKB	27	No coloc	No coloc	No coloc	ACTN1,ACTN4,ARMC8,CEP120,CSE1L,CUL3,CUL7,DCAF15,DDX10,DFFA,DNM1L,EEF2,HMGB2,HUWE1,LRRK2,MYC,NPEPPS,PLEKHA4,PPP1CC,PRPF8,SIRT7,SOD1,TBCB,TNIP2,UNC93B1,VDAC1,YWHAG
SRP72	27	No coloc	No coloc	No coloc	AURKAIP1,CAND1,CANX,CHD3,CUL3,ESR2,GSK3B,HSPB1,IBTK,ILF2,KIAA1429,MCM2,MLF2,NIFK,NR2C2,PINK1,PLEKHA4,RC3H2,RPL10,RPS6,SCARB2,SIRT7,SKIL,SRP14,WDR46,YBX1,ZNF746
NDUFB11	27	No coloc	No coloc	No coloc	ABCB10,ABCD3,APOOL,CYSTM1,HIBADH,KIAA1429,NDUFA10,NDUFA11,NDUFA3,NDUFA4,NDUFAF3,NDUFB3,NDUFB4,NDUFB6,NDUFB7,NDUFB9,NDUFS1,NDUFS2,NDUFS3,NDUFS6,NDUFS8,P4HB,PLEKHA4,SDHB,SUCO,SURF4,VAPA
RDX	27	No coloc	No coloc	No coloc	AKR1B1,ANP32E,CLIC1,CSK,EEF2,ENO1,ESR2,GTF2A1,HNRNPF,HSD17B10,HSPA4,IMPA2,KIAA1429,LPP,MAPK10,NOTCH2,NR2C2,P4HB,PGD,PINK1,PPA1,PRDX6,PSMB5,SERBP1,TAGLN2,TKT,TRAPPC10
ZFYVE21	27	No coloc	No coloc	No coloc	AGTRAP,CAND1,CMTM4,DDX1,DDX5,EGFR,EWSR1,HSP90AA1,HSPA5,IPO9,MID2,MYC,MYH10,MYH14,MYH9,NOTCH2NL,NUMA1,PABPC1,PSMC1,RABAC1,SERBP1,SPATA5,TRIM27,VAT1,VIM,YIF1A,ZFP36L2
PPA2	27	No coloc	No coloc	No coloc	ACADVL,BAG3,CD2AP,CHCHD2,COMT,ENO1,FKBP14,GLS,GSTP1,HIBCH,HINT1,HINT2,LRRK2,LYRM7,MPST,MTIF2,NAV1,NEDD8,NENF,NNT,PDPR,SOCS6,SRI,SYNC,TBCA,TCOF1,UFM1
CEP120	27	No coloc	No coloc	No coloc	ALMS1,ANAPC1,ANK2,ARHGAP21,CAMSAP1,CCP110,CEP170,CEP350,CKAP2,CKB,ECH1,HLX,IBTK,IPMK,LIMCH1,LUZP1,MED4,MTX2,NCAPD2,PCM1,POMP,SDCCAG3,STAT3,TNRC6B,UNC45A,WRAP73,XRN1
VMP1	27	No coloc	No coloc	No coloc	ACTR2,ARPC3,CACNA2D1,CALD1,CAPZA1,CYB5R3,ERGIC3,ESR2,FADS1,FAM101B,FLNB,GSN,IQGAP1,ITPR1,KIAA1429,LPAR6,MTX2,PCM1,PLEKHG3,PPP1CC,RACGAP1,RPL39,RRP1B,SPECC1,SPTBN1,SSFA2,VAPA
COX7A2	27	No coloc	No coloc	No coloc	ACTB,CHCHD10,CISD3,COA3,CORO1C,COX4I1,COX6B1,HADHA,HADHB,MGST1,NDUFA4,NDUFA8,NDUFB9,NDUFS1,NDUFS2,NDUFS3,NDUFS8,OGDH,PHB,PHB2,RAB7A,SEC61B,TNIP2,TOP3A,UQCRQ,VDAC1,VDAC2
INSR	26	No coloc	No coloc	No coloc	CAV1,CSK,DOK1,FRS2,GRB2,IRS1,KIAA1429,MAPK3,PIK3R1,PLCG1,PPM1A,PRKCD,PTPLAD1,PTPN1,PTPN11,PTPRK,RNF41,SH2B1,SMAD2,SOCS1,SOCS6,SSH1,STAT5B,STYX,TEAD1,ZDHHC18
SAT1	26	No coloc	No coloc	No coloc	ABHD15,C19orf25,CHD3,COX6C,DCAF15,DDX39A,FH,GBP2,HSPB1,INO80C,KIAA0907,KIAA1377,LYRM7,MYPOP,NIF3L1,RBM17,REL,RELA,RPLP1,SAT2,SETDB1,SNAI2,TSC22D4,UNC119,VASP,ZHX1
SATB1	26	No coloc	No coloc	No coloc	CBX4,CHD3,CTBP1,CTNNB1,EP300,FOXC1,FOXE1,FOXF1,FOXL1,FOXO1,FOXP1,KIAA1429,MTA2,P4HA3,PIAS1,PIAS3,POLR2J,RBPJ,SIN3A,SIRT1,SMARCA5,SMURF2,TOPORS,UBE2I,UBR5,USP47
BAIAP2	26	No coloc	No coloc	No coloc	APP,C19orf25,CBY1,CSNK1E,DECR1,EGFR,ENAH,ESR2,KDM1A,KIF13B,NCKIPSD,NEDD4,NIN,NRD1,PCM1,PRR13,RAP1GDS1,RBM26,SF3A2,SF3B4,TBX5,TNIP2,WASF1,YWHAB,YWHAG,ZBTB21
NAGK	26	No coloc	No coloc	No coloc	AOC3,ARID1B,BCR,C2orf68,DCP2,DDX39A,DYNLRB1,EHMT2,EPB41L5,GPX1,LIMCH1,LNX2,MTHFD2,NHLRC2,PPHLN1,PRRC2B,REL,SCRN1,SETD5,SF3B3,SMAD2,SPRED1,TES,TXN,WDR82,XRN1
ZNF24	26	No coloc	No coloc	No coloc	DCAF15,DDX6,ESR2,FAM115A,H2AFZ,JMJD6,KBTBD7,KIAA1377,MAPK6,MID2,NEK6,PLEKHA4,PPP1CC,PSMD1,RGS3,SCAND1,SEC62,SETDB1,SMARCAD1,UBE2I,UNC119,YY1,ZBTB16,ZKSCAN1,ZNF397,ZNHIT3
SEC63	26	No coloc	No coloc	No coloc	BET1,BIN3,CANX,CDC34,DUSP23,DUSP6,EMC1,EMC2,EMC4,ERN1,ESR2,GSTK1,HSPA5,IRF1,KIAA1429,KPNA4,MMGT1,NR2C2,NR3C1,PLEKHA4,PMF1,RHBDD1,RPS5,SERBP1,UNC93B1,YIPF3
MTPN	26	No coloc	No coloc	No coloc	AK4,ANXA1,CEP170,CEP290,COX4I1,DCTN1,DGUOK,DSTYK,GSTP1,GUK1,HINT1,MCM2,MPST,NPLOC4,OTUB1,PIH1D1,PIP4K2C,PRDX6,PSAP,PTPN11,RAB1A,REL,RELA,SOD1,TXN,ZNF131
HEATR1	26	No coloc	No coloc	No coloc	ALDH3A2,CD274,CUL7,ESR2,FOXE1,FOXL1,HIF1AN,HLA-B,IFITM3,ITGA4,KIAA1429,MCM2,MYC,NR2C2,PLEKHA4,PPARG,PSMA5,PSMB3,PSMD8,RPS6,SIRT7,SRSF3,STOM,TGOLN2,UNC93B1,XRN1
CTNND1	26	No coloc	No coloc	No coloc	APP,CDH2,CSNK1E,CTNNB1,CUL3,EGFR,ERBB2IP,G3BP1,GBF1,GSK3B,MAPK3,MCM2,MIB1,MYC,NACA,NXF1,OTUB1,PLEKHA4,PPAP2B,PPP4R1,RC3H2,SMURF1,SOD1,TGFB1,TGOLN2,TNIP2
CSDE1	26	No coloc	No coloc	No coloc	C11orf68,CUL3,CYLD,EP300,ESR2,G3BP1,GBF1,GSK3B,HEATR5A,HUWE1,KIAA1429,MYC,NR2C2,PHB,PLEKHA4,PLOD2,PPIA,RHBDD1,SIRT7,SNRNP70,STT3A,TRMT1,VASN,WNK1,XRCC5,ZC3H7A
PSAP	26	No coloc	No coloc	No coloc	AK4,APPBP2,BAG3,BCAT1,CTSD,GABARAPL2,GUK1,HINT1,LAMB2,MAFF,MTPN,SH3BGRL3,SMAD2,SNRPA1,SOD1,SRI,SRSF5,SSR1,SURF4,TBCA,TCOF1,TXN,U2AF1,UBE3A,USP4,ZBED1
KIAA1377	26	No coloc	No coloc	No coloc	AIMP2,ATP6V1F,ATRX,CSK,DUSP23,FAM118B,FAM134A,FXR1,GOLGB1,GSTO1,HMOX2,LAMTOR5,LPL,LRRC1,MAD2L1BP,NAT9,PIK3R3,PMF1,PPP1CC,PTPRS,RAN,RGS2,SAT1,SNRPG,TFG,ZNF24
ATP6V1E1	26	No coloc	No coloc	No coloc	AIMP2,APP,ATP6V0A1,ATP6V1F,ATP6V1G1,CD55,CHMP4B,COX4I1,HMGCS1,HMOX2,NDUFS3,NDUFS8,NNT,S100A10,SAMHD1,SCAMP3,SFXN1,SLC30A5,SRSF3,TGFB1,TGOLN2,UQCRH,VAPA,YBX1,ZFP36,ZFR
AUP1	26	No coloc	No coloc	No coloc	AMFR,APOB,CANX,CKAP5,CYLD,DIP2B,DUSP6,ESR2,FBXW11,HMGCR,ITGA1,ITGA5,KCND3,MYC,OPRK1,OS9,PHB,PLEKHA4,PRKDC,RHBDD1,SEL1L,STT3B,SURF4,TGOLN2,TUBA1C,UNC93B1
DOCK7	26	No coloc	No coloc	No coloc	ANXA7,ARPC3,BCL2L1,CBY1,CEP250,DOCK6,ESR2,FBXW11,GTF2A1,HIF1AN,KIAA1429,LRCH4,MED23,MYH9,MYO1C,NXF1,PIH1D1,PPP2CB,PTGER3,SIRT7,TNIP2,TSC1,UBE2A,USP7,WHSC1L1,YWHAG
ANXA7	26	No coloc	No coloc	No coloc	ACTB,COL4A2,CPNE2,CTSB,DOCK7,ESR2,G3BP1,GAPDH,GBP2,GNB2,HADHB,HMGXB3,KIF1C,NHLRC2,NXF1,OTUB1,PPIA,SETDB1,SRI,TKT,TMSB4X,UBE3C,UNC119,USP4,VIM,ZBTB16
MYCBP2	26	No coloc	No coloc	No coloc	ALDH1L2,CBX4,CLEC11A,CRY2,EGFR,ESR2,FBXW7,KIAA1429,MAPK6,MED4,MYC,MYLIP,NR1D1,PDIA6,PLEKHA4,PPP1CC,RAE1,SESN3,SIRT7,SKP1,TXNIP,UBE2L3,UBE3A,WHSC1,YWHAB,YWHAG
GAPVD1	26	No coloc	No coloc	No coloc	CBL,CSNK1A1,CSNK1D,CSNK1E,DCAF15,EEA1,EP300,ESR2,FOXF1,FOXK1,FOXL1,GBF1,GTF3C4,HIF1AN,HOOK3,HSPB1,IQGAP1,KIAA1429,MCM2,NR3C1,NXF1,PLEKHA4,RNF123,SIRT7,TGOLN2,YWHAB
NUFIP2	26	No coloc	No coloc	No coloc	CBX6,CHD4,DDX6,DYNLT1,ESM1,ESR2,G3BP1,G3BP2,GRN,LSM12,MED4,MIB1,PHB,PHC3,PINK1,PLEKHA4,RC3H2,RELA,RPL10,SIRT7,STAT3,TBX3,TSC22D3,TSG101,YPEL3,ZC3H7A
RAP1GDS1	26	No coloc	No coloc	No coloc	APBB2,ARL4C,BAIAP2,CANX,CSK,DIRAS3,DUSP23,EGFR,GAPDH,GINS3,HSPA5,NT5C,OLA1,PAFAH1B2,PPP5C,PTPRF,RAC3,RAP2B,RBM42,RHOC,RRAS,TSC22D4,UBTF,UNC45A,VASH1,VCL
UBE2E2	26	No coloc	No coloc	No coloc	APP,ARIH1,ARRDC3,ASXL2,CBL,CUL3,DAZAP2,DDA1,DTX3L,ITCH,MID2,OTUB1,PARK2,PCGF2,PGPEP1,RC3H2,RLIM,RNF111,RNF125,RNF5,RUNX1T1,TRIM23,TRIM27,UNG,XIAP,ZNRF1
MDN1	26	No coloc	No coloc	No coloc	AR,CDC34,CHD3,CHD4,CUL7,ESR2,FN1,FOXL1,GSK3A,H2AFX,KIAA1429,LRRK2,MYC,NR2C2,PHB,PLEKHA4,PTEN,RNF123,SET,SHFM1,SIRT7,SMARCAD1,STK17B,TGOLN2,UNC93B1,ZBTB7A
MRPS23	26	No coloc	No coloc	No coloc	AGPS,ARMC8,AURKAIP1,CAND1,CEP250,CUL3,ESR2,FBXW11,FN1,HSPB1,ICT1,ITGA4,KIAA1429,MRPS11,MTA2,MYC,PARK2,PTEN,RC3H2,RPL6,RPS6,SMURF1,SMURF2,SNRNP70,TUBGCP4,ZNF746
RPL39	26	No coloc	No coloc	No coloc	AEBP2,ASXL1,AXL,CANX,CDK7,DUSP6,E2F6,ESR2,GSK3B,HNRNPA2B1,IMPACT,LCOR,PABPC1,PHB,PLEKHA4,RBBP7,RPL32,RPL35A,RPL37A,RPL9,RPS15,RPS18,RPS6,SOCS1,TRIP12,VMP1
WDR46	26	No coloc	No coloc	No coloc	CANX,CDK13,CSNK2A2,DDX10,DDX56,GAR1,IMP4,MYC,NGDN,NR2C2,PLEKHA4,PURA,RPL10A,RPL26L1,RPL32,RPL37A,RPS13,RRS1,RSBN1,SIRT7,SRP72,WDR43,WHSC1,ZNF22,ZNF629,ZNF770
MPHOSPH8	26	No coloc	No coloc	No coloc	BRPF1,DNMT3A,DYNLRB1,ENO1,ESR2,FAM195A,FAM208A,FBXL6,ILF3,IMP3,MRPS12,NUMA1,NXF1,PHIP,PPHLN1,RPL24,RPL36,RPP25L,RPS11,SAFB2,SIRT1,TBC1D4,TMEM33,UBTF,ZNF638,ZNF770
NAV1	26	No coloc	No coloc	No coloc	APP,CBY1,CDC25B,DDIT4L,DENND4C,ERP29,FBXW11,GCC1,GIGYF2,INPP5E,KIAA1429,KIF13B,MAGI1,MAPKAP1,MAST3,MED4,NF1,PCM1,PPA1,PPA2,PPP1CC,RNF41,SH3PXD2A,YWHAB,ZBTB21,ZNF638
NENF	26	No coloc	No coloc	No coloc	CDH2,CLIC1,ENO1,FAHD2A,GSTP1,HDHD3,HIBADH,HINT1,HINT2,ILF2,MPST,MRPL23,NDUFAB1,PPA2,PRDX6,PRKCDBP,PTBP3,RPL32,RPS26,RPS8,SND1,SOD1,SPTAN1,SPTBN1,TUFM,UQCRH
RNF213	26	No coloc	No coloc	No coloc	AHNAK2,CBX4,CBX6,CEBPD,COPE,CPNE8,CYLD,EGFR,ESR2,GAN,KIAA1429,MCM2,MRPL50,MTDH,PLOD2,PTPN1,REL,RNF123,RPS12,SNRPD2,TCEB2,TRIM23,TRIM27,UBE2L3,UBXN11,UNC93B1
KIF2A	26	No coloc	No coloc	No coloc	ACADVL,CASK,CD99L2,CELF1,CEP170,CSNK1E,CUL7,DCTN1,DYNLT1,ESR2,EWSR1,GADD45GIP1,GNS,KBTBD7,KIAA1429,LTN1,MYC,NR2C2,PLEKHA4,PTPN14,SERBP1,SLC35E1,SNRNP70,STK4,UBR5,ZMYM1
SLC39A4	26	No coloc	No coloc	No coloc	AAAS,ABCB10,ABCD3,ATP2B4,ATP9A,EXTL3,FITM2,FZD2,FZD7,GNPAT,GOLIM4,GPD2,HADHB,LRRC8A,MGAT5,PDE3B,PTPLB,PTPN1,PTPN2,SLC1A4,SLC4A2,TMEM192,TPST2,UQCRH,VAPA,VTI1B
FOXE1	26	No coloc	No coloc	No coloc	ADNP,BTAF1,CDC27,CHD4,CREB1,DDX39A,DSP,HEATR1,KIF22,KPNA1,KPNA5,MECP2,PBX1,PDS5A,POLE,RALY,RIF1,SATB1,SIX1,SMARCA1,SMARCA4,SMARCA5,SMC4,VARS,ZFR,ZMYM4
COA3	26	No coloc	No coloc	No coloc	AFG3L2,CANX,CHCHD10,COX4I1,COX5A,COX7A2,COX7C,EGFR,FAM208A,HADHA,HADHB,LRPPRC,MGST1,MGST3,NDUFA4,NDUFA8,NDUFS1,NDUFS2,NDUFS3,NDUFS8,OGDH,PHB,PHB2,TUFM,UQCRQ,VDAC2
AP1G1	25	No coloc	No coloc	No coloc	AP1B1,AP1M1,AP1S1,AP2B1,AP2S1,ARF1,ARFRP1,CLTC,DNAJC13,EGFR,ESR2,FLNB,KIF13A,MAP1A,MYC,OSBPL11,PAFAH1B1,PLEKHA4,RABEP1,RELA,SYNRG,TGOLN2,TRIP10,UBL7,ZNF746
NEDD9	25	No coloc	No coloc	No coloc	ABL1,APP,FAM102A,FAM168B,ID2,ITCH,KIAA1429,KLHL18,MYH9,NAB2,NFKBIA,NOTCH2NL,PIK3CA,PIK3R3,PTPN11,RBPMS,REL,RHEB,SMAD2,SMURF2,TRAF2,TRIM23,TRIM27,VIM,ZYX
POLE	25	No coloc	No coloc	No coloc	ARIH1,DDB1,EIF4G1,FAM96B,FBXW11,FOXE1,FOXL1,KIAA1429,LTN1,MED23,MSH6,MTMR4,MYC,PABPC1,PHB,PLEKHA4,POLA1,POLR2B,PTPN14,RPL28,SIRT7,SMC1A,STK19,TGOLN2,UHRF1BP1
E2F6	25	No coloc	No coloc	No coloc	APP,ASB6,COMMD4,DNTTIP1,GSTP1,HSPB1,KMT2A,MAX,MGA,MIB1,MXD1,MYC,PBRM1,PIK3R3,RPL39,S100A11,SMARCA4,SMARCAD1,SMARCC1,TFDP2,TUBA1C,UBN1,WDR5,ZMYM4,ZMYND8
ERC1	25	No coloc	No coloc	No coloc	ADPRHL2,APP,CEP104,CUL3,CYLD,DNAJC5,DUSP1,EWSR1,GBF1,ITSN2,KBTBD7,KIAA1429,MED4,MYC,NFKBIA,NHLRC2,NIN,PCGF1,PCM1,PLEKHA4,RACGAP1,SH3KBP1,STK4,XIAP,YWHAG
RTF1	25	No coloc	No coloc	No coloc	APP,ARID1A,ARRB1,CCNK,CD81,CDC73,CHD1,DNMT3A,ETF1,FAM208A,HADHA,HADHB,HIST2H2BE,KMT2A,MCM2,NEDD4,NUMA1,PSMD1,PTPN11,RPL35A,SEC22B,SETD1B,SUPT16H,UBTF,WDR5
NFKB2	25	No coloc	No coloc	No coloc	ATAD3B,ESR2,FBXW11,FBXW7,GLG1,HIF1AN,MTDH,MYC,NFKBIA,NFKBIB,NFKBIZ,NR3C1,NXF1,REL,RELA,RPL6,RPS13,SCARB2,SEC16A,SP1,STAT3,TNFAIP3,TNIP2,TSC22D3,TSG101
ZFYVE9	25	No coloc	No coloc	No coloc	BMP4,CHD6,CLTC,CTNNB1,DAZAP2,EEA1,EIF4G1,ERBB2IP,ETS2,HERC2,KIAA1429,NCKIPSD,NIT1,NUP155,PPP1CB,PPP1CC,RAB9A,RHOT2,SCYL2,SMAD2,STAM2,TGOLN2,TSG101,UBXN11,ZMYND8
MED25	25	No coloc	No coloc	No coloc	CCNC,EPAS1,ESR2,FAM168B,LASP1,MED1,MED10,MED13,MED17,MED23,MED26,MED4,MED6,NCKIPSD,NR3C1,OBFC1,POLR2F,QKI,RUSC1,RXRA,SMAD2,STAT5B,TFG,THRA,ZC3H13
DICER1	25	No coloc	No coloc	No coloc	AAMP,ADAMTS4,AGO1,ARIH1,CRY2,CUL3,DDX20,EIF2AK2,FKBP5,ILF2,KIAA1429,MED1,MTFR1,PLEKHA4,PNKD,RPL15,SEC22B,SIRT7,SORT1,TCF7L2,TIMM13,USF1,USP49,USP7,ZMAT3
[truncated: 2,416 more rows]

## Sheet: Fat_GLUC
Gene	Interactors	Coloc_IR_T2D_locus	Coloc_WHR_locus	Coloc_TG_HDL_locus	Interactor_Names
[truncated: 626 more rows]

[truncated: 52 more sheets: Fat_IBMX, Fat_IGF1, Fat_IL-6, Fat_INSU, Fat_ISOP, Fat_LAUR, Fat_LEPT, Fat_METF, Fat_RETA, Fat_ROSI, Fat_SB20, Fat_SP60, Fat_TGFB1, Fat_TNFa, Fat_U012, Fat_WORT, Liver_ADIP, Liver_ATOR, Liver_DECA, Liver_DEXA …]
